# Supplementary material for: Salicylic acid modulates its catabolic enzymes via proteasomal degradation linked to SCF-associated proximity networks
Source: Nat Commun. 2026 Apr 20;17:5468. doi: 10.1038/s41467-026-72241-x (PMC13284210; doi:10.1038/s41467-026-72241-x)
Supplement: Supplementary file 3 — Supplementary Data 1 [file 41467_2026_72241_MOESM3_ESM.xlsx]

## Sheet: Readme
Supplementary data 2. All results from DMR6 and DLO1 proximity labeling experiments
A	All quantified proteins in DLO1 TurboID experiment
B	Enriched DLO1 interactors
C	All quantified proteins in DMR6 TurboID experiment
D	Enriched DMR6 interactors
E	Enriched interactors common to DMR6 & DLO1

## Sheet: A
					Supplementary Data 2A. All quantified proteins in DLO1 TurboID experiment
UID	log2FC	GeneID	pval	fdr	Proteins	Majority.protein.IDs	Peptide.counts.all	Peptide.counts.unique	Fasta.headers	Number.of.proteins	Peptides	Unique.peptides	Sequence.coverage	Unique.sequence.coverage	Sequence.lengths	Peptide.IDs	Evidence.IDs	original.id	Cit_1	Cit_2	Cit_3	DLO1_1	DLO1_2	DLO1_3
256	5.30125	NbD017164.1	0	0	NbD017164.1	NbD017164.1	1	1	NbD017164.1 Partial, uncharacterized protein LOC109239794 (XP_019261932.1)	1	1	1	1.6	1.6	509	626	803	256	339	290	0	7373	7591	9838
508	2.99521	NbE03055962.1	0.00940476	0.116176	NbE03055962.1;NbE44071735.1;NbD043454.1;NbE44073956.1;NbD045454.1;NbQ04g02040.1;NbL04g02050.1;Nbe07g02480.1;NbQ14g14120.1;NbL14g13420.1;Nbe08g18880.1;Niben261Chr11g1368006.1;Niben261Chr05g0635005.1	NbE03055962.1;NbE44071735.1;NbD043454.1;NbE44073956.1;NbD045454.1;NbQ04g02040.1;NbL04g02050.1;Nbe07g02480.1;NbQ14g14120.1;NbL14g13420.1;Nbe08g18880.1;Niben261Chr11g1368006.1;Niben261Chr05g0635005.1	1;1;1;1;1;1;1;1;1;1;1;1;1	1;1;1;1;1;1;1;1;1;1;1;1;1	NbE03055962.1 pumilio homolog 2-like isoform X2 (XP_016446670.1);NbE44071735.1 pumilio homolog 1-like (XP_019247092.1);NbD043454.1 pumilio homolog 1-like (XP_019247092.1);NbE44073956.1 pumilio homolog 1-like (XP_016482922.1);NbD045454.1 pumilio homolog	13	1	1	1.3	1.3	918;987;987;994;994;1005;1005;1005;1010;1010;1010;1034;1037	64	72	508	0	0	151	428	417	359
535	2.13204	NbL19g11360.1	0.000261905	0.00916667	NbL19g11360.1;Nbe18g20350.1;NbD047042.1	NbL19g11360.1;Nbe18g20350.1;NbD047042.1	2;2;2	2;2;2	NbL19g11360.1 NbLab360C19+47947847-47950834 putative_endo-13(4)-beta-glucanase_2_(LOC109229188)_mRNA_%28XM_019394533.1_XP_019250078.1%29;Nbe18g20350.1 gene=Nbe18g20350;NbD047042.1 putative endo-1,3(4)-beta-glucanase 2 (XP_009767364.1)	3	2	2	2.8	2.8	722;722;722	265;329	349;429	535	4669	1813	2614	10664	13083	16124
589	1.73587	Nbe09g34540.1	0.106095	0.244835	Nbe09g34540.1;NbE05068078.1	Nbe09g34540.1;NbE05068078.1	1;1	1;1	Nbe09g34540.1 gene=Nbe09g34540;NbE05068078.1 NAD(P)H-quinone oxidoreductase subunit S, chloroplastic-like (XP_016515802.1)	2	1	1	9.8	9.8	244;244	936	1204	589	111	0	152	162	494	220
525	1.71717	Nbe05g10570.2	0.000261905	0.00916667	Nbe05g10570.2;NbQ03g06590.1;NbL03g06530.1;Nbe05g10570.1;NbD045567.1;NbQ00g13750.1;Niben261Chr08g0862010.1	Nbe05g10570.2;NbQ03g06590.1;NbL03g06530.1;Nbe05g10570.1;NbD045567.1;NbQ00g13750.1;Niben261Chr08g0862010.1	3;3;3;3;3;3;3	3;3;3;3;3;3;3	Nbe05g10570.2 gene=Nbe05g10570;NbQ03g06590.1 NbQld183C03+47580259-47588300 biotin_carboxyl_carrier_protein_of_acetyl-CoA_carboxylase_(LOC109218695)_transcript_variant_X2_mRNA_%28XM_019383067.1_XP_019238612.1%29;NbL03g06530.1 NbLab360C03+48787345-48795135 b	7	3	3	11.9	11.9	285;286;286;286;288;291;366	758;837;1007	960;1079;1297	525	9782	7014	7490	21902	26984	30964
519	1.71535	Niben261Chr14g0974005.1	0	0	Niben261Chr14g0974005.1;Niben261Chr01g1152002.1;NbL15g09520.1;NbD044252.1;NbL10g15300.1;Nbe09g22490.1;NbE05064384.1;Nbe13g14700.1;NbD030618.1;Nbe13g14700.2;NbQ10g16400.1;Niben261Chr04g0452014.1;NbQ00g13260.1;Nbe08g01230.1;NbL16g20440.1;Niben261Chr05g1347001.1;Nbe08g01230.2;NbL14g00890.1;NbQ14g00890.1;NbD023859.1	Niben261Chr14g0974005.1;Niben261Chr01g1152002.1;NbL15g09520.1;NbD044252.1;NbL10g15300.1;Nbe09g22490.1;NbE05064384.1;Nbe13g14700.1;NbD030618.1;Nbe13g14700.2;NbQ10g16400.1	11;11;11;11;11;11;11;11;10;9;6;5;2;1;1;1;1;1;1;1	11;11;11;11;11;11;11;11;10;9;6;5;2;1;1;1;1;1;1;1	Niben261Chr14g0974005.1 protein AED:0.07 eAED:0.07 QI:0|0|0|1|0.71|0.62|8|0|738;Niben261Chr01g1152002.1 protein AED:0.05 eAED:0.05 QI:0|0|0|1|1|1|7|0|576;NbL15g09520.1 NbLab360C15-67269204-67274669 hsp70-Hsp90_organizing_protein_2_(LOC104240660)_mRNA_%28XM	20	11	11	22.6	22.6	738;576;599;576;576;576;576;576;558;520;434;398;89;533;208;582;589;589;589;589	82;85;498;539;591;632;679;819;826;867;1144	96;99;100;101;643;644;693;694;762;809;868;869;870;1047;1048;1049;1056;1109;1110;1111;1459;1460	519	32102	26689	24683	75715	89452	108942
304	1.67326	NbQ16g12880.1	0.00204762	0.05375	NbQ16g12880.1;NbD020840.1;Nbe19g22820.1;NbL16g12270.1;Niben261Chr04g1147002.1	NbQ16g12880.1;NbD020840.1;Nbe19g22820.1;NbL16g12270.1;Niben261Chr04g1147002.1	4;4;4;4;4	4;4;4;4;4	NbQ16g12880.1 NbQld183C16-69509185-69522254 methylcrotonoyl-CoA_carboxylase_subunit_alpha_mitochondrial-like_(LOC107782261)_transcript_variant_X1_mRNA_%28XM_016603127.1_XP_016458613.1%29;NbD020840.1 methylcrotonoyl-CoA carboxylase subunit alpha, mitochondr	5	4	4	5.9	5.9	735;738;769;770;773	556;583;1032;1064	715;752;753;1326;1363	304	2753	3674	3396	6835	11622	12872
231	1.67082	NbD014989.1	0.0423095	0.181569	NbD014989.1;Niben261Chr14g0693018.1;NbQ12g14380.1;NbL12g13680.1;Nbe16g29570.1;NbL18g01780.1;NbD022944.1;NbQ18g01850.1;NbD026973.1;Nbe04g19160.1;Nbe06g38250.1;Nbe09g15240.1;NbE44071691.1;Niben261Chr15g0757009.1;NbL13g27320.1;NbQ13g29090.1;Niben261Chr06g0033009.1;Niben261Chr19g1399009.1	NbD014989.1;Niben261Chr14g0693018.1;NbQ12g14380.1;NbL12g13680.1;Nbe16g29570.1;NbL18g01780.1;NbD022944.1;NbQ18g01850.1;NbD026973.1;Nbe04g19160.1;Nbe06g38250.1;Nbe09g15240.1;NbE44071691.1;Niben261Chr15g0757009.1;NbL13g27320.1;NbQ13g29090.1;Niben261Chr06g0033009.1;Niben261Chr19g1399009.1	1;1;1;1;1;1;1;1;1;1;1;1;1;1;1;1;1;1	1;1;1;1;1;1;1;1;1;1;1;1;1;1;1;1;1;1	NbD014989.1 60S ribosomal protein L6-like (XP_019245444.1);Niben261Chr14g0693018.1 protein AED:0.00 eAED:0.00 QI:0|0|0|1|1|1|2|0|229;NbQ12g14380.1 NbQld183C12+71998729-72000412 60S_ribosomal_protein_L6-like_(LOC109225286)_mRNA_%28XM_019389899.1_XP_0192454	18	1	1	5.2	5.2	229;229;248;248;230;230;230;230;230;229;229;229;229;229;229;229;229;367	1081	1385	231	292	132	0	432	298	620
392	1.42686	Nbe09g12460.1	0.00392857	0.075	Nbe09g12460.1;NbE05067405.1;NbD028864.1;NbL10g08350.1;Nbe09g12460.2	Nbe09g12460.1;NbE05067405.1;NbD028864.1;NbL10g08350.1;Nbe09g12460.2	1;1;1;1;1	1;1;1;1;1	Nbe09g12460.1 gene=Nbe09g12460;NbE05067405.1 biotin carboxyl carrier protein of acetyl-CoA carboxylase, chloroplastic-like isoform X1 (XP_019263398.1);NbD028864.1 biotin carboxyl carrier protein of acetyl-CoA carboxylase, chloroplastic-like isoform X1 (X	5	1	1	3.8	3.8	290;300;314;321;321	891	1143;1144;1145;1146	392	2773	1421	1731	4120	5583	6227
152	1.37276	NbQ05g04840.1	0.0456429	0.182571	NbQ05g04840.1;Niben261Chr12g0268001.1;Nbe14g06200.4;Nbe14g06200.1;NbL05g04710.1;Nbe14g06200.3;Nbe14g06200.2;NbD008233.1	NbQ05g04840.1;Niben261Chr12g0268001.1;Nbe14g06200.4;Nbe14g06200.1;NbL05g04710.1;Nbe14g06200.3;Nbe14g06200.2;NbD008233.1	1;1;1;1;1;1;1;1	1;1;1;1;1;1;1;1	NbQ05g04840.1 NbQld183C05+25204544-25211610 phosphatidate_phosphatase_PAH1-like_(LOC109236738)_transcript_variant_X2_mRNA_%28XM_019402953.1_XP_019258498.1%29;Niben261Chr12g0268001.1 protein AED:0.04 eAED:0.04 QI:0|0|0|1|0.88|1|10|0|885;Nbe14g06200.4 gene=N	8	1	1	1.7	1.7	819;885;885;885;889;889;889;889	454	588	152	227	314	0	435	647	319
438	1.27793	NbL01g00560.1	0.00492857	0.09	NbL01g00560.1;NbD034238.1	NbL01g00560.1;NbD034238.1	1;1	1;1	NbL01g00560.1 NbLab360C01+1467985-1470210 pentatricopeptide_repeat-containing_protein_At4g13650-like_(LOC109207472)_mRNA_%28XM_019370401.1_XP_019225946.1%29;NbD034238.1 pentatricopeptide repeat-containing protein At3g03580-like isoform X1 (XP_009757298.1)	2	1	1	1.6	1.6	609;649	559	721	438	2384	1225	1145	2586	3664	5278
387	1.2704	NbE03054803.1	0.00569048	0.0995833	NbE03054803.1;Niben261Chr03g1690006.1;Nbe12g04930.2;NbE05063505.1;NbL17g02890.1;Nbe12g04930.1;NbD028519.1;Niben261Chr14g0349004.1	NbE03054803.1;Niben261Chr03g1690006.1;Nbe12g04930.2;NbE05063505.1;NbL17g02890.1;Nbe12g04930.1;NbD028519.1;Niben261Chr14g0349004.1	1;1;1;1;1;1;1;1	1;1;1;1;1;1;1;1	NbE03054803.1 biotin carboxyl carrier protein of acetyl-CoA carboxylase-like isoform X1 (XP_016473104.1);Niben261Chr03g1690006.1 protein AED:0.14 eAED:0.14 QI:0|0|0|0.87|1|1|8|0|283;Nbe12g04930.2 gene=Nbe12g04930;NbE05063505.1 biotin carboxyl carrier prot	8	1	1	3.2	3.2	280;283;287;287;292;292;292;396	838	1080	387	1287	1819	1699	3641	3810	4140
287	1.25602	NbQ17g23930.1	0.014	0.14	NbQ17g23930.1;Niben261Chr03g0221008.1;NbL17g23180.1;Nbe12g34270.1;NbD019673.1;NbD039229.1;NbL01g02960.1;Nbe01g03430.1;Niben261Chr09g1287008.1	NbQ17g23930.1;Niben261Chr03g0221008.1;NbL17g23180.1;Nbe12g34270.1;NbD019673.1;NbD039229.1;NbL01g02960.1;Nbe01g03430.1;Niben261Chr09g1287008.1	2;2;2;2;2;1;1;1;1	2;2;2;2;2;1;1;1;1	NbQ17g23930.1 NbQld183C17-157352808-157360928 methylcrotonoyl-CoA_carboxylase_beta_chain_mitochondrial_(LOC109235650)_mRNA_%28XM_019401836.1_XP_019257381.1%29;Niben261Chr03g0221008.1 protein AED:0.37 eAED:0.37 QI:0|0|0|1|1|1|10|0|569;NbL17g23180.1 NbLab360	9	2	2	4.5	4.5	419;569;569;569;582;384;394;509;577	763;1079	968;1379;1380;1381;1382;1383	287	3828	5530	6493	9677	7213	20968
495	1.2223	NbL03g22780.1	0.000261905	0.00916667	NbL03g22780.1;NbD041628.1;Niben261Chr08g0074004.1;NbQ03g23960.1;Nbe05g32490.1;NbE05068179.1	NbL03g22780.1;NbD041628.1;Niben261Chr08g0074004.1;NbQ03g23960.1;Nbe05g32490.1;NbE05068179.1	2;2;2;2;2;2	2;2;2;2;2;2	NbL03g22780.1 NbLab360C03-123008244-123027834 N-alpha-acetyltransferase_15_NatA_auxiliary_subunit-like_(LOC109210746)_mRNA_%28XM_019374205.1_XP_019229750.1%29;NbD041628.1 N-alpha-acetyltransferase 16, NatA auxiliary subunit-like isoform X2 (XP_009778994.1	6	2	2	5.2	5.2	460;814;887;902;902;902	546;836	701;1078	495	604	748	779	1724	1643	1605
585	1.21663	NbQ04g07740.1	0.0139048	0.14	NbQ04g07740.1;Nbe07g09320.1;NbE03059188.1	NbQ04g07740.1;Nbe07g09320.1;NbE03059188.1	4;4;4	1;1;1	NbQ04g07740.1 NbQld183C04-33205272-33207032 pathogen-related_protein-like_(LOC109238318)_mRNA_%28XM_019404752.1_XP_019260297.1%29;Nbe07g09320.1 gene=Nbe07g09320;NbE03059188.1 pathogen-related protein-like (XP_018633421.1)	3	4	1	19.2	3.8	234;234;234	124;461;500;667	161;596;648;854	585	5102	3058	3515	7272	8112	11749
62	1.17346	Niben261Chr19g0257004.1	0.000261905	0.00916667	Niben261Chr19g0257004.1;NbQ18g17500.1;NbL18g16990.1;Nbe16g05560.2;Nbe16g05560.1;NbD003109.1	Niben261Chr19g0257004.1;NbQ18g17500.1;NbL18g16990.1;Nbe16g05560.2;Nbe16g05560.1;NbD003109.1	1;1;1;1;1;1	1;1;1;1;1;1	Niben261Chr19g0257004.1 protein AED:0.08 eAED:0.08 QI:0|0|0|1|1|1|2|0|460;NbQ18g17500.1 NbQld183C18-114551690-114554331 benzyl_alcohol_O-benzoyltransferase-like_(LOC107776214)_mRNA_%28XM_016596089.1_XP_016451575.1%29;NbL18g16990.1 NbLab360C18-116829291-116	6	1	1	1.7	1.7	460;460;460;460;460;460	761	966	62	901	502	863	1184	2000	1927
581	1.06559	NbE05063640.1	0.00392857	0.075	NbE05063640.1;NbL09g12590.1;Nbe10g15960.1;NbE03055774.1;NbQ09g13230.1;NbE03059722.1;Niben261Chr04g1680009.1;Niben261Chr13g0685016.1;NbQ16g05030.1;NbL16g04840.1;Nbe19g34190.1;NbD048200.1;NbD046221.1	NbE05063640.1;NbL09g12590.1;Nbe10g15960.1;NbE03055774.1;NbQ09g13230.1;NbE03059722.1;Niben261Chr04g1680009.1;Niben261Chr13g0685016.1;NbQ16g05030.1;NbL16g04840.1;Nbe19g34190.1;NbD048200.1;NbD046221.1	2;2;2;2;2;1;1;1;1;1;1;1;1	2;2;2;2;2;1;1;1;1;1;1;1;1	NbE05063640.1 biotin carboxyl carrier protein of acetyl-CoA carboxylase 1, chloroplastic-like (XP_016488425.1);NbL09g12590.1 NbLab360C09-80238828-80243067 biotin_carboxyl_carrier_protein_of_acetyl-CoA_carboxylase_1_chloroplastic-like_(LOC109211524)_mRNA_%	13	2	2	8.1	8.1	236;260;260;260;263;238;242;249;253;260;260;260;263	637;887	815;1137	581	1067	959	1489	2270	2363	2724
437	1.04437	Niben261Chr07g1414023.1	0.0236667	0.166333	Niben261Chr07g1414023.1;NbQ02g24650.1;NbL02g22940.1;Nbe03g33550.1;NbD034114.1	Niben261Chr07g1414023.1;NbQ02g24650.1;NbL02g22940.1;Nbe03g33550.1;NbD034114.1	1;1;1;1;1	1;1;1;1;1	Niben261Chr07g1414023.1 protein AED:0.28 eAED:0.28 QI:0|-1|0|1|-1|1|1|0|681;NbQ02g24650.1 NbQld183C02-129962702-129965677 putative_endo-13(4)-beta-glucanase_2_(LOC104218537)_mRNA_%28XM_009769062.1_XP_009767364.1%29;NbL02g22940.1 NbLab360C02-131511344-13151	5	1	1	1.2	1.2	681;681;681;681;681	256	332	437	5463	2550	4155	7527	7998	9571
415	1.0205	Niben261Chr08g0783001.1	0.0169762	0.148542	Niben261Chr08g0783001.1;NbL03g07260.1;Nbe05g12030.1;NbD031580.1;Nbe05g12030.2;NbQ17g15720.1;NbL17g15030.1;NbD034446.1;NbQ03g07340.1;Niben261Chr14g0776003.1;NbD017220.1;NbQ15g12850.1;NbL15g12170.1;Nbe13g18480.1;NbD027585.1;Niben261Chr03g0803006.1	Niben261Chr08g0783001.1;NbL03g07260.1;Nbe05g12030.1;NbD031580.1;Nbe05g12030.2;NbQ17g15720.1;NbL17g15030.1;NbD034446.1;NbQ03g07340.1	3;3;3;3;2;2;2;2;2;1;1;1;1;1;1;1	3;3;3;3;2;2;2;2;2;1;1;1;1;1;1;1	Niben261Chr08g0783001.1 protein AED:0.18 eAED:0.18 QI:0|0|0|1|0.75|0.8|5|0|190;NbL03g07260.1 NbLab360C03-56416215-56419848 LIM_domain-containing_protein_WLIM2b-like_(LOC107759653)_mRNA_%28XM_016577642.1_XP_016433128.1%29;Nbe05g12030.1 gene=Nbe05g12030;NbD0	16	3	3	13.7	13.7	190;190;190;190;184;189;189;189;190;107;122;189;189;189;189;214	14;698;857	16;893;1098	415	10762	9127	10964	18900	18745	24944
409	1.0106	NbQ09g07340.1	0.0295476	0.17814	NbQ09g07340.1;NbL09g06990.1;Nbe10g23910.1;NbD030936.1	NbQ09g07340.1;NbL09g06990.1;Nbe10g23910.1;NbD030936.1	1;1;1;1	1;1;1;1	NbQ09g07340.1 NbQld183C09-47562373-47566341 scarecrow-like_protein_14_(LOC104216487)_mRNA_%28XM_009766535.1_XP_009764837.1%29;NbL09g06990.1 NbLab360C09-48872625-48876475 scarecrow-like_protein_14_(LOC104216487)_mRNA_%28XM_009766535.1_XP_009764837.1%29;Nbe1	4	1	1	0.9	0.9	749;749;749;749	953	1226	409	4530	4400	5240	8216	8905	11428
300	1.00836	NbQ18g21320.1	0.0214762	0.155517	NbQ18g21320.1;Nbe16g00400.2;Niben261Chr19g0019006.1;NbL18g20530.1;Nbe16g00400.1;NbE03055907.1;NbD020699.1;NbQ04g21560.1	NbQ18g21320.1;Nbe16g00400.2;Niben261Chr19g0019006.1;NbL18g20530.1;Nbe16g00400.1;NbE03055907.1;NbD020699.1	5;5;5;5;5;5;5;1	1;1;1;1;1;1;1;0	NbQ18g21320.1 NbQld183C18+137000479-137006804 dentin_sialophosphoprotein-like_(LOC107762228)_mRNA_%28XM_016580572.1_XP_016436058.1%29;Nbe16g00400.2 gene=Nbe16g00400;Niben261Chr19g0019006.1 protein AED:0.07 eAED:0.07 QI:0|0|0|1|0.83|0.85|7|0|1130;NbL18g2053	8	5	1	6.7	1.6	833;963;1130;1143;1143;1143;1143;470	131;418;484;898;901	168;537;625;1155;1158;1159	300	8382	8567	7989	15561	14916	19689
303	0.972624	NbL17g11730.1	0.0993095	0.24326	NbL17g11730.1;NbQ17g12240.1;Niben261Chr02g0948003.1;NbQ18g06050.1;NbL08g13350.1;Nbe16g22850.1;Nbe15g12780.1;NbD020789.1;NbD028114.1;NbQ07g09870.1;NbD033661.1;Nbe11g13010.1;Niben261Chr19g1105009.1;Niben261Chr18g0770006.1;NbE03058836.1;Niben261Chr03g1016002.1;NbE05068644.1;NbL07g10090.1	NbL17g11730.1;NbQ17g12240.1;Niben261Chr02g0948003.1;NbQ18g06050.1;NbL08g13350.1;Nbe16g22850.1;Nbe15g12780.1;NbD020789.1;NbD028114.1;NbQ07g09870.1;NbD033661.1;Nbe11g13010.1;Niben261Chr19g1105009.1;Niben261Chr18g0770006.1;NbE03058836.1;Niben261Chr03g1016002.1;NbE05068644.1;NbL07g10090.1	1;1;1;1;1;1;1;1;1;1;1;1;1;1;1;1;1;1	1;1;1;1;1;1;1;1;1;1;1;1;1;1;1;1;1;1	NbL17g11730.1 NbLab360C17-87081766-87090233 heat_shock_protein_90-5_chloroplastic-like_(LOC107788863)_mRNA_%28XM_016610627.1_XP_016466113.1%29;NbQ17g12240.1 NbQld183C17-85950600-85959121 heat_shock_protein_90-5_chloroplastic-like_(LOC107788863)_mRNA_%28XM_	18	1	1	6.1	6.1	198;352;798;798;798;798;798;798;798;786;786;786;786;776;772;742;699;826	357	466	303	308	134	489	948	575	304
470	0.970424	Nbe09g31620.1	0.011381	0.129189	Nbe09g31620.1;Niben261Chr03g0104001.1;NbD047541.1;Nbe09g31620.2;NbD038134.1;Niben261Chr14g1384002.1;NbL10g21670.1;Nbe09g31620.3;NbQ10g22980.1;NbQ17g26620.1;NbE44074290.1;Nbe12g37410.1;NbL17g25620.1;NbE44069330.1	Nbe09g31620.1;Niben261Chr03g0104001.1;NbD047541.1;Nbe09g31620.2;NbD038134.1;Niben261Chr14g1384002.1;NbL10g21670.1;Nbe09g31620.3;NbQ10g22980.1;NbQ17g26620.1;NbE44074290.1;Nbe12g37410.1;NbL17g25620.1;NbE44069330.1	1;1;1;1;1;1;1;1;1;1;1;1;1;1	1;1;1;1;1;1;1;1;1;1;1;1;1;1	Nbe09g31620.1 gene=Nbe09g31620;Niben261Chr03g0104001.1 protein AED:0.14 eAED:0.14 QI:0|0|0|1|1|1|6|0|239;NbD047541.1 copper chaperone for superoxide dismutase, chloroplastic/cytosolic-like isoform X1 (XP_016479202.1);Nbe09g31620.2 gene=Nbe09g31620;NbD0381	14	1	1	4.7	4.7	214;239;298;305;307;314;314;314;315;316;316;316;322;324	62	70	470	1786	1274	1326	2587	2932	3075
190	0.961751	Niben261Chr09g0995012.1	0.0295476	0.17814	Niben261Chr09g0995012.1;NbL01g10540.1;Nbe01g13020.1;NbD011471.1	Niben261Chr09g0995012.1;NbL01g10540.1;Nbe01g13020.1;NbD011471.1	2;2;2;2	2;2;2;2	Niben261Chr09g0995012.1 protein AED:0.37 eAED:0.37 QI:0|0|0|1|0.77|0.6|10|0|859;NbL01g10540.1 NbLab360C01+36460923-36468585 probable_linoleate_9S-lipoxygenase_5_(LOC109211630)_mRNA_%28XM_019375180.1_XP_019230725.1%29;Nbe01g13020.1 gene=Nbe01g13020;NbD01147	4	2	2	2.2	2.2	859;862;862;862	562;1143	726;1456;1457;1458	190	3071	2130	2080	3647	5103	5431
388	0.954781	NbQ13g07030.1	0.00695238	0.10069	NbQ13g07030.1;Nbe06g09230.1;NbL13g06590.1;Nbe06g09230.2;NbD028560.1;Niben261Chr06g1140007.1	NbQ13g07030.1;Nbe06g09230.1;NbL13g06590.1;Nbe06g09230.2;NbD028560.1;Niben261Chr06g1140007.1	1;1;1;1;1;1	1;1;1;1;1;1	NbQ13g07030.1 NbQld183C13+34025891-34031662 aldehyde_dehydrogenase_family_2_member_B4_mitochondrial-like_(LOC107797234)_transcript_variant_X2_mRNA_%28XM_016620107.1_XP_016475593.1%29;Nbe06g09230.1 gene=Nbe06g09230;NbL13g06590.1 NbLab360C13+33416499-3342200	6	1	1	2.8	2.8	535;535;536;536;536;544	529	682	388	796	392	562	684	1184	1524
310	0.945387	Niben261Chr11g0350010.1	0.0727857	0.221522	Niben261Chr11g0350010.1;NbL04g17030.1;Nbe07g24870.1;NbD021021.1;NbQ04g18190.1	Niben261Chr11g0350010.1;NbL04g17030.1;Nbe07g24870.1;NbD021021.1;NbQ04g18190.1	2;2;2;2;1	1;1;1;1;1	Niben261Chr11g0350010.1 protein AED:0.11 eAED:0.11 QI:0|0|0|1|0.94|1|20|0|793;NbL04g17030.1 NbLab360C04-101274761-101280706 heat_shock_protein_83_(LOC104245104)_mRNA_%28XM_009800673.1_XP_009798975.1%29;Nbe07g24870.1 gene=Nbe07g24870;NbD021021.1 heat shock	5	2	1	3.3	1.8	793;793;793;793;389	348;534	454;687	310	426	0	247	483	455	358
90	0.940146	NbQ07g14550.1	0.00283333	0.07	NbQ07g14550.1;Niben261Chr16g0703001.1;Niben261Chr13g0141002.1;NbQ09g22240.1;NbL09g21180.1;Nbe18g15930.1;Nbe10g03290.1;NbD038795.1;NbD012970.1;NbQ19g15020.1;NbL19g14300.1;Niben261Chr18g1253002.1;NbL07g14380.1;Nbe11g04830.1;NbD004558.1	NbQ07g14550.1;Niben261Chr16g0703001.1;Niben261Chr13g0141002.1;NbQ09g22240.1;NbL09g21180.1;Nbe18g15930.1;Nbe10g03290.1;NbD038795.1;NbD012970.1;NbQ19g15020.1;NbL19g14300.1;Niben261Chr18g1253002.1;NbL07g14380.1;Nbe11g04830.1;NbD004558.1	1;1;1;1;1;1;1;1;1;1;1;1;1;1;1	1;1;1;1;1;1;1;1;1;1;1;1;1;1;1	NbQ07g14550.1 NbQld183C07-117670938-117677891 translation_initiation_factor_NCBP-like_(LOC107763091)_mRNA_%28NM_001324781.1_NP_001311710.1%29;Niben261Chr16g0703001.1 protein AED:0.34 eAED:0.34 QI:0|0|0|1|1|1|6|0|212;Niben261Chr13g0141002.1 protein AED:0.04	15	1	1	6.8	6.8	148;212;212;212;212;212;212;212;212;216;216;226;226;226;226	1001	1291	90	475	1022	976	1729	1214	1802
252	0.876232	Niben261Chr16g0979006.1	0.0237619	0.166333	Niben261Chr16g0979006.1;Niben261Chr07g1237004.1;NbQ05g15520.1;NbD048288.1;NbL19g18510.1;Niben261Chr15g0948007.1;Niben261Chr01g1638005.1;NbD016868.1;Niben261Chr13g0231011.1;NbQ15g03220.1;NbQ12g11240.1;NbQ02g19530.1;NbL12g10620.1;Nbe18g09590.1;Nbe13g05080.1;Nbe10g05330.1;Nbe04g14630.1;Nbe03g27150.1;NbD043694.1;NbD041460.1;NbL15g02950.1;NbD029946.1	Niben261Chr16g0979006.1;Niben261Chr07g1237004.1;NbQ05g15520.1;NbD048288.1;NbL19g18510.1;Niben261Chr15g0948007.1;Niben261Chr01g1638005.1;NbD016868.1;Niben261Chr13g0231011.1;NbQ15g03220.1;NbQ12g11240.1;NbQ02g19530.1;NbL12g10620.1;Nbe18g09590.1;Nbe13g05080.1;Nbe10g05330.1;Nbe04g14630.1;Nbe03g27150.1;NbD043694.1;NbD041460.1;NbL15g02950.1;NbD029946.1	1;1;1;1;1;1;1;1;1;1;1;1;1;1;1;1;1;1;1;1;1;1	1;1;1;1;1;1;1;1;1;1;1;1;1;1;1;1;1;1;1;1;1;1	Niben261Chr16g0979006.1 protein AED:0.51 eAED:0.51 QI:0|0|0|0.75|0.33|0.75|4|0|110;Niben261Chr07g1237004.1 protein AED:0.16 eAED:0.16 QI:0|0|0|1|1|1|5|0|149;NbQ05g15520.1 NbQld183C05-83530828-83534131 40S_ribosomal_protein_S14-2_(LOC104249946)_mRNA_%28XM_0	22	1	1	10	10	110;149;173;167;160;155;153;150;150;150;150;150;150;150;150;150;150;150;150;150;150;184	314	410	252	2283	1275	1648	2963	2971	3622
275	0.866263	NbL09g09910.1	0.041619	0.181569	NbL09g09910.1;NbL03g00370.1;Nbe10g19800.1;Nbe05g02370.1;NbD032924.1;NbD018463.1;NbQ03g00610.1;NbQ09g10510.1;Niben261Chr08g1354016.1;Niben261Chr13g0838020.1	NbL09g09910.1;NbL03g00370.1;Nbe10g19800.1;Nbe05g02370.1;NbD032924.1;NbD018463.1;NbQ03g00610.1;NbQ09g10510.1;Niben261Chr08g1354016.1;Niben261Chr13g0838020.1	3;3;3;3;3;3;2;2;2;2	3;3;3;3;3;3;2;2;2;2	NbL09g09910.1 NbLab360C09+65883139-65886124 chlorophyll_a-b_binding_protein_CP26_chloroplastic_(LOC109227339)_mRNA_%28XM_019392463.1_XP_019248008.1%29;NbL03g00370.1 NbLab360C03+2197766-2201384 chlorophyll_a-b_binding_protein_CP26_chloroplastic-like_(LOC107	10	3	3	10.2	10.2	285;285;285;285;285;285;180;208;233;239	151;224;584	189;190;285;286;754	275	3189	2348	3070	4634	4712	6344
564	0.863379	NbQ13g07340.1	0.0360952	0.17814	NbQ13g07340.1;NbQ03g19380.1;Niben261Chr06g1132012.1;Niben261Chr08g0215010.1;NbL03g18430.1;Nbe05g27350.1;NbD051503.1;NbL13g06880.1;NbD047176.1;Nbe06g09530.1	NbQ13g07340.1;NbQ03g19380.1;Niben261Chr06g1132012.1;Niben261Chr08g0215010.1;NbL03g18430.1;Nbe05g27350.1;NbD051503.1;NbL13g06880.1;NbD047176.1;Nbe06g09530.1	2;2;2;2;2;2;2;1;1;1	2;2;2;2;2;2;2;1;1;1	NbQ13g07340.1 NbQld183C13+34850302-34854945 calcium_sensing_receptor_chloroplastic_(LOC109227089)_mRNA_%28XM_019392099.1_XP_019247644.1%29;NbQ03g19380.1 NbQld183C03+108031331-108035222 calcium_sensing_receptor_chloroplastic-like_(LOC107781793)_mRNA_%28XM_0	10	2	2	12.5	12.5	176;323;333;394;394;394;394;106;250;256	688;1037	881;1331	564	2158	2375	2246	4174	3302	4857
622	0.862677	Niben261Chr11g1078010.1	0.0413095	0.181569	Niben261Chr11g1078010.1;NbD046886.1;NbE05068380.1;NbL04g07230.1;Nbe07g09330.1;NbL02g20380.1;NbD037100.1;Niben261Chr07g1319007.1	Niben261Chr11g1078010.1;NbD046886.1	5;3;2;2;2;1;1;1	2;2;2;2;2;1;1;1	Niben261Chr11g1078010.1 protein AED:0.32 eAED:0.32 QI:0|0|0|1|0.85|0.75|8|0|456;NbD046886.1 pathogen-related protein-like isoform X3 (XP_016510947.1)	8	5	2	13.2	5.3	456;234;214;235;235;150;156;194	461;500;667;676;1117	596;648;854;864;1427	622	6023	3111	4826	7852	8509	9024
206	0.862391	Nbe18g11390.1	0.334429	0.425287	Nbe18g11390.1;Nbe14g07580.2;Nbe14g07580.1;NbQ19g18010.1;NbQ05g05790.1;NbL19g17240.1;NbL05g05670.1;Nbe18g11390.2;Nbe14g07580.3;NbD019408.1;NbD012851.1;Niben261Chr12g0314003.1;Niben261Chr16g0912004.1	Nbe18g11390.1;Nbe14g07580.2;Nbe14g07580.1;NbQ19g18010.1;NbQ05g05790.1;NbL19g17240.1;NbL05g05670.1;Nbe18g11390.2;Nbe14g07580.3;NbD019408.1;NbD012851.1;Niben261Chr12g0314003.1;Niben261Chr16g0912004.1	2;2;2;2;2;2;2;2;2;2;2;1;1	1;1;1;1;1;1;1;1;1;1;1;1;1	Nbe18g11390.1 gene=Nbe18g11390;Nbe14g07580.2 gene=Nbe14g07580;Nbe14g07580.1 gene=Nbe14g07580;NbQ19g18010.1 NbQld183C19+85611636-85614817 ribulose_bisphosphate_carboxylase/oxygenase_activase_1_chloroplastic_(LOC104214597)_transcript_variant_X1_mRNA_%28XM_00	13	2	1	7.2	2	442;442;442;479;479;479;479;479;479;479;479;477;551	677;1122	865;866;1433	206	310	156	221	496	254	499
208	0.851587	NbL12g07650.1	0.0983095	0.24326	NbL12g07650.1;Nbe04g10860.1;NbD012946.1;Niben261Chr15g1090010.1	NbL12g07650.1;Nbe04g10860.1;NbD012946.1;Niben261Chr15g1090010.1	1;1;1;1	1;1;1;1	NbL12g07650.1 NbLab360C12-41482481-41487533 extradiol_ring-cleavage_dioxygenase-like_(LOC107828854)_mRNA_%28XM_016656235.1_XP_016511721.1%29;Nbe04g10860.1 gene=Nbe04g10860;NbD012946.1 extradiol ring-cleavage dioxygenase (XP_009765889.1);Niben261Chr15g1090	4	1	1	4	4	272;272;303;751	1141	1454	208	439	277	399	371	733	908
459	0.846702	NbE44070475.1	0.0173571	0.148776	NbE44070475.1;Nbe01g34280.1;NbD036951.1	NbE44070475.1;Nbe01g34280.1;NbD036951.1	1;1;1	1;1;1	NbE44070475.1 kinesin-like protein KIN12B (XP_016497638.1);Nbe01g34280.1 gene=Nbe01g34280;NbD036951.1 kinesin-like protein KIN12B (XP_016497638.1)	3	1	1	1	1	1334;1334;1334	63	71	459	771	238	3078	5065	1903	382
444	0.838621	Nbe03g28390.7	0.307881	0.415032	Nbe03g28390.7;Nbe03g28390.9;NbD035088.1;NbL19g04050.1;NbL02g19210.1;Nbe18g29510.2;Nbe18g29510.1;Nbe03g28390.8;NbQ19g04270.1;Nbe03g28390.3;Nbe03g28390.2;Nbe03g28390.10;Nbe03g28390.1;NbD039200.1;Nbe03g28390.5;Nbe03g28390.6;Nbe03g28390.4;Nbe18g29510.3;NbQ02g20660.1;NbE44073814.1	Nbe03g28390.7;Nbe03g28390.9;NbD035088.1;NbL19g04050.1;NbL02g19210.1;Nbe18g29510.2;Nbe18g29510.1;Nbe03g28390.8;NbQ19g04270.1;Nbe03g28390.3;Nbe03g28390.2;Nbe03g28390.10;Nbe03g28390.1;NbD039200.1;Nbe03g28390.5;Nbe03g28390.6;Nbe03g28390.4;Nbe18g29510.3;NbQ02g20660.1;NbE44073814.1	1;1;1;1;1;1;1;1;1;1;1;1;1;1;1;1;1;1;1;1	1;1;1;1;1;1;1;1;1;1;1;1;1;1;1;1;1;1;1;1	Nbe03g28390.7 gene=Nbe03g28390;Nbe03g28390.9 gene=Nbe03g28390;NbD035088.1 probable alpha,alpha-trehalose-phosphate synthase [UDP-forming] 7 (XP_019234560.1);NbL19g04050.1 NbLab360C19-18676041-18681797 probable_alphaalpha-trehalose-phosphate_synthase_[UDP-	20	1	1	2.2	2.2	631;631;855;855;855;855;855;855;855;855;855;855;855;855;855;830;830;809;715;856	822	1052	444	295	250	244	237	571	603
165	0.837725	Niben261Chr16g0425001.1	0.0207619	0.152982	Niben261Chr16g0425001.1;NbQ02g26880.1;Niben261Chr07g1483003.1;NbQ19g09650.1;NbL19g08990.1;NbL02g24980.1;Nbe18g22880.1;Nbe03g36030.1;NbE03056595.1;NbD020135.1;NbD008928.1;Niben261Scf11243g0000004.1	Niben261Chr16g0425001.1;NbQ02g26880.1;Niben261Chr07g1483003.1;NbQ19g09650.1;NbL19g08990.1;NbL02g24980.1;Nbe18g22880.1;Nbe03g36030.1;NbE03056595.1;NbD020135.1;NbD008928.1;Niben261Scf11243g0000004.1	2;2;2;2;2;2;2;2;2;2;2;1	2;2;2;2;2;2;2;2;2;2;2;1	Niben261Chr16g0425001.1 protein AED:0.05 eAED:0.05 QI:0|0|0|1|1|1|5|0|354;NbQ02g26880.1 NbQld183C02-136393789-136408183 formate_dehydrogenase_mitochondrial_(LOC109206919)_mRNA_%28XM_019369791.1_XP_019225336.1%29;Niben261Chr07g1483003.1 protein AED:0.12 eAE	12	2	2	6.8	6.8	354;379;385;385;385;385;385;385;385;385;385;294	453;672	587;860;861	165	1394	1525	1466	2459	3106	2272
491	0.833385	Niben261Chr03g1051003.1	0.064	0.208372	Niben261Chr03g1051003.1;NbQ17g11540.1;NbL17g11170.1;Nbe12g17410.1;NbD041263.1	Niben261Chr03g1051003.1;NbQ17g11540.1;NbL17g11170.1;Nbe12g17410.1;NbD041263.1	1;1;1;1;1	1;1;1;1;1	Niben261Chr03g1051003.1 protein AED:0.10 eAED:0.11 QI:0|0|0|1|1|1|7|0|271;NbQ17g11540.1 NbQld183C17-82611035-82621909 uncharacterized_LOC104119948_(LOC104119948)_transcript_variant_X5_misc_RNA_%28XR_004503358.1_%29;NbL17g11170.1 NbLab360C17-83774754-837858	5	1	1	7	7	271;271;271;271;271	132	169	491	486	294	499	440	782	1057
98	0.803547	NbD005127.1	0.0204762	0.152982	NbD005127.1;NbE03055766.1;NbD005127.2;NbD010743.1;NbE44073258.1;NbQ14g22850.1;Nbe08g32750.1;NbL14g21630.1;NbL08g13720.1;Niben261Chr02g0967004.1;Niben261Chr05g0027001.1	NbD005127.1;NbE03055766.1;NbD005127.2;NbD010743.1;NbE44073258.1;NbQ14g22850.1;Nbe08g32750.1;NbL14g21630.1;NbL08g13720.1;Niben261Chr02g0967004.1;Niben261Chr05g0027001.1	2;2;2;2;2;2;2;2;2;2;2	2;2;2;2;2;2;2;2;2;2;2	NbD005127.1 protein CHUP1, chloroplastic-like (XP_016454270.1);NbE03055766.1 protein CHUP1, chloroplastic-like (XP_016454270.1);NbD005127.2 protein CHUP1, chloroplastic-like (XP_016454270.1);NbD010743.1 protein CHUP1, chloroplastic-like (XP_016454270.1	11	2	2	3	3	878;891;981;982;984;990;990;1007;1008;1523;1535	252;933	328;1200	98	707	717	202	1010	847	981
104	0.795467	Niben261Chr07g0697019.1	0.0432143	0.181569	Niben261Chr07g0697019.1;Niben261Chr15g1495013.1;Niben261Chr04g1612001.1;Niben261Chr04g0050011.1;NbQ16g06720.1;NbQ12g01030.1;NbQ09g14710.1;NbQ06g18250.1;NbQ02g08120.1;NbL16g26880.1;NbL16g06510.1;NbL12g00920.1;NbL09g14100.1;NbL10g23620.1;NbL02g07520.1;NbD023786.1;NbD026692.1;NbD043770.1;NbL06g17680.1;Nbe03g12660.1;NbD052965.1;Nbe10g14190.1;Nbe17g04650.1;Nbe19g01440.1;Nbe19g32240.1;Nbe04g01240.1;Nib…	Niben261Chr07g0697019.1;Niben261Chr15g1495013.1;Niben261Chr04g1612001.1;Niben261Chr04g0050011.1;NbQ16g06720.1;NbQ12g01030.1;NbQ09g14710.1;NbQ06g18250.1;NbQ02g08120.1;NbL16g26880.1;NbL16g06510.1;NbL12g00920.1;NbL09g14100.1;NbL10g23620.1;NbL02g07520.1;NbD023786.1;NbD026692.1;NbD043770.1;NbL06g17680.1;Nbe03g12660.1;NbD052965.1;Nbe10g14190.1;Nbe17g04650.1;Nbe19g01440.1;Nbe19g32240.1;Nbe04g01240.1;Nib…	1;1;1;1;1;1;1;1;1;1;1;1;1;1;1;1;1;1;1;1;1;1;1;1;1;1;1;1;1;1	1;1;1;1;1;1;1;1;1;1;1;1;1;1;1;1;1;1;1;1;1;1;1;1;1;1;1;1;1;1	Niben261Chr07g0697019.1 protein AED:0.42 eAED:0.42 QI:0|0|0|1|1|1|3|0|125;Niben261Chr15g1495013.1 protein AED:0.41 eAED:0.41 QI:0|0|0|1|1|1|3|0|125;Niben261Chr04g1612001.1 protein AED:0.03 eAED:0.04 QI:0|0|0|0.75|0.33|0.25|4|0|140;Niben261Chr04g0050011.1 p	30	1	1	8	8	125;125;140;140;140;140;140;140;140;140;140;140;140;140;140;140;140;140;140;140;140;140;140;140;140;140;140;139;125;140	511	659;660	104	3507	1592	2735	4124	3992	5481
23	0.786115	Nbe10g04980.2	0.118167	0.26455	Nbe10g04980.2;NbD000717.1;Nbe10g04980.3;Nbe10g04980.1;Nbe10g04980.4;Niben261Chr13g0218004.1;Nbe10g00150.3;Nbe10g00150.1;Nbe10g00150.2;Niben261Chr13g0005008.1;Niben261Chr06g0349010.1;NbQ13g24030.1;NbQ09g24950.1;Nbe06g31210.1;Nbe06g31210.2;NbE03059520.1;NbD044911.1;NbD014066.1;NbL13g22560.1;NbQ09g21000.1;NbL06g20430.1;Nbe09g17880.1;NbL10g12180.1;Nbe17g01090.1;Niben261Chr17g1524015.1;NbD045044.1;Nib…	Nbe10g04980.2;NbD000717.1;Nbe10g04980.3;Nbe10g04980.1;Nbe10g04980.4;Niben261Chr13g0218004.1;Nbe10g00150.3;Nbe10g00150.1;Nbe10g00150.2;Niben261Chr13g0005008.1;Niben261Chr06g0349010.1;NbQ13g24030.1;NbQ09g24950.1;Nbe06g31210.1;Nbe06g31210.2;NbE03059520.1;NbD044911.1;NbD014066.1;NbL13g22560.1;NbQ09g21000.1	5;5;5;5;5;5;3;3;3;3;3;3;3;3;3;3;3;3;3;3;2;2;2;2;2;2;2;2;2;1;1	1;1;1;1;1;1;0;0;0;0;0;0;0;0;0;0;0;0;0;1;0;0;0;0;0;0;0;0;0;0;0	Nbe10g04980.2 gene=Nbe10g04980;NbD000717.1 5-methyltetrahydropteroyltriglutamate--homocysteine methyltransferase-like (XP_019232886.1);Nbe10g04980.3 gene=Nbe10g04980;Nbe10g04980.1 gene=Nbe10g04980;Nbe10g04980.4 gene=Nbe10g04980;Niben261Chr13g0218004.1 pro	31	5	1	6.8	1.9	791;754;791;765;765;765;765;765;804;767;767;765;765;765;765;765;765;765;765;600;830;830;830;830;853;830;828;538;603;830;270	192;502;567;741;1100	248;650;732;940;1408;1409	23	467	193	425	742	556	573
413	0.774615	NbL00g00080.1	0.0323095	0.17814	NbL00g00080.1;NbD031353.1;NbL09g00250.1;NbD037953.1;NbL07g17970.1;NbQ19g00120.1;NbL02g13260.1;NbQ09g00860.1;NbD007099.1;Niben261Chr10g0335115.1;Niben261Chr13g1512010.1;NbL16g10830.1;NbQ09g00220.1;Niben261Chr13g1499840.1;NbQ09g00380.1;Niben261Chr13g1427119.1;Niben261Chr08g1254023.1;Niben261Chr13g1499701.1;NbQ09g00390.1;NbQ03g02060.1;NbQ04g02260.1;Niben261Chr03g1851081.1;NbQ09g00340.1;NbQ09g00330.1…	NbL00g00080.1;NbD031353.1;NbL09g00250.1;NbD037953.1;NbL07g17970.1;NbQ19g00120.1;NbL02g13260.1;NbQ09g00860.1;NbD007099.1;Niben261Chr10g0335115.1;Niben261Chr13g1512010.1;NbL16g10830.1	3;3;3;3;3;2;2;2;2;2;2;2;1;1;1;1;1;1;1;1;1;1;1;1;1;1;1;1;1;1;1;1;1;1;1;1;1	3;3;3;3;3;2;2;2;2;2;2;2;1;1;1;1;1;1;1;1;1;1;1;1;1;1;1;1;1;1;1;1;1;1;1;1;1	NbL00g00080.1 NbLab360C00+2223470-2225413 ATP_synthase_subunit_alpha_mitochondrial_(LOC109154117)_mRNA_%28XM_019301983.1_XP_019157528.1%29;NbD031353.1 ATP synthase F1 subunit 1 (mitochondrion) (YP_173459.1);NbL09g00250.1 NbLab360C09-2884581-2886318 ATP_sy	37	3	3	6.9	6.9	422;509;456;351;509;180;209;415;414;261;291;504;486;78;512;422;533;537;561;618;778;530;362;420;129;347;345;341;336;303;301;284;283;240;223;220;812	154;981;1065	193;1260;1364;1365	413	6517	16356	15289	17984	22963	24338
504	0.773253	NbQ05g03980.1	0.0595714	0.199603	NbQ05g03980.1;Niben261Chr12g0233011.1;NbE03061129.1;NbL05g03930.1;Nbe14g05240.2;Nbe14g05240.1;NbQ15g26090.1;NbD042875.1;NbD052293.1;NbL15g24670.1;Niben261Chr01g0028006.1;Nbe13g37600.1	NbQ05g03980.1;Niben261Chr12g0233011.1;NbE03061129.1;NbL05g03930.1;Nbe14g05240.2;Nbe14g05240.1;NbQ15g26090.1;NbD042875.1;NbD052293.1;NbL15g24670.1;Niben261Chr01g0028006.1;Nbe13g37600.1	1;1;1;1;1;1;1;1;1;1;1;1	1;1;1;1;1;1;1;1;1;1;1;1	NbQ05g03980.1 NbQld183C05+21915529-21919441 29_kDa_ribonucleoprotein_A_chloroplastic_(LOC107824003)_transcript_variant_X2_mRNA_%28XM_016650726.1_XP_016506212.1%29;Niben261Chr12g0233011.1 protein AED:0.07 eAED:0.07 QI:0|0|0|0.75|0.66|0.75|4|0|261;NbE0306112	12	1	1	3.5	3.5	259;261;263;272;272;272;279;279;300;325;765;967	1083	1387	504	3764	3931	3698	6612	5944	6916
522	0.77062	Niben261Chr10g0559001.1	0.0566429	0.19825	Niben261Chr10g0559001.1;NbL01g13320.1;NbE03060232.1;Nbe02g16550.1;Nbe01g16560.1;NbD044567.1;Niben261Chr09g0866011.1;NbL00g03500.1;NbL11g12020.1;Niben261Scf01681g0000003.1	Niben261Chr10g0559001.1;NbL01g13320.1;NbE03060232.1;Nbe02g16550.1;Nbe01g16560.1;NbD044567.1;Niben261Chr09g0866011.1;NbL00g03500.1	3;3;3;3;3;3;2;2;1;1	3;3;3;3;3;3;2;2;1;1	Niben261Chr10g0559001.1 protein AED:0.06 eAED:0.06 QI:0|0|0|1|1|1|8|0|707;NbL01g13320.1 NbLab360C01+48576342-48583024 stromal_70_kDa_heat_shock-related_protein_chloroplastic_(LOC104094426)_transcript_variant_X1_mRNA_%28XM_009600364.3_XP_009598659.1%29;NbE0	10	3	3	4.4	4.4	707;707;707;707;707;707;368;441;105;342	282;659;717	374;843;913	522	7001	5733	5739	10141	12198	9176
430	0.768956	NbD033050.1	0.0609048	0.201417	NbD033050.1;NbE03061297.1;Niben261Chr01g0723006.1;NbL15g15400.1;Nbe13g23210.1;NbQ15g16470.1	NbD033050.1;NbE03061297.1;Niben261Chr01g0723006.1;NbL15g15400.1;Nbe13g23210.1;NbQ15g16470.1	1;1;1;1;1;1	1;1;1;1;1;1	NbD033050.1 uncharacterized protein LOC104240896 (XP_009794098.1);NbE03061297.1 uncharacterized protein LOC104240896 (XP_009794098.1);Niben261Chr01g0723006.1 protein AED:0.04 eAED:0.04 QI:0|0|0|0.5|1|1|2|0|916;NbL15g15400.1 NbLab360C15+108093754-10809748	6	1	1	1.3	1.3	889;893;916;923;923;933	709	904	430	297	358	683	817	565	898
28	0.762333	NbQ15g18590.1	0.0537619	0.194576	NbQ15g18590.1;NbL01g14180.1;Nbe06g12460.1;Niben261Chr10g0561023.1;NbL15g17660.1;NbD001331.1;Niben261Chr09g0863001.1;Niben261Chr09g0821019.1;Niben261Chr01g0550006.1;NbL11g11950.1;NbL11g11260.1;NbL01g13380.1;Niben261Chr10g0593015.1;Nbe13g26750.1;Nbe02g16630.1;Nbe01g17860.2;Nbe01g17860.1;NbD049964.1;NbD020614.1;NbD013330.1;NbD005717.1;Nbe02g17660.1;Nbe01g16680.1	NbQ15g18590.1;NbL01g14180.1;Nbe06g12460.1;Niben261Chr10g0561023.1;NbL15g17660.1;NbD001331.1;Niben261Chr09g0863001.1;Niben261Chr09g0821019.1;Niben261Chr01g0550006.1;NbL11g11950.1;NbL11g11260.1;NbL01g13380.1;Niben261Chr10g0593015.1;Nbe13g26750.1;Nbe02g16630.1;Nbe01g17860.2;Nbe01g17860.1;NbD049964.1;NbD020614.1;NbD013330.1;NbD005717.1;Nbe02g17660.1;Nbe01g16680.1	1;1;1;1;1;1;1;1;1;1;1;1;1;1;1;1;1;1;1;1;1;1;1	1;1;1;1;1;1;1;1;1;1;1;1;1;1;1;1;1;1;1;1;1;1;1	NbQ15g18590.1 NbQld183C15-123846004-123849964 60S_ribosomal_protein_L3-like_(LOC109229292)_mRNA_%28XM_019394682.1_XP_019250227.1%29;NbL01g14180.1 NbLab360C01-52859207-52863170 60S_ribosomal_protein_L3_(LOC107788247)_mRNA_%28XM_016609919.1_XP_016465405.1%29	23	1	1	2.1	2.1	337;389;500;476;425;389;389;389;389;389;389;389;389;389;389;389;389;389;389;389;389;389;647	1041	1335	28	6376	2525	3253	5176	6466	8974
83	0.756002	NbD003954.1	0.172024	0.323991	NbD003954.1;NbD040128.1;Niben261Chr15g0249003.1;NbE05066879.1;NbQ00g11370.1;NbQ00g07450.1;NbQ00g04070.1;NbQ00g02810.1;NbE05067751.1;NbD025516.1;Niben261Chr18g0666006.1;Niben261Chr09g0093003.1;Niben261Chr18g1193007.1	NbD003954.1;NbD040128.1;Niben261Chr15g0249003.1;NbE05066879.1;NbQ00g11370.1;NbQ00g07450.1;NbQ00g04070.1;NbQ00g02810.1;NbE05067751.1;NbD025516.1;Niben261Chr18g0666006.1;Niben261Chr09g0093003.1;Niben261Chr18g1193007.1	1;1;1;1;1;1;1;1;1;1;1;1;1	1;1;1;1;1;1;1;1;1;1;1;1;1	NbD003954.1 Partial, ribosomal protein S16 (plastid) (NP_054479.1);NbD040128.1 Partial, ribosomal protein S16 (plastid) (NP_054479.1);Niben261Chr15g0249003.1 protein AED:0.54 eAED:0.54 QI:0|0|0|0.5|0|0|2|0|71;NbE05066879.1 ribosomal protein S16 (plastid)	13	1	1	19.4	19.4	67;70;71;83;85;85;85;85;85;85;88;140;738	445	579	83	319	0	208	297	329	264
45	0.745275	Niben261Chr09g0577016.1	0.29519	0.408717	Niben261Chr09g0577016.1;NbL01g18300.1;Nbe01g24070.1;NbD024914.1;NbE03054404.1;Niben261Chr05g0902015.1;NbL14g08390.1;Nbe08g11720.1;NbD002142.1	Niben261Chr09g0577016.1;NbL01g18300.1;Nbe01g24070.1;NbD024914.1;NbE03054404.1;Niben261Chr05g0902015.1;NbL14g08390.1;Nbe08g11720.1;NbD002142.1	1;1;1;1;1;1;1;1;1	1;1;1;1;1;1;1;1;1	Niben261Chr09g0577016.1 protein AED:0.17 eAED:0.18 QI:0|0|0|1|0.95|0.95|22|0|1125;NbL01g18300.1 NbLab360C01+75851060-75865818 protein_transport_protein_Sec31A-like_(LOC104238247)_mRNA_%28XM_009792565.1_XP_009790867.1%29;Nbe01g24070.1 gene=Nbe01g24070;NbD02	9	1	1	1.2	1.2	1125;1127;1127;1127;1128;1131;1131;1131;1132	907	1169	45	248	180	403	496	501	396
378	0.743198	NbE03058222.1	0.011381	0.129189	NbE03058222.1;NbQ07g10020.1;NbD027867.1;Niben261Chr18g0779012.1;NbL07g10190.1;Nbe11g12830.1;NbQ17g11920.1;Nbe12g17840.2;Niben261Chr03g1028009.1;NbD031858.1;NbE03056429.1;NbL17g11500.1;Nbe12g17840.1	NbE03058222.1;NbQ07g10020.1;NbD027867.1;Niben261Chr18g0779012.1;NbL07g10190.1;Nbe11g12830.1;NbQ17g11920.1;Nbe12g17840.2;Niben261Chr03g1028009.1;NbD031858.1;NbE03056429.1;NbL17g11500.1;Nbe12g17840.1	2;2;2;2;2;2;1;1;1;1;1;1;1	2;2;2;2;2;2;1;1;1;1;1;1;1	NbE03058222.1 uncharacterized protein LOC107790743 isoform X1 (XP_016468189.1);NbQ07g10020.1 NbQld183C07-74217003-74225755 uncharacterized_LOC109243649_(LOC109243649)_transcript_variant_X2_mRNA_%28XM_019410612.1_XP_019266157.1%29;NbD027867.1 uncharacteriz	13	2	2	1.4	1.4	1552;1561;1561;1562;1562;1562;1377;1544;1547;1549;1550;1560;1560	608;1051	784;1349	378	964	618	1236	1629	1374	1714
113	0.737152	Nbe13g27750.1	0.0107619	0.129143	Nbe13g27750.1;NbE03058900.1;NbD005865.1;Niben261Chr01g0501010.1	Nbe13g27750.1;NbE03058900.1;NbD005865.1;Niben261Chr01g0501010.1	5;5;5;4	1;1;1;1	Nbe13g27750.1 gene=Nbe13g27750;NbE03058900.1 fructose-bisphosphate aldolase, cytoplasmic isozyme 1 isoform X2 (XP_016454393.1);NbD005865.1 fructose-bisphosphate aldolase, cytoplasmic isozyme 1 isoform X1 (XP_016454392.1);Niben261Chr01g0501010.1 protein A	4	5	1	15.7	3.4	357;360;372;751	80;92;490;601;752	92;93;94;107;108;632;633;634;635;774;954	113	69275	42826	35057	88111	91733	65451
48	0.730276	Niben261Chr19g0893004.1	0.0124048	0.13359	Niben261Chr19g0893004.1;Nbe16g17770.1;Nbe18g02710.1;NbL19g22800.1;Niben261Chr04g0702009.1;NbQ19g23790.1;NbQ18g09500.1;NbQ17g13110.1;NbQ16g18800.1;NbQ15g05840.1;NbQ07g09080.1;NbQ04g06280.1;NbQ06g01250.1;NbL18g09300.1;Nbe19g15140.1;NbL16g17810.1;NbL07g09120.1;NbL06g01190.1;Niben261Chr02g0736004.1;NbQ14g16640.1;NbD022085.1;NbD002419.1;NbL15g05680.1;Nbe13g09090.1;NbL11g13310.1;NbL14g05720.1;NbL01g117…	Niben261Chr19g0893004.1;Nbe16g17770.1;Nbe18g02710.1;NbL19g22800.1;Niben261Chr04g0702009.1;NbQ19g23790.1;NbQ18g09500.1;NbQ17g13110.1;NbQ16g18800.1;NbQ15g05840.1;NbQ07g09080.1;NbQ04g06280.1;NbQ06g01250.1;NbL18g09300.1;Nbe19g15140.1;NbL16g17810.1;NbL07g09120.1;NbL06g01190.1;Niben261Chr02g0736004.1;NbQ14g16640.1;NbD022085.1;NbD002419.1;NbL15g05680.1;Nbe13g09090.1;NbL11g13310.1;NbL14g05720.1;NbL01g117…	1;1;1;1;1;1;1;1;1;1;1;1;1;1;1;1;1;1;1;1;1;1;1;1;1;1;1;1;1;1;1;1;1;1;1;1;1;1;1;1;1;1;1;1;1;1;1;1;1;1;1;1;1;1;1;1;1;1;1	1;1;1;1;1;1;1;1;1;1;1;1;1;1;1;1;1;1;1;1;1;1;1;1;1;1;1;1;1;1;1;1;1;1;1;1;1;1;1;1;1;1;1;1;1;1;1;1;1;1;1;1;1;1;1;1;1;1;1	Niben261Chr19g0893004.1 protein AED:0.35 eAED:0.42 QI:0|0|0|1|0|0.33|3|0|76;Nbe16g17770.1 gene=Nbe16g17770;Nbe18g02710.1 gene=Nbe18g02710;NbL19g22800.1 NbLab360C19+128224042-128227767 ADP-ribosylation_factor_1-like_(LOC109235717)_mRNA_%28XM_019401928.1_XP_	59	1	1	19.7	19.7	76;181;181;181;181;181;181;181;181;181;181;181;181;181;181;181;181;183;186;188;188;196;203;203;209;215;222;289;181;181;181;181;146;160;160;169;170;170;170;170;171;171;180;180;141;181;181;181;181;181;181;181;181;181;181;181;181;181;330	773	979	48	1080	736	216	975	1366	1030
156	0.729451	NbL04g04150.1	0.0385952	0.181569	NbL04g04150.1;NbD042016.1;NbD008429.1	NbL04g04150.1;NbD042016.1;NbD008429.1	1;1;1	1;1;1	NbL04g04150.1 NbLab360C04+14438885-14446784 ubiquitin-conjugating_enzyme_E2_variant_1B-like_(LOC109233098)_mRNA_%28XM_019398858.1_XP_019254403.1%29;NbD042016.1 ubiquitin-conjugating enzyme variant (AHA42253.1);NbD008429.1 ubiquitin-conjugating enzyme E2 v	3	1	1	9.8	9.8	164;164;166	812	1036	156	1723	1191	2437	2377	2554	3941
373	0.72508	Niben261Chr08g0270006.1	0.0502619	0.186814	Niben261Chr08g0270006.1;NbQ13g17790.1;NbQ09g05170.1;NbL09g04950.1;NbD027625.1;NbQ03g17770.1;NbL13g16960.1;NbL03g16810.1;Nbe10g26600.2;Nbe10g26600.1;Nbe06g23310.1;Nbe05g25230.3;Nbe05g25230.2;Nbe05g25230.1;Nbe02g26550.1;NbD050869.1;NbD043287.1;NbD040906.1;NbL11g04650.1	Niben261Chr08g0270006.1;NbQ13g17790.1;NbQ09g05170.1;NbL09g04950.1;NbD027625.1;NbQ03g17770.1;NbL13g16960.1;NbL03g16810.1;Nbe10g26600.2;Nbe10g26600.1;Nbe06g23310.1;Nbe05g25230.3;Nbe05g25230.2;Nbe05g25230.1;Nbe02g26550.1;NbD050869.1;NbD043287.1;NbD040906.1;NbL11g04650.1	1;1;1;1;1;1;1;1;1;1;1;1;1;1;1;1;1;1;1	1;1;1;1;1;1;1;1;1;1;1;1;1;1;1;1;1;1;1	Niben261Chr08g0270006.1 protein AED:0.43 eAED:0.43 QI:0|-1|0|1|-1|1|1|0|148;NbQ13g17790.1 NbQld183C13+83466990-83467849 60S_ribosomal_protein_L27a-3_(LOC109223686)_mRNA_%28XM_019388083.1_XP_019243628.1%29;NbQ09g05170.1 NbQld183C09+36186574-36189223 60S_rib	19	1	1	6.8	6.8	148;148;182;178;148;148;148;148;148;148;148;148;148;148;148;148;148;148;189	280	371	373	361	405	721	743	970	745
31	0.723864	NbD001439.1	0.0595714	0.199603	NbD001439.1;NbD010666.1;Niben261Chr16g0446011.1;Niben261Chr07g1466013.1;NbQ02g26310.1;Nbe03g35420.3;Nbe03g35420.2;Nbe03g35420.1;Nbe18g22170.3;Nbe18g22170.1;NbL19g09710.1;NbE44072362.1;Nbe18g22170.4;Nbe18g22170.2	NbD001439.1;NbD010666.1;Niben261Chr16g0446011.1;Niben261Chr07g1466013.1;NbQ02g26310.1;Nbe03g35420.3;Nbe03g35420.2;Nbe03g35420.1;Nbe18g22170.3;Nbe18g22170.1;NbL19g09710.1;NbE44072362.1;Nbe18g22170.4;Nbe18g22170.2	1;1;1;1;1;1;1;1;1;1;1;1;1;1	1;1;1;1;1;1;1;1;1;1;1;1;1;1	NbD001439.1 Partial, inositol hexakisphosphate and diphosphoinositol-pentakisphosphate kinase 2 isoform X2 (XP_009795984.1);NbD010666.1 inositol hexakisphosphate and diphosphoinositol-pentakisphosphate kinase 2-like isoform X1 (XP_019225082.1);Niben261Ch	14	1	1	1.6	1.6	680;1037;1077;1085;1085;1085;1085;1085;1086;1086;1092;1092;1092;1092	588	758	31	3467	1967	3194	4376	5028	4846
289	0.707334	Niben261Chr12g0991001.1	0.0165476	0.147872	Niben261Chr12g0991001.1;NbL06g07300.1;Nbe17g20170.1;NbD021201.1;Niben261Chr15g1378011.1;Nbe04g04290.1;NbD022049.1;NbD019751.1;NbL12g03080.1	Niben261Chr12g0991001.1;NbL06g07300.1;Nbe17g20170.1;NbD021201.1;Niben261Chr15g1378011.1;Nbe04g04290.1;NbD022049.1;NbD019751.1;NbL12g03080.1	1;1;1;1;1;1;1;1;1	1;1;1;1;1;1;1;1;1	Niben261Chr12g0991001.1 protein AED:0.11 eAED:0.22 QI:0|0|0|0.85|0.33|0.28|7|0|214;NbL06g07300.1 NbLab360C06+54263972-54269276 eukaryotic_translation_initiation_factor_4E-1-like_(LOC104219085)_mRNA_%28XM_009769718.1_XP_009768020.1%29;Nbe17g20170.1 gene=Nbe	9	1	1	6.1	6.1	214;219;219;219;222;222;222;222;259	684	875;876	289	657	820	1012	1165	1403	1496
403	0.706128	Nbe15g24310.2	0.0159762	0.147872	Nbe15g24310.2;Nbe15g24310.3;NbE05062945.1;NbE05066638.1;NbE44072846.1;NbD030522.1;Niben261Chr12g1070006.1;NbQ05g17550.1;NbL05g16760.1;NbE44072384.1;Nbe14g23980.2;Nbe14g23980.1;NbD051299.1;Niben261Chr02g0473013.1;NbL08g06130.1;Nbe15g24310.1	Nbe15g24310.2;Nbe15g24310.3;NbE05062945.1;NbE05066638.1;NbE44072846.1;NbD030522.1;Niben261Chr12g1070006.1;NbQ05g17550.1;NbL05g16760.1;NbE44072384.1;Nbe14g23980.2;Nbe14g23980.1;NbD051299.1;Niben261Chr02g0473013.1;NbL08g06130.1;Nbe15g24310.1	1;1;1;1;1;1;1;1;1;1;1;1;1;1;1;1	1;1;1;1;1;1;1;1;1;1;1;1;1;1;1;1	Nbe15g24310.2 gene=Nbe15g24310;Nbe15g24310.3 gene=Nbe15g24310;NbE05062945.1 protein MEI2-like 2 (XP_016459282.1);NbE05066638.1 protein MEI2-like 2 (XP_019251650.1);NbE44072846.1 protein MEI2-like 2 (XP_019251650.1);NbD030522.1 protein MEI2-like 2 (XP_0	16	1	1	1.7	1.7	725;736;789;798;837;838;840;840;840;840;840;840;840;842;842;842	701	896	403	813	729	1437	1625	1428	1807
203	0.705123	NbQ07g02870.1	0.0494286	0.186814	NbQ07g02870.1;NbL07g03000.1;Nbe11g24300.1;NbD012346.1;Niben261Chr18g0204008.1	NbQ07g02870.1;NbL07g03000.1;Nbe11g24300.1;NbD012346.1;Niben261Chr18g0204008.1	1;1;1;1;1	1;1;1;1;1	NbQ07g02870.1 NbQld183C07-19336247-19338850 40S_ribosomal_protein_S11_(LOC109233496)_mRNA_%28XM_019399382.1_XP_019254927.1%29;NbL07g03000.1 NbLab360C07-19823086-19825883 40S_ribosomal_protein_S11_(LOC109233496)_mRNA_%28XM_019399382.1_XP_019254927.1%29;Nbe1	5	1	1	6.3	6.3	159;159;159;159;861	281	372;373	203	671	381	533	1048	921	615
623	0.687755	Niben261Chr12g0011004.1	0.0360952	0.17814	Niben261Chr12g0011004.1	Niben261Chr12g0011004.1	1	1	Niben261Chr12g0011004.1 protein AED:0.12 eAED:0.24 QI:0|0|0|1|0|0.33|3|0|216	1	1	1	5.6	5.6	216	66	74	623	2125	1304	1360	2402	2589	2723
348	0.678323	NbE05067708.1	0.0207619	0.152982	NbE05067708.1;Niben261Chr05g1214009.1;NbQ14g03480.1;NbL14g03330.1;Nbe08g04280.1;NbD024585.1	NbE05067708.1;Niben261Chr05g1214009.1;NbQ14g03480.1;NbL14g03330.1;Nbe08g04280.1;NbD024585.1	1;1;1;1;1;1	1;1;1;1;1;1	NbE05067708.1 uncharacterized protein LOC109206629 isoform X1 (XP_019225013.1);Niben261Chr05g1214009.1 protein AED:0.06 eAED:0.06 QI:0|0|0|1|1|1|4|0|387;NbQ14g03480.1 NbQld183C14+15944498-15947776 uncharacterized_LOC107776637_(LOC107776637)_mRNA_%28XM_016	6	1	1	2.4	2.4	375;387;405;405;405;405	979	1258	348	536	293	2048	2947	1316	341
172	0.663679	NbQ03g22870.1	0.085381	0.235032	NbQ03g22870.1;NbL03g21740.1;Nbe05g31270.1;NbE05064499.1;NbD009566.1;Niben261Chr08g0105033.1;Niben261Chr06g1151008.1;NbD039690.1;Niben261Chr04g1714008.1;NbQ16g04510.1;NbL16g04260.1;Nbe19g34850.1;NbD001367.1;NbQ13g06600.1;NbL13g06150.1;Nbe06g08750.1	NbQ03g22870.1;NbL03g21740.1;Nbe05g31270.1;NbE05064499.1;NbD009566.1;Niben261Chr08g0105033.1;Niben261Chr06g1151008.1;NbD039690.1;Niben261Chr04g1714008.1;NbQ16g04510.1;NbL16g04260.1;Nbe19g34850.1;NbD001367.1;NbQ13g06600.1;NbL13g06150.1;Nbe06g08750.1	2;2;2;2;2;2;1;1;1;1;1;1;1;1;1;1	1;1;1;1;1;1;0;0;0;0;0;0;0;0;0;0	NbQ03g22870.1 NbQld183C03-118490112-118492940 guanine_nucleotide-binding_protein_subunit_beta-like_protein_(LOC109224093)_mRNA_%28XM_019388676.1_XP_019244221.1%29;NbL03g21740.1 NbLab360C03-120052172-120055252 guanine_nucleotide-binding_protein_subunit_beta	16	2	1	5.2	2.4	328;328;328;328;328;467;300;324;325;325;325;325;325;328;362;362	109;201	137;259	172	5895	3455	4149	6069	7503	7812
364	0.659142	NbD044725.1	0.0471429	0.184352	NbD044725.1;Niben261Chr17g1006002.1;NbQ06g13220.1;Niben261Chr04g0868003.1;NbQ16g16710.1;NbL16g15970.1;NbL06g12610.1;Nbe19g17930.1;Nbe17g11580.1;NbD026141.1	NbD044725.1;Niben261Chr17g1006002.1;NbQ06g13220.1;Niben261Chr04g0868003.1;NbQ16g16710.1;NbL16g15970.1;NbL06g12610.1;Nbe19g17930.1;Nbe17g11580.1;NbD026141.1	2;2;2;2;2;2;2;2;2;2	2;2;2;2;2;2;2;2;2;2	NbD044725.1 30S ribosomal protein S1, chloroplastic-like (XP_016478645.1);Niben261Chr17g1006002.1 protein AED:0.05 eAED:0.05 QI:0|0|0|1|1|1|7|0|392;NbQ06g13220.1 NbQld183C06+93673752-93681145 30S_ribosomal_protein_S1_chloroplastic-like_(LOC107800017)_mRNA	10	2	2	4.9	4.9	391;392;401;417;417;417;417;417;417;417	438;924	572;1188;1189	364	2189	1696	1485	3033	2724	2723
194	0.649062	NbQ12g17250.1	0.0934048	0.241779	NbQ12g17250.1;NbL12g16560.1;Nbe04g23130.1;NbD049650.1;Nbe09g10870.1;NbE05066559.1;NbD011756.1;NbL10g07210.1;NbQ10g07810.1;Niben261Chr15g0595002.1;Niben261Chr14g0498005.1	NbQ12g17250.1;NbL12g16560.1;Nbe04g23130.1;NbD049650.1;Nbe09g10870.1;NbE05066559.1;NbD011756.1;NbL10g07210.1;NbQ10g07810.1;Niben261Chr15g0595002.1;Niben261Chr14g0498005.1	4;4;4;4;4;4;4;4;2;2;2	4;4;4;4;4;4;4;4;2;2;2	NbQ12g17250.1 NbQld183C12-87017659-87027008 switch-associated_protein_70_(LOC104237680)_mRNA_%28XM_009791870.1_XP_009790172.1%29;NbL12g16560.1 NbLab360C12-88031166-88040496 switch-associated_protein_70_(LOC104237680)_mRNA_%28XM_009791870.1_XP_009790172.1%2	11	4	4	10.4	10.4	473;473;473;473;496;496;496;554;318;350;351	269;293;363;806	354;389;473;1027;1028	194	5466	4124	5392	6147	8739	8608
497	0.641205	Niben261Chr04g1844006.1	0.0474048	0.184352	Niben261Chr04g1844006.1;Nbe19g38890.1;NbL16g01400.1;Nbe19g38890.2;NbD041947.1;NbQ16g01430.1;Nbe19g38890.3;NbL10g01040.1;Niben261Chr14g0039001.1;Nbe09g01420.1;NbD012457.1;NbQ10g01020.1	Niben261Chr04g1844006.1;Nbe19g38890.1;NbL16g01400.1;Nbe19g38890.2;NbD041947.1;NbQ16g01430.1;Nbe19g38890.3;NbL10g01040.1;Niben261Chr14g0039001.1;Nbe09g01420.1;NbD012457.1;NbQ10g01020.1	2;2;2;2;2;1;1;1;1;1;1;1	2;2;2;2;2;1;1;1;1;1;1;1	Niben261Chr04g1844006.1 protein AED:0.10 eAED:0.13 QI:0|0|0|0.92|0.58|0.61|13|0|685;Nbe19g38890.1 gene=Nbe19g38890;NbL16g01400.1 NbLab360C16-5122036-5132631 probable_ADP-ribosylation_factor_GTPase-activating_protein_AGD14_(LOC107801218)_transcript_variant_	12	2	2	3.2	3.2	685;695;696;696;697;559;562;633;688;697;697;772	724;825	920;1055	497	24689	13297	14168	23691	22998	34652
424	0.636743	NbE05063545.1	0.103286	0.24326	NbE05063545.1;Niben261Chr11g0900002.1;Niben261Chr05g0121001.1;NbQ14g21580.1;NbL14g20560.1;NbL04g10140.1;Nbe08g30620.2;Nbe08g30620.1;Nbe07g13430.1;NbD032578.1;NbD036485.1;NbE05062933.1	NbE05063545.1;Niben261Chr11g0900002.1;Niben261Chr05g0121001.1;NbQ14g21580.1;NbL14g20560.1;NbL04g10140.1;Nbe08g30620.2;Nbe08g30620.1;Nbe07g13430.1;NbD032578.1;NbD036485.1;NbE05062933.1	1;1;1;1;1;1;1;1;1;1;1;1	1;1;1;1;1;1;1;1;1;1;1;1	NbE05063545.1 acetyl-CoA carboxylase 1-like (XP_019259469.1);Niben261Chr11g0900002.1 protein AED:0.05 eAED:0.05 QI:0|0|0|1|1|1|30|0|2231;Niben261Chr05g0121001.1 protein AED:0.09 eAED:0.10 QI:0|0|0|1|1|1|30|0|2241;NbQ14g21580.1 NbQld183C14-116908708-116923	12	1	1	0.5	0.5	2171;2231;2241;2266;2266;2266;2266;2266;2266;2266;2270;2298	165	206	424	208	590	552	663	843	593
394	0.636619	NbD028998.1	0.0811429	0.228725	NbD028998.1;Niben261Chr11g1211008.1;NbQ04g05690.1;Nbe07g06660.1;NbE44073683.1	NbD028998.1;Niben261Chr11g1211008.1;NbQ04g05690.1;Nbe07g06660.1;NbE44073683.1	1;1;1;1;1	1;1;1;1;1	NbD028998.1 uncharacterized protein LOC104249841 isoform X2 (XP_009804653.1);Niben261Chr11g1211008.1 protein AED:0.40 eAED:0.40 QI:0|-1|0|1|-1|1|1|0|176;NbQ04g05690.1 NbQld183C04-21170274-21171962 uncharacterized_LOC107827754_(LOC107827754)_mRNA_%28XM_016	5	1	1	4.2	4.2	168;176;176;176;179	671	858;859	394	10708	8314	7678	13207	16124	12179
128	0.635298	Nbe19g06060.2	0.0677381	0.212313	Nbe19g06060.2;NbL16g23680.1;Nbe19g06060.1;NbD006488.1	Nbe19g06060.2;NbL16g23680.1;Nbe19g06060.1;NbD006488.1	1;1;1;1	1;1;1;1	Nbe19g06060.2 gene=Nbe19g06060;NbL16g23680.1 NbLab360C16+154812577-154832626 aldehyde_dehydrogenase_family_3_member_F1-like_(LOC104219448)_mRNA_%28XM_009770139.1_XP_009768441.1%29;Nbe19g06060.1 gene=Nbe19g06060;NbD006488.1 aldehyde dehydrogenase family 3 m	4	1	1	2.6	2.6	421;485;485;485	1070	1370	128	388	673	535	834	787	858
54	0.621383	NbD002707.1	0.0323095	0.17814	NbD002707.1;Niben261Chr10g0047001.1;NbL11g22970.1;NbE03060290.1;Nbe02g01400.1	NbD002707.1;Niben261Chr10g0047001.1;NbL11g22970.1;NbE03060290.1;Nbe02g01400.1	1;1;1;1;1	1;1;1;1;1	NbD002707.1 anthocyanidin 3-O-glucosyltransferase 2-like (XP_016441426.1);Niben261Chr10g0047001.1 protein AED:0.20 eAED:0.20 QI:0|0|0|1|1|1|2|0|475;NbL11g22970.1 NbLab360C11-124522754-124525809 anthocyanidin_3-O-glucosyltransferase_2-like_(LOC107767027)_m	5	1	1	2.4	2.4	453;475;475;475;475	713	909	54	1134	1046	1249	1821	1441	2013
421	0.61878	Niben261Chr05g0698012.1	0.0796667	0.228725	Niben261Chr05g0698012.1;NbQ14g12530.1;Nbe08g16820.1;Nbe07g04060.1;NbD032306.1;NbD032270.1;NbL04g03270.1;Niben261Chr11g1317009.1;NbE03053768.1	Niben261Chr05g0698012.1;NbQ14g12530.1;Nbe08g16820.1;Nbe07g04060.1;NbD032306.1;NbD032270.1;NbL04g03270.1;Niben261Chr11g1317009.1;NbE03053768.1	6;6;6;6;6;6;6;6;5	4;4;4;4;4;4;4;4;3	Niben261Chr05g0698012.1 protein AED:0.06 eAED:0.06 QI:0|0|0|1|0.75|0.8|5|0|384;NbQ14g12530.1 NbQld183C14+64072794-64076503 glyceraldehyde-3-phosphate_dehydrogenase_A_chloroplastic_(LOC109206719)_mRNA_%28XM_019369573.1_XP_019225118.1%29;Nbe08g16820.1 gene=N	9	6	4	20.3	12.8	384;401;401;401;401;401;403;406;401	3;234;523;760;1077;1124	3;4;306;675;676;962;963;964;965;1377;1436	421	10130	8873	14193	22277	14607	14091
618	0.616573	Niben261Chr04g0296014.1	0.0286667	0.17814	Niben261Chr04g0296014.1	Niben261Chr04g0296014.1	1	1	Niben261Chr04g0296014.1 protein AED:0.22 eAED:0.22 QI:0|0|0|1|0.5|0.66|3|0|353	1	1	1	2.3	2.3	353	53	61	618	1411	849	930	1695	1386	1810
350	0.61594	Niben261Chr01g1322012.1	0.0952857	0.241905	Niben261Chr01g1322012.1;Niben261Chr12g0215018.1;NbL05g03540.1;Nbe14g04840.1;Nbe13g10900.2;Nbe13g10900.1;NbD030018.1;NbD024768.1;NbQ15g07150.1;NbE03061739.1;NbL15g06760.1	Niben261Chr01g1322012.1;Niben261Chr12g0215018.1;NbL05g03540.1;Nbe14g04840.1;Nbe13g10900.2;Nbe13g10900.1;NbD030018.1;NbD024768.1;NbQ15g07150.1;NbE03061739.1;NbL15g06760.1	1;1;1;1;1;1;1;1;1;1;1	1;1;1;1;1;1;1;1;1;1;1	Niben261Chr01g1322012.1 protein AED:0.44 eAED:0.44 QI:0|0|0|0.5|1|1|2|0|177;Niben261Chr12g0215018.1 protein AED:0.42 eAED:0.42 QI:0|0|0|0.5|1|1|2|0|184;NbL05g03540.1 NbLab360C05-20464935-20476639 S-adenosylmethionine_synthase_3_(LOC109229653)_transcript_va	11	1	1	4	4	177;184;390;390;390;390;390;390;393;397;399	145	183	350	7962	5611	7191	9642	9894	12286
611	0.611591	NbL09g10620.1	0.0440952	0.181569	NbL09g10620.1	NbL09g10620.1	1	1	NbL09g10620.1 NbLab360C09-68236270-68240853 uncharacterized_LOC107803905_(LOC107803905)_transcript_variant_X4_ncRNA_%28XR_001652098.1_%29	1	1	1	1.7	1.7	532	167	208;209	611	8375	8277	41019	52856	26008	9254
496	0.608265	NbL11g22500.1	0.532262	0.543917	NbL11g22500.1;Nbe02g02040.1;NbD041752.1;Niben261Chr10g0068008.1	NbL11g22500.1;Nbe02g02040.1;NbD041752.1;Niben261Chr10g0068008.1	1;1;1;1	1;1;1;1	NbL11g22500.1 NbLab360C11+122606598-122618129 peptide_chain_release_factor_APG3_chloroplastic_(LOC109208168)_mRNA_%28XM_019371221.1_XP_019226766.1%29;Nbe02g02040.1 gene=Nbe02g02040;NbD041752.1 peptide chain release factor APG3, chloroplastic-like (XP_0165	4	1	1	3.6	3.6	419;419;419;500	594	766	496	196	162	338	322	520	219
249	0.602965	Niben261Chr07g1390002.1	0.0722857	0.221522	Niben261Chr07g1390002.1;NbQ19g12770.1;NbL19g12120.1;NbL02g22340.1;Nbe18g19420.2;Nbe18g19420.1;Nbe03g32730.2;Nbe03g32730.1;NbD033346.1;NbD016339.1;NbQ02g23970.1;Niben261Chr16g0537006.1	Niben261Chr07g1390002.1;NbQ19g12770.1;NbL19g12120.1;NbL02g22340.1;Nbe18g19420.2;Nbe18g19420.1;Nbe03g32730.2;Nbe03g32730.1;NbD033346.1;NbD016339.1;NbQ02g23970.1;Niben261Chr16g0537006.1	2;2;2;2;2;2;2;2;2;2;1;1	2;2;2;2;2;2;2;2;2;2;1;1	Niben261Chr07g1390002.1 protein AED:0.37 eAED:0.37 QI:0|0|0|1|1|1|3|0|406;NbQ19g12770.1 NbQld183C19-49886480-49904749 aminomethyltransferase_mitochondrial_(LOC104231511)_transcript_variant_X2_mRNA_%28XM_009784524.1_XP_009782826.1%29;NbL19g12120.1 NbLab360C	12	2	2	4.7	4.7	406;406;406;406;406;406;406;406;406;406;259;431	466;937	601;1205	249	1553	2414	2112	3522	2536	3175
374	0.600722	NbL09g04870.1	0.144619	0.290957	NbL09g04870.1;Nbe02g26460.1;NbD027633.1;Niben261Chr13g1145012.1;Niben261Chr10g1034006.1;NbQ09g05100.1;Nbe10g26700.1;NbL11g04680.1;NbQ03g17580.1;NbL13g16810.1;NbD033314.1;NbD044987.1;NbD026020.1;Nbe05g25030.1;Nbe06g23130.1;Nbe06g23130.2;Nbe06g23130.3;NbQ13g17650.1	NbL09g04870.1;Nbe02g26460.1;NbD027633.1;Niben261Chr13g1145012.1;Niben261Chr10g1034006.1;NbQ09g05100.1;Nbe10g26700.1;NbL11g04680.1;NbQ03g17580.1;NbL13g16810.1;NbD033314.1;NbD044987.1;NbD026020.1;Nbe05g25030.1;Nbe06g23130.1;Nbe06g23130.2;Nbe06g23130.3;NbQ13g17650.1	2;2;2;2;2;2;2;2;1;1;1;1;1;1;1;1;1;1	2;2;2;2;2;2;2;2;1;1;1;1;1;1;1;1;1;1	NbL09g04870.1 NbLab360C09+37107634-37110116 elongation_factor_TuB_chloroplastic_(LOC107820323)_mRNA_%28XM_016646585.1_XP_016502071.1%29;Nbe02g26460.1 gene=Nbe02g26460;NbD027633.1 elongation factor TuB, chloroplastic (XP_016502071.1);Niben261Chr13g1145012.	18	2	2	4.5	4.5	532;485;485;485;485;485;485;485;478;478;478;478;485;478;478;478;478;478	590;728	760;761;924	374	4683	4448	5315	11206	6152	4549
369	0.600521	NbE05064620.1	0.255667	0.390245	NbE05064620.1;NbD026697.1;Niben261Chr15g1494013.1;NbQ12g01100.1;NbL12g00980.1;Nbe04g01300.1	NbE05064620.1;NbD026697.1;Niben261Chr15g1494013.1;NbQ12g01100.1;NbL12g00980.1;Nbe04g01300.1	1;1;1;1;1;1	1;1;1;1;1;1	NbE05064620.1 WD repeat-containing protein 70 (XP_009764022.1);NbD026697.1 WD repeat-containing protein 70 (XP_009764022.1);Niben261Chr15g1494013.1 protein AED:0.05 eAED:0.05 QI:0|0|0|1|0.85|1|8|0|652;NbQ12g01100.1 NbQld183C12+3182276-3189335 WD_repeat-c	6	1	1	2.1	2.1	624;624;652;652;652;652	386	499	369	558	389	252	1009	378	431
436	0.597848	NbE05064640.1	0.0709524	0.220741	NbE05064640.1;Niben261Chr08g1219002.1;Niben261Chr13g0780007.1;NbL01g01190.1;Nbe10g17950.1;Nbe05g03680.1;NbD047843.1;NbD033828.1;NbQ09g11940.1;NbL03g02550.1;NbQ03g02550.1;NbL09g11310.1	NbE05064640.1;Niben261Chr08g1219002.1;Niben261Chr13g0780007.1;NbL01g01190.1;Nbe10g17950.1;Nbe05g03680.1;NbD047843.1;NbD033828.1;NbQ09g11940.1;NbL03g02550.1;NbQ03g02550.1;NbL09g11310.1	1;1;1;1;1;1;1;1;1;1;1;1	1;1;1;1;1;1;1;1;1;1;1;1	NbE05064640.1 40S ribosomal protein S11 (XP_016461708.1);Niben261Chr08g1219002.1 protein AED:0.15 eAED:0.15 QI:0|0|0|1|1|1|5|0|157;Niben261Chr13g0780007.1 protein AED:0.26 eAED:0.26 QI:0|0|0|0.6|1|1|5|0|158;NbL01g01190.1 NbLab360C01-3310370-3311227 40S_ri	12	1	1	6.6	6.6	152;157;158;159;159;159;159;159;160;160;165;193	292	387;388	436	2833	1426	2020	3286	2673	3544
542	0.596423	NbQ09g01480.1	0.092619	0.241779	NbQ09g01480.1;NbQ00g13160.1;Nbe10g31640.1;NbL09g01340.1;NbD048275.1;Niben261Chr13g1372012.1	NbQ09g01480.1;NbQ00g13160.1;Nbe10g31640.1;NbL09g01340.1;NbD048275.1;Niben261Chr13g1372012.1	2;2;2;2;2;2	1;1;1;1;1;1	NbQ09g01480.1 NbQld183C09+14631381-14639575 biotin_carboxyl_carrier_protein_of_acetyl-CoA_carboxylase-like_(LOC109227425)_mRNA_%28XM_019392587.1_XP_019248132.1%29;NbQ00g13160.1 NbQld183C00+171217476-171225678 biotin_carboxyl_carrier_protein_of_acetyl-CoA_c	6	2	1	8.4	3.6	274;285;285;289;290;309	7;915	7;8;1178	542	2127	3133	2221	2948	4084	4279
250	0.594633	Niben261Chr19g1076001.1	0.0807143	0.228725	Niben261Chr19g1076001.1;NbQ18g06500.1;NbL18g06200.1;Nbe16g22160.1;NbD016362.1;NbL08g12840.1;Nbe15g13470.1;NbD033229.1;Niben261Chr02g0915012.1	Niben261Chr19g1076001.1;NbQ18g06500.1;NbL18g06200.1;Nbe16g22160.1;NbD016362.1;NbL08g12840.1;Nbe15g13470.1;NbD033229.1;Niben261Chr02g0915012.1	2;2;2;2;2;1;1;1;1	1;1;1;1;1;0;0;0;0	Niben261Chr19g1076001.1 protein AED:0.06 eAED:0.06 QI:0|0|0|1|1|1|4|0|362;NbQ18g06500.1 NbQld183C18-38312101-38315404 alpha-14-glucan-protein_synthase_[UDP-forming]_1_(LOC107814424)_mRNA_%28XM_016639837.1_XP_016495323.1%29;NbL18g06200.1 NbLab360C18-3843678	9	2	1	4.7	2.5	362;362;362;362;362;362;362;362;378	6;649	827	250	2474	1787	1934	2636	2709	4010
69	0.580964	NbQ15g25230.1	0.101571	0.24326	NbQ15g25230.1;NbE44073832.1;Niben261Chr04g0232007.1;NbQ17g07000.1;NbQ17g05840.1;NbQ05g00020.1;NbQ06g20400.1;Niben261Chr10g0199010.1;NbD041021.1;Niben261Chr02g0597001.1;NbL11g19920.1;NbL08g08300.1;NbE03059025.1;Nbe07g29110.1;NbL15g23930.1;Nbe19g05990.1;NbD040873.1;NbL12g12680.1;NbQ16g24710.1;Nbe19g05990.2;NbL16g23750.1;NbD006492.1;NbL17g06710.1;Nbe12g10450.1;Niben261Chr02g0054005.1;NbL17g05670.1;N…	NbQ15g25230.1;NbE44073832.1;Niben261Chr04g0232007.1;NbQ17g07000.1;NbQ17g05840.1;NbQ05g00020.1;NbQ06g20400.1;Niben261Chr10g0199010.1;NbD041021.1;Niben261Chr02g0597001.1;NbL11g19920.1;NbL08g08300.1;NbE03059025.1;Nbe07g29110.1;NbL15g23930.1;Nbe19g05990.1;NbD040873.1;NbL12g12680.1;NbQ16g24710.1;Nbe19g05990.2;NbL16g23750.1;NbD006492.1;NbL17g06710.1;Nbe12g10450.1;Niben261Chr02g0054005.1;NbL17g05670.1;N…	1;1;1;1;1;1;1;1;1;1;1;1;1;1;1;1;1;1;1;1;1;1;1;1;1;1;1;1;1;1;1;1;1;1;1;1;1;1;1;1;1;1;1;1;1;1;1;1;1;1	1;1;1;1;1;1;1;1;1;1;1;1;1;1;1;1;1;1;1;1;1;1;1;1;1;1;1;1;1;1;1;1;1;1;1;1;1;1;1;1;1;1;1;1;1;1;1;1;1;1	NbQ15g25230.1 NbQld183C15-168673114-168686906 ADPATP_carrier_protein_1_mitochondrial-like_(LOC104230491)_mRNA_%28XM_009783319.1_XP_009781621.1%29;NbE44073832.1 ADP,ATP carrier protein 1, mitochondrial-like (XP_019251877.1);Niben261Chr04g0232007.1 protein	50	1	1	4.9	4.9	268;387;488;386;386;386;386;387;387;387;387;387;392;384;268;403;416;420;436;436;436;436;445;448;386;386;386;386;386;268;295;295;298;346;350;384;384;384;384;387;385;386;386;386;386;386;386;386;386;529	149	187	69	651	192	0	199	516	546
550	0.579046	NbQ08g09070.1	0.139881	0.287778	NbQ08g09070.1;Nbe15g20910.2;NbE03054020.1;NbL08g08400.1;Nbe15g20910.1;Niben261Chr10g0194010.1;NbE03057385.1;Nbe02g05580.1;NbD049368.1;NbL11g19990.1;Nbe02g05580.2;Niben261Chr02g0601012.1	NbQ08g09070.1;Nbe15g20910.2;NbE03054020.1;NbL08g08400.1;Nbe15g20910.1;Niben261Chr10g0194010.1;NbE03057385.1;Nbe02g05580.1;NbD049368.1;NbL11g19990.1;Nbe02g05580.2;Niben261Chr02g0601012.1	1;1;1;1;1;1;1;1;1;1;1;1	1;1;1;1;1;1;1;1;1;1;1;1	NbQ08g09070.1 NbQld183C08-57691978-57697231 putative_uncharacterized_protein_DDB_G0294196_(LOC109230878)_mRNA_%28XM_019396338.1_XP_019251883.1%29;Nbe15g20910.2 gene=Nbe15g20910;NbE03054020.1 putative uncharacterized protein DDB_G0294196 (XP_019251883.1);N	12	1	1	2	2	490;490;490;491;491;540;540;540;540;541;541;681	687	879;880	550	4432	5043	4045	7182	8614	4401
591	0.575219	NbL03g21150.1	0.0862143	0.235032	NbL03g21150.1;Nbe05g30680.1;NbE03058813.1;Niben261Chr08g0121011.1;NbQ03g22290.1;NbD043148.1;NbD034915.1;NbE05067146.1;NbL07g17720.1;Niben261Chr18g1479025.1;NbQ07g17990.1;NbE44072253.1;Nbe11g00190.1	NbL03g21150.1;Nbe05g30680.1;NbE03058813.1;Niben261Chr08g0121011.1;NbQ03g22290.1;NbD043148.1;NbD034915.1;NbE05067146.1;NbL07g17720.1;Niben261Chr18g1479025.1;NbQ07g17990.1;NbE44072253.1;Nbe11g00190.1	4;4;3;3;3;2;2;2;2;2;2;2;2	4;4;3;3;3;2;2;2;2;2;2;2;2	NbL03g21150.1 NbLab360C03-118544543-118558286 uncharacterized_LOC104218653_(LOC104218653)_transcript_variant_X1_mRNA_%28XM_009769193.1_XP_009767495.1%29;Nbe05g30680.1 gene=Nbe05g30680;NbE03058813.1 coiled-coil domain-containing protein SCD2-like (XP_01644	13	4	4	8.3	8.3	568;568;518;546;570;399;459;505;526;542;568;568;568	116;335;868;969	146;435;436;1112;1113;1114;1242	591	16036	13455	13444	19458	18230	26281
594	0.574606	Niben261Scf00333g0000002.1	0.227143	0.374118	Niben261Scf00333g0000002.1;Nbe10g08270.1;NbQ09g18820.1;NbL09g17850.1	Niben261Scf00333g0000002.1;Nbe10g08270.1;NbQ09g18820.1;NbL09g17850.1	1;1;1;1	1;1;1;1	Niben261Scf00333g0000002.1 protein AED:0.22 eAED:0.22 QI:0|0|0|1|1|1|5|0|128;Nbe10g08270.1 gene=Nbe10g08270;NbQ09g18820.1 NbQld183C09+107754158-107760035 superoxide_dismutase_[Cu-Zn]_(LOC109225256)_transcript_variant_X2_mRNA_%28XM_019389858.1_XP_019245403.	4	1	1	10.2	10.2	128;134;152;152	164	205	594	197	343	625	781	471	483
145	0.571819	Niben261Chr17g1380002.1	0.0811429	0.228725	Niben261Chr17g1380002.1;NbQ12g00960.1;NbL18g14320.1;Niben261Chr13g0624013.1;Niben261Chr07g0694006.1;NbL16g27090.1;Niben261Chr15g1497017.1;NbD043780.1;NbD045001.1;Nbe03g12550.1;Nbe04g01150.1;NbE05063828.1;NbL12g00850.1;Niben261Chr04g1610007.1;NbD007725.1;Niben261Chr04g0039009.1;Nbe19g32180.1;Nbe19g01210.1;Nbe17g04410.1;Nbe10g14100.1;NbD035245.1;NbD023087.1;NbD016960.1;NbL06g17860.1;NbL02g07440.1	Niben261Chr17g1380002.1;NbQ12g00960.1;NbL18g14320.1;Niben261Chr13g0624013.1;Niben261Chr07g0694006.1;NbL16g27090.1;Niben261Chr15g1497017.1;NbD043780.1;NbD045001.1;Nbe03g12550.1;Nbe04g01150.1;NbE05063828.1;NbL12g00850.1;Niben261Chr04g1610007.1;NbD007725.1;Niben261Chr04g0039009.1;Nbe19g32180.1;Nbe19g01210.1;Nbe17g04410.1;Nbe10g14100.1;NbD035245.1;NbD023087.1;NbD016960.1;NbL06g17860.1;NbL02g07440.1	1;1;1;1;1;1;1;1;1;1;1;1;1;1;1;1;1;1;1;1;1;1;1;1;1	1;1;1;1;1;1;1;1;1;1;1;1;1;1;1;1;1;1;1;1;1;1;1;1;1	Niben261Chr17g1380002.1 protein AED:0.03 eAED:0.04 QI:0|0|0|1|1|1|4|0|132;NbQ12g00960.1 NbQld183C12-2874428-2878450 60S_ribosomal_protein_L14-1_(LOC104097351)_mRNA_%28XM_009603909.3_XP_009602204.1%29;NbL18g14320.1 NbLab360C18-92747890-92748527 60S_ribosoma	25	1	1	7.6	7.6	132;134;149;147;143;138;138;134;134;134;134;134;134;132;133;133;133;133;133;133;133;133;133;133;173	83	97	145	1892	1558	3754	3919	3882	2907
215	0.56632	Niben261Chr13g0758005.1	0.0423095	0.181569	Niben261Chr13g0758005.1;Niben261Chr04g1723012.1;NbL09g11610.1;Nbe19g35080.1;Nbe10g17460.1;NbD013650.1;NbQ16g04310.1;NbL16g04080.1;NbD042302.1;NbE03060699.1	Niben261Chr13g0758005.1;Niben261Chr04g1723012.1;NbL09g11610.1;Nbe19g35080.1;Nbe10g17460.1;NbD013650.1;NbQ16g04310.1;NbL16g04080.1;NbD042302.1;NbE03060699.1	1;1;1;1;1;1;1;1;1;1	1;1;1;1;1;1;1;1;1;1	Niben261Chr13g0758005.1 protein AED:0.15 eAED:0.15 QI:0|0|0|1|0|0|3|0|187;Niben261Chr04g1723012.1 protein AED:0.14 eAED:0.14 QI:0|0|0|1|0|0|4|0|217;NbL09g11610.1 NbLab360C09-73428854-73433304 vesicle-associated_membrane_protein_714_(LOC104237012)_transcrip	10	1	1	4.8	4.8	187;217;220;220;220;241;252;252;252;262	986	1266	215	2871	864	1120	2116	2676	2397
590	0.566034	NbE05068808.1	0.111071	0.252162	NbE05068808.1;Nbe07g17470.2;NbQ04g13820.1;NbL04g12940.1;Niben261Chr11g0710012.1;Nbe07g17470.1;Nbe16g12970.2;NbD017417.1;NbQ08g20550.1;NbL08g19150.1;Nbe15g04200.2;NbD032435.1;NbD022568.1;Nbe16g12970.1;NbQ18g12730.1;Nbe15g04200.1;Niben261Chr02g1338012.1;Niben261Chr19g0662011.1;NbL17g23680.1;NbL18g12220.1;NbD006132.1;Nbe12g34870.1;Niben261Chr03g0199018.1	NbE05068808.1;Nbe07g17470.2;NbQ04g13820.1;NbL04g12940.1;Niben261Chr11g0710012.1;Nbe07g17470.1;Nbe16g12970.2;NbD017417.1;NbQ08g20550.1;NbL08g19150.1;Nbe15g04200.2;NbD032435.1;NbD022568.1;Nbe16g12970.1;NbQ18g12730.1;Nbe15g04200.1;Niben261Chr02g1338012.1;Niben261Chr19g0662011.1;NbL17g23680.1	5;5;5;5;5;5;4;4;4;4;4;4;4;4;4;4;4;4;3;2;2;1;1	3;3;3;3;3;3;2;2;2;2;2;2;2;2;2;2;2;2;2;2;1;1;1	NbE05068808.1 glyceraldehyde-3-phosphate dehydrogenase B, chloroplastic (XP_009786329.1);Nbe07g17470.2 gene=Nbe07g17470;NbQ04g13820.1 NbQld183C04+67919421-67944082 glyceraldehyde-3-phosphate_dehydrogenase_B_chloroplastic-like_(LOC107801158)_mRNA_%28XM_016	23	5	3	12.9	6.5	449;449;449;449;427;317;317;270;449;449;449;449;449;449;317;317;427;427;429;237;378;389;191	3;523;579;996;1073	3;4;675;676;746;747;1286;1373	590	6469	5809	10278	13890	10342	9161
487	0.561116	NbQ13g20270.1	0.0674762	0.212313	NbQ13g20270.1;NbL03g24270.1;NbQ03g25570.1;Niben261Chr06g0490028.1;NbE05068240.1;Niben261Chr08g0028020.1;NbL13g19270.1;Nbe06g26660.1;Nbe05g34320.1;NbE03059166.1;NbD051322.1;NbD040679.1	NbQ13g20270.1;NbL03g24270.1;NbQ03g25570.1;Niben261Chr06g0490028.1;NbE05068240.1;Niben261Chr08g0028020.1;NbL13g19270.1;Nbe06g26660.1;Nbe05g34320.1;NbE03059166.1;NbD051322.1;NbD040679.1	1;1;1;1;1;1;1;1;1;1;1;1	1;1;1;1;1;1;1;1;1;1;1;1	NbQ13g20270.1 NbQld183C13-93203617-93209387 oligouridylate-binding_protein_1B-like_(LOC109241442)_mRNA_%28XM_019408189.1_XP_019263734.1%29;NbL03g24270.1 NbLab360C03-127328382-127333876 oligouridylate-binding_protein_1B-like_(LOC107805206)_mRNA_%28XM_016629	12	1	1	5.6	5.6	268;350;370;402;402;418;418;418;418;418;418;418	720	916	487	700	760	370	641	950	1109
353	0.552311	Niben261Chr19g1148003.1	0.1255	0.273109	Niben261Chr19g1148003.1;Nbe16g24530.2;NbQ18g05120.1;NbQ18g04920.1;NbL18g04860.1;NbL18g04660.1;Nbe16g24530.1;Nbe16g24190.1;NbD046098.1;NbD024919.1;Niben261Chr19g1159014.1	Niben261Chr19g1148003.1;Nbe16g24530.2;NbQ18g05120.1;NbQ18g04920.1;NbL18g04860.1;NbL18g04660.1;Nbe16g24530.1;Nbe16g24190.1;NbD046098.1;NbD024919.1;Niben261Chr19g1159014.1	1;1;1;1;1;1;1;1;1;1;1	1;1;1;1;1;1;1;1;1;1;1	Niben261Chr19g1148003.1 protein AED:0.09 eAED:0.09 QI:0|0|0|1|0|0|2|0|277;Nbe16g24530.2 gene=Nbe16g24530;NbQ18g05120.1 NbQld183C18+31728229-31732518 2-methyl-6-phytyl-14-hydroquinone_methyltransferase_chloroplastic-like_(LOC107814278)_mRNA_%28XM_016639660.	11	1	1	2.5	2.5	277;307;335;335;335;335;335;335;335;335;350	55	63	353	8531	4904	5348	8202	8163	11179
47	0.551279	NbQ17g25800.1	0.0753333	0.226	NbQ17g25800.1;NbL08g09640.1;NbL01g12230.1;Nbe01g15050.1;Niben261Chr11g1177014.1;NbE03061623.1;NbQ18g09470.1;Niben261Chr09g0924008.1;Niben261Chr02g0729003.1;NbQ14g16650.1;Niben261Chr10g0505013.1;NbQ08g10440.1;NbQ04g06290.1;NbL18g09260.1;NbL14g15690.1;NbL11g13150.1;Niben261Chr05g0514002.1;Niben261Chr19g0895002.1;NbD002418.1;Nbe15g18490.1;Nbe08g22620.4;Nbe08g22620.3;Nbe08g22620.2;Nbe08g22620.1;Nbe07…	NbQ17g25800.1;NbL08g09640.1;NbL01g12230.1;Nbe01g15050.1;Niben261Chr11g1177014.1;NbE03061623.1;NbQ18g09470.1;Niben261Chr09g0924008.1;Niben261Chr02g0729003.1;NbQ14g16650.1;Niben261Chr10g0505013.1;NbQ08g10440.1;NbQ04g06290.1;NbL18g09260.1;NbL14g15690.1;NbL11g13150.1;Niben261Chr05g0514002.1;Niben261Chr19g0895002.1;NbD002418.1;Nbe15g18490.1;Nbe08g22620.4;Nbe08g22620.3;Nbe08g22620.2;Nbe08g22620.1;Nbe07…	1;1;1;1;1;1;1;1;1;1;1;1;1;1;1;1;1;1;1;1;1;1;1;1;1;1;1;1;1;1;1;1;1	1;1;1;1;1;1;1;1;1;1;1;1;1;1;1;1;1;1;1;1;1;1;1;1;1;1;1;1;1;1;1;1;1	NbQ17g25800.1 NbQld183C17+165040947-165045365 ATP-citrate_synthase_alpha_chain_protein_2_(LOC109212879)_transcript_variant_X2_mRNA_%28XM_019376588.1_XP_019232133.1%29;NbL08g09640.1 NbLab360C08-69977476-69982299 ATP-citrate_synthase_alpha_chain_protein_2_(L	33	1	1	4.2	4.2	236;423;427;427;426;425;424;424;423;423;423;423;423;423;423;423;423;423;423;423;423;423;423;423;423;423;423;423;423;423;423;423;452	457	592	47	554	559	707	908	909	850
506	0.546469	Niben261Chr13g1056008.1	0.0964286	0.241905	Niben261Chr13g1056008.1;NbQ09g06700.1;NbL09g06330.1;Nbe10g24800.1;NbD042984.1;Niben261Chr16g1159006.1;NbQ19g21590.1;NbD000727.1	Niben261Chr13g1056008.1;NbQ09g06700.1;NbL09g06330.1;Nbe10g24800.1;NbD042984.1	3;3;3;3;3;1;1;1	3;3;3;3;3;1;1;1	Niben261Chr13g1056008.1 protein AED:0.21 eAED:0.23 QI:0|0|0|0.95|0.86|0.86|23|0|730;NbQ09g06700.1 NbQld183C09-44131335-44149646 6-phosphofructo-2-kinase/fructose-26-bisphosphatase-like_(LOC104231387)_mRNA_%28XM_009784377.1_XP_009782679.1%29;NbL09g06330.1 N	8	3	3	6.3	6.3	730;746;746;746;746;701;747;750	552;1089;1115	709;1394;1425	506	2882	1341	1816	1539	3898	3383
619	0.538435	Niben261Chr08g0122002.1	0.0312619	0.17814	Niben261Chr08g0122002.1	Niben261Chr08g0122002.1	1	1	Niben261Chr08g0122002.1 protein AED:0.07 eAED:0.08 QI:0|0|0|1|0.7|0.54|11|0|882	1	1	1	1.4	1.4	882	995	1285	619	306	1955	869	1300	750	2496
53	0.536803	NbL19g20810.1	0.0410238	0.181569	NbL19g20810.1;Niben261Chr16g1186023.1;Niben261Chr12g1017013.1;NbQ05g17000.1;NbQ12g19090.1;Niben261Chr15g0425014.1;NbL05g16050.1;Nbe14g22940.1;NbD002653.1;NbL12g18440.1;NbE05066214.1;Nbe04g26090.1;NbD014090.1	NbL19g20810.1;Niben261Chr16g1186023.1;Niben261Chr12g1017013.1;NbQ05g17000.1;NbQ12g19090.1;Niben261Chr15g0425014.1;NbL05g16050.1;Nbe14g22940.1;NbD002653.1;NbL12g18440.1;NbE05066214.1;Nbe04g26090.1;NbD014090.1	1;1;1;1;1;1;1;1;1;1;1;1;1	1;1;1;1;1;1;1;1;1;1;1;1;1	NbL19g20810.1 NbLab360C19-112277818-112289016 uncharacterized_LOC109219789_(LOC109219789)_mRNA_%28XM_019384260.1_XP_019239805.1%29;Niben261Chr16g1186023.1 protein AED:0.20 eAED:0.20 QI:0|0|0|0.81|0.13|0.12|16|0|866;Niben261Chr12g1017013.1 protein AED:0.08	13	1	1	6.3	6.3	190;866;1225;1376;1381;1588;1611;1611;1611;1616;1616;1616;1616	610	786;787	53	518	263	1209	979	859	1049
320	0.516089	NbD021777.1	0.466857	0.507121	NbD021777.1;Nbe14g30070.2;NbL05g20660.1;Nbe14g30070.1;Niben261Chr12g1422021.1	NbD021777.1;Nbe14g30070.2;NbL05g20660.1;Nbe14g30070.1;Niben261Chr12g1422021.1	2;2;2;2;2	1;1;1;1;1	NbD021777.1 kinesin-like protein KCA2 (XP_016474639.1);Nbe14g30070.2 gene=Nbe14g30070;NbL05g20660.1 NbLab360C05-133956126-133990397 kinesin-like_protein_KCA2_(LOC107796397)_mRNA_%28XM_016619153.1_XP_016474639.1%29;Nbe14g30070.1 gene=Nbe14g30070;Niben261Ch	5	2	1	2	1.2	1177;1252;1299;1299;1309	241;957	315;1230	320	394	290	267	632	394	334
560	0.512023	NbL02g05150.1	0.21581	0.360119	NbL02g05150.1;NbQ02g05560.1;Niben261Chr07g0470004.1;NbQ12g02320.1;NbL12g02150.1;NbE44071763.1;Nbe04g03060.2;Nbe04g03060.1;Nbe03g08800.2;Nbe03g08800.1;NbD052329.1;NbD050814.1;Niben261Chr15g1438021.1	NbL02g05150.1;NbQ02g05560.1;Niben261Chr07g0470004.1;NbQ12g02320.1;NbL12g02150.1;NbE44071763.1;Nbe04g03060.2;Nbe04g03060.1;Nbe03g08800.2;Nbe03g08800.1;NbD052329.1;NbD050814.1;Niben261Chr15g1438021.1	1;1;1;1;1;1;1;1;1;1;1;1;1	1;1;1;1;1;1;1;1;1;1;1;1;1	NbL02g05150.1 NbLab360C02+44108070-44108997 eukaryotic_translation_initiation_factor_3_subunit_C_(LOC109226865)_mRNA_%28XM_019391756.1_XP_019247301.1%29;NbQ02g05560.1 NbQld183C02+43603596-43608921 eukaryotic_translation_initiation_factor_3_subunit_C_(LOC10	13	1	1	6.7	6.7	210;611;916;924;924;924;924;924;924;924;924;924;937	202	260	560	291	555	513	660	613	665
197	0.509838	Niben261Chr01g0856001.1	0.118429	0.26455	Niben261Chr01g0856001.1;NbL17g18680.1;NbD027673.1;NbQ15g14610.1;Nbe13g20800.1;Nbe13g20800.2;NbQ15g13560.1;NbQ00g15240.1;NbD012001.1;NbQ17g19140.1;NbL15g12860.1;Nbe13g19470.1;Nbe12g27860.1;Niben261Chr03g0491009.1;Niben261Chr01g0934013.1;NbD047069.1;NbL15g13860.1	Niben261Chr01g0856001.1;NbL17g18680.1;NbD027673.1;NbQ15g14610.1;Nbe13g20800.1;Nbe13g20800.2;NbQ15g13560.1;NbQ00g15240.1;NbD012001.1;NbQ17g19140.1;NbL15g12860.1;Nbe13g19470.1;Nbe12g27860.1;Niben261Chr03g0491009.1;Niben261Chr01g0934013.1;NbD047069.1;NbL15g13860.1	1;1;1;1;1;1;1;1;1;1;1;1;1;1;1;1;1	1;1;1;1;1;1;1;1;1;1;1;1;1;1;1;1;1	Niben261Chr01g0856001.1 protein AED:0.25 eAED:0.28 QI:0|0|0|1|1|1|6|0|315;NbL17g18680.1 NbLab360C17+136116600-136122746 protease_regulatory_subunit_8_homolog_A-like_(LOC107785983)_mRNA_%28NM_001325410.1_NP_001312339.1%29;NbD027673.1 26S protease regulatory	17	1	1	2.2	2.2	315;417;419;419;419;419;417;417;417;315;417;417;417;416;413;319;419	1148	1465	197	3119	1660	2789	3384	3906	3486
87	0.505345	NbD004162.1	0.464619	0.507121	NbD004162.1;Niben261Chr14g0986001.1;Nbe09g22840.1;Niben261Chr03g1496003.1;NbQ17g05560.1;NbL17g05430.1;Nbe12g08570.1;NbD052403.1	NbD004162.1;Niben261Chr14g0986001.1;Nbe09g22840.1;Niben261Chr03g1496003.1;NbQ17g05560.1;NbL17g05430.1;Nbe12g08570.1;NbD052403.1	1;1;1;1;1;1;1;1	1;1;1;1;1;1;1;1	NbD004162.1 ran-binding protein 1 homolog c-like (XP_019230640.1);Niben261Chr14g0986001.1 protein AED:0.22 eAED:0.22 QI:0|0|0|1|1|1|4|0|216;Nbe09g22840.1 gene=Nbe09g22840;Niben261Chr03g1496003.1 protein AED:0.03 eAED:0.03 QI:0|0|0|1|1|1|4|0|220;NbQ17g0556	8	1	1	5.2	5.2	211;216;216;220;220;220;220;220	1054	1352	87	240	209	445	478	435	356
137	0.488481	NbD007133.1	0.0792619	0.228725	NbD007133.1;Nbe09g04970.2;NbQ18g16660.1;Nbe16g06550.1;NbL18g16280.1;NbE03053722.1;Nbe07g26980.1;NbL04g18140.1;NbQ04g19550.1;NbL10g03240.1;Nbe19g36250.2;NbD019145.1;NbD021260.1;Niben261Chr14g0174005.1;Niben261Chr04g1764009.1;Niben261Chr19g0321003.1;Niben261Chr11g0216015.1;NbL16g03320.1;Nbe16g06550.2;Nbe07g26980.2;Nbe16g06550.3;Nbe07g26980.4;Nbe16g06550.4;Nbe07g26980.3;NbQ10g03410.1;Nbe09g04970.3;N…	NbD007133.1;Nbe09g04970.2;NbQ18g16660.1;Nbe16g06550.1;NbL18g16280.1;NbE03053722.1;Nbe07g26980.1;NbL04g18140.1;NbQ04g19550.1;NbL10g03240.1;Nbe19g36250.2;NbD019145.1;NbD021260.1;Niben261Chr14g0174005.1;Niben261Chr04g1764009.1;Niben261Chr19g0321003.1;Niben261Chr11g0216015.1;NbL16g03320.1;Nbe16g06550.2;Nbe07g26980.2;Nbe16g06550.3;Nbe07g26980.4;Nbe16g06550.4;Nbe07g26980.3;NbQ10g03410.1;Nbe09g04970.3;N…	2;2;2;2;2;2;2;2;2;2;2;2;2;2;2;2;2;2;2;2;2;2;2;2;2;2;2;2;2;1;1	2;2;2;2;2;2;2;2;2;2;2;2;2;2;2;2;2;2;2;2;2;2;2;2;2;2;2;2;2;1;1	NbD007133.1 aconitate hydratase, cytoplasmic (XP_016507965.1);Nbe09g04970.2 gene=Nbe09g04970;NbQ18g16660.1 NbQld183C18+108562906-108572901 aconitate_hydratase_cytoplasmic_(LOC104221546)_mRNA_%28XM_009772609.1_XP_009770911.1%29;Nbe16g06550.1 gene=Nbe16g065	31	2	2	2	2	998;989;998;998;998;997;997;997;997;989;989;989;989;989;989;977;976;967;903;902;901;901;806;806;795;795;752;728;719;619;287	931;1011	1198;1302	137	1626	1151	2077	2384	2128	2298
576	0.482179	Niben261Chr04g0598003.1	0.188571	0.332773	Niben261Chr04g0598003.1;Niben261Chr18g0143015.1;Nbe00g04580.1;NbE05063141.1;Nbe00g00400.1;Nbe00g00970.1;Nbe00g03660.1;Nbe00g03920.1;Nbe00g04430.1;Nbe00g01210.1;Niben261Chr05g0575004.1;Nbe00g01770.1;Nbe00g00680.1;NbE03061666.1;Nbe00g04460.1;Niben261Chr03g0372006.1;Nbe00g01370.1;Nbe00g02130.1;NbL07g02230.1;Nbe00g02620.1;Nbe00g01090.1;Niben261Chr04g1650013.1;Nbe00g00950.1;Nbe00g00620.1;NbE05066995.1…	Niben261Chr04g0598003.1;Niben261Chr18g0143015.1;Nbe00g04580.1;NbE05063141.1;Nbe00g00400.1;Nbe00g00970.1;Nbe00g03660.1;Nbe00g03920.1;Nbe00g04430.1;Nbe00g01210.1;Niben261Chr05g0575004.1;Nbe00g01770.1;Nbe00g00680.1;NbE03061666.1;Nbe00g04460.1;Niben261Chr03g0372006.1;Nbe00g01370.1;Nbe00g02130.1;NbL07g02230.1;Nbe00g02620.1;Nbe00g01090.1;Niben261Chr04g1650013.1;Nbe00g00950.1;Nbe00g00620.1;NbE05066995.1…	3;3;3;3;2;2;2;2;2;2;2;2;2;2;2;2;2;2;2;2;2;2;2;2;2;2;2;1;1;1;1;1;1;1;1;1;1;1;1;1;1;1;1;1;1;1;1;1;1;1;1;1;1;1;1;1;1;1;1;1;1;1;1;1;1;1;1;1	3;3;3;3;2;2;2;2;2;2;2;2;2;2;2;2;2;2;2;2;2;2;2;2;2;2;2;1;1;1;1;1;1;1;1;1;1;1;1;1;1;1;1;1;1;1;1;1;1;1;1;1;1;1;1;1;1;1;1;1;1;1;1;1;1;1;1;1	Niben261Chr04g0598003.1 protein AED:0.15 eAED:0.15 QI:0|0|0|1|0|0|2|0|775;Niben261Chr18g0143015.1 protein AED:0.31 eAED:0.31 QI:0|0|0|1|0|0.5|2|0|722;Nbe00g04580.1 gene=Nbe00g04580;NbE05063141.1 Partial, uncharacterized protein LOC108943857 (XP_018623879.	68	3	3	6.1	6.1	775;722;683;529;157;155;155;155;155;165;162;154;165;328;353;353;155;155;417;122;150;519;126;126;656;126;131;60;374;354;341;473;473;473;473;473;595;552;539;479;474;385;473;57;430;473;107;94;92;396;89;87;72;66;61;227;184;210;220;227;227;93;327;473;473;473;473;317	10;48;624	12;56;801	576	5491	3710	9224	13195	7157	5385
271	0.477172	NbQ17g26210.1	0.0932381	0.241779	NbQ17g26210.1;NbE05064302.1;NbD018370.1;NbQ10g16480.1;Niben261Chr14g0976002.1;NbL10g15350.1;Nbe09g22590.1;NbE03058335.1	NbQ17g26210.1;NbE05064302.1;NbD018370.1;NbQ10g16480.1;Niben261Chr14g0976002.1;NbL10g15350.1;Nbe09g22590.1;NbE03058335.1	1;1;1;1;1;1;1;1	1;1;1;1;1;1;1;1	NbQ17g26210.1 NbQld183C17+167277051-167283015 FAM10_family_protein_At4g22670-like_(LOC104231537)_mRNA_%28XM_009784550.1_XP_009782852.1%29;NbE05064302.1 FAM10 family protein At4g22670-like (XP_019229676.1);NbD018370.1 FAM10 family protein At4g22670-like (	8	1	1	4.6	4.6	306;408;408;416;432;432;432;432	172	214	271	553	436	914	907	993	749
37	0.469015	Niben261Chr19g1131005.1	0.49181	0.522937	Niben261Chr19g1131005.1;Nbe00g01070.1;NbL18g05300.1;NbD001885.1;NbQ10g18100.1;Niben261Chr01g0202002.1;Niben261Chr14g0976009.1;Niben261Chr11g0027022.1;NbQ00g02830.1;Niben261Chr03g0938004.1;NbD029578.1;NbQ19g12550.1;NbQ12g10540.1;Nbe00g04000.1;Nbe00g01140.1;NbL12g09940.1;Niben261Chr11g0550053.1;NbQ04g16250.1;Niben261Chr11g0550048.1;Niben261Scf17345g0000004.1;NbQ14g03630.1;NbQ18g05530.1	Niben261Chr19g1131005.1;Nbe00g01070.1;NbL18g05300.1;NbD001885.1;NbQ10g18100.1;Niben261Chr01g0202002.1;Niben261Chr14g0976009.1;Niben261Chr11g0027022.1;NbQ00g02830.1;Niben261Chr03g0938004.1;NbD029578.1;NbQ19g12550.1;NbQ12g10540.1;Nbe00g04000.1;Nbe00g01140.1;NbL12g09940.1;Niben261Chr11g0550053.1;NbQ04g16250.1;Niben261Chr11g0550048.1;Niben261Scf17345g0000004.1;NbQ14g03630.1;NbQ18g05530.1	2;2;2;2;2;2;2;2;2;2;2;2;2;2;2;1;1;1;1;1;1;1	2;2;2;2;2;2;2;2;2;2;2;2;2;2;2;1;1;1;1;1;1;1	Niben261Chr19g1131005.1 protein AED:0.34 eAED:0.34 QI:0|-1|0|1|-1|1|1|0|507;Nbe00g01070.1 gene=Nbe00g01070;NbL18g05300.1 NbLab360C18-33276253-33280202 ATP_synthase_subunit_alpha_chloroplastic_(LOC109205479)_mRNA_%28XM_019368198.1_XP_019223743.1%29;NbD00188	22	2	2	4.3	4.3	507;507;551;507;303;316;431;431;467;505;507;507;507;507;507;544;167;222;285;255;244;705	295;456	391;591	37	526	244	253	794	278	344
202	0.462651	Niben261Chr12g0524011.1	0.0875714	0.235032	Niben261Chr12g0524011.1;Niben261Chr01g0233006.1;NbQ05g09610.1;NbL05g08970.1;Nbe14g12250.1;NbD012335.1;NbQ15g23120.1;NbL15g22010.1;NbE44071746.1;Nbe13g33430.1;NbD020124.1	Niben261Chr12g0524011.1;Niben261Chr01g0233006.1;NbQ05g09610.1;NbL05g08970.1;Nbe14g12250.1;NbD012335.1;NbQ15g23120.1;NbL15g22010.1;NbE44071746.1;Nbe13g33430.1;NbD020124.1	1;1;1;1;1;1;1;1;1;1;1	1;1;1;1;1;1;1;1;1;1;1	Niben261Chr12g0524011.1 protein AED:0.01 eAED:0.01 QI:0|0|0|1|1|1|2|0|233;Niben261Chr01g0233006.1 protein AED:0.04 eAED:0.04 QI:0|0|0|1|1|1|2|0|233;NbQ05g09610.1 NbQld183C05-48753210-48754927 heme-binding_protein_2-like_(LOC107782040)_mRNA_%28XM_016602875.	11	1	1	5.6	5.6	233;233;233;233;233;233;254;254;254;254;254	275	362	202	594	702	820	877	943	1096
503	0.462217	NbE03055894.1	0.155167	0.307406	NbE03055894.1;NbQ17g28520.1;Nbe12g39730.3;Nbe12g39730.2;Nbe12g39730.1;NbL17g27260.1;Nbe12g39730.6;Nbe12g39730.5;Nbe12g39730.4;NbD042712.1;Niben261Chr03g0035019.1	NbE03055894.1;NbQ17g28520.1;Nbe12g39730.3;Nbe12g39730.2;Nbe12g39730.1;NbL17g27260.1;Nbe12g39730.6;Nbe12g39730.5;Nbe12g39730.4;NbD042712.1;Niben261Chr03g0035019.1	1;1;1;1;1;1;1;1;1;1;1	1;1;1;1;1;1;1;1;1;1;1	NbE03055894.1 serine/threonine-protein kinase sid1 isoform X1 (XP_019267312.1);NbQ17g28520.1 NbQld183C17+175177813-175206176 serine/threonine-protein_kinase_sid1_(LOC109244646)_transcript_variant_X2_mRNA_%28XM_019411767.1_XP_019267312.1%29;Nbe12g39730.3 g	11	1	1	1.6	1.6	700;714;714;714;714;727;727;727;727;727;926	851	1092	503	1956	2728	2701	3376	3223	3575
188	0.457787	NbE05062949.1	0.0670952	0.212313	NbE05062949.1;Niben261Chr16g0734012.1;Niben261Chr07g1383002.1;NbQ19g15460.1;NbQ02g23810.1;NbL19g14760.1;NbL02g22160.1;Nbe18g15320.1;Nbe03g32510.1;NbE03057461.1;NbD050123.1;NbD011215.1	NbE05062949.1;Niben261Chr16g0734012.1;Niben261Chr07g1383002.1;NbQ19g15460.1;NbQ02g23810.1;NbL19g14760.1;NbL02g22160.1;Nbe18g15320.1;Nbe03g32510.1;NbE03057461.1;NbD050123.1;NbD011215.1	1;1;1;1;1;1;1;1;1;1;1;1	1;1;1;1;1;1;1;1;1;1;1;1	NbE05062949.1 ATP synthase gamma chain, chloroplastic-like (XP_016470108.1);Niben261Chr16g0734012.1 protein AED:0.40 eAED:0.40 QI:0|-1|0|1|-1|1|1|0|370;Niben261Chr07g1383002.1 protein AED:0.42 eAED:0.42 QI:0|-1|0|1|-1|1|1|0|370;NbQ19g15460.1 NbQld183C19+6	12	1	1	4.1	4.1	365;370;370;377;377;377;377;377;377;377;377;377	682	873	188	1210	1200	782	1239	1992	1153
306	0.457525	NbQ17g23730.1	0.133738	0.283687	NbQ17g23730.1;NbD020892.1;Niben261Chr03g0237003.1;NbL17g22970.1	NbQ17g23730.1;NbD020892.1;Niben261Chr03g0237003.1;NbL17g22970.1	2;2;2;1	2;2;2;1	NbQ17g23730.1 NbQld183C17-156151937-156166685 phosphatidylinositol_345-trisphosphate_3-phosphatase_and_protein-tyrosine-phosphatase_PTEN2A_(LOC109237718)_mRNA_%28XM_019404073.1_XP_019259618.1%29;NbD020892.1 phosphatidylinositol 3,4,5-trisphosphate 3-phosph	4	2	2	7	7	616;616;825;419	369;926	479;1191	306	448	742	600	816	810	832
267	0.442962	Niben261Chr16g0585010.1	0.568048	0.563916	Niben261Chr16g0585010.1;Nbe18g18240.1;NbD018030.1;NbL19g12830.1	Niben261Chr16g0585010.1;Nbe18g18240.1;NbD018030.1;NbL19g12830.1	1;1;1;1	1;1;1;1	Niben261Chr16g0585010.1 protein AED:0.31 eAED:0.31 QI:0|0|0|1|1|1|2|0|326;Nbe18g18240.1 gene=Nbe18g18240;NbD018030.1 heterotrimeric G protein beta 1 subunit (ACR77528.1);NbL19g12830.1 NbLab360C19-55426076-55428603 guanine_nucleotide-binding_protein_subuni	4	1	1	4.3	4.3	326;326;326;327	782	988	267	363	261	297	329	319	604
489	0.426976	NbQ08g18480.1	0.182262	0.332773	NbQ08g18480.1;NbD041039.1;NbL08g06370.1;NbL03g16440.1;Niben261Chr02g0480008.1;NbQ18g10460.1;NbL18g10240.1;NbL08g17050.1;Niben261Chr02g1204010.1;Nbe16g16490.1;Nbe05g24690.1;Nbe15g06900.1;NbD052623.1;Niben261Chr19g0818003.1;NbE03061566.1;NbD042181.1;NbE44074385.1;NbQ08g06770.1;Nbe15g23990.1	NbQ08g18480.1;NbD041039.1;NbL08g06370.1;NbL03g16440.1;Niben261Chr02g0480008.1;NbQ18g10460.1;NbL18g10240.1;NbL08g17050.1;Niben261Chr02g1204010.1;Nbe16g16490.1;Nbe05g24690.1;Nbe15g06900.1;NbD052623.1;Niben261Chr19g0818003.1;NbE03061566.1;NbD042181.1;NbE44074385.1;NbQ08g06770.1;Nbe15g23990.1	1;1;1;1;1;1;1;1;1;1;1;1;1;1;1;1;1;1;1	1;1;1;1;1;1;1;1;1;1;1;1;1;1;1;1;1;1;1	NbQ08g18480.1 NbQld183C08+113981266-113983541 translationally-controlled_tumor_protein_homolog_(LOC104095072)_mRNA_%28XM_009601120.3_XP_009599415.1%29;NbD041039.1 translationally-controlled tumor protein homolog (XP_016454109.1);NbL08g06370.1 NbLab360C08-	19	1	1	6.9	6.9	145;168;200;195;181;168;168;168;168;168;157;168;168;168;167;167;167;159;213	623	800	489	658	616	471	830	783	733
25	0.425342	NbQ02g14350.1	0.0778333	0.228601	NbQ02g14350.1;Nbe04g08140.4;Nbe04g08140.1;Nbe04g08140.3;Niben261Chr15g1209002.1;NbL12g05790.1;NbL02g13210.1;Nbe04g08140.2;NbD008528.1;NbD000886.1;NbQ12g06240.1;Nbe03g20960.1;Niben261Chr07g1039016.1	NbQ02g14350.1;Nbe04g08140.4;Nbe04g08140.1;Nbe04g08140.3;Niben261Chr15g1209002.1;NbL12g05790.1;NbL02g13210.1;Nbe04g08140.2;NbD008528.1;NbD000886.1;NbQ12g06240.1;Nbe03g20960.1;Niben261Chr07g1039016.1	1;1;1;1;1;1;1;1;1;1;1;1;1	1;1;1;1;1;1;1;1;1;1;1;1;1	NbQ02g14350.1 NbQld183C02-95106237-95115483 serine_hydroxymethyltransferase_mitochondrial-like_(LOC107768438)_mRNA_%28XM_016587568.1_XP_016443054.1%29;Nbe04g08140.4 gene=Nbe04g08140;Nbe04g08140.1 gene=Nbe04g08140;Nbe04g08140.3 gene=Nbe04g08140;Niben261Chr1	13	1	1	2.3	2.3	398;438;438;471;501;518;518;518;518;518;529;1224;1300	400	518;519	25	1369	816	1233	1271	1443	1876
217	0.423411	NbE44072710.1	0.0875714	0.235032	NbE44072710.1;NbQ13g07180.1;NbL13g06750.1;Nbe06g09360.1;NbD045937.1;NbD013756.1;NbQ03g19240.1;NbL03g18350.1;Nbe05g27230.2;Nbe05g27230.1;Niben261Chr08g0218010.1;Niben261Chr06g1135018.1	NbE44072710.1;NbQ13g07180.1;NbL13g06750.1;Nbe06g09360.1;NbD045937.1;NbD013756.1;NbQ03g19240.1;NbL03g18350.1;Nbe05g27230.2;Nbe05g27230.1;Niben261Chr08g0218010.1;Niben261Chr06g1135018.1	1;1;1;1;1;1;1;1;1;1;1;1	1;1;1;1;1;1;1;1;1;1;1;1	NbE44072710.1 uncharacterized protein LOC107818875 (XP_016500425.1);NbQ13g07180.1 NbQld183C13+34495336-34499278 uncharacterized_LOC104242106_(LOC104242106)_mRNA_%28XM_009797106.1_XP_009795408.1%29;NbL13g06750.1 NbLab360C13+33845687-33849573 uncharacterize	12	1	1	2.2	2.2	688;738;738;738;738;738;742;742;742;742;750;756	604	778	217	1222	846	2699	2887	2038	1468
80	0.423211	NbQ17g02100.1	0.204929	0.35129	NbQ17g02100.1;Niben261Chr10g0787001.1;Niben261Chr03g1758006.1;NbL11g08420.1;Nbe12g03670.1;Nbe02g21840.1;NbD006614.1;NbD003907.1;NbQ09g10260.1;NbE05063612.1;Niben261Chr13g0847011.1;NbL09g09670.1;Nbe10g20080.1;NbE05064637.1;NbD015861.1	NbQ17g02100.1;Niben261Chr10g0787001.1;Niben261Chr03g1758006.1;NbL11g08420.1;Nbe12g03670.1;Nbe02g21840.1;NbD006614.1;NbD003907.1;NbQ09g10260.1;NbE05063612.1;Niben261Chr13g0847011.1;NbL09g09670.1;Nbe10g20080.1;NbE05064637.1;NbD015861.1	2;2;2;2;2;2;2;2;1;1;1;1;1;1;1	2;2;2;2;2;2;2;2;1;1;1;1;1;1;1	NbQ17g02100.1 NbQld183C17-15876270-15894425 suppressor_of_mec-8_and_unc-52_protein_homolog_1-like_(LOC104103995)_mRNA_%28XM_009611978.3_XP_009610273.1%29;Niben261Chr10g0787001.1 protein AED:0.15 eAED:0.17 QI:0|0|0|0.93|0.78|0.8|15|0|441;Niben261Chr03g17580	15	2	2	7.3	7.3	385;441;463;514;514;514;514;514;321;497;498;514;514;514;514	203;230	261;301;302	80	2458	2502	3312	3300	4238	3554
291	0.423004	NbE03054039.1	0.121	0.266042	NbE03054039.1;NbL05g07700.1;NbD019904.1;Nbe18g15230.3;Nbe18g15230.2;NbL19g14840.1;NbE05064778.1;Nbe18g15230.1;NbQ05g08200.1;NbQ19g15540.1;NbD034643.1;Niben261Chr16g0736001.1;Niben261Chr12g0441012.1;Niben261Chr12g0441011.1;NbE05062950.1;Nbe14g10530.1;Nbe14g10540.1	NbE03054039.1;NbL05g07700.1;NbD019904.1;Nbe18g15230.3;Nbe18g15230.2;NbL19g14840.1;NbE05064778.1;Nbe18g15230.1;NbQ05g08200.1;NbQ19g15540.1;NbD034643.1;Niben261Chr16g0736001.1;Niben261Chr12g0441012.1;Niben261Chr12g0441011.1;NbE05062950.1;Nbe14g10530.1;Nbe14g10540.1	2;2;2;2;2;2;2;2;2;2;2;2;1;1;1;1;1	2;2;2;2;2;2;2;2;2;2;2;2;1;1;1;1;1	NbE03054039.1 phosphoglucomutase, cytoplasmic-like isoform X1 (XP_019249948.1);NbL05g07700.1 NbLab360C05+41584888-41624988 phosphoglucomutase_cytoplasmic-like_(LOC104114540)_transcript_variant_X2_mRNA_%28XM_009625011.3_XP_009623306.1%29;NbD019904.1 phosph	17	2	2	3.9	3.9	615;582;598;583;583;583;583;583;582;506;481;479;320;425;415;324;111	983;1125	1262;1437	291	841	550	731	665	943	1237
429	0.421714	Nbe08g13510.3	0.281643	0.398283	Nbe08g13510.3;Nbe13g04310.2;Nbe08g13510.2;Nbe13g04310.3;NbD032982.1;NbL14g09600.1;NbQ14g10390.1;Nbe08g13510.1;NbE03056217.1;Nbe08g13510.4;NbL15g02500.1;Niben261Chr01g1673009.1;NbD042270.1;Niben261Chr05g0823003.1;Nbe13g04310.1;NbQ15g02590.1;NbD052725.1;Nbe08g12810.1;NbL14g09180.1;NbQ14g09930.1;Niben261Chr05g0856006.1	Nbe08g13510.3;Nbe13g04310.2;Nbe08g13510.2;Nbe13g04310.3;NbD032982.1;NbL14g09600.1;NbQ14g10390.1;Nbe08g13510.1;NbE03056217.1;Nbe08g13510.4;NbL15g02500.1;Niben261Chr01g1673009.1;NbD042270.1;Niben261Chr05g0823003.1;Nbe13g04310.1;NbQ15g02590.1	3;3;3;3;3;3;3;3;3;3;3;3;2;2;2;2;1;1;1;1;1	2;2;2;2;2;2;2;2;2;2;2;2;1;2;1;1;0;0;0;0;0	Nbe08g13510.3 gene=Nbe08g13510;Nbe13g04310.2 gene=Nbe13g04310;Nbe08g13510.2 gene=Nbe08g13510;Nbe13g04310.3 gene=Nbe13g04310;NbD032982.1 ribulose bisphosphate carboxylase/oxygenase activase 2, chloroplastic (XP_019254757.1);NbL14g09600.1 NbLab360C14+527739	21	3	2	16.3	9	312;439;467;455;440;440;440;440;440;440;439;485;346;406;383;383;439;439;439;437;424	277;677;958	365;366;865;866;1231	429	4280	3391	5910	9451	4837	3904
460	0.42049	NbD036980.1	0.0787857	0.228725	NbD036980.1	NbD036980.1	1	1	NbD036980.1 Partial, serine/threonine-protein kinase 19 isoform X2 (XP_019235116.1)	1	1	1	6.5	6.5	169	603	776;777	460	1570	1030	899	1240	1851	1592
428	0.417998	NbE03057828.1	0.180524	0.332773	NbE03057828.1;Niben261Chr01g0565003.1;NbQ15g18360.1;NbL15g17420.1;Nbe13g26450.1;NbD032661.1	NbE03057828.1;Niben261Chr01g0565003.1;NbQ15g18360.1;NbL15g17420.1;Nbe13g26450.1;NbD032661.1	1;1;1;1;1;1	1;1;1;1;1;1	NbE03057828.1 uncharacterized protein LOC107768592 isoform X2 (XP_016443202.1);Niben261Chr01g0565003.1 protein AED:0.27 eAED:0.27 QI:0|0|0|1|1|1|3|0|120;NbQ15g18360.1 NbQld183C15+122411630-122413493 dormancy-associated_protein_homolog_3-like_(LOC109238573	6	1	1	10.3	10.3	117;120;120;120;120;120	920	1184	428	1885	2260	2428	3435	2667	2680
427	0.414615	NbQ02g19050.1	0.131738	0.280863	NbQ02g19050.1;NbL02g17710.1;Nbe03g26550.1;NbE03058749.1;NbD032622.1	NbQ02g19050.1;NbL02g17710.1;Nbe03g26550.1;NbE03058749.1;NbD032622.1	1;1;1;1;1	1;1;1;1;1	NbQ02g19050.1 NbQld183C02-111776741-111778355 probable_carboxylesterase_17_(LOC109221728)_mRNA_%28XM_019386188.1_XP_019241733.1%29;NbL02g17710.1 NbLab360C02-113687428-113689094 probable_carboxylesterase_17_(LOC109221728)_mRNA_%28XM_019386188.1_XP_019241733	5	1	1	3.3	3.3	335;335;335;335;336	212	270	427	1436	1714	1974	2398	2296	2136
601	0.411674	Nbe18g13110.3	0.109857	0.250761	Nbe18g13110.3;NbQ19g16860.1;Nbe18g13110.2;Niben261Chr16g0828002.1;NbL19g16210.1;Nbe18g13110.1	Nbe18g13110.3;NbQ19g16860.1;Nbe18g13110.2;Niben261Chr16g0828002.1;NbL19g16210.1;Nbe18g13110.1	1;1;1;1;1;1	1;1;1;1;1;1	Nbe18g13110.3 gene=Nbe18g13110;NbQ19g16860.1 NbQld183C19+77879875-77885495 vacuolar_cation/proton_exchanger_3-like_(LOC107831601)_mRNA_%28XM_016659386.1_XP_016514872.1%29;Nbe18g13110.2 gene=Nbe18g13110;Niben261Chr16g0828002.1 protein AED:0.22 eAED:0.22 QI:	6	1	1	3.1	3.1	426;450;450;455;455;455	1123	1434;1435	601	1877	1463	1169	1609	2106	2283
586	0.406618	Niben261Chr03g0856010.1	0.233857	0.380698	Niben261Chr03g0856010.1;NbQ17g14750.1;NbL17g14140.1;Nbe12g21350.1;NbE03061757.1;NbD034140.1;Nbe11g17240.1;NbE03057227.1;NbD018501.1;NbL07g07580.1;Niben261Chr18g0559010.1;Niben261Scf03882g0000005.1;NbQ07g07380.1	Niben261Chr03g0856010.1;NbQ17g14750.1;NbL17g14140.1;Nbe12g21350.1;NbE03061757.1;NbD034140.1;Nbe11g17240.1;NbE03057227.1;NbD018501.1;NbL07g07580.1;Niben261Chr18g0559010.1;Niben261Scf03882g0000005.1	6;6;6;6;6;4;4;4;4;4;4;3;2	5;5;5;5;5;3;4;4;4;4;4;3;2	Niben261Chr03g0856010.1 protein AED:0.27 eAED:0.27 QI:0|0|0|1|0.8|0.66|6|0|441;NbQ17g14750.1 NbQld183C17-100820456-100823895 phosphoglycerate_kinase_chloroplastic_(LOC104215547)_mRNA_%28XM_009765372.1_XP_009763674.1%29;NbL17g14140.1 NbLab360C17-102104469-1	13	6	5	17	13.2	441;481;481;481;481;424;481;481;481;489;581;289;273	29;40;416;533;935;975	33;34;48;535;686;1203;1252;1253	586	10972	6964	10076	11477	9547	16108
254	0.406183	NbQ10g23560.1	0.603452	0.574717	NbQ10g23560.1;Niben261Chr14g1421010.1;NbL10g22250.1;Nbe09g32410.1;NbD016951.1	NbQ10g23560.1;Niben261Chr14g1421010.1;NbL10g22250.1;Nbe09g32410.1;NbD016951.1	1;1;1;1;1	1;1;1;1;1	NbQ10g23560.1 NbQld183C10+128973825-128982652 dynamin-related_protein_1E-like_(LOC109206039)_mRNA_%28XM_019368805.1_XP_019224350.1%29;Niben261Chr14g1421010.1 protein AED:0.13 eAED:0.13 QI:0|0|0|1|1|1|15|0|623;NbL10g22250.1 NbLab360C10+132256444-132267170 d	5	1	1	1.9	1.9	620;623;623;623;623	1047	1343	254	168	250	154	0	441	317
122	0.403541	NbD006163.1	0.257119	0.390245	NbD006163.1;NbQ05g05270.1;NbL05g05120.1;NbE44070901.1;Nbe14g06840.2;Nbe14g06840.1;Niben261Chr12g0287001.1;NbL19g17710.1;Niben261Chr16g0939001.1	NbD006163.1;NbQ05g05270.1;NbL05g05120.1;NbE44070901.1;Nbe14g06840.2;Nbe14g06840.1;Niben261Chr12g0287001.1	3;3;3;3;3;3;3;1;1	2;2;2;2;2;2;2;0;0	NbD006163.1 probable ADP-ribosylation factor GTPase-activating protein AGD6 (XP_016492865.1);NbQ05g05270.1 NbQld183C05+26984660-26993439 probable_ADP-ribosylation_factor_GTPase-activating_protein_AGD6_(LOC109229520)_transcript_variant_X2_mRNA_%28XM_019394	9	3	2	7.3	5.3	450;464;464;464;464;464;648;83;237	218;535;1080	279;688;1384	122	5627	4442	4924	6496	6035	7301
235	0.40279	Niben261Chr13g0061001.1	0.265405	0.390245	Niben261Chr13g0061001.1;Nbe10g01630.1;Niben261Chr13g0061012.1;NbD015337.1;NbQ09g23520.1;NbL13g22150.1;Nbe10g01660.1;NbL09g22370.1;Nbe06g30670.1;NbE03062045.1;NbD023909.1;Nbe10g01640.1;NbQ13g23550.1;Niben261Chr06g0367001.1;Nbe10g01630.2;NbD015335.1;NbD000027.1	Niben261Chr13g0061001.1;Nbe10g01630.1;Niben261Chr13g0061012.1;NbD015337.1;NbQ09g23520.1;NbL13g22150.1;Nbe10g01660.1;NbL09g22370.1;Nbe06g30670.1;NbE03062045.1;NbD023909.1;Nbe10g01640.1;NbQ13g23550.1;Niben261Chr06g0367001.1;Nbe10g01630.2;NbD015335.1	4;4;4;4;4;4;4;4;4;4;4;4;4;4;4;3;1	4;4;4;4;4;4;4;4;4;4;4;4;4;4;4;3;1	Niben261Chr13g0061001.1 protein AED:0.28 eAED:0.28 QI:0|0|0|0.78|0.61|0.64|14|0|1419;Nbe10g01630.1 gene=Nbe10g01630;Niben261Chr13g0061012.1 protein AED:0.34 eAED:0.34 QI:0|0|0|0.85|1|1|7|0|927;NbD015337.1 heat shock 70 kDa protein, mitochondrial (XP_00960	17	4	4	6.1	6.1	1419;681;927;681;681;681;681;681;681;681;681;681;677;656;608;415;118	721;912;955;1025	917;1174;1175;1228;1317	235	5309	4314	4306	5859	5087	7469
192	0.398353	NbE44073694.1	0.244786	0.388226	NbE44073694.1;NbD011567.1;Niben261Chr16g0410030.1;NbL19g08620.1;Nbe18g23370.1;NbE05068668.1;Niben261Chr07g1492006.1;NbQ19g09260.1;NbQ02g27190.1;NbL02g25260.1;NbE44070665.1;Nbe03g36400.2;Nbe03g36400.1;NbD019423.1	NbE44073694.1;NbD011567.1;Niben261Chr16g0410030.1;NbL19g08620.1;Nbe18g23370.1;NbE05068668.1;Niben261Chr07g1492006.1;NbQ19g09260.1;NbQ02g27190.1;NbL02g25260.1;NbE44070665.1;Nbe03g36400.2;Nbe03g36400.1;NbD019423.1	3;3;3;3;3;3;3;3;3;3;3;3;3;3	3;3;3;3;3;3;3;3;3;3;3;3;3;3	NbE44073694.1 transcriptional regulator DEF1-like (XP_019227080.1);NbD011567.1 transcriptional regulator DEF1-like (XP_019227080.1);Niben261Chr16g0410030.1 protein AED:0.02 eAED:0.02 QI:0|0|0|1|1|1|3|0|549;NbL19g08620.1 NbLab360C19-38719945-38727014 tran	14	3	3	7.5	7.5	504;541;549;549;549;549;550;551;552;552;552;552;552;552	658;737;820	842;935;1050	192	3906	2578	3626	3829	4249	5247
187	0.394512	NbQ10g18110.1	0.340024	0.426925	NbQ10g18110.1;Nbe09g24920.1;NbQ17g04120.1;NbL17g04020.1;NbL16g01280.1;NbL10g16980.1;Nbe19g39050.1;NbD011194.1;NbD041935.1;Niben261Chr10g0414021.1;NbD021567.1;Nbe12g06640.1;Niben261Chr03g1594005.1;Niben261Chr14g1070006.1;NbD049566.1;Niben261Chr04g1848005.1;NbL11g15500.1	NbQ10g18110.1;Nbe09g24920.1;NbQ17g04120.1;NbL17g04020.1;NbL16g01280.1;NbL10g16980.1;Nbe19g39050.1;NbD011194.1;NbD041935.1;Niben261Chr10g0414021.1;NbD021567.1;Nbe12g06640.1;Niben261Chr03g1594005.1;Niben261Chr14g1070006.1;NbD049566.1;Niben261Chr04g1848005.1;NbL11g15500.1	1;1;1;1;1;1;1;1;1;1;1;1;1;1;1;1;1	1;1;1;1;1;1;1;1;1;1;1;1;1;1;1;1;1	NbQ10g18110.1 NbQld183C10+98097124-98100050 GTP-binding_nuclear_protein_Ran-A1_(LOC107829920)_mRNA_%28XM_016657394.1_XP_016512880.1%29;Nbe09g24920.1 gene=Nbe09g24920;NbQ17g04120.1 NbQld183C17-31406972-31409615 GTP-binding_nuclear_protein_Ran-A1_(LOC1078299	17	1	1	5.5	5.5	199;221;221;221;221;221;221;221;221;205;221;221;220;220;211;208;231	665	852	187	370	300	675	720	515	533
538	0.394103	Niben261Chr04g0790003.1	0.0778333	0.228601	Niben261Chr04g0790003.1;NbL16g16750.1;Nbe19g16750.1;NbE05064980.1;NbD047579.1;NbQ16g17580.1	Niben261Chr04g0790003.1;NbL16g16750.1;Nbe19g16750.1;NbE05064980.1;NbD047579.1;NbQ16g17580.1	2;2;2;2;2;1	2;2;2;2;2;1	Niben261Chr04g0790003.1 protein AED:0.12 eAED:0.13 QI:0|0|0|0.92|0.92|1|14|0|569;NbL16g16750.1 NbLab360C16-102307603-102319794 uncharacterized_LOC107827539_(LOC107827539)_transcript_variant_X1_mRNA_%28XM_016654692.1_XP_016510178.1%29;Nbe19g16750.1 gene=Nbe	6	2	2	4.6	4.6	569;569;569;569;569;569	1096;1108	1401;1417	538	1879	346	2773	1561	1561	3446
49	0.388938	NbL17g26690.1	0.216286	0.360119	NbL17g26690.1;NbD005526.1;NbE05068690.1;NbD002583.1;Niben261Chr14g1473008.1;Niben261Chr03g0060010.1;NbQ10g24230.1;NbL10g22910.1;Nbe12g38990.1;Nbe09g33370.1;NbQ17g27830.1	NbL17g26690.1;NbD005526.1;NbE05068690.1;NbD002583.1;Niben261Chr14g1473008.1;Niben261Chr03g0060010.1;NbQ10g24230.1;NbL10g22910.1;Nbe12g38990.1;Nbe09g33370.1;NbQ17g27830.1	4;4;4;4;4;4;4;4;4;4;3	4;4;4;4;4;4;4;4;4;4;3	NbL17g26690.1 NbLab360C17+176498881-176509476 golgin_candidate_6-like_(LOC107824297)_partial_mRNA_%28XM_016651045.1_XP_016506531.1%29;NbD005526.1 golgin candidate 6 (XP_009763262.1);NbE05068690.1 golgin candidate 6 (XP_009763262.1);NbD002583.1 golgin can	11	4	4	5.8	5.8	864;901;903;903;911;911;911;911;911;911;651	43;219;923;1003	51;280;1187;1293	49	14940	13190	13537	15149	19432	19979
321	0.382262	NbL03g00400.1	0.244619	0.388226	NbL03g00400.1;Niben261Chr13g0837025.1;Nbe18g18790.2;NbD022051.1;Niben261Chr08g1353001.1;Nbe05g02320.1;Niben261Chr17g0327007.1;Niben261Chr16g0561001.1;NbQ19g13160.1;NbQ03g00570.1;NbL19g12500.1;Nbe18g18790.1;Nbe17g24690.2;NbD052049.1;NbD028153.1;Nbe17g24690.1	NbL03g00400.1;Niben261Chr13g0837025.1;Nbe18g18790.2;NbD022051.1;Niben261Chr08g1353001.1;Nbe05g02320.1;Niben261Chr17g0327007.1;Niben261Chr16g0561001.1;NbQ19g13160.1;NbQ03g00570.1;NbL19g12500.1;Nbe18g18790.1;Nbe17g24690.2;NbD052049.1;NbD028153.1;Nbe17g24690.1	1;1;1;1;1;1;1;1;1;1;1;1;1;1;1;1	1;1;1;1;1;1;1;1;1;1;1;1;1;1;1;1	NbL03g00400.1 NbLab360C03+2343385-2351212 V-type_proton_ATPase_catalytic_subunit_A_(LOC104230295)_mRNA_%28XM_009783057.1_XP_009781359.1%29;Niben261Chr13g0837025.1 protein AED:0.17 eAED:0.17 QI:0|0|0|1|0.82|0.77|18|0|524;Nbe18g18790.2 gene=Nbe18g18790;NbD02	16	1	1	1.8	1.8	449;524;586;607;617;617;621;621;623;623;623;623;623;623;623;664	171	213	321	8056	3872	4889	6195	7622	8102
199	0.37987	Nbe09g05300.1	0.18781	0.332773	Nbe09g05300.1;Niben261Chr19g0203003.1;Niben261Chr04g1775002.1;NbQ18g18260.1;NbQ16g03160.1;NbQ10g03680.1;NbQ04g18250.1;NbL18g17720.1;NbL16g03080.1;NbL10g03490.1;NbD012244.1;Nbe19g36630.1;Nbe16g04620.1;Nbe09g05300.2;Nbe07g24920.1;NbD028628.1;NbD021027.1;NbD015224.1;Niben261Chr11g0348018.1;NbL04g17080.1	Nbe09g05300.1;Niben261Chr19g0203003.1;Niben261Chr04g1775002.1;NbQ18g18260.1;NbQ16g03160.1;NbQ10g03680.1;NbQ04g18250.1;NbL18g17720.1;NbL16g03080.1;NbL10g03490.1;NbD012244.1;Nbe19g36630.1;Nbe16g04620.1;Nbe09g05300.2;Nbe07g24920.1;NbD028628.1;NbD021027.1;NbD015224.1;Niben261Chr11g0348018.1;NbL04g17080.1	1;1;1;1;1;1;1;1;1;1;1;1;1;1;1;1;1;1;1;1	1;1;1;1;1;1;1;1;1;1;1;1;1;1;1;1;1;1;1;1	Nbe09g05300.1 gene=Nbe09g05300;Niben261Chr19g0203003.1 protein AED:0.03 eAED:0.03 QI:0|0|0|1|1|1|2|0|265;Niben261Chr04g1775002.1 protein AED:0.34 eAED:0.34 QI:0|0|0|1|1|1|2|0|265;NbQ18g18260.1 NbQld183C18+119479506-119481282 chlorophyll_a-b_binding_protein	20	1	1	4.7	4.7	254;265;265;265;265;265;265;265;265;265;265;265;265;265;265;265;265;265;265;287	1062	1360;1361	199	1190	1486	3366	4081	2326	1455
195	0.37743	NbQ13g05700.1	0.183762	0.332773	NbQ13g05700.1;NbL13g05360.1;NbD045030.1;Nbe06g07590.1;NbQ10g14980.1;NbL10g13930.1;Nbe09g20520.1;NbD011790.1;Niben261Chr06g1187002.1;Niben261Chr14g0894005.1	NbQ13g05700.1;NbL13g05360.1;NbD045030.1;Nbe06g07590.1;NbQ10g14980.1;NbL10g13930.1;Nbe09g20520.1;NbD011790.1;Niben261Chr06g1187002.1;Niben261Chr14g0894005.1	2;2;2;2;2;2;2;2;1;1	2;2;2;2;2;2;2;2;1;1	NbQ13g05700.1 NbQld183C13+29483722-29488706 poly(U)-specific_endoribonuclease-B-like_(LOC107790662)_mRNA_%28XM_016612616.1_XP_016468102.1%29;NbL13g05360.1 NbLab360C13+29126744-29131797 poly(U)-specific_endoribonuclease-B-like_(LOC107790662)_mRNA_%28XM_0166	10	2	2	7.3	7.3	289;301;301;388;429;429;429;429;397;407	298;774	394;980	195	22651	11583	6622	18942	24178	9953
88	0.375336	Niben261Chr02g0005007.1	0.309976	0.415032	Niben261Chr02g0005007.1;NbQ13g28820.1;NbL08g00070.1;Nbe15g34350.1;NbD007982.1;NbL13g27100.1;Nbe06g38030.1;NbD004179.1;Niben261Chr06g0042015.1	Niben261Chr02g0005007.1;NbQ13g28820.1;NbL08g00070.1;Nbe15g34350.1;NbD007982.1;NbL13g27100.1;Nbe06g38030.1;NbD004179.1;Niben261Chr06g0042015.1	1;1;1;1;1;1;1;1;1	1;1;1;1;1;1;1;1;1	Niben261Chr02g0005007.1 protein AED:0.29 eAED:0.30 QI:0|0|0|1|1|0.92|14|0|398;NbQ13g28820.1 NbQld183C13-136282046-136288725 isocitrate_dehydrogenase_[NADP]-like_(LOC104229811)_transcript_variant_X2_mRNA_%28XM_009782518.1_XP_009780820.1%29;NbL08g00070.1 NbL	9	1	1	2.8	2.8	398;413;415;415;415;486;486;486;490	136	173;174	88	3351	3730	3520	3413	6361	3977
400	0.368474	NbQ19g12880.1	0.197976	0.345021	NbQ19g12880.1;NbQ06g05300.1;NbL19g12240.1;NbL06g05000.1;Nbe18g19200.1;Nbe17g24250.1;NbE03056745.1;NbD051021.1;NbD030163.1	NbQ19g12880.1;NbQ06g05300.1;NbL19g12240.1;NbL06g05000.1;Nbe18g19200.1;Nbe17g24250.1;NbE03056745.1;NbD051021.1;NbD030163.1	2;2;2;2;2;2;2;2;2	2;2;2;2;2;2;2;2;2	NbQ19g12880.1 NbQld183C19-50450914-50453522 6-phosphogluconate_dehydrogenase_decarboxylating_2_chloroplastic_(LOC109240206)_mRNA_%28XM_019406842.1_XP_019262387.1%29;NbQ06g05300.1 NbQld183C06-32949055-32953631 6-phosphogluconate_dehydrogenase_decarboxylatin	9	2	2	3.2	3.2	495;495;495;495;495;495;495;495;495	765;980	970;1259	400	1386	6036	3606	4073	6524	3640
577	0.368181	Nbe01g01340.1	0.206952	0.35129	Nbe01g01340.1;NbE03060872.1;NbL01g01130.1;Niben261Chr09g1343008.1;NbL11g13940.1;Nbe02g14150.1;NbD004396.1;Niben261Chr10g0479016.1;Nbe02g14150.2;Nbe13g01710.1;NbD008367.1;NbL15g01020.1;Niben261Chr01g1777003.1;NbQ15g01060.1;Niben261Chr13g0029021.1;Nbe10g00870.1;NbL09g23090.1;Nbe10g00860.1;NbQ09g24420.1;NbL18g00660.1;NbD011638.1;NbD027256.1;Nbe15g10760.1;Nbe16g31120.1;NbL08g14690.1;NbQ18g00650.1;NbQ…	Nbe01g01340.1;NbE03060872.1;NbL01g01130.1;Niben261Chr09g1343008.1;NbL11g13940.1;Nbe02g14150.1;NbD004396.1;Niben261Chr10g0479016.1;Nbe02g14150.2;Nbe13g01710.1;NbD008367.1;NbL15g01020.1;Niben261Chr01g1777003.1;NbQ15g01060.1	8;8;8;7;7;7;7;6;5;4;4;4;4;4;3;2;2;1;1;1;1;1;1;1;1;1;1;1;1;1;1;1	2;2;2;1;1;1;1;0;1;0;0;0;0;0;0;0;0;0;0;0;0;0;0;0;0;0;0;0;0;0;0;0	Nbe01g01340.1 gene=Nbe01g01340;NbE03060872.1 fructose-bisphosphate aldolase 1, chloroplastic-like (XP_016446340.1);NbL01g01130.1 NbLab360C01-3159128-3163408 fructose-bisphosphate_aldolase_1_chloroplastic-like_(LOC104217906)_mRNA_%28XM_009768249.1_XP_00976	32	8	2	20.1	5.5	398;398;398;410;398;398;398;383;316;397;397;397;392;396;674;182;173;506;103;395;395;103;395;395;395;395;395;372;258;247;234;395	22;78;94;118;491;600;974;1145	25;90;110;111;636;773;1251;1461	577	13375	11034	25917	32206	17984	14767
70	0.36619	NbQ08g20030.1	0.458333	0.505249	NbQ08g20030.1;Niben261Chr03g0693003.1;Niben261Chr02g1302004.1;NbQ18g12150.1;NbQ17g17050.1;NbL18g11660.1;NbL17g16320.1;Niben261Chr14g1161005.1;NbL10g18230.1;Nbe16g14040.1;Nbe15g05060.1;Nbe12g24540.1;Nbe09g26980.1;NbD024953.1;NbD013869.1;NbL08g18530.1;Niben261Chr19g0706010.1;NbD003525.1	NbQ08g20030.1;Niben261Chr03g0693003.1;Niben261Chr02g1302004.1;NbQ18g12150.1;NbQ17g17050.1;NbL18g11660.1;NbL17g16320.1;Niben261Chr14g1161005.1;NbL10g18230.1;Nbe16g14040.1;Nbe15g05060.1;Nbe12g24540.1;Nbe09g26980.1;NbD024953.1;NbD013869.1;NbL08g18530.1;Niben261Chr19g0706010.1;NbD003525.1	1;1;1;1;1;1;1;1;1;1;1;1;1;1;1;1;1;1	1;1;1;1;1;1;1;1;1;1;1;1;1;1;1;1;1;1	NbQ08g20030.1 NbQld183C08+123269678-123272544 40S_ribosomal_protein_S6-like_(LOC109211647)_mRNA_%28XM_019375196.1_XP_019230741.1%29;Niben261Chr03g0693003.1 protein AED:0.12 eAED:0.12 QI:0|0|0|1|0.5|0.8|5|0|247;Niben261Chr02g1302004.1 protein AED:0.06 eAED:	18	1	1	6.9	6.9	174;247;249;249;249;249;249;249;249;249;249;249;249;249;249;249;249;249	429	553	70	267	343	584	397	559	583
328	0.360385	NbD027495.1	0.651571	0.590874	NbD027495.1;Nbe12g19020.2;NbQ17g12800.1;NbQ15g08310.1;Nbe13g12490.2;Nbe12g19020.1;NbD022849.1;NbL15g07870.1;Nbe13g12490.1;Niben261Chr01g1251010.1;NbL17g12260.1	NbD027495.1;Nbe12g19020.2;NbQ17g12800.1;NbQ15g08310.1;Nbe13g12490.2;Nbe12g19020.1;NbD022849.1;NbL15g07870.1;Nbe13g12490.1;Niben261Chr01g1251010.1;NbL17g12260.1	1;1;1;1;1;1;1;1;1;1;1	1;1;1;1;1;1;1;1;1;1;1	NbD027495.1 phenylalanine--tRNA ligase beta subunit, cytoplasmic isoform X2 (XP_019261275.1);Nbe12g19020.2 gene=Nbe12g19020;NbQ17g12800.1 NbQld183C17-89403286-89429803 probable_phenylalanine--tRNA_ligase_beta_subunit_(LOC104230973)_mRNA_%28XM_009783892.1_	11	1	1	2.3	2.3	526;589;592;592;592;592;592;593;593;602;627	158	197	328	324	230	327	474	382	275
502	0.359685	Niben261Chr19g0904001.1	0.135762	0.286533	Niben261Chr19g0904001.1;Nbe16g17990.2;NbD042666.1;NbL18g09130.1;Nbe16g17990.1	Niben261Chr19g0904001.1;Nbe16g17990.2;NbD042666.1;NbL18g09130.1;Nbe16g17990.1	2;2;2;2;2	1;1;1;1;1	Niben261Chr19g0904001.1 protein AED:0.15 eAED:0.15 QI:0|0|0|1|1|1|8|0|259;Nbe16g17990.2 gene=Nbe16g17990;NbD042666.1 carbonic anhydrase 2-like isoform X1 (XP_016503050.1);NbL18g09130.1 NbLab360C18+54827062-54833318 carbonic_anhydrase_2-like_(LOC107821152)	5	2	1	8.5	4.6	259;279;279;302;302	696;800	889;1018	502	1995	1402	1053	1692	1789	2229
600	0.357142	Niben261Chr17g0179002.1	0.265571	0.390245	Niben261Chr17g0179002.1;NbQ06g03440.1;Nbe17g27020.1;NbL06g03340.1;NbD049160.1;NbQ19g13500.1	Niben261Chr17g0179002.1;NbQ06g03440.1;Nbe17g27020.1;NbL06g03340.1;NbD049160.1;NbQ19g13500.1	2;2;2;2;1;1	1;1;1;1;1;1	Niben261Chr17g0179002.1 protein AED:0.02 eAED:0.02 QI:0|0|0|1|1|1|2|0|326;NbQ06g03440.1 NbQld183C06+16532589-16536690 guanine_nucleotide-binding_protein_subunit_beta-like_protein_(LOC107772203)_mRNA_%28XM_016591695.1_XP_016447181.1%29;Nbe17g27020.1 gene=Nb	6	2	1	7.1	4.3	326;326;326;341;209;326	201;780	259;986	600	318	672	726	600	587	1011
182	0.356076	NbQ16g11620.1	0.415619	0.48482	NbQ16g11620.1;NbD052948.1;Niben261Chr11g0647003.1;NbD010593.2;NbL04g13990.1;NbD010593.1;Nbe07g19070.1;NbE44070957.1;NbE44070958.1;NbL16g10970.1;NbQ17g25810.1;NbL17g24780.1;NbQ04g14880.1;Nbe12g36230.1;Nbe19g24590.1;NbD013091.1;Niben261Chr03g0144004.1	NbQ16g11620.1;NbD052948.1;Niben261Chr11g0647003.1;NbD010593.2;NbL04g13990.1;NbD010593.1;Nbe07g19070.1;NbE44070957.1;NbE44070958.1;NbL16g10970.1;NbQ17g25810.1;NbL17g24780.1;NbQ04g14880.1;Nbe12g36230.1;Nbe19g24590.1;NbD013091.1;Niben261Chr03g0144004.1	1;1;1;1;1;1;1;1;1;1;1;1;1;1;1;1;1	1;1;1;1;1;1;1;1;1;1;1;1;1;1;1;1;1	NbQ16g11620.1 NbQld183C16-61569494-61572643 alkylated_DNA_repair_protein_alkB_homolog_8-like_(LOC107802481)_transcript_variant_X3_mRNA_%28XM_016625995.1_XP_016481481.1%29;NbD052948.1 alkylated DNA repair protein alkB homolog 8-like (XP_016458517.1);Niben2	17	1	1	3.3	3.3	300;375;413;395;388;388;388;387;365;300;353;351;347;344;300;300;533	364	474	182	305	385	646	413	708	589
141	0.351219	Nbe05g01770.7	0.187214	0.332773	Nbe05g01770.7;Nbe05g01770.6;Nbe05g01770.3;Nbe05g01770.2;NbQ03g00160.1;NbL03g00800.1;Nbe05g01770.8;Nbe05g01770.5;Nbe05g01770.4;Nbe05g01770.1;NbE03054419.1;NbD007258.1;Niben261Chr08g1335006.1	Nbe05g01770.7;Nbe05g01770.6;Nbe05g01770.3;Nbe05g01770.2;NbQ03g00160.1;NbL03g00800.1;Nbe05g01770.8;Nbe05g01770.5;Nbe05g01770.4;Nbe05g01770.1;NbE03054419.1;NbD007258.1;Niben261Chr08g1335006.1	1;1;1;1;1;1;1;1;1;1;1;1;1	1;1;1;1;1;1;1;1;1;1;1;1;1	Nbe05g01770.7 gene=Nbe05g01770;Nbe05g01770.6 gene=Nbe05g01770;Nbe05g01770.3 gene=Nbe05g01770;Nbe05g01770.2 gene=Nbe05g01770;NbQ03g00160.1 NbQld183C03-997006-1010449 polyadenylate-binding_protein-interacting_protein_3-like_(LOC104220305)_transcript_variant_	13	1	1	2.3	2.3	598;598;598;598;630;630;630;630;630;630;630;630;633	690	883	141	792	697	666	946	1058	745
158	0.345287	NbQ13g22740.1	0.167833	0.318959	NbQ13g22740.1;NbE44074440.1;NbE03059467.1;NbD008562.1;Niben261Chr06g0397013.1;Niben261Chr05g1348002.1;NbQ14g00870.1;NbL13g21520.1;Nbe06g29780.1;NbD023862.1;Nbe08g01220.1	NbQ13g22740.1;NbE44074440.1;NbE03059467.1;NbD008562.1;Niben261Chr06g0397013.1;Niben261Chr05g1348002.1;NbQ14g00870.1;NbL13g21520.1;Nbe06g29780.1;NbD023862.1;Nbe08g01220.1	1;1;1;1;1;1;1;1;1;1;1	1;1;1;1;1;1;1;1;1;1;1	NbQ13g22740.1 NbQld183C13-102418651-102427463 FAM10_family_protein_At4g22670-like_(LOC107784193)_mRNA_%28XM_016605274.1_XP_016460760.1%29;NbE44074440.1 FAM10 family protein At4g22670-like (XP_016460760.1);NbE03059467.1 FAM10 family protein At4g22670-like	11	1	1	3.1	3.1	357;396;403;410;418;419;419;419;419;427;467	897	1154	158	944	705	777	711	1033	1338
280	0.343042	NbE44070762.1	0.704024	0.61474	NbE44070762.1;NbQ04g11090.1;NbL04g10240.1;Nbe07g13600.1;NbD019053.1;Niben261Chr11g0893003.1	NbE44070762.1;NbQ04g11090.1;NbL04g10240.1;Nbe07g13600.1;NbD019053.1;Niben261Chr11g0893003.1	1;1;1;1;1;1	1;1;1;1;1;1	NbE44070762.1 cytochrome c oxidase subunit 6b-1-like (XP_016508975.1);NbQ04g11090.1 NbQld183C04+50864122-50872051 cytochrome_c_oxidase_subunit_6b-1-like_(LOC107826501)_mRNA_%28XM_016653489.1_XP_016508975.1%29;NbL04g10240.1 NbLab360C04+50506607-50514414 cy	6	1	1	7.4	7.4	176;182;182;182;182;196	950	1223	280	167	361	191	406	215	291
575	0.340485	Nbe00g03210.1	0.1735	0.324711	Nbe00g03210.1;NbE05064989.1;Niben261Chr14g0996002.1;Nbe00g03180.1;Nbe00g01430.1;Nbe00g00090.1;Nbe00g01200.1;Nbe00g04070.1;Nbe00g00080.1;Nbe00g01660.1;Nbe00g04080.1;Nbe00g00880.1;Nbe00g04420.1;Nbe00g04570.1;Nbe00g04880.1;Nbe00g01250.1;Nbe00g05070.1;NbL16g04550.1;NbQ00g02900.1;NbQ02g11240.1;Nbe00g00130.1;Nbe00g00940.1;Nbe00g01190.1;Nbe00g01130.1;Nbe00g01060.1;Nbe00g00960.1;Nbe00g00930.1;Nbe00g00450…	Nbe00g03210.1;NbE05064989.1;Niben261Chr14g0996002.1;Nbe00g03180.1;Nbe00g01430.1;Nbe00g00090.1;Nbe00g01200.1;Nbe00g04070.1;Nbe00g00080.1;Nbe00g01660.1;Nbe00g04080.1;Nbe00g00880.1;Nbe00g04420.1;Nbe00g04570.1;Nbe00g04880.1;Nbe00g01250.1;Nbe00g05070.1;NbL16g04550.1;NbQ00g02900.1;NbQ02g11240.1;Nbe00g00130.1;Nbe00g00940.1;Nbe00g01190.1;Nbe00g01130.1;Nbe00g01060.1;Nbe00g00960.1;Nbe00g00930.1;Nbe00g00450…	7;7;6;6;6;6;6;6;6;6;6;6;6;6;6;6;6;6;6;6;6;6;6;6;6;6;6;6;6;6;6;6;6;6;6;6;6;6;5;5;5;5;5;5;5;5;4;4;4;4;4;4;4;4;4;4;4;4;4;4;3;3;3;3;2;2;2;2;2;2;1;1;1;1;1;1;1;1;1;1;1;1;1;1;1;1;1;1;1;1	2;2;1;1;1;1;1;1;1;1;1;1;1;1;1;1;1;1;1;1;1;1;1;1;1;1;1;1;1;1;1;1;1;1;1;1;1;1;1;1;1;1;1;1;1;1;1;1;1;1;1;1;1;1;1;1;1;1;1;1;0;1;1;1;0;0;0;0;0;1;0;0;0;0;0;0;0;1;0;0;1;1;0;0;0;0;1;0;1;0	Nbe00g03210.1 gene=Nbe00g03210;NbE05064989.1 ribulose-1,5-bisphosphate carboxylase/oxygenase large subunit (plastid) (NP_054507.1);Niben261Chr14g0996002.1 protein AED:0.37 eAED:0.37 QI:0|-1|0|1|-1|1|1|0|484;Nbe00g03180.1 gene=Nbe00g03180;Nbe00g01430.1 gen	90	7	2	14.7	4	477;477;484;484;484;484;484;483;484;484;484;484;484;484;484;484;484;484;484;484;484;484;484;484;484;484;484;484;484;484;484;484;484;484;484;485;496;484;188;240;348;320;323;323;338;484;377;484;532;304;362;410;362;362;362;362;423;288;405;394;344;312;297;302;77;68;373;116;203;212;384;91;497;115;180;181;181;208;229;237;246;246;263;266;266;80;293;340;341;1072	184;213;244;473;662;894;976	234;235;271;272;273;274;318;319;610;846;847;848;1151;1254;1255	575	32840	31813	43318	55345	44714	36652
282	0.339403	NbQ17g27600.1	0.570762	0.563916	NbQ17g27600.1;Niben261Chr03g0069012.1;NbL17g26460.1;Nbe12g38670.1;NbD019370.1	NbQ17g27600.1;Niben261Chr03g0069012.1;NbL17g26460.1;Nbe12g38670.1;NbD019370.1	2;2;2;2;2	1;1;1;1;1	NbQ17g27600.1 NbQld183C17+172005705-172009816 aquaporin_PIP-type_pTOM75_(LOC107778528)_mRNA_%28NM_001325260.1_NP_001312189.1%29;Niben261Chr03g0069012.1 protein AED:0.32 eAED:0.32 QI:0|0|0|1|1|1|4|0|287;NbL17g26460.1 NbLab360C17+175671407-175675381 aquapori	5	2	1	12.6	6.5	214;287;287;287;287	391;628	504;805	282	412	424	280	319	547	546
399	0.335736	NbQ19g00320.1	0.196952	0.344667	NbQ19g00320.1;Niben261Chr16g0015001.1;Niben261Chr04g0493008.1;NbQ16g20980.1;NbL19g00300.1;NbL16g19980.1;Nbe19g11690.1;Nbe18g34660.1;NbD034601.1;NbD029514.1	NbQ19g00320.1;Niben261Chr16g0015001.1;Niben261Chr04g0493008.1;NbQ16g20980.1;NbL19g00300.1;NbL16g19980.1;Nbe19g11690.1;Nbe18g34660.1;NbD034601.1;NbD029514.1	2;2;2;2;2;2;2;2;2;2	2;2;2;2;2;2;2;2;2;2	NbQ19g00320.1 NbQld183C19-1239020-1241783 50S_ribosomal_protein_L3_chloroplastic_(LOC107801195)_mRNA_%28XM_016624478.1_XP_016479964.1%29;Niben261Chr16g0015001.1 protein AED:0.25 eAED:0.25 QI:0|0|0|1|1|1|2|0|274;Niben261Chr04g0493008.1 protein AED:0.25 eAED	10	2	2	10.5	10.5	256;274;274;274;274;274;274;274;274;274	321;798	417;418;1015	399	2578	1595	1338	1906	2519	2530
312	0.327656	NbQ14g13980.1	0.325762	0.425287	NbQ14g13980.1;NbL00g03360.1;Niben261Chr11g1362019.1;Niben261Chr05g0642004.1;NbQ04g02120.1;NbL14g13300.1;Nbe08g18700.1;Nbe07g02650.1;NbD024597.1;NbD021174.1;NbL04g02150.1	NbQ14g13980.1;NbL00g03360.1;Niben261Chr11g1362019.1;Niben261Chr05g0642004.1;NbQ04g02120.1;NbL14g13300.1;Nbe08g18700.1;Nbe07g02650.1;NbD024597.1;NbD021174.1;NbL04g02150.1	1;1;1;1;1;1;1;1;1;1;1	1;1;1;1;1;1;1;1;1;1;1	NbQ14g13980.1 NbQld183C14-69303650-69309764 triosephosphate_isomerase_cytosolic_(LOC104240174)_transcript_variant_X2_mRNA_%28XM_009794951.1_XP_009793253.1%29;NbL00g03360.1 NbLab360C00-34765326-34770213 triosephosphate_isomerase_cytosolic_(LOC109206423)_mRN	11	1	1	8.1	8.1	172;211;246;246;254;254;254;254;254;254;257	378	489	312	709	505	445	734	711	637
557	0.321162	NbL17g25810.1	0.351214	0.43642	NbL17g25810.1;Nbe12g37670.1;NbE03054765.1;NbD050650.1;Niben261Chr03g0096007.1;Niben261Chr14g1378001.1;NbL10g21480.1;Nbe09g31420.1;NbD018527.1;NbQ10g22780.1;NbQ17g26800.1;NbE05066183.1	NbL17g25810.1;Nbe12g37670.1;NbE03054765.1;NbD050650.1;Niben261Chr03g0096007.1;Niben261Chr14g1378001.1;NbL10g21480.1;Nbe09g31420.1;NbD018527.1;NbQ10g22780.1;NbQ17g26800.1;NbE05066183.1	4;4;4;4;4;3;3;3;3;3;2;2	4;4;4;4;4;3;3;3;3;3;2;2	NbL17g25810.1 NbLab360C17+173113709-173120378 phospholipase_D_beta_1-like_(LOC107759472)_mRNA_%28XM_016577426.1_XP_016432912.1%29;Nbe12g37670.1 gene=Nbe12g37670;NbE03054765.1 phospholipase D beta 1-like (XP_016432912.1);NbD050650.1 phospholipase D beta 1-	12	4	4	5.5	5.5	847;847;847;847;848;807;830;830;830;847;508;769	129;403;743;1035	166;522;942;943;944;1329	557	4559	4820	5681	5474	6569	6772
375	0.321155	NbL08g14780.1	0.239643	0.387115	NbL08g14780.1;Niben261Chr11g1260001.1;NbD048338.1;NbL18g00550.1;Nbe16g31270.1;Niben261Chr04g1509021.1;NbD031396.1;NbE03054774.1;NbL16g08210.1;Nbe19g29600.1;NbD027713.1;NbQ08g16040.1;Nbe07g05770.1;NbL04g04550.1;Niben261Chr02g1039018.1;NbQ16g08630.1;NbE05063185.1;NbQ18g00550.1;Nbe15g10620.1;NbQ04g04940.1;Niben261Chr19g1463018.1	NbL08g14780.1;Niben261Chr11g1260001.1;NbD048338.1;NbL18g00550.1;Nbe16g31270.1;Niben261Chr04g1509021.1;NbD031396.1;NbE03054774.1;NbL16g08210.1;Nbe19g29600.1;NbD027713.1;NbQ08g16040.1;Nbe07g05770.1;NbL04g04550.1;Niben261Chr02g1039018.1;NbQ16g08630.1;NbE05063185.1;NbQ18g00550.1;Nbe15g10620.1;NbQ04g04940.1;Niben261Chr19g1463018.1	1;1;1;1;1;1;1;1;1;1;1;1;1;1;1;1;1;1;1;1;1	1;1;1;1;1;1;1;1;1;1;1;1;1;1;1;1;1;1;1;1;1	NbL08g14780.1 NbLab360C08-99003044-99014728 ALG-2_interacting_protein_X-like_(LOC109216960)_transcript_variant_X1_mRNA_%28XM_019381183.1_XP_019236728.1%29;Niben261Chr11g1260001.1 protein AED:0.06 eAED:0.06 QI:0|0|0|1|1|1|9|0|875;NbD048338.1 ALG-2 interacti	21	1	1	2	2	442;875;889;889;889;883;876;876;876;876;875;451;875;875;705;673;619;598;554;515;893	308	404	375	2062	1638	1903	2432	2053	2515
612	0.315325	NbL12g03730.1	0.252786	0.390245	NbL12g03730.1;Nbe00g03480.1;NbQ16g07080.1;Niben261Chr10g0091014.1;Nbe00g00390.1;Niben261Chr03g1521015.1;Nbe00g00180.1;NbL07g17900.1;NbL00g00770.1;Nbe00g00230.1;Nbe00g04670.1;Nbe00g05010.1;Nbe00g03790.1;NbQ16g11490.1;Niben261Chr05g1205018.1;Nbe00g01510.1;Nbe00g00990.1;Nbe00g00640.1;Nbe00g04300.1;Nbe00g04720.1;Nbe00g04470.1;Niben261Chr05g1205017.1;NbQ14g03570.1;Niben261Chr01g0591001.1;NbL14g03420.1…	NbL12g03730.1;Nbe00g03480.1;NbQ16g07080.1;Niben261Chr10g0091014.1;Nbe00g00390.1;Niben261Chr03g1521015.1;Nbe00g00180.1;NbL07g17900.1;NbL00g00770.1;Nbe00g00230.1;Nbe00g04670.1;Nbe00g05010.1;Nbe00g03790.1;NbQ16g11490.1;Niben261Chr05g1205018.1;Nbe00g01510.1;Nbe00g00990.1;Nbe00g00640.1;Nbe00g04300.1;Nbe00g04720.1;Nbe00g04470.1;Niben261Chr05g1205017.1;NbQ14g03570.1;Niben261Chr01g0591001.1;NbL14g03420.1…	2;1;1;1;1;1;1;1;1;1;1;1;1;1;1;1;1;1;1;1;1;1;1;1;1;1;1	1;1;1;1;1;1;1;1;1;1;1;1;1;1;1;1;1;1;1;1;1;1;1;1;1;1;1	NbL12g03730.1 NbLab360C12-18218628-18223391 photosystem_I_P700_chlorophyll_a_apoprotein_A1_(LOC118484079)_mRNA_%28XM_035979971.1_XP_035835864.1%29;Nbe00g03480.1 gene=Nbe00g03480;NbQ16g07080.1 NbQld183C16+28491880-28501284 photosystem_I_P700_chlorophyll_a_a	27	2	1	1.6	0.5	1276;750;838;805;750;750;750;750;750;750;750;750;750;247;249;750;750;750;750;750;663;528;493;462;374;326;750	207;270	265;355	612	1235	2208	6017	6398	3359	2014
336	0.314375	Nbe03g05500.3	0.346214	0.432768	Nbe03g05500.3;Niben261Chr07g0279003.1;NbQ02g03320.1;NbL02g03250.1;Nbe03g05500.2;Nbe03g05500.1;NbD023509.1	Nbe03g05500.3;Niben261Chr07g0279003.1;NbQ02g03320.1;NbL02g03250.1;Nbe03g05500.2;Nbe03g05500.1;NbD023509.1	2;2;2;2;2;2;2	2;2;2;2;2;2;2	Nbe03g05500.3 gene=Nbe03g05500;Niben261Chr07g0279003.1 protein AED:0.02 eAED:0.02 QI:0|0|0|1|1|0.66|3|0|780;NbQ02g03320.1 NbQld183C02-25979282-25986715 phospholipase_D_alpha_1-like_(LOC109212585)_transcript_variant_X1_mRNA_%28XM_019376236.1_XP_019231781.1%	7	2	2	3.7	3.7	671;780;807;807;807;807;807	468;489	603;630;631	336	7599	4748	6957	6955	7273	9776
277	0.310158	NbQ10g17030.1	0.498095	0.525628	NbQ10g17030.1;Niben261Chr03g1525001.1;NbD018648.1;Nbe12g07990.2;Nbe09g23310.2;NbE44070351.1;NbQ17g05220.1;NbL17g05050.1;NbL10g15890.1;NbE44072593.1;Nbe12g07990.1;Nbe09g23310.1;NbD026130.1	NbQ10g17030.1;Niben261Chr03g1525001.1;NbD018648.1;Nbe12g07990.2;Nbe09g23310.2;NbE44070351.1;NbQ17g05220.1;NbL17g05050.1;NbL10g15890.1;NbE44072593.1;Nbe12g07990.1;Nbe09g23310.1;NbD026130.1	1;1;1;1;1;1;1;1;1;1;1;1;1	1;1;1;1;1;1;1;1;1;1;1;1;1	NbQ10g17030.1 NbQld183C10+92311425-92320139 glycine_dehydrogenase_(decarboxylating)_mitochondrial-like_(LOC107783010)_mRNA_%28XM_016603969.1_XP_016459455.1%29;Niben261Chr03g1525001.1 protein AED:0.17 eAED:0.17 QI:0|0|0|1|1|1|16|0|789;NbD018648.1 glycine de	13	1	1	1.6	1.6	728;789;1012;1016;1017;1023;1043;1043;1043;1043;1043;1043;1043	726	922	277	320	617	343	578	600	409
151	0.307673	NbQ06g20920.1	0.363262	0.448735	NbQ06g20920.1;NbQ16g24360.1;NbL16g23410.1;Nbe19g06520.1;Nbe17g01390.1;NbD043515.1;NbD008136.1;NbE44071879.1;NbL06g20140.1;Niben261Chr04g0247002.1	NbQ06g20920.1;NbQ16g24360.1;NbL16g23410.1;Nbe19g06520.1;Nbe17g01390.1;NbD043515.1;NbD008136.1;NbE44071879.1;NbL06g20140.1;Niben261Chr04g0247002.1	1;1;1;1;1;1;1;1;1;1	1;1;1;1;1;1;1;1;1;1	NbQ06g20920.1 NbQld183C06+139239544-139242049 CBL-interacting_serine/threonine-protein_kinase_3-like_(LOC107807209)_transcript_variant_X3_mRNA_%28XM_016631565.1_XP_016487051.1%29;NbQ16g24360.1 NbQld183C16-150382920-150390287 CBL-interacting_serine/threonin	10	1	1	10.7	10.7	103;313;438;438;438;438;438;439;476;486	723	919	151	338	627	642	649	631	709
349	0.305601	NbD031585.1	0.188143	0.332773	NbD031585.1;NbQ03g07390.1;Niben261Chr08g0781006.1;Nbe05g12090.1;Nbe05g12090.2;NbL17g15070.1;NbL03g07310.1;Niben261Chr03g0801007.1;NbD024638.1;Nbe12g22640.1;NbQ10g12830.1;NbD044898.1;Nbe09g17200.1;Nbe13g18740.1;NbL15g12310.1;Niben261Chr14g0768001.1;NbE05064187.1;NbD017233.1;NbL10g11790.1;Niben261Chr01g0964004.1;Niben261Chr08g0781005.1;NbD017261.1;NbE03055154.1;Niben261Chr01g0961002.1;Nbe12g22640.2…	NbD031585.1;NbQ03g07390.1;Niben261Chr08g0781006.1;Nbe05g12090.1;Nbe05g12090.2;NbL17g15070.1;NbL03g07310.1;Niben261Chr03g0801007.1;NbD024638.1;Nbe12g22640.1;NbQ10g12830.1;NbD044898.1;Nbe09g17200.1;Nbe13g18740.1;NbL15g12310.1;Niben261Chr14g0768001.1;NbE05064187.1;NbD017233.1;NbL10g11790.1;Niben261Chr01g0964004.1;Niben261Chr08g0781005.1;NbD017261.1;NbE03055154.1;Niben261Chr01g0961002.1;Nbe12g22640.2	4;4;4;4;4;4;4;4;4;4;3;3;3;3;3;3;3;3;3;3;2;2;2;2;2;1;1;1;1;1	4;4;4;4;4;4;4;4;4;4;3;3;3;3;3;3;3;3;3;3;2;2;2;2;2;1;1;1;1;1	NbD031585.1 sedoheptulose-1,7-bisphosphatase, chloroplastic-like (XP_019259709.1);NbQ03g07390.1 NbQld183C03+55590894-55593739 sedoheptulose-17-bisphosphatase_chloroplastic-like_(LOC107816146)_mRNA_%28XM_016641835.1_XP_016497321.1%29;Niben261Chr08g0781006.	30	4	4	9.4	9.4	394;228;394;394;359;394;394;383;394;394;393;393;393;393;393;353;395;403;417;383;100;392;392;320;278;167;364;277;266;438	139;253;419;1002	177;329;538;1292	349	6316	21816	21615	18253	18224	25007
396	0.30504	Niben261Chr15g1476009.1	0.265738	0.390245	Niben261Chr15g1476009.1;Nbe04g01920.1;NbD029216.1;NbQ12g01540.1;Niben261Chr07g0722016.1;NbQ02g08680.1;NbL02g07960.1;Nbe03g13310.1;NbD019576.1;NbL12g01430.1	Niben261Chr15g1476009.1;Nbe04g01920.1;NbD029216.1;NbQ12g01540.1;Niben261Chr07g0722016.1;NbQ02g08680.1;NbL02g07960.1;Nbe03g13310.1;NbD019576.1;NbL12g01430.1	2;2;2;1;1;1;1;1;1;1	2;2;2;1;1;1;1;1;1;1	Niben261Chr15g1476009.1 protein AED:0.07 eAED:0.07 QI:0|0|0|1|1|0.66|3|0|217;Nbe04g01920.1 gene=Nbe04g01920;NbD029216.1 60S ribosomal protein L10-like (XP_016458585.1);NbQ12g01540.1 NbQld183C12+4976608-4979929 60S_ribosomal_protein_L10-like_(LOC107782233)	10	2	2	9.2	9.2	217;221;221;171;215;219;219;219;219;270	47;199	55;257	396	1804	2427	1681	2338	2173	2793
613	0.304929	NbL18g03890.1	0.454738	0.5035	NbL18g03890.1	NbL18g03890.1	1	1	NbL18g03890.1 NbLab360C18+25090596-25202635 chlorophyll_a-b_binding_protein_50_chloroplastic-like_(LOC104231603)_mRNA_%28XM_009784619.1_XP_009782921.1%29	1	1	1	3.2	3.2	251	345	447;448;449	613	3245	4172	5474	8602	4091	3232
285	0.304536	Nbe03g20460.1	0.273286	0.394433	Nbe03g20460.1;NbL02g12890.1;Niben261Chr07g1023002.1;Niben261Chr01g0731001.1;NbQ15g16290.1;NbL15g15280.1;NbD035063.1;NbD019558.1;Nbe13g23020.1;NbD015518.1;NbE05067353.1;NbE05068538.1;Niben261Chr15g1165011.1;Niben261Chr07g0941010.1;Nbe03g18010.1;Nbe04g09000.1;NbL02g11210.1;NbQ02g12100.1;NbD033721.1	Nbe03g20460.1;NbL02g12890.1;Niben261Chr07g1023002.1;Niben261Chr01g0731001.1;NbQ15g16290.1;NbL15g15280.1;NbD035063.1;NbD019558.1;Nbe13g23020.1;NbD015518.1;NbE05067353.1;NbE05068538.1;Niben261Chr15g1165011.1;Niben261Chr07g0941010.1;Nbe03g18010.1;Nbe04g09000.1;NbL02g11210.1;NbQ02g12100.1;NbD033721.1	3;3;3;3;3;3;3;3;3;2;2;2;2;2;2;2;2;2;2	3;3;3;3;3;3;3;3;3;2;2;2;2;2;2;2;2;2;2	Nbe03g20460.1 gene=Nbe03g20460;NbL02g12890.1 NbLab360C02-95416474-95419546 oxygen-evolving_enhancer_protein_1_chloroplastic-like_(LOC107811352)_mRNA_%28XM_016636260.1_XP_016491746.1%29;Niben261Chr07g1023002.1 protein AED:0.41 eAED:0.41 QI:0|0|0|1|1|1|2|0|3	19	3	3	12.6	12.6	333;333;333;333;333;333;333;333;333;346;346;285;332;332;332;332;332;332;356	198;481;686	255;256;622;878	285	996	1379	3233	4014	1756	1156
272	0.300137	Niben261Chr15g1239007.1	0.58881	0.569816	Niben261Chr15g1239007.1;NbL12g05270.1;Nbe04g07420.1;NbD018394.1	Niben261Chr15g1239007.1;NbL12g05270.1;Nbe04g07420.1;NbD018394.1	1;1;1;1	1;1;1;1	Niben261Chr15g1239007.1 protein AED:0.35 eAED:0.35 QI:0|0|0|1|1|1|5|0|268;NbL12g05270.1 NbLab360C12-27302563-27310117 gamma_carbonic_anhydrase_1_mitochondrial-like_(LOC107814673)_mRNA_%28XM_016640122.1_XP_016495608.1%29;Nbe04g07420.1 gene=Nbe04g07420;NbD01	4	1	1	6.7	6.7	268;268;268;268	170	212	272	3078	2690	7840	10400	5040	1315
418	0.291142	NbL15g19310.1	0.207429	0.35129	NbL15g19310.1;Nbe13g29050.1;NbD031877.1;Niben261Chr01g0443009.1	NbL15g19310.1;Nbe13g29050.1;NbD031877.1;Niben261Chr01g0443009.1	2;2;2;2	2;2;2;2	NbL15g19310.1 NbLab360C15-134698514-134703210 vacuolar_protein_sorting-associated_protein_VTA1_homolog_(LOC104213076)_mRNA_%28XM_009762490.1_XP_009760792.1%29;Nbe13g29050.1 gene=Nbe13g29050;NbD031877.1 protein HOMOLOG OF MAMMALIAN LYST-INTERACTING PROTEIN	4	2	2	6.2	6.2	438;438;438;485	666;699	853;894	418	957	2537	1877	2290	2023	2259
105	0.288757	NbD036057.1	0.244452	0.388226	NbD036057.1;Niben261Chr15g0806005.1;Niben261Chr07g0009017.1;NbQ02g00780.1;NbL12g12750.1;NbL02g00700.1;Nbe04g17550.1;Nbe03g00420.1;NbD005444.1;NbQ12g13400.1	NbD036057.1;Niben261Chr15g0806005.1;Niben261Chr07g0009017.1;NbQ02g00780.1;NbL12g12750.1;NbL02g00700.1;Nbe04g17550.1;Nbe03g00420.1;NbD005444.1;NbQ12g13400.1	5;5;5;5;5;5;5;5;5;3	5;5;5;5;5;5;5;5;5;3	NbD036057.1 transketolase, chloroplastic-like (XP_019244962.1);Niben261Chr15g0806005.1 protein AED:0.03 eAED:0.03 QI:0|0|0|1|1|1|7|0|741;Niben261Chr07g0009017.1 protein AED:0.03 eAED:0.03 QI:0|0|0|1|1|1|7|0|741;NbQ02g00780.1 NbQld183C02-6238591-6244352 tr	10	5	5	7.9	7.9	737;741;741;741;741;741;741;741;741;411	77;382;711;973;1103	89;494;495;906;907;1248;1249;1250;1412	105	36176	28111	31594	41737	34718	40672
263	0.285079	NbQ05g12590.1	0.373238	0.454377	NbQ05g12590.1;Niben261Chr12g0719003.1;NbL05g11900.1;Nbe14g16540.1;NbD033424.1;Nbe13g33800.2;NbD017747.1;Niben261Chr01g0205005.1	NbQ05g12590.1;Niben261Chr12g0719003.1;NbL05g11900.1;Nbe14g16540.1;NbD033424.1;Nbe13g33800.2;NbD017747.1;Niben261Chr01g0205005.1	1;1;1;1;1;1;1;1	1;1;1;1;1;1;1;1	NbQ05g12590.1 NbQld183C05-66970485-66975494 malonyl_CoA-acyl_carrier_protein_transacylase_(LOC104098750)_mRNA_%28XM_009605561.3_XP_009603856.1%29;Niben261Chr12g0719003.1 protein AED:0.17 eAED:0.17 QI:0|0|0|1|1|1|10|0|374;NbL05g11900.1 NbLab360C05-68007422-	8	1	1	4.4	4.4	183;374;374;374;396;404;404;427	938	1206	263	4934	3188	5852	5958	5364	5705
414	0.278016	NbL15g23780.1	0.507143	0.532675	NbL15g23780.1;Nbe13g36290.3;Nbe13g36290.1;Nbe07g29790.1;NbE05063132.1;NbD044971.1;Niben261Chr01g0082003.1;NbQ15g25030.1;NbL04g19670.1;Nbe13g36290.4;Nbe13g36290.2;Nbe07g29790.2;NbD031456.1;Niben261Chr11g0026002.1	NbL15g23780.1;Nbe13g36290.3;Nbe13g36290.1;Nbe07g29790.1;NbE05063132.1;NbD044971.1;Niben261Chr01g0082003.1;NbQ15g25030.1;NbL04g19670.1;Nbe13g36290.4;Nbe13g36290.2;Nbe07g29790.2;NbD031456.1;Niben261Chr11g0026002.1	1;1;1;1;1;1;1;1;1;1;1;1;1;1	1;1;1;1;1;1;1;1;1;1;1;1;1;1	NbL15g23780.1 NbLab360C15+169095349-169106702 26S_proteasome_non-ATPase_regulatory_subunit_2_homolog_A-like_(LOC104242380)_mRNA_%28XM_009797422.1_XP_009795724.1%29;Nbe13g36290.3 gene=Nbe13g36290;Nbe13g36290.1 gene=Nbe13g36290;Nbe07g29790.1 gene=Nbe07g29790	14	1	1	1.7	1.7	710;822;822;822;865;865;900;900;900;900;900;900;900;1326	705	900	414	576	515	330	571	442	710
352	0.275634	Niben261Chr13g1457004.1	0.260643	0.390245	Niben261Chr13g1457004.1;Niben261Chr08g1251014.1;NbQ09g00600.1;NbQ03g02130.1;NbL09g00580.1;NbL03g02080.1;Nbe10g32960.1;Nbe05g03040.1;NbD048627.1;NbD024901.1	Niben261Chr13g1457004.1;Niben261Chr08g1251014.1;NbQ09g00600.1;NbQ03g02130.1;NbL09g00580.1;NbL03g02080.1;Nbe10g32960.1;Nbe05g03040.1;NbD048627.1;NbD024901.1	1;1;1;1;1;1;1;1;1;1	1;1;1;1;1;1;1;1;1;1	Niben261Chr13g1457004.1 protein AED:0.06 eAED:0.06 QI:0|0|0|1|1|1|4|0|431;Niben261Chr08g1251014.1 protein AED:0.06 eAED:0.06 QI:0|0|0|1|0.66|0.75|4|0|431;NbQ09g00600.1 NbQld183C09-7132815-7139589 probable_transcription_factor_PosF21_(LOC107760642)_mRNA_%28	10	1	1	3	3	431;431;431;431;431;431;431;431;431;431	247	323	352	433	0	384	172	356	461
91	0.273907	Nbe02g27250.1	0.203452	0.350205	Nbe02g27250.1;NbL02g11850.1;Niben261Chr10g1072002.1;NbD032220.1;NbE03058505.1;NbE44070862.1;NbL09g06160.1;NbD004591.1;NbL11g04050.1;NbL11g04060.1;Niben261Chr13g1069013.1;Niben261Chr13g1069004.1;NbD039904.1;Nbe04g10240.1;Nbe04g10240.2;NbD013436.1;NbL12g07140.1;NbQ09g06510.1;NbQ09g06520.1;Nbe10g25040.1;Nbe02g27280.1;Nbe02g27250.2;NbD005348.1;NbD005346.1;NbL09g06140.1;Nbe03g18930.1;Niben261Chr10g107…	Nbe02g27250.1;NbL02g11850.1;Niben261Chr10g1072002.1;NbD032220.1;NbE03058505.1;NbE44070862.1;NbL09g06160.1;NbD004591.1;NbL11g04050.1;NbL11g04060.1;Niben261Chr13g1069013.1;Niben261Chr13g1069004.1;NbD039904.1;Nbe04g10240.1;Nbe04g10240.2;NbD013436.1;NbL12g07140.1;NbQ09g06510.1;NbQ09g06520.1;Nbe10g25040.1;Nbe02g27280.1;Nbe02g27250.2;NbD005348.1;NbD005346.1;NbL09g06140.1;Nbe03g18930.1;Niben261Chr10g107…	1;1;1;1;1;1;1;1;1;1;1;1;1;1;1;1;1;1;1;1;1;1;1;1;1;1;1;1;1;1	1;1;1;1;1;1;1;1;1;1;1;1;1;1;1;1;1;1;1;1;1;1;1;1;1;1;1;1;1;1	Nbe02g27250.1 gene=Nbe02g27250;NbL02g11850.1 NbLab360C02-91245480-91248368 hypersensitive-induced_response_protein_1-like_(LOC104121173)_mRNA_%28XM_009633102.3_XP_009631397.1%29;Niben261Chr10g1072002.1 protein AED:0.37 eAED:0.38 QI:0|0|0|0.85|0.5|0.42|7|0|	30	1	1	4	4	198;233;351;338;338;327;311;309;304;304;298;291;290;290;290;290;290;285;285;285;285;285;285;285;285;277;265;264;240;505	156	195	91	1642	809	2308	2334	1801	1619
434	0.273088	NbL15g02170.1	0.254595	0.390245	NbL15g02170.1;Nbe08g14430.1;NbQ15g02230.1;NbD048808.1;Nbe13g03750.1;Niben261Chr05g0785013.1;Niben261Chr01g1703002.1;NbD033375.1;NbL14g10160.1;NbD027580.1;Nbe13g37480.1;NbL05g03880.1;NbL15g24630.1;NbQ05g03950.1;NbQ15g26020.1;Nbe14g05190.1;NbD033901.1;NbQ14g10930.1;NbL01g19920.1;Niben261Chr12g0230012.1;Niben261Chr01g0030008.1;NbL01g24700.1;Nbe01g10070.1;NbQ14g10940.1;NbD048809.1;Nbe01g34200.1;Niben…	NbL15g02170.1;Nbe08g14430.1;NbQ15g02230.1;NbD048808.1;Nbe13g03750.1;Niben261Chr05g0785013.1;Niben261Chr01g1703002.1;NbD033375.1;NbL14g10160.1;NbD027580.1;Nbe13g37480.1;NbL05g03880.1;NbL15g24630.1;NbQ05g03950.1;NbQ15g26020.1;Nbe14g05190.1;NbD033901.1;NbQ14g10930.1;NbL01g19920.1;Niben261Chr12g0230012.1;Niben261Chr01g0030008.1;NbL01g24700.1;Nbe01g10070.1;NbQ14g10940.1;NbD048809.1;Nbe01g34200.1;Niben…	2;2;2;2;2;2;2;2;2;1;1;1;1;1;1;1;1;1;1;1;1;1;1;1;1;1;1;1;1;1;1	2;2;2;2;2;2;2;2;2;1;1;1;1;1;1;1;1;1;1;1;1;1;1;1;1;1;1;1;1;1;1	NbL15g02170.1 NbLab360C15+15011867-15016733 phenylalanine_ammonia-lyase_(LOC104230518)_mRNA_%28XM_009783351.1_XP_009781653.1%29;Nbe08g14430.1 gene=Nbe08g14430;NbQ15g02230.1 NbQld183C15+14489952-14494852 phenylalanine_ammonia-lyase_(LOC104230518)_mRNA_%28XM	31	2	2	2.8	2.8	712;712;712;712;712;683;683;712;712;717;717;717;717;717;717;717;717;130;186;703;698;679;620;582;546;537;537;420;343;296;1693	130;729	167;925	434	7827	22195	18838	16829	21482	20731
555	0.272666	NbL01g24560.1	0.386119	0.463343	NbL01g24560.1;Nbe01g33970.1;NbD050638.1;Niben261Chr09g0047007.1;NbD049081.1;NbE44072598.1;NbE44072599.1;NbE03056815.1;Nbe02g01140.3;Nbe02g01140.2;Niben261Chr10g0036001.1;NbL11g23310.1;Nbe02g01140.1	NbL01g24560.1;Nbe01g33970.1;NbD050638.1;Niben261Chr09g0047007.1	5;5;5;5;2;2;2;2;2;2;2;2;2	5;5;5;5;2;2;2;2;2;2;2;2;2	NbL01g24560.1 NbLab360C01+127201148-127207119 uncharacterized_LOC104096711_(LOC104096711)_transcript_variant_X1_mRNA_%28XM_009603124.3_XP_009601419.1%29;Nbe01g33970.1 gene=Nbe01g33970;NbD050638.1 uncharacterized protein LOC107778230 isoform X1 (XP_0164539	13	5	5	6.5	6.5	935;935;935;949;867;893;953;981;1073;1073;1148;1161;1161	32;217;340;852;971	37;278;441;1093;1244;1245;1246	555	4731	2977	2891	3721	4629	4454
379	0.267006	NbD027931.1	0.390071	0.463362	NbD027931.1;Nbe14g17820.1;NbQ05g13500.1;NbL05g12730.1	NbD027931.1;Nbe14g17820.1;NbQ05g13500.1;NbL05g12730.1	1;1;1;1	1;1;1;1	NbD027931.1 uncharacterized protein LOC104243476 (XP_009796965.1);Nbe14g17820.1 gene=Nbe14g17820;NbQ05g13500.1 NbQld183C05+72442885-72446210 uncharacterized_LOC109218468_(LOC109218468)_mRNA_%28XM_019382836.1_XP_019238381.1%29;NbL05g12730.1 NbLab360C05+736	4	1	1	4.5	4.5	245;249;279;280	576	741	379	2098	1154	3762	4878	1629	1933
244	0.266097	Niben261Chr10g0119003.1	0.30669	0.415032	Niben261Chr10g0119003.1;NbL11g21400.1;Nbe02g03590.1;NbD015778.1	Niben261Chr10g0119003.1;NbL11g21400.1;Nbe02g03590.1;NbD015778.1	2;2;2;2	2;2;2;2	Niben261Chr10g0119003.1 protein AED:0.06 eAED:0.06 QI:0|-1|0|1|-1|1|1|0|634;NbL11g21400.1 NbLab360C11-117931018-117933499 uncharacterized_LOC109207172_(LOC109207172)_mRNA_%28XM_019370052.1_XP_019225597.1%29;Nbe02g03590.1 gene=Nbe02g03590;NbD015778.1 unchar	4	2	2	3	3	634;634;634;634	807;1056	1029;1354	244	24139	12666	15029	18109	20682	23542
485	0.264646	NbL19g08550.1	0.327595	0.425287	NbL19g08550.1;NbD040607.1;NbE03055678.1;NbE44071784.1;NbE05063831.1;NbE44071783.1;Niben261Chr16g0406002.1;NbQ19g09170.1;Nbe18g23450.1	NbL19g08550.1;NbD040607.1;NbE03055678.1;NbE44071784.1;NbE05063831.1;NbE44071783.1;Niben261Chr16g0406002.1;NbQ19g09170.1	19;19;18;17;17;17;17;13;5	9;9;8;8;8;8;7;5;3	NbL19g08550.1 NbLab360C19+38340003-38360558 titin_(LOC104090096)_transcript_variant_X11_mRNA_%28XM_018768758.2_XP_018624274.1%29;NbD040607.1 titin (XP_009767626.1);NbE03055678.1 titin isoform X4 (XP_018624271.1);NbE44071784.1 Partial, titin (XP_00976762	9	19	9	6.3	2.5	3722;3842;3714;3031;3591;3636;3738;2521;1272	27;41;157;310;312;373;390;521;585;615;616;631;740;840;848;959;965;966;967	31;49;196;406;408;483;503;673;755;792;793;808;939;1082;1089;1232;1238;1239;1240	485	24886	16400	19412	19046	27116	26757
241	0.263646	NbQ02g17710.1	0.356786	0.442035	NbQ02g17710.1;NbL02g16470.1;Nbe03g24950.2;Nbe03g24950.1;NbE03059398.1;NbD015589.1;Niben261Chr15g1063002.1;NbQ12g08820.1;NbL12g08310.1;Nbe04g11620.1;NbE03056530.1;NbD036129.1;Niben261Chr07g1176025.1	NbQ02g17710.1;NbL02g16470.1;Nbe03g24950.2;Nbe03g24950.1;NbE03059398.1;NbD015589.1;Niben261Chr15g1063002.1;NbQ12g08820.1;NbL12g08310.1;Nbe04g11620.1;NbE03056530.1;NbD036129.1;Niben261Chr07g1176025.1	1;1;1;1;1;1;1;1;1;1;1;1;1	1;1;1;1;1;1;1;1;1;1;1;1;1	NbQ02g17710.1 NbQld183C02-107755251-107774871 protein_GRIP_(LOC109213538)_transcript_variant_X4_mRNA_%28XM_019377350.1_XP_019232895.1%29;NbL02g16470.1 NbLab360C02-109610958-109624838 protein_GRIP_(LOC109213538)_transcript_variant_X4_mRNA_%28XM_019377350.1_	13	1	1	1.2	1.2	808;808;808;808;808;808;810;810;810;810;810;810;826	766	971	241	504	191	876	746	704	436
16	0.262395	NbD021878.1	0.206786	0.35129	NbD021878.1;Niben261Chr04g1028012.1;NbD000081.1;Niben261Scf12452g0000003.1;Nbe19g20730.1;Nbe19g20760.1;NbL16g13890.1;NbQ16g14560.1;Niben261Chr04g1028015.1;Niben261Chr17g0693016.1;Niben261Chr17g0693013.1;NbL06g08660.1;NbD028157.1;Nbe17g17870.1;NbL06g08680.1;NbQ06g09030.1;NbQ06g09050.1;Nbe17g17850.1;Nbe03g23400.1;NbD015261.1;Niben261Chr07g1128061.1;NbQ02g16360.1;NbL19g01960.1;NbL02g15180.1;Nbe03g23…	NbD021878.1;Niben261Chr04g1028012.1;NbD000081.1;Niben261Scf12452g0000003.1;Nbe19g20730.1;Nbe19g20760.1;NbL16g13890.1;NbQ16g14560.1;Niben261Chr04g1028015.1;Niben261Chr17g0693016.1;Niben261Chr17g0693013.1;NbL06g08660.1;NbD028157.1;Nbe17g17870.1;NbL06g08680.1;NbQ06g09030.1;NbQ06g09050.1;Nbe17g17850.1	3;3;3;3;3;3;3;3;3;2;2;2;2;2;2;2;2;2;1;1;1;1;1;1;1;1;1;1;1;1;1;1;1;1;1;1;1	3;3;3;3;3;3;3;3;3;2;2;2;2;2;2;2;2;2;1;1;1;1;1;1;1;1;1;1;1;1;1;1;1;1;1;1;1	NbD021878.1 ribulose-1,5-bisphosphate carboxylase/oxygenase small chain (Rubisco) (CUA55116.1);Niben261Chr04g1028012.1 protein AED:0.43 eAED:0.43 QI:0|0|0|1|1|1|4|0|180;NbD000081.1 ribulose-1,5-bisphosphate carboxylase/oxygenase small chain (Rubisco) (CU	37	3	3	13.3	13.3	180;180;176;180;180;180;180;180;180;180;180;182;180;180;180;180;180;180;181;181;181;181;181;181;181;181;181;181;181;181;181;181;181;181;176;176;160	410;557;892	529;716;717;718;719;1147;1148	16	42080	27287	70901	77630	51293	39324
56	0.259259	NbQ19g21280.1	0.292595	0.407583	NbQ19g21280.1;Niben261Chr12g0468002.1;Niben261Chr16g1133002.1;Nbe18g06740.1;NbE05065768.1;NbD002886.1;NbQ05g08640.1;NbL19g20260.1;Nbe14g11010.4;Nbe14g11010.2;Nbe14g11010.1;NbL05g08080.1;Nbe14g11010.3;NbD003866.1	NbQ19g21280.1;Niben261Chr12g0468002.1;Niben261Chr16g1133002.1;Nbe18g06740.1;NbE05065768.1;NbD002886.1;NbQ05g08640.1;NbL19g20260.1;Nbe14g11010.4;Nbe14g11010.2;Nbe14g11010.1;NbL05g08080.1;Nbe14g11010.3;NbD003866.1	2;2;2;2;2;2;2;2;2;2;2;2;2;2	1;1;1;1;1;1;1;1;1;1;1;1;1;1	NbQ19g21280.1 NbQld183C19-106566893-106601730 sorting_nexin_2B-like_(LOC104238131)_transcript_variant_X5_mRNA_%28XM_009792414.1_XP_009790716.1%29;Niben261Chr12g0468002.1 protein AED:0.11 eAED:0.11 QI:0|0|0|1|1|0.75|4|0|497;Niben261Chr16g1133002.1 protein A	14	2	1	5.4	3.1	352;497;508;543;545;545;551;551;551;551;551;554;559;561	731;813	928;1037	56	1186	1273	1686	1144	1464	2353
482	0.258362	Niben261Chr15g0782015.1	0.224429	0.371102	Niben261Chr15g0782015.1;NbL12g13340.1;NbD039711.1;Nbe04g18450.1	Niben261Chr15g0782015.1;NbL12g13340.1;NbD039711.1;Nbe04g18450.1	1;1;1;1	1;1;1;1	Niben261Chr15g0782015.1 protein AED:0.35 eAED:0.35 QI:0|0|0|1|1|1|10|0|229;NbL12g13340.1 NbLab360C12-70615471-70623584 (LOC107794186)_mRNA_DQ442995.1_Nicotiana_tabacum_phosphomannomutase_mRNA_complete_cds_%28NM_001325574.1_NP_001312503.1%29;NbD039711.1 pho	4	1	1	5.2	5.2	229;252;252;359	476	613	482	786	1811	1681	1656	1330	2131
266	0.255755	NbL09g11000.1	0.140571	0.287778	NbL09g11000.1;NbE05066767.1;Niben261Chr08g1287010.1;NbE44073222.1;Niben261Chr13g0794004.1;NbQ03g01690.1;NbL03g01480.1;NbE44073516.1;Nbe10g18310.1;Nbe05g00680.1;NbE05063988.1;NbD041356.1;NbD017990.1	NbL09g11000.1;NbE05066767.1;Niben261Chr08g1287010.1;NbE44073222.1;Niben261Chr13g0794004.1;NbQ03g01690.1;NbL03g01480.1;NbE44073516.1;Nbe10g18310.1;Nbe05g00680.1;NbE05063988.1;NbD041356.1;NbD017990.1	1;1;1;1;1;1;1;1;1;1;1;1;1	1;1;1;1;1;1;1;1;1;1;1;1;1	NbL09g11000.1 NbLab360C09+70008324-70015189 N-alpha-acetyltransferase_16_NatA_auxiliary_subunit_(LOC104248435)_mRNA_%28XM_009804685.1_XP_009802987.1%29;NbE05066767.1 N-alpha-acetyltransferase 16, NatA auxiliary subunit (XP_009802987.1);Niben261Chr08g12870	13	1	1	2.5	2.5	511;837;847;876;883;898;898;898;898;898;898;898;898	1060	1358	266	901	738	2666	1444	1869	1827
342	0.255522	NbQ09g04270.1	0.265238	0.390245	NbQ09g04270.1;Niben261Chr13g1198002.1;NbE03053520.1;NbL09g04030.1;Nbe10g27790.1;NbD023977.1	NbQ09g04270.1;Niben261Chr13g1198002.1;NbE03053520.1;NbL09g04030.1;Nbe10g27790.1;NbD023977.1	1;1;1;1;1;1	1;1;1;1;1;1	NbQ09g04270.1 NbQld183C09+31064592-31068067 probable_phosphoinositide_phosphatase_SAC9_(LOC107817952)_mRNA_%28XM_016643852.1_XP_016499338.1%29;Niben261Chr13g1198002.1 protein AED:0.26 eAED:0.29 QI:0|0|0|1|1|1|7|0|874;NbE03053520.1 Partial, probable phospho	6	1	1	6.7	6.7	225;874;1257;1619;1619;1653	261	343;344	342	1058	2614	1912	2067	2244	2355
595	0.255367	Nbe13g13340.1	0.334762	0.425287	Nbe13g13340.1;Nbe13g13340.4;Nbe13g13340.2;NbL15g08560.1;NbE44073682.1;Niben261Chr01g1215003.1;Nbe13g13340.3;NbD010900.1;NbE03058429.1;NbQ15g08960.1;NbD030848.1;Niben261Chr11g0553005.1;Nbe07g21140.3;Nbe07g21140.1;NbL04g15140.1;NbE03060074.1;Nbe07g21140.4;Nbe07g21140.2;REV__Nbe13g13340.1;REV__Nbe13g13340.3;NbQ04g16190.1;REV__Niben261Chr01g1215003.1;REV__NbD010900.1;REV__NbE03058429.1;REV__NbD030848…	Nbe13g13340.1;Nbe13g13340.4;Nbe13g13340.2;NbL15g08560.1;NbE44073682.1;Niben261Chr01g1215003.1;Nbe13g13340.3;NbD010900.1;NbE03058429.1;NbQ15g08960.1;NbD030848.1	6;6;6;6;6;6;6;5;5;5;3;2;2;2;2;2;2;2;1;1;1;1;1;1;1;1;1;1;1	6;6;6;6;6;6;6;5;5;5;3;2;2;2;2;2;2;2;1;1;1;1;1;1;1;1;1;1;1	Nbe13g13340.1 gene=Nbe13g13340;Nbe13g13340.4 gene=Nbe13g13340;Nbe13g13340.2 gene=Nbe13g13340;NbL15g08560.1 NbLab360C15-60960842-60970898 uncharacterized_LOC107783365_(LOC107783365)_transcript_variant_X2_mRNA_%28XM_016604338.1_XP_016459824.1%29;NbE44073682.	29	6	6	4.2	4.2	1776;1613;1614;1826;1787;1777;1775;1710;1710;1764;1787;1778;1778;1777;1827;1762;1617;1616;1776;1775;1777;1777;1710;1710;1787;1787;1826;1614;1613	81;248;450;748;805;839	95;324;584;949;1023;1024;1025;1026;1081	595	24346	17346	20816	26476	26746	21390
210	0.249576	NbQ19g13940.1	0.3325	0.425287	NbQ19g13940.1;NbL19g13270.1;Nbe18g17660.2;NbD013055.1;Niben261Chr16g0614019.1;NbQ00g01700.1;Nbe18g17660.1	NbQ19g13940.1;NbL19g13270.1;Nbe18g17660.2;NbD013055.1;Niben261Chr16g0614019.1;NbQ00g01700.1;Nbe18g17660.1	2;2;2;2;2;1;1	2;2;2;2;2;1;1	NbQ19g13940.1 NbQld183C19+57665224-57676326 eukaryotic_translation_initiation_factor_2A_(LOC109229063)_mRNA_%28XM_019394371.1_XP_019249916.1%29;NbL19g13270.1 NbLab360C19+58216811-58228376 eukaryotic_translation_initiation_factor_2A_(LOC109229063)_mRNA_%28X	7	2	2	3.3	3.3	510;527;527;527;629;178;457	142;432	180;556	210	26270	14608	10420	24776	23630	12580
86	0.244752	Niben261Chr18g0028009.1	0.407714	0.478245	Niben261Chr18g0028009.1;Niben261Chr03g1291005.1;NbQ17g08310.1;NbQ07g00420.1;NbL17g07960.1;Nbe12g12390.1;Nbe11g27990.1;NbD037747.1;NbD004126.1;NbE05066536.1;NbL07g00490.1	Niben261Chr18g0028009.1;Niben261Chr03g1291005.1;NbQ17g08310.1;NbQ07g00420.1;NbL17g07960.1;Nbe12g12390.1;Nbe11g27990.1;NbD037747.1;NbD004126.1;NbE05066536.1;NbL07g00490.1	2;2;2;2;2;2;2;2;2;1;1	2;2;2;2;2;2;2;2;2;1;1	Niben261Chr18g0028009.1 protein AED:0.15 eAED:0.16 QI:0|0|0|1|1|1|6|0|192;Niben261Chr03g1291005.1 protein AED:0.15 eAED:0.16 QI:0|0|0|1|1|1|6|0|192;NbQ17g08310.1 NbQld183C17+60012366-60016702 50S_ribosomal_protein_L9_chloroplastic_(LOC109236988)_mRNA_%28XM	11	2	2	9.4	9.4	192;192;192;192;192;192;192;192;192;117;174	301;385	397;498	86	2286	2383	2465	2963	2377	3113
509	0.244293	NbQ19g12830.1	0.609524	0.577878	NbQ19g12830.1;Niben261Chr07g1386011.1;NbQ02g23920.1;NbL02g22280.1;Nbe03g32620.2;Nbe03g32620.1;NbD043492.1	NbQ19g12830.1;Niben261Chr07g1386011.1;NbQ02g23920.1;NbL02g22280.1;Nbe03g32620.2;Nbe03g32620.1;NbD043492.1	1;1;1;1;1;1;1	1;1;1;1;1;1;1	NbQ19g12830.1 NbQld183C19+50185858-50193542 putative_lactoylglutathione_lyase_(LOC107767887)_transcript_variant_X2_mRNA_%28XM_016586996.1_XP_016442482.1%29;Niben261Chr07g1386011.1 protein AED:0.16 eAED:0.16 QI:0|0|0|1|1|1|7|0|277;NbQ02g23920.1 NbQld183C02-	7	1	1	8.1	8.1	135;277;293;293;293;293;293	803	1021	509	340	129	577	545	432	262
316	0.23963	Niben261Chr08g0301056.1	0.325929	0.425287	Niben261Chr08g0301056.1;Nbe06g22150.1;NbD021416.1;Niben261Chr13g1125004.1;NbQ03g16860.1;NbL13g16130.1;NbL09g05250.1;NbL11g04780.1;Nbe02g26380.1;NbD042406.1;NbD034382.1;NbD033988.1;Nbe10g26160.1;Niben261Chr10g1027001.1;Nbe05g24160.1;NbQ09g05540.1;Niben261Chr06g0629005.1	Niben261Chr08g0301056.1;Nbe06g22150.1;NbD021416.1;Niben261Chr13g1125004.1;NbQ03g16860.1;NbL13g16130.1;NbL09g05250.1;NbL11g04780.1;Nbe02g26380.1;NbD042406.1;NbD034382.1;NbD033988.1;Nbe10g26160.1;Niben261Chr10g1027001.1;Nbe05g24160.1;NbQ09g05540.1;Niben261Chr06g0629005.1	5;5;5;5;5;5;5;5;5;5;5;5;5;5;4;4;3	2;2;2;2;2;2;2;2;2;2;2;2;2;2;1;2;1	Niben261Chr08g0301056.1 protein AED:0.47 eAED:0.48 QI:0|0|0|0.9|1|1|10|0|364;Nbe06g22150.1 gene=Nbe06g22150;NbD021416.1 glyceraldehyde-3-phosphate dehydrogenase, cytosolic-like (XP_019266503.1);Niben261Chr13g1125004.1 protein AED:0.10 eAED:0.10 QI:0|0|0|0	17	5	2	13.7	4.4	364;337;337;337;337;337;337;337;337;337;337;337;337;336;327;265;288	21;56;173;1033;1072	24;64;215;216;1327;1372	316	32167	28503	19556	34300	35069	25353
467	0.236015	Niben261Chr10g0383003.1	0.293071	0.407583	Niben261Chr10g0383003.1;Niben261Chr09g1031001.1;NbL11g16250.1;NbL01g09580.1;Nbe02g10770.1;Nbe01g11780.1;NbD047261.1;NbD038032.1	Niben261Chr10g0383003.1;Niben261Chr09g1031001.1;NbL11g16250.1;NbL01g09580.1;Nbe02g10770.1;Nbe01g11780.1;NbD047261.1;NbD038032.1	1;1;1;1;1;1;1;1	1;1;1;1;1;1;1;1	Niben261Chr10g0383003.1 protein AED:0.02 eAED:0.02 QI:0|0|0|1|1|0.83|6|0|393;Niben261Chr09g1031001.1 protein AED:0.01 eAED:0.01 QI:0|0|0|1|1|1|6|0|394;NbL11g16250.1 NbLab360C11+93256349-93268014 uncharacterized_LOC109221553_(LOC109221553)_mRNA_%28XM_019386	8	1	1	3.1	3.1	393;394;394;394;394;394;394;394	850	1091	467	328	971	794	906	676	883
24	0.235245	Nbe03g20690.1	0.348214	0.433976	Nbe03g20690.1;NbL02g13010.1;NbQ12g00520.1;Niben261Chr07g1029003.1;NbD000867.1;Niben261Chr15g1512010.1;NbE03057773.1;Nbe02g00170.1;NbL11g24020.1;NbD029887.1;Nbe04g00680.1;Nbe02g00170.2;NbE05062876.1;NbD046805.1;NbL12g00440.1;Nbe02g00170.3;Niben261Chr10g0006001.1	Nbe03g20690.1;NbL02g13010.1;NbQ12g00520.1;Niben261Chr07g1029003.1;NbD000867.1;Niben261Chr15g1512010.1;NbE03057773.1;Nbe02g00170.1;NbL11g24020.1;NbD029887.1;Nbe04g00680.1;Nbe02g00170.2;NbE05062876.1;NbD046805.1;NbL12g00440.1;Nbe02g00170.3;Niben261Chr10g0006001.1	2;2;2;2;2;1;1;1;1;1;1;1;1;1;1;1;1	2;2;2;2;2;1;1;1;1;1;1;1;1;1;1;1;1	Nbe03g20690.1 gene=Nbe03g20690;NbL02g13010.1 NbLab360C02+96060509-96072972 uncharacterized_protein_OsI_027940_(LOC104245539)_transcript_variant_X2_misc_RNA_%28XR_715762.1_%29;NbQ12g00520.1 NbQld183C12+1563386-1572349 uncharacterized_protein_OsI_027940_(LOC	17	2	2	8.2	8.2	194;194;194;213;194;169;198;216;216;210;194;198;187;194;194;187;228	1061;1084	1359;1388;1389	24	23751	26862	27707	29998	31078	31115
377	0.228014	Nbe02g16070.1	0.452929	0.503439	Nbe02g16070.1;NbL11g12390.1;NbD027812.1;Niben261Chr09g0881007.1;NbL01g13020.1;Nbe01g16130.1;NbD039545.1;Niben261Chr10g0543014.1	Nbe02g16070.1;NbL11g12390.1;NbD027812.1;Niben261Chr09g0881007.1;NbL01g13020.1;Nbe01g16130.1;NbD039545.1;Niben261Chr10g0543014.1	1;1;1;1;1;1;1;1	1;1;1;1;1;1;1;1	Nbe02g16070.1 gene=Nbe02g16070;NbL11g12390.1 NbLab360C11+78421318-78442861 mitotic_spindle_checkpoint_protein_MAD1-like_(LOC107824124)_mRNA_%28XM_016650861.1_XP_016506347.1%29;NbD027812.1 early endosome antigen 1 isoform X2 (XP_009791242.1);Niben261Chr09g	8	1	1	4.1	4.1	245;467;583;679;720;720;720;750	344	446	377	470	701	622	712	726	662
318	0.226204	NbE05067503.1	0.74431	0.63668	NbE05067503.1;NbQ18g14220.1;Nbe07g14890.2;NbQ04g12030.1;Nbe16g10760.1;Nbe07g14890.1;NbD024028.1;NbD021663.1;NbL18g13760.1;Niben261Chr11g0832016.1;NbL04g11130.1;Niben261Chr19g0545007.1	NbE05067503.1;NbQ18g14220.1;Nbe07g14890.2;NbQ04g12030.1;Nbe16g10760.1;Nbe07g14890.1;NbD024028.1;NbD021663.1;NbL18g13760.1;Niben261Chr11g0832016.1;NbL04g11130.1;Niben261Chr19g0545007.1	1;1;1;1;1;1;1;1;1;1;1;1	1;1;1;1;1;1;1;1;1;1;1;1	NbE05067503.1 NADPH--cytochrome P450 reductase-like (XP_016439921.1);NbQ18g14220.1 NbQld183C18-88732079-88740228 NADPH--cytochrome_P450_reductase_(LOC109238950)_mRNA_%28XM_019405447.1_XP_019260992.1%29;Nbe07g14890.2 gene=Nbe07g14890;NbQ04g12030.1 NbQld183	12	1	1	2.9	2.9	413;484;654;686;686;686;686;686;692;734;761;763	1069	1369	318	332	274	366	315	476	346
454	0.222776	Nbe18g22980.5	0.334	0.425287	Nbe18g22980.5;Nbe18g22980.1;NbQ19g09580.1;NbQ02g26940.1;Nbe18g22980.2;Nbe03g36100.1;Nbe18g22980.4;Nbe03g36100.3;NbL19g08930.1;Nbe18g22980.3;Nbe03g36100.2;NbD044058.1;NbD036389.1;Niben261Chr07g1485002.1;Niben261Chr16g0423003.1	Nbe18g22980.5;Nbe18g22980.1;NbQ19g09580.1;NbQ02g26940.1;Nbe18g22980.2;Nbe03g36100.1;Nbe18g22980.4;Nbe03g36100.3;NbL19g08930.1;Nbe18g22980.3;Nbe03g36100.2;NbD044058.1;NbD036389.1;Niben261Chr07g1485002.1;Niben261Chr16g0423003.1	2;2;2;2;2;2;2;2;2;2;2;2;2;2;2	2;2;2;2;2;2;2;2;2;2;2;2;2;2;2	Nbe18g22980.5 gene=Nbe18g22980;Nbe18g22980.1 gene=Nbe18g22980;NbQ19g09580.1 NbQld183C19+39373485-39378058 carbonic_anhydrase_chloroplastic_(LOC107768773)_transcript_variant_X2_mRNA_%28XM_016587919.1_XP_016443405.1%29;NbQ02g26940.1 NbQld183C02-136544908-136	15	2	2	10.1	10.1	257;280;312;312;312;312;321;321;333;333;333;333;333;344;355	700;1050	895;1348	454	2418	1371	1583	2136	1941	2192
624	0.222056	Niben261Chr18g0803026.1	0.562667	0.561919	Niben261Chr18g0803026.1	Niben261Chr18g0803026.1	4	2	Niben261Chr18g0803026.1 protein AED:0.48 eAED:0.48 QI:0|0|0|0.5|1|1|2|0|119	1	4	2	26.9	16	119	185;473;474;976	236;237;238;239;610;611;1254;1255	624	3528	4858	8165	10422	5533	3350
422	0.221351	Niben261Chr07g0338001.1	0.300952	0.41039	Niben261Chr07g0338001.1;NbQ02g04050.1;NbL02g03870.1;Nbe03g06570.1;NbD032401.1	Niben261Chr07g0338001.1;NbQ02g04050.1;NbL02g03870.1;Nbe03g06570.1;NbD032401.1	1;1;1;1;1	1;1;1;1;1	Niben261Chr07g0338001.1 protein AED:0.18 eAED:0.18 QI:0|0|0|0.93|1|1|15|0|415;NbQ02g04050.1 NbQld183C02-31391475-31397672 isocitrate_dehydrogenase_[NADP]-like_(LOC107768947)_mRNA_%28XM_016588125.1_XP_016443611.1%29;NbL02g03870.1 NbLab360C02-31767609-317736	5	1	1	2.7	2.7	415;415;415;415;415	1098	1403;1404	422	2061	1040	1452	1554	1743	2011
588	0.221316	NbE05066859.1	0.469524	0.507121	NbE05066859.1;NbE05064519.1;NbE05065355.1;Niben261Chr10g0271016.1;NbQ00g06090.1;NbL06g03900.1;NbQ00g09680.1;NbQ00g01520.1;Niben261Chr12g0880035.1;NbE44073370.1;NbE05064543.1;Niben261Chr11g0344005.1;NbD005929.1;NbE03061981.1;NbD045400.1;NbE03062688.1;Niben261Chr07g1053002.1;Niben261Chr12g0143015.1;Niben261Scf03569g0000001.1;Niben261Chr05g0575005.1;Niben261Chr12g0410008.1;NbQ00g01530.1;NbQ03g16740.…	NbE05066859.1;NbE05064519.1;NbE05065355.1;Niben261Chr10g0271016.1;NbQ00g06090.1;NbL06g03900.1;NbQ00g09680.1;NbQ00g01520.1	3;3;2;2;2;2;2;2;1;1;1;1;1;1;1;1;1;1;1;1;1;1;1;1;1;1;1;1;1;1;1	3;3;2;2;2;2;2;2;1;1;1;1;1;1;1;1;1;1;1;1;1;1;1;1;1;1;1;1;1;1;1	NbE05066859.1 cytochrome b6 (XP_016443822.1);NbE05064519.1 cytochrome b6 (XP_016443822.1);NbE05065355.1 Partial, uncharacterized protein LOC109235942 (XP_019257731.1);Niben261Chr10g0271016.1 protein AED:0.47 eAED:0.47 QI:0|0|0|1|1|1|2|0|242;NbQ00g06090.	31	3	3	11.1	11.1	296;283;340;242;215;215;200;200;66;195;290;268;230;230;195;183;68;179;179;163;149;147;143;127;113;108;79;73;69;68;374	512;619;747	661;796;948	588	3509	6952	11572	13639	7032	5015
96	0.221241	NbD018733.1	0.297524	0.409705	NbD018733.1;NbD047204.1;Nbe03g00450.2;NbQ12g13440.1;NbQ13g11140.1;NbQ10g24090.1;NbQ03g11290.1;NbL17g21060.1;NbL17g11230.1;NbL16g10680.1;NbL13g10680.1;NbL10g22780.1;NbL03g10980.1;NbL02g00680.1;NbL01g05480.1;Nbe19g25450.1;Nbe12g17490.1;NbD004846.1;Nbe06g14820.1;Nbe05g17380.1;Nbe04g17590.1;Nbe03g00450.1;Nbe01g06310.1;NbD039930.1;NbD036061.1;NbD030300.1;NbD005441.1;NbQ17g11610.1;Niben261Chr08g0524012…	NbD018733.1;NbD047204.1;Nbe03g00450.2;NbQ12g13440.1;NbQ13g11140.1;NbQ10g24090.1;NbQ03g11290.1;NbL17g21060.1;NbL17g11230.1;NbL16g10680.1;NbL13g10680.1;NbL10g22780.1;NbL03g10980.1;NbL02g00680.1;NbL01g05480.1;Nbe19g25450.1;Nbe12g17490.1;NbD004846.1;Nbe06g14820.1;Nbe05g17380.1;Nbe04g17590.1;Nbe03g00450.1;Nbe01g06310.1;NbD039930.1;NbD036061.1;NbD030300.1;NbD005441.1;NbQ17g11610.1;Niben261Chr08g0524012…	1;1;1;1;1;1;1;1;1;1;1;1;1;1;1;1;1;1;1;1;1;1;1;1;1;1;1;1;1;1;1;1	1;1;1;1;1;1;1;1;1;1;1;1;1;1;1;1;1;1;1;1;1;1;1;1;1;1;1;1;1;1;1;1	NbD018733.1 40S ribosomal protein S13 (XP_019248427.1);NbD047204.1 40S ribosomal protein S13 (XP_019248427.1);Nbe03g00450.2 gene=Nbe03g00450;NbQ12g13440.1 NbQld183C12-67743806-67748259 40S_ribosomal_protein_S13_(LOC107789793)_mRNA_%28XM_016611659.1_XP_01	32	1	1	7.7	7.7	143;143;180;158;151;151;151;151;151;151;151;151;151;151;151;151;151;151;151;151;151;151;151;151;151;151;151;151;151;150;143;275	1133	1446	96	1202	860	1341	1334	1023	1610
133	0.220541	Niben261Chr17g0018026.1	0.476429	0.510918	Niben261Chr17g0018026.1;Niben261Chr16g1452004.1;NbL06g00500.1;Nbe18g00930.2;Nbe18g00930.1;Nbe17g31290.1;NbD038781.1;NbD006757.1;NbL19g24090.1;NbQ19g25000.1;NbQ06g00480.1	Niben261Chr17g0018026.1;Niben261Chr16g1452004.1;NbL06g00500.1;Nbe18g00930.2;Nbe18g00930.1;Nbe17g31290.1;NbD038781.1;NbD006757.1;NbL19g24090.1;NbQ19g25000.1;NbQ06g00480.1	3;3;3;3;3;3;3;3;3;2;2	2;2;2;2;2;2;2;2;2;1;1	Niben261Chr17g0018026.1 protein AED:0.06 eAED:0.06 QI:0|0|0|1|1|1|5|0|401;Niben261Chr16g1452004.1 protein AED:0.07 eAED:0.07 QI:0|0|0|1|0.75|0.8|5|0|401;NbL06g00500.1 NbLab360C06-1752828-1761147 serine--glyoxylate_aminotransferase-like_(LOC107827351)_mRNA_	11	3	2	6.2	4	401;401;401;401;401;401;401;401;426;286;286	263;674;888	347;1138	133	7068	4427	6777	7411	6342	7537
505	0.220031	Niben261Chr06g1107031.1	0.466357	0.507121	Niben261Chr06g1107031.1;NbQ13g08050.1;NbL13g07510.1;NbD042968.1;Nbe06g10240.1	Niben261Chr06g1107031.1;NbQ13g08050.1;NbL13g07510.1;NbD042968.1;Nbe06g10240.1	2;2;2;2;1	2;2;2;2;1	Niben261Chr06g1107031.1 protein AED:0.25 eAED:0.25 QI:0|0|0|1|1|1|6|0|291;NbQ13g08050.1 NbQld183C13+37239366-37249046 phenazine_biosynthesis-like_domain-containing_protein_1_(LOC104242294)_mRNA_%28XM_009797326.1_XP_009795628.1%29;NbL13g07510.1 NbLab360C13+	5	2	2	6.9	6.9	291;291;291;291;286	163;961	204;1234	505	2863	2672	3199	3549	3383	3241
431	0.219625	NbE05065213.1	0.422024	0.486393	NbE05065213.1;NbD033086.1;NbE03060805.1;Niben261Chr11g0689002.1;NbQ04g14220.1;NbL04g13290.1;Nbe07g18080.1;Niben261Chr03g0183003.1;NbQ17g25060.1	NbE05065213.1;NbD033086.1;NbE03060805.1;Niben261Chr11g0689002.1;NbQ04g14220.1;NbL04g13290.1;Nbe07g18080.1;Niben261Chr03g0183003.1;NbQ17g25060.1	2;2;2;2;2;2;2;1;1	2;2;2;2;2;2;2;1;1	NbE05065213.1 phosphoprotein ECPP44-like (XP_019227404.1);NbD033086.1 phosphoprotein ECPP44-like (XP_019227404.1);NbE03060805.1 phosphoprotein ECPP44-like (XP_019227404.1);Niben261Chr11g0689002.1 protein AED:0.00 eAED:0.00 QI:0|0|0|1|1|1|2|0|208;NbQ04g1	9	2	2	11.9	11.9	193;195;204;208;208;208;208;185;204	589;1090	759;1395	431	21114	11758	16766	14916	18239	24645
59	0.216972	Nbe13g00670.1	0.808619	0.668543	Nbe13g00670.1;NbD002999.1;NbL15g00360.1;NbQ15g00430.1	Nbe13g00670.1;NbD002999.1;NbL15g00360.1;NbQ15g00430.1	4;4;4;4	1;1;1;1	Nbe13g00670.1 gene=Nbe13g00670;NbD002999.1 fructose-bisphosphate aldolase 6, cytosolic-like (XP_019265393.1);NbL15g00360.1 NbLab360C15-3439106-3444762 fructose-bisphosphate_aldolase_6_cytosolic-like_(LOC109242954)_mRNA_%28XM_019409848.1_XP_019265393.1%29;	4	4	1	12	3.4	358;358;411;414	80;93;490;1043	92;93;94;109;632;633;634;635;1339	59	335	383	539	696	608	157
279	0.215756	NbQ14g00170.1	0.335167	0.425287	NbQ14g00170.1;NbQ15g11890.1;NbE44073332.1;Niben261Chr05g1375008.1;NbL15g11270.1;NbL14g00140.1;Nbe13g17060.3;Nbe13g17060.2;Nbe13g17060.1;Nbe08g00230.2;Nbe08g00230.1;NbE03059960.1;NbD018995.1;NbE03061979.1;Niben261Chr01g1072010.1	NbQ14g00170.1;NbQ15g11890.1;NbE44073332.1;Niben261Chr05g1375008.1;NbL15g11270.1;NbL14g00140.1;Nbe13g17060.3;Nbe13g17060.2;Nbe13g17060.1;Nbe08g00230.2;Nbe08g00230.1;NbE03059960.1;NbD018995.1;NbE03061979.1;Niben261Chr01g1072010.1	2;2;2;2;2;2;2;2;2;2;2;2;2;1;1	2;2;2;2;2;2;2;2;2;2;2;2;2;1;1	NbQ14g00170.1 NbQld183C14+792542-802496 serine/threonine-protein_kinase_BLUS1-like_(LOC109224876)_transcript_variant_X3_mRNA_%28XM_019389440.1_XP_019244985.1%29;NbQ15g11890.1 NbQld183C15-75199984-75210190 serine/threonine-protein_kinase_BLUS1-like_(LOC1078	15	2	2	3.6	3.6	591;704;708;711;711;711;711;711;711;711;711;711;711;601;711	833;940	1074;1208	279	1249	1452	1719	1569	1556	2008
33	0.214361	Niben261Chr15g0318023.1	0.388643	0.463362	Niben261Chr15g0318023.1;Nbe07g16680.1;Niben261Chr04g0373007.1;NbL02g07050.1;NbQ19g10550.1;NbL04g12320.1;NbQ04g13240.1;Niben261Chr11g0743005.1;Niben261Chr17g0002004.1;Nbe03g35140.1;Nbe18g00400.1;NbD023165.1;NbD010647.1;NbL02g24260.1;NbQ02g26100.1;Niben261Chr16g1477001.1;NbQ06g00030.1;NbL19g24480.1;NbQ00g10200.1;NbD014003.1;NbD023141.1;NbQ06g06800.1;Niben261Chr19g0501011.1;Nbe17g21540.2;Nbe19g09730…	Niben261Chr15g0318023.1;Nbe07g16680.1;Niben261Chr04g0373007.1;NbL02g07050.1;NbQ19g10550.1;NbL04g12320.1;NbQ04g13240.1;Niben261Chr11g0743005.1;Niben261Chr17g0002004.1;Nbe03g35140.1;Nbe18g00400.1;NbD023165.1;NbD010647.1;NbL02g24260.1;NbQ02g26100.1;Niben261Chr16g1477001.1;NbQ06g00030.1;NbL19g24480.1;NbQ00g10200.1;NbD014003.1;NbD023141.1;NbQ06g06800.1;Niben261Chr19g0501011.1;Nbe17g21540.2;Nbe19g09730…	2;2;2;2;2;2;2;2;2;2;2;2;2;2;2;2;2;2;2;2;2;2;2;2;2;2;2;2;2;2;2;2;2;2;2;2;2;2;2;2;2;2;2;2;2;2;2;2;2;2;2;2;2;2;2;2;2;2;2;2;1;1;1;1;1;1;1;1;1;1;1;1;1;1;1;1;1;1;1;1;1;1;1;1;1	2;2;2;2;2;2;2;2;2;2;2;2;2;2;2;2;2;2;2;2;2;2;2;2;2;2;2;2;2;2;2;2;2;2;2;2;2;2;2;2;2;2;2;2;2;2;2;2;2;2;2;2;2;2;2;2;2;2;2;2;1;1;1;1;1;1;1;1;1;1;1;1;1;1;1;1;1;1;1;1;1;1;1;1;1	Niben261Chr15g0318023.1 protein AED:0.43 eAED:0.43 QI:0|0|0|1|1|1|4|0|532;Nbe07g16680.1 gene=Nbe07g16680;Niben261Chr04g0373007.1 protein AED:0.06 eAED:0.06 QI:0|0|0|1|1|1|4|0|451;NbL02g07050.1 NbLab360C02-62240542-62245331 tubulin_alpha-3_chain-like_(LOC10	85	2	2	3	3	532;450;451;451;450;450;450;450;449;450;449;450;450;450;450;449;449;449;451;451;451;451;453;451;451;451;451;451;451;451;451;451;451;451;451;451;451;449;449;449;273;300;449;300;300;346;300;281;373;404;411;319;414;416;416;416;227;430;432;210;227;453;455;457;159;451;312;337;327;450;307;440;450;438;420;450;371;327;361;346;345;334;327;327;140	296;657	392;841	33	21968	18125	28513	24520	28544	26532
120	0.213118	NbQ12g08770.1	0.686524	0.604486	NbQ12g08770.1;Niben261Chr11g0701006.1;Nbe06g06210.2;Nbe12g35040.2;NbL12g08260.1;NbL02g02670.1;Nbe03g04600.1;Niben261Chr03g0192015.1;NbQ17g24800.1;NbD011866.1;NbQ04g13980.1;NbQ02g02730.1;NbL17g23860.1;NbL13g04380.1;NbL04g13100.1;NbL02g16410.1;NbD006149.1;Nbe03g04600.2;Nbe07g17730.2;Niben261Chr15g1068001.1;Niben261Chr07g0245005.1;Niben261Chr06g1238004.1;NbD025147.1;Nbe07g17730.1;NbD033132.1;NbQ13g0…	NbQ12g08770.1;Niben261Chr11g0701006.1;Nbe06g06210.2;Nbe12g35040.2;NbL12g08260.1;NbL02g02670.1;Nbe03g04600.1;Niben261Chr03g0192015.1;NbQ17g24800.1;NbD011866.1;NbQ04g13980.1;NbQ02g02730.1;NbL17g23860.1;NbL13g04380.1;NbL04g13100.1;NbL02g16410.1;NbD006149.1;Nbe03g04600.2;Nbe07g17730.2;Niben261Chr15g1068001.1;Niben261Chr07g0245005.1;Niben261Chr06g1238004.1;NbD025147.1;Nbe07g17730.1;NbD033132.1;NbQ13g0…	1;1;1;1;1;1;1;1;1;1;1;1;1;1;1;1;1;1;1;1;1;1;1;1;1;1;1;1;1;1;1;1;1;1	1;1;1;1;1;1;1;1;1;1;1;1;1;1;1;1;1;1;1;1;1;1;1;1;1;1;1;1;1;1;1;1;1;1	NbQ12g08770.1 NbQld183C12-42871960-42877205 isozyme_1_(LOC107799583)_mRNA_HF564631.1_Nicotiana_tabacum_mRNA_for_catalase_1_(cat1_gene)_cultivar_NC89_%28NM_001325673.1_NP_001312602.1%29;Niben261Chr11g0701006.1 protein AED:0.12 eAED:0.12 QI:0|0|0|1|1|1|6|0|4	34	1	1	2.6	2.6	378;463;506;503;502;498;496;492;492;492;492;492;492;492;492;492;492;492;492;476;485;487;487;490;492;492;492;492;492;492;492;492;492;921	517	668	120	1737	3459	2763	5607	2363	1256
354	0.211991	NbD024950.1	0.378881	0.459913	NbD024950.1;Nbe14g03780.1;NbL05g02620.1	NbD024950.1;Nbe14g03780.1;NbL05g02620.1	6;6;4	1;1;1	NbD024950.1 fructose-bisphosphate aldolase cytoplasmic isozyme-like (XP_016442298.1);Nbe14g03780.1 gene=Nbe14g03780;NbL05g02620.1 NbLab360C05-16671901-16674187 fructose-bisphosphate_aldolase_cytoplasmic_isozyme_(LOC104236811)_mRNA_%28XM_009790829.1_XP_009	3	6	1	21.2	3.4	358;358;385	80;93;435;490;551;750	92;93;94;109;560;632;633;634;635;706;707;708;951;952	354	36103	30951	34042	36384	35569	45145
127	0.207632	NbL06g04580.1	0.400333	0.471289	NbL06g04580.1;NbQ06g04820.1;Niben261Chr06g0514003.1;Niben261Chr13g0831007.1;NbD006392.1;NbL09g10120.1;NbL03g24780.1;NbQ09g10690.1;Nbe10g19560.1;Nbe06g25990.1;Nbe05g34970.1;Nbe05g02120.1;NbD050710.1;NbD010379.1;NbD007227.1;NbQ13g19820.1;Niben261Chr08g0012011.1;Niben261Chr08g1348008.1;Nbe06g25990.2;Niben261Chr17g0323004.1;NbQ03g26000.1;NbQ03g00420.1;NbQ19g23050.1;NbL03g00560.1	NbL06g04580.1;NbQ06g04820.1;Niben261Chr06g0514003.1;Niben261Chr13g0831007.1;NbD006392.1;NbL09g10120.1;NbL03g24780.1;NbQ09g10690.1;Nbe10g19560.1;Nbe06g25990.1;Nbe05g34970.1;Nbe05g02120.1;NbD050710.1;NbD010379.1;NbD007227.1;NbQ13g19820.1;Niben261Chr08g0012011.1;Niben261Chr08g1348008.1;Nbe06g25990.2;Niben261Chr17g0323004.1;NbQ03g26000.1;NbQ03g00420.1;NbQ19g23050.1;NbL03g00560.1	1;1;1;1;1;1;1;1;1;1;1;1;1;1;1;1;1;1;1;1;1;1;1;1	1;1;1;1;1;1;1;1;1;1;1;1;1;1;1;1;1;1;1;1;1;1;1;1	NbL06g04580.1 NbLab360C06+30348812-30354721 26S_protease_regulatory_subunit_7_homolog_A-like_(LOC109211532)_mRNA_%28XM_019375074.1_XP_019230619.1%29;NbQ06g04820.1 NbQld183C06+29985503-29991292 26S_protease_regulatory_subunit_7_homolog_A-like_(LOC109211532)	24	1	1	7.4	7.4	176;176;440;433;428;428;428;428;428;428;428;428;428;428;428;428;412;410;348;299;299;296;271;466	417	536	127	407	858	770	760	712	878
234	0.207618	NbD015204.1	0.574857	0.563916	NbD015204.1	NbD015204.1	1	1	NbD015204.1 Partial, F-box protein At4g00893-like (XP_019239976.1)	1	1	1	5.9	5.9	152	641	819	234	2218	3009	10925	12169	4850	1633
260	0.200325	NbL19g08070.1	0.42	0.48595	NbL19g08070.1;NbQ19g08620.1;Niben261Chr16g0388017.1;NbL02g25910.1;Nbe18g24050.3;Nbe18g24050.2;Nbe18g24050.1;Nbe03g37030.4;Nbe03g37030.3;NbD025064.1;NbD017355.1;Nbe03g37030.2;Nbe03g37030.1;Niben261Chr07g1508002.1;NbQ02g27790.1	NbL19g08070.1;NbQ19g08620.1;Niben261Chr16g0388017.1;NbL02g25910.1;Nbe18g24050.3;Nbe18g24050.2;Nbe18g24050.1;Nbe03g37030.4;Nbe03g37030.3;NbD025064.1;NbD017355.1;Nbe03g37030.2;Nbe03g37030.1;Niben261Chr07g1508002.1;NbQ02g27790.1	2;2;2;2;2;2;2;2;2;2;2;1;1;1;1	2;2;2;2;2;2;2;2;2;2;2;1;1;1;1	NbL19g08070.1 NbLab360C19+36606468-36614159 glucose-6-phosphate_1-dehydrogenase_cytoplasmic_isoform_(LOC107831534)_transcript_variant_X4_mRNA_%28XM_016659313.1_XP_016514799.1%29;NbQ19g08620.1 NbQld183C19+36136715-36144167 glucose-6-phosphate_1-dehydrogenas	15	2	2	7.8	7.8	232;378;511;511;511;511;511;511;511;511;511;448;448;480;511	448;645	582;823	260	1822	4018	2169	3244	2636	3322
327	0.196665	NbQ14g09020.1	0.577905	0.564465	NbQ14g09020.1;Niben261Chr05g0908008.1;Niben261Chr09g0592002.1;NbL14g08290.1;NbL01g18110.1;Nbe08g11560.1;Nbe01g23760.1;NbD023182.1;NbD022680.1	NbQ14g09020.1;Niben261Chr05g0908008.1;Niben261Chr09g0592002.1;NbL14g08290.1;NbL01g18110.1;Nbe08g11560.1;Nbe01g23760.1;NbD023182.1;NbD022680.1	1;1;1;1;1;1;1;1;1	1;1;1;1;1;1;1;1;1	NbQ14g09020.1 NbQld183C14+44709508-44715562 50S_ribosomal_protein_L1_chloroplastic_(LOC107809424)_mRNA_%28XM_016634057.1_XP_016489543.1%29;Niben261Chr05g0908008.1 protein AED:0.08 eAED:0.09 QI:0|0|0|1|0.83|1|7|0|328;Niben261Chr09g0592002.1 protein AED:0.06	9	1	1	3.5	3.5	201;328;340;340;340;340;340;340;340	1140	1453	327	5427	10255	10837	15635	8733	6024
620	0.191761	Niben261Chr08g0861003.1	0.425571	0.48703	Niben261Chr08g0861003.1;Niben261Chr17g1266010.1;Nbe14g15640.1;Niben261Chr07g0597006.1;NbQ02g11250.1;NbL07g17890.1;NbD046977.1	Niben261Chr08g0861003.1;Niben261Chr17g1266010.1;Nbe14g15640.1;Niben261Chr07g0597006.1;NbQ02g11250.1;NbL07g17890.1;NbD046977.1	2;1;1;1;1;1;1	1;1;1;1;1;1;1	Niben261Chr08g0861003.1 protein AED:0.34 eAED:0.34 QI:0|0|0|0.66|0|0.33|3|0|554;Niben261Chr17g1266010.1 protein AED:0.45 eAED:0.53 QI:0|0|0|1|0|0|3|0|220;Nbe14g15640.1 gene=Nbe14g15640;Niben261Chr07g0597006.1 protein AED:0.38 eAED:0.38 QI:0|0|0|1|0|0|2|0|4	7	2	1	4	2	554;220;433;494;495;512;512	213;381	271;272;273;274;493	620	419	942	679	821	881	628
332	0.190684	NbE03054254.1	0.732357	0.631595	NbE03054254.1;NbD023107.1;Niben261Chr11g0004017.1;NbL04g20070.1;Nbe07g30400.1	NbE03054254.1;NbD023107.1;Niben261Chr11g0004017.1;NbL04g20070.1;Nbe07g30400.1	5;5;5;5;5	1;1;1;1;1	NbE03054254.1 dentin sialophosphoprotein-like (XP_016436058.1);NbD023107.1 dentin sialophosphoprotein-like (XP_019223583.1);Niben261Chr11g0004017.1 protein AED:0.28 eAED:0.28 QI:0|0|0|1|1|1|7|0|1135;NbL04g20070.1 NbLab360C04-133921773-133927841 dentin_si	5	5	1	5	1.2	1127;1127;1135;1135;1135	131;484;843;898;901	168;625;1084;1155;1158;1159	332	341	322	441	435	378	447
58	0.180691	Niben261Chr09g1370003.1	0.83069	0.676143	Niben261Chr09g1370003.1;Niben261Chr03g0287049.1;NbQ17g22670.1;NbL17g21930.1;NbL01g00200.1;Nbe12g32630.1;Nbe01g00290.1;NbD039430.1;NbD002971.1	Niben261Chr09g1370003.1;Niben261Chr03g0287049.1;NbQ17g22670.1;NbL17g21930.1;NbL01g00200.1;Nbe12g32630.1;Nbe01g00290.1;NbD039430.1;NbD002971.1	1;1;1;1;1;1;1;1;1	1;1;1;1;1;1;1;1;1	Niben261Chr09g1370003.1 protein AED:0.43 eAED:0.43 QI:0|0|0|1|1|1|6|0|290;Niben261Chr03g0287049.1 protein AED:0.02 eAED:0.02 QI:0|0|0|1|1|1|6|0|290;NbQ17g22670.1 NbQld183C17-151569765-151573383 soluble_inorganic_pyrophosphatase_6_chloroplastic-like_(LOC109	9	1	1	4.1	4.1	290;290;290;290;290;290;290;290;290	125	162	58	222	0	490	465	342	0
225	0.179913	NbQ06g13050.1	0.517286	0.537438	NbQ06g13050.1;NbE05066259.1;NbQ16g16940.1;NbL16g16160.1;Nbe19g17640.1;NbE44074126.1;Nbe17g11780.2;Nbe17g11780.1;Nbe17g11780.3;NbD026492.1;NbL06g12430.1;Niben261Chr04g0845008.1;NbD014807.1;Niben261Chr17g0991006.1;NbE05066660.1;NbL06g01370.1;Nbe17g30080.2;Nbe17g30080.1;NbD016117.1;NbD008347.1;NbL19g22640.1;Niben261Chr16g1333001.1;NbQ19g23630.1;Nbe18g03020.1;NbQ06g01420.1;Niben261Chr17g0053013.1;NbE…	NbQ06g13050.1;NbE05066259.1;NbQ16g16940.1;NbL16g16160.1;Nbe19g17640.1;NbE44074126.1;Nbe17g11780.2;Nbe17g11780.1;Nbe17g11780.3;NbD026492.1;NbL06g12430.1;Niben261Chr04g0845008.1;NbD014807.1;Niben261Chr17g0991006.1;NbE05066660.1;NbL06g01370.1;Nbe17g30080.2;Nbe17g30080.1;NbD016117.1;NbD008347.1;NbL19g22640.1;Niben261Chr16g1333001.1;NbQ19g23630.1;Nbe18g03020.1;NbQ06g01420.1;Niben261Chr17g0053013.1;NbE…	2;2;2;2;2;2;2;2;2;2;2;2;2;2;2;1;1;1;1;1;1;1;1;1;1;1;1	2;2;2;2;2;2;2;2;2;2;2;2;2;2;2;1;1;1;1;1;1;1;1;1;1;1;1	NbQ06g13050.1 NbQld183C06+92289813-92296502 ATP-citrate_synthase_beta_chain_protein_2_(LOC104236939)_transcript_variant_X2_mRNA_%28XM_009790988.1_XP_009789290.1%29;NbE05066259.1 ATP-citrate synthase beta chain protein 2 isoform X1 (XP_009789290.1);NbQ16g1	27	2	2	4.1	4.1	513;608;608;608;608;563;608;608;608;608;608;588;587;583;578;608;608;608;608;608;608;608;608;608;608;608;609	423;864	546;1105	225	3382	7103	6900	7953	6309	5432
345	0.178206	Nbe18g30750.1	0.571238	0.563916	Nbe18g30750.1;Niben261Chr16g0155026.1;Niben261Chr07g1242008.1;NbQ19g03280.1;NbQ02g19650.1;NbL19g03110.1;NbL02g18300.1;Nbe18g30750.2;Nbe03g27270.1;NbD040446.1;NbD024372.1	Nbe18g30750.1;Niben261Chr16g0155026.1;Niben261Chr07g1242008.1;NbQ19g03280.1;NbQ02g19650.1;NbL19g03110.1;NbL02g18300.1;Nbe18g30750.2;Nbe03g27270.1;NbD040446.1;NbD024372.1	1;1;1;1;1;1;1;1;1;1;1	1;1;1;1;1;1;1;1;1;1;1	Nbe18g30750.1 gene=Nbe18g30750;Niben261Chr16g0155026.1 protein AED:0.11 eAED:0.11 QI:0|0|0|1|0.83|0.85|7|0|469;Niben261Chr07g1242008.1 protein AED:0.45 eAED:0.45 QI:0|0|0|1|0.83|0.85|7|0|469;NbQ19g03280.1 NbQld183C19-14396446-14402383 3-oxoacyl-[acyl-carri	11	1	1	2.5	2.5	435;469;469;469;469;469;469;469;469;469;469	463	598	345	577	674	544	690	561	780
161	0.174996	Niben261Chr08g0375018.1	0.443405	0.498209	Niben261Chr08g0375018.1;NbQ03g14540.1;Nbe05g21550.1;NbE03059076.1;NbL03g13970.1;Nbe05g21550.2;NbE05067093.1;NbD008732.1;NbE03057349.1;NbE05064432.1;NbQ13g14610.1;Nbe06g19550.1;NbL13g14030.1;Nbe06g19550.2;Niben261Chr06g0713029.1	Niben261Chr08g0375018.1;NbQ03g14540.1;Nbe05g21550.1;NbE03059076.1;NbL03g13970.1;Nbe05g21550.2;NbE05067093.1;NbD008732.1;NbE03057349.1;NbE05064432.1;NbQ13g14610.1;Nbe06g19550.1;NbL13g14030.1;Nbe06g19550.2;Niben261Chr06g0713029.1	2;2;2;2;2;2;2;2;1;1;1;1;1;1;1	2;2;2;2;2;2;2;2;1;1;1;1;1;1;1	Niben261Chr08g0375018.1 protein AED:0.04 eAED:0.04 QI:0|0|0|1|0.88|0.9|10|0|1158;NbQ03g14540.1 NbQld183C03+93142090-93153046 membrane_protein_of_ER_body-like_protein_(LOC104242138)_transcript_variant_X2_mRNA_%28XM_009797147.1_XP_009795449.1%29;Nbe05g21550.	15	2	2	2	2	1158;1158;1158;1158;1208;1208;1208;1208;1062;1145;1153;1285;1335;1335;1351	268;841	353;1083	161	1626	1916	1475	1669	1980	2015
397	0.170482	Niben261Chr14g0789015.1	0.392571	0.464451	Niben261Chr14g0789015.1;Nbe19g14960.2;NbD040344.1;NbD029366.1;Niben261Chr04g0689008.1;NbQ16g18950.1;NbQ15g05910.1;NbL16g17960.1;Nbe19g14960.1;NbQ10g13260.1;NbL10g12200.1;Nbe09g17900.1	Niben261Chr14g0789015.1;Nbe19g14960.2;NbD040344.1;NbD029366.1;Niben261Chr04g0689008.1;NbQ16g18950.1;NbQ15g05910.1;NbL16g17960.1;Nbe19g14960.1;NbQ10g13260.1;NbL10g12200.1;Nbe09g17900.1	1;1;1;1;1;1;1;1;1;1;1;1	1;1;1;1;1;1;1;1;1;1;1;1	Niben261Chr14g0789015.1 protein AED:0.16 eAED:0.16 QI:0|0|0|1|0.81|0.91|12|0|494;Nbe19g14960.2 gene=Nbe19g14960;NbD040344.1 dihydrolipoyl dehydrogenase 2, chloroplastic-like (XP_016458638.1);NbD029366.1 dihydrolipoyl dehydrogenase 2, chloroplastic-like (	12	1	1	2.4	2.4	494;558;560;563;569;569;569;569;569;572;572;572	68	76	397	1011	686	1181	1122	926	1191
546	0.164074	NbD048983.1	0.62181	0.582946	NbD048983.1;Nbe03g15070.1;NbL02g09170.1;NbQ02g10010.1;Niben261Chr07g0800006.1;Nbe04g07210.1;NbQ02g15120.1;NbQ19g00800.1;NbD011459.1;NbD033628.1;Nbe03g21890.1;Nbe18g34100.3;NbL02g13980.1;NbL19g00680.1;NbL12g05080.1;NbE44069821.1;NbD021123.1;Niben261Chr15g1244006.1;Nbe03g21890.5;Nbe18g34100.2;Niben261Chr16g0033004.1;Nbe03g21890.4;Nbe03g21890.2;Nbe18g34100.1;Niben261Chr07g1072002.1;Nbe03g21890.3	NbD048983.1;Nbe03g15070.1;NbL02g09170.1;NbQ02g10010.1;Niben261Chr07g0800006.1;Nbe04g07210.1;NbQ02g15120.1;NbQ19g00800.1;NbD011459.1;NbD033628.1;Nbe03g21890.1;Nbe18g34100.3;NbL02g13980.1;NbL19g00680.1;NbL12g05080.1;NbE44069821.1;NbD021123.1;Niben261Chr15g1244006.1;Nbe03g21890.5;Nbe18g34100.2;Niben261Chr16g0033004.1;Nbe03g21890.4;Nbe03g21890.2;Nbe18g34100.1;Niben261Chr07g1072002.1	8;8;8;8;8;7;7;7;7;7;7;7;7;7;7;7;7;7;5;5;5;4;4;4;4;3	2;2;2;2;2;2;2;2;2;2;2;2;2;2;2;2;2;2;2;2;2;1;2;2;2;1	NbD048983.1 fructose-bisphosphate aldolase 1, chloroplastic (XP_016505617.1);Nbe03g15070.1 gene=Nbe03g15070;NbL02g09170.1 NbLab360C02-74902400-74905847 fructose-bisphosphate_aldolase_1_chloroplastic_(LOC104238386)_mRNA_%28XM_009792724.1_XP_009791026.1%29;	26	8	2	20	5.3	395;395;395;395;395;395;396;396;396;396;396;396;396;396;395;397;395;390;327;327;301;323;259;259;250;259	78;94;118;491;600;827;974;1147	90;110;111;636;773;1057;1251;1463;1464	546	5399	4739	3918	4565	4324	6860
455	0.163272	Niben261Chr16g0420005.1	0.65981	0.590874	Niben261Chr16g0420005.1;Niben261Chr07g1486017.1;NbQ19g09530.1;NbQ02g26970.1;NbL19g08890.1;NbL02g25050.1;Nbe18g23060.2;Nbe18g23060.1;Nbe03g36140.6;Nbe03g36140.5;Nbe03g36140.4;Nbe03g36140.3;Nbe03g36140.2;Nbe03g36140.1;NbD049057.1;NbD036393.1	Niben261Chr16g0420005.1;Niben261Chr07g1486017.1;NbQ19g09530.1;NbQ02g26970.1;NbL19g08890.1;NbL02g25050.1;Nbe18g23060.2;Nbe18g23060.1;Nbe03g36140.6;Nbe03g36140.5;Nbe03g36140.4;Nbe03g36140.3;Nbe03g36140.2;Nbe03g36140.1;NbD049057.1;NbD036393.1	1;1;1;1;1;1;1;1;1;1;1;1;1;1;1;1	1;1;1;1;1;1;1;1;1;1;1;1;1;1;1;1	Niben261Chr16g0420005.1 protein AED:0.12 eAED:0.13 QI:0|0|0|1|1|1|20|0|675;Niben261Chr07g1486017.1 protein AED:0.09 eAED:0.09 QI:0|0|0|1|1|1|20|0|675;NbQ19g09530.1 NbQld183C19-39150025-39161294 serine/threonine-protein_kinase_BLUS1_(LOC104234796)_transcrip	16	1	1	1.9	1.9	675;675;675;675;675;675;675;675;675;675;675;675;675;675;675;675	58	66	455	429	639	526	560	453	772
71	0.161266	Niben261Chr09g0283001.1	0.443643	0.498209	Niben261Chr09g0283001.1;Niben261Chr04g1138001.1;NbQ16g13070.1;NbL16g12530.1;Nbe19g22570.1;Nbe01g29110.1;NbD018988.1;NbD003559.1;NbL01g21370.1	Niben261Chr09g0283001.1;Niben261Chr04g1138001.1;NbQ16g13070.1;NbL16g12530.1;Nbe19g22570.1;Nbe01g29110.1;NbD018988.1;NbD003559.1;NbL01g21370.1	1;1;1;1;1;1;1;1;1	1;1;1;1;1;1;1;1;1	Niben261Chr09g0283001.1 protein AED:0.07 eAED:0.07 QI:0|0|0|1|0.66|0.75|4|0|276;Niben261Chr04g1138001.1 protein AED:0.04 eAED:0.04 QI:0|0|0|1|0.66|0.75|4|0|276;NbQ16g13070.1 NbQld183C16-70309508-70316560 probable_plastid-lipid-associated_protein_6_chloropl	9	1	1	3.6	3.6	276;276;276;276;276;276;276;276;314	495	640	71	1242	796	710	1285	689	1099
114	0.160201	NbD005868.1	0.43919	0.497197	NbD005868.1;Nbe13g27790.1;Niben261Chr01g0499005.1	NbD005868.1;Nbe13g27790.1;Niben261Chr01g0499005.1	2;2;1	2;2;1	NbD005868.1 annexin D5-like (XP_016459347.1);Nbe13g27790.1 gene=Nbe13g27790;Niben261Chr01g0499005.1 protein AED:0.11 eAED:0.11 QI:0|0|0|1|0.6|0.83|6|0|286	3	2	2	5.1	5.1	316;316;286	76;183	88;233	114	1505	1202	1610	1639	1613	1572
488	0.157447	Niben261Chr05g1193006.1	0.761119	0.644899	Niben261Chr05g1193006.1;NbQ14g03840.1;NbL14g03590.1;Nbe08g04660.1;NbD040990.1	Niben261Chr05g1193006.1;NbQ14g03840.1;NbL14g03590.1;Nbe08g04660.1;NbD040990.1	1;1;1;1;1	1;1;1;1;1	Niben261Chr05g1193006.1 protein AED:0.04 eAED:0.04 QI:0|0|0|1|1|1|3|0|443;NbQ14g03840.1 NbQld183C14-17891150-17893993 flotillin-like_protein_4_(LOC107827633)_mRNA_%28XM_016654805.1_XP_016510291.1%29;NbL14g03590.1 NbLab360C14-18040935-18043853 flotillin-lik	5	1	1	2.5	2.5	443;479;479;479;479	175	218	488	637	535	415	898	585	287
471	0.152471	Niben261Chr09g0123001.1	0.408786	0.478245	Niben261Chr09g0123001.1;NbL01g23210.1;Nbe01g32100.1;NbD038141.1	Niben261Chr09g0123001.1;NbL01g23210.1;Nbe01g32100.1;NbD038141.1	2;2;2;2	2;2;2;2	Niben261Chr09g0123001.1 protein AED:0.21 eAED:0.21 QI:0|0|0|1|1|1|2|0|514;NbL01g23210.1 NbLab360C01-119094632-119098799 uncharacterized_transmembrane_protein_DDB_G0289901-like_(LOC107817949)_mRNA_%28XM_016643851.1_XP_016499337.1%29;Nbe01g32100.1 gene=Nbe01	4	2	2	4.3	4.3	514;514;514;514	678;910	867;1172	471	1245	971	556	836	1061	1184
584	0.152146	NbL19g10220.1	0.627524	0.585499	NbL19g10220.1;Niben261Chr16g0465011.1;NbQ19g10850.1;Nbe18g21620.1;NbE03059042.1;NbE44073702.1;NbD021564.1	NbL19g10220.1;Niben261Chr16g0465011.1;NbQ19g10850.1;Nbe18g21620.1;NbE03059042.1;NbE44073702.1;NbD021564.1	3;3;3;3;3;2;2	1;1;1;1;1;1;1	NbL19g10220.1 NbLab360C19-43936164-43939089 uncharacterized_protein_At5g39570_(LOC109230854)_mRNA_%28XM_019396310.1_XP_019251855.1%29;Niben261Chr16g0465011.1 protein AED:0.31 eAED:0.31 QI:0|0|0|0.5|1|1|2|0|356;NbQ19g10850.1 NbQld183C19-43129924-43133350 un	7	3	1	19	5.9	237;356;356;356;356;349;349	587;856;922	757;1097;1186	584	9181	7303	8817	7760	8659	11696
465	0.15142	NbQ10g07860.1	0.699333	0.611917	NbQ10g07860.1;Niben261Chr15g0653006.1;Niben261Chr14g0502004.1;NbL10g07270.1;Nbe09g10940.1;Nbe04g22120.2;Nbe04g22120.1;NbD050241.1;NbD037884.1;NbQ12g16610.1;NbL12g15820.1	NbQ10g07860.1;Niben261Chr15g0653006.1;Niben261Chr14g0502004.1;NbL10g07270.1;Nbe09g10940.1;Nbe04g22120.2;Nbe04g22120.1;NbD050241.1;NbD037884.1;NbQ12g16610.1;NbL12g15820.1	1;1;1;1;1;1;1;1;1;1;1	1;1;1;1;1;1;1;1;1;1;1	NbQ10g07860.1 NbQld183C10+46815948-46819404 oxygen-evolving_enhancer_protein_2-2_chloroplastic_(LOC107810044)_transcript_variant_X5_mRNA_%28XM_016634776.1_XP_016490262.1%29;Niben261Chr15g0653006.1 protein AED:0.02 eAED:0.02 QI:0|0|0|1|1|1|4|0|265;Niben261C	11	1	1	8.2	8.2	171;265;265;265;265;265;265;265;265;340;340	960	1233	465	317	641	280	363	497	515
451	0.147964	Niben261Chr01g1800017.1	0.497071	0.525628	Niben261Chr01g1800017.1;NbD035944.1;NbQ15g00710.1;Nbe13g01140.1;NbL15g00690.1	Niben261Chr01g1800017.1;NbD035944.1;NbQ15g00710.1;Nbe13g01140.1;NbL15g00690.1	2;2;2;2;2	2;2;2;2;2	Niben261Chr01g1800017.1 protein AED:0.21 eAED:0.21 QI:0|0|0|1|1|0.9|10|0|473;NbD035944.1 cyclase-associated protein 1-like (XP_019254196.1);NbQ15g00710.1 NbQld183C15-5364887-5373584 cyclase-associated_protein_1-like_(LOC109232949)_mRNA_%28XM_019398651.1_X	5	2	2	3.6	3.6	473;474;477;477;484	977;1095	1256;1400	451	1768	1529	1425	1699	1558	1975
381	0.146681	Niben261Chr01g1570004.1	0.541667	0.549133	Niben261Chr01g1570004.1;NbQ15g03820.1;NbQ16g20360.1;Niben261Chr04g0553013.1;NbL15g03560.1;Nbe19g12700.1;Nbe13g06020.1;NbE05068323.1;NbD048871.1;NbD028175.1;NbL16g19330.1	Niben261Chr01g1570004.1;NbQ15g03820.1;NbQ16g20360.1;Niben261Chr04g0553013.1;NbL15g03560.1;Nbe19g12700.1;Nbe13g06020.1;NbE05068323.1;NbD048871.1;NbD028175.1;NbL16g19330.1	1;1;1;1;1;1;1;1;1;1;1	1;1;1;1;1;1;1;1;1;1;1	Niben261Chr01g1570004.1 protein AED:0.20 eAED:0.20 QI:0|0|0|1|0.85|0.90|21|0|945;NbQ15g03820.1 NbQld183C15+27562831-27607544 ferredoxin-dependent_glutamate_synthase_chloroplastic_(LOC109233296)_mRNA_%28XM_019399122.1_XP_019254667.1%29;NbQ16g20360.1 NbQld18	11	1	1	1.4	1.4	945;1226;1508;1581;1625;1625;1625;1625;1625;1625;1629	499	645;646;647	381	1254	1401	2559	2942	1446	1384
164	0.144745	Niben261Chr07g1484001.1	0.868119	0.681132	Niben261Chr07g1484001.1;Nbe18g22860.3;NbL02g24960.1;Nbe18g22860.2;Nbe18g22860.1;Nbe03g36000.1;NbD020138.1;NbD008925.1;Niben261Chr16g0426016.1	Niben261Chr07g1484001.1;Nbe18g22860.3;NbL02g24960.1;Nbe18g22860.2;Nbe18g22860.1;Nbe03g36000.1;NbD020138.1;NbD008925.1;Niben261Chr16g0426016.1	1;1;1;1;1;1;1;1;1	1;1;1;1;1;1;1;1;1	Niben261Chr07g1484001.1 protein AED:0.36 eAED:0.37 QI:0|0|0|1|1|1|6|0|389;Nbe18g22860.3 gene=Nbe18g22860;NbL02g24960.1 NbLab360C02+137864124-137867653 peptidyl-prolyl_cis-trans_isomerase_CYP38_chloroplastic_(LOC109206957)_mRNA_%28XM_019369837.1_XP_01922538	9	1	1	3.9	3.9	389;424;449;449;449;449;449;449;452	371	481	164	402	393	560	865	355	278
464	0.139348	NbQ13g04210.1	0.517619	0.537438	NbQ13g04210.1;NbL13g03980.1;Nbe06g05740.1;NbD037633.1	NbQ13g04210.1;NbL13g03980.1;Nbe06g05740.1;NbD037633.1	1;1;1;1	1;1;1;1	NbQ13g04210.1 NbQld183C13-22324960-22327567 40S_ribosomal_protein_S11-like_(LOC104100026)_mRNA_%28XM_009607182.3_XP_009605477.1%29;NbL13g03980.1 NbLab360C13-22005215-22007932 40S_ribosomal_protein_S11-like_(LOC104100026)_mRNA_%28XM_009607182.3_XP_009605477	4	1	1	6.3	6.3	159;159;159;159	291	385;386	464	1647	1739	1446	1711	1876	1735
343	0.139272	Nbe19g05250.2	0.576	0.563916	Nbe19g05250.2;Nbe19g05250.3;Niben261Chr17g1462001.1;NbQ06g19770.1;NbL16g24250.1;Nbe19g05250.1;Nbe17g02870.1;NbD043334.1;NbD023987.1;NbL06g19120.1;NbQ16g25260.1;Niben261Chr04g0210001.1;Nbe08g03820.1;NbL14g02860.1	Nbe19g05250.2;Nbe19g05250.3;Niben261Chr17g1462001.1;NbQ06g19770.1;NbL16g24250.1;Nbe19g05250.1;Nbe17g02870.1;NbD043334.1;NbD023987.1;NbL06g19120.1;NbQ16g25260.1;Niben261Chr04g0210001.1	5;5;5;5;5;5;5;5;5;5;4;3;1;1	5;5;5;5;5;5;5;5;5;5;4;3;1;1	Nbe19g05250.2 gene=Nbe19g05250;Nbe19g05250.3 gene=Nbe19g05250;Niben261Chr17g1462001.1 protein AED:0.17 eAED:0.17 QI:0|0|0|0.92|1|1|14|0|599;NbQ06g19770.1 NbQld183C06+134500590-134506328 chaperonin_60_subunit_beta_2_chloroplastic_(LOC104093733)_mRNA_%28XM_0	14	5	5	9.1	9.1	574;593;599;599;599;599;599;599;599;619;440;752;151;284	177;178;388;708;1105	220;221;501;903;1414	343	6253	3117	3674	4493	4605	5268
160	0.135081	NbE05064534.1	0.528238	0.541122	NbE05064534.1;Niben261Chr08g0369021.1;NbL03g14230.1;Nbe05g21860.4;Nbe05g21860.3;Nbe05g21860.2;Nbe05g21860.1;NbD008707.1;NbQ03g14800.1;NbL13g14350.1	NbE05064534.1;Niben261Chr08g0369021.1;NbL03g14230.1;Nbe05g21860.4;Nbe05g21860.3;Nbe05g21860.2;Nbe05g21860.1;NbD008707.1;NbQ03g14800.1	5;5;5;5;5;5;5;5;4;1	1;1;1;1;1;1;1;1;1;0	NbE05064534.1 TOM1-like protein 2 (XP_016499137.1);Niben261Chr08g0369021.1 protein AED:0.44 eAED:0.44 QI:0|0|0|1|1|1|3|0|394;NbL03g14230.1 NbLab360C03-94928955-94936607 TOM1-like_protein_1_(LOC104102661)_transcript_variant_X3_mRNA_%28XM_018772985.2_XP_018	10	5	1	11.9	2.9	378;394;394;394;394;394;394;394;395;171	49;347;554;809;842	57;452;453;711;712;713;1033	160	33443	19935	23511	24445	27078	32913
265	0.131897	Niben261Chr10g0201025.1	0.453095	0.503439	Niben261Chr10g0201025.1;NbL11g19850.1;Nbe02g05760.3;Nbe02g05760.2;Nbe02g05760.1;NbD017942.1;Niben261Chr02g0595011.1;NbQ08g08940.1;NbL08g08250.1;Nbe15g21040.1;NbD011652.1;Nbe15g21040.2	Niben261Chr10g0201025.1;NbL11g19850.1;Nbe02g05760.3;Nbe02g05760.2;Nbe02g05760.1;NbD017942.1;Niben261Chr02g0595011.1;NbQ08g08940.1;NbL08g08250.1;Nbe15g21040.1;NbD011652.1;Nbe15g21040.2	2;2;2;2;2;2;1;1;1;1;1;1	2;2;2;2;2;2;1;1;1;1;1;1	Niben261Chr10g0201025.1 protein AED:0.13 eAED:0.13 QI:1|0|0|1|1|1|25|0|898;NbL11g19850.1 NbLab360C11+110305206-110318179 26S_proteasome_non-ATPase_regulatory_subunit_2_homolog_A-like_(LOC104213961)_transcript_variant_X2_mRNA_%28XM_009763539.1_XP_009761841.	12	2	2	2.7	2.7	898;898;898;898;898;898;744;897;897;897;897;917	704;781	899;987	265	1310	637	842	891	1094	1071
605	0.127809	Nbe19g34830.2	0.615786	0.580695	Nbe19g34830.2;Nbe19g34830.1;Nbe19g34830.5;Nbe19g34830.3;NbL16g04290.1;NbQ16g04540.1;Nbe19g34830.4;NbD043162.1;Nbe05g31240.2;NbQ09g12760.1;NbE05066373.1;NbD042535.1;Nbe10g16670.3;Nbe10g16670.4;Nbe10g16670.5;Nbe05g31240.8;Nbe05g31240.11;Nbe05g31240.5;Niben261Chr08g0107008.1;Nbe05g31240.3;NbD042714.1;Nbe05g31240.10;Niben261Chr13g0721002.1;NbL03g21700.1;Nbe05g31240.12;NbQ03g22830.1;Nbe05g31240.7;Nbe0…	Nbe19g34830.2;Nbe19g34830.1;Nbe19g34830.5;Nbe19g34830.3;NbL16g04290.1;NbQ16g04540.1;Nbe19g34830.4;NbD043162.1;Nbe05g31240.2;NbQ09g12760.1;NbE05066373.1;NbD042535.1;Nbe10g16670.3;Nbe10g16670.4;Nbe10g16670.5;Nbe05g31240.8;Nbe05g31240.11;Nbe05g31240.5;Niben261Chr08g0107008.1;Nbe05g31240.3;NbD042714.1;Nbe05g31240.10;Niben261Chr13g0721002.1;NbL03g21700.1;Nbe05g31240.12;NbQ03g22830.1;Nbe05g31240.7;Nbe0…	2;2;2;2;2;2;2;1;1;1;1;1;1;1;1;1;1;1;1;1;1;1;1;1;1;1;1;1;1;1;1;1;1;1;1;1	2;2;2;2;2;2;2;1;1;1;1;1;1;1;1;1;1;1;1;1;1;1;1;1;1;1;1;1;1;1;1;1;1;1;1;1	Nbe19g34830.2 gene=Nbe19g34830;Nbe19g34830.1 gene=Nbe19g34830;Nbe19g34830.5 gene=Nbe19g34830;Nbe19g34830.3 gene=Nbe19g34830;NbL16g04290.1 NbLab360C16+17386058-17405940 eukaryotic_peptide_chain_release_factor_GTP-binding_subunit_ERF3A-like_(LOC104229352)_tr	36	2	2	4.1	4.1	513;474;536;535;535;513;513;384;527;534;535;535;535;535;555;548;549;549;551;526;519;526;440;518;518;517;517;518;513;513;496;496;495;495;513;564	190;322	246;419	605	2983	2057	2290	2220	2982	2807
526	0.127126	NbD045669.1	0.534452	0.54483	NbD045669.1;NbL01g15920.1;NbE03054981.1;Nbe01g20290.1;Niben261Chr09g0728007.1;Nbe01g20290.2	NbD045669.1;NbL01g15920.1;NbE03054981.1;Nbe01g20290.1;Niben261Chr09g0728007.1;Nbe01g20290.2	3;3;3;3;3;3	1;1;1;1;1;1	NbD045669.1 Partial, eukaryotic translation initiation factor 4G isoform X1 (XP_009782951.1);NbL01g15920.1 NbLab360C01+61524881-61533103 eukaryotic_translation_initiation_factor_4G_(LOC104231628)_transcript_variant_X1_mRNA_%28XM_009784649.1_XP_009782951.1	6	3	1	2.3	0.8	1579;1801;1801;1801;1825;1825	359;749;756	468;950;958	526	1867	1032	1921	1237	2171	1856
170	0.125315	Nbe01g33720.1	0.659143	0.590874	Nbe01g33720.1;NbQ10g13790.1;NbL12g12330.1;NbL11g23400.1;Nbe04g17090.1;Nbe09g18850.1;NbL01g24330.1;NbL10g12780.1;Niben261Chr15g0823002.1;NbQ12g13040.1;NbD046317.1;Niben261Chr14g0820001.1;NbD043835.1;NbD012482.1;Nbe02g01040.1;NbD009481.1;Niben261Chr09g0057005.1;Niben261Chr10g0033009.1;NbL13g16570.1;Nbe05g24620.1;Niben261Chr06g0612015.1;NbL03g16360.1	Nbe01g33720.1;NbQ10g13790.1;NbL12g12330.1;NbL11g23400.1;Nbe04g17090.1;Nbe09g18850.1;NbL01g24330.1;NbL10g12780.1;Niben261Chr15g0823002.1;NbQ12g13040.1;NbD046317.1;Niben261Chr14g0820001.1;NbD043835.1;NbD012482.1;Nbe02g01040.1;NbD009481.1;Niben261Chr09g0057005.1;Niben261Chr10g0033009.1	3;3;3;3;3;3;3;3;3;3;3;3;3;3;3;3;3;3;1;1;1;1	3;3;3;3;3;3;3;3;3;3;3;3;3;3;3;3;3;3;1;1;1;1	Nbe01g33720.1 gene=Nbe01g33720;NbQ10g13790.1 NbQld183C10+75408253-75411458 adenosylhomocysteinase-like_(LOC107761175)_mRNA_%28XM_016579362.1_XP_016434848.1%29;NbL12g12330.1 NbLab360C12+66866400-66869805 adenosylhomocysteinase-like_(LOC107761175)_mRNA_%28XM	22	3	3	6.4	6.4	485;485;560;554;485;485;485;485;801;485;485;485;485;485;485;485;450;579;646;165;405;1042	137;222;664	175;283;850;851	170	11187	9616	14835	12436	16890	9546
18	0.122182	NbL18g03360.1	0.747071	0.637744	NbL18g03360.1;Nbe06g33070.1;Nbe16g26790.1;Nbe16g28260.1;Nbe16g28270.1;NbQ18g02680.1;Niben261Chr06g0276012.1;NbQ13g24820.1;NbQ10g20610.1;NbL18g02520.1;NbL18g02510.1;NbL13g23650.1;NbL13g23640.1;NbL13g23630.1;Niben261Chr19g1337008.1;NbQ17g24320.1;NbE44074537.1;Niben261Chr14g1255002.1;Nbe12g34640.1;NbL17g23470.1;Nbe09g28750.1;Niben261Chr19g1336001.1;Nbe06g33060.1;NbD000147.1;Nbe06g33050.1;Niben261Chr…	NbL18g03360.1;Nbe06g33070.1;Nbe16g26790.1;Nbe16g28260.1;Nbe16g28270.1;NbQ18g02680.1;Niben261Chr06g0276012.1;NbQ13g24820.1;NbQ10g20610.1;NbL18g02520.1;NbL18g02510.1;NbL13g23650.1;NbL13g23640.1;NbL13g23630.1;Niben261Chr19g1337008.1;NbQ17g24320.1;NbE44074537.1;Niben261Chr14g1255002.1;Nbe12g34640.1;NbL17g23470.1;Nbe09g28750.1;Niben261Chr19g1336001.1;Nbe06g33060.1;NbD000147.1;Nbe06g33050.1;Niben261Chr…	1;1;1;1;1;1;1;1;1;1;1;1;1;1;1;1;1;1;1;1;1;1;1;1;1;1;1;1;1;1;1;1;1;1;1;1;1;1;1;1;1;1;1;1;1	1;1;1;1;1;1;1;1;1;1;1;1;1;1;1;1;1;1;1;1;1;1;1;1;1;1;1;1;1;1;1;1;1;1;1;1;1;1;1;1;1;1;1;1;1	NbL18g03360.1 NbLab360C18-20275368-20276415 5-epi-aristolochene_synthase-like_(LOC107821548)_mRNA_%28XM_016647975.1_XP_016503461.1%29;Nbe06g33070.1 gene=Nbe06g33070;Nbe16g26790.1 gene=Nbe16g26790;Nbe16g28260.1 gene=Nbe16g28260;Nbe16g28270.1 gene=Nbe16g2827	45	1	1	5.4	5.4	221;548;548;548;548;548;548;548;548;548;548;548;548;548;548;548;548;548;553;559;572;548;548;227;548;238;238;238;311;314;404;425;478;486;536;548;548;548;548;548;548;548;548;548;608	1068	1368	18	593	348	281	442	438	450
516	0.117485	NbE44073595.1	0.673167	0.599004	NbE44073595.1;NbD044114.1;NbL16g24280.1;Nbe19g05210.1;NbE05067307.1;Niben261Chr04g0207001.1;NbQ16g25300.1;NbD028369.1;NbL08g01550.1	NbE44073595.1;NbD044114.1;NbL16g24280.1;Nbe19g05210.1;NbE05067307.1;Niben261Chr04g0207001.1;NbQ16g25300.1	3;3;3;3;3;3;2;1;1	2;2;2;2;2;2;1;0;0	NbE44073595.1 Partial, uncharacterized protein LOC107774054 (XP_016448998.1);NbD044114.1 uncharacterized protein LOC107764684 isoform X3 (XP_016438774.1);NbL16g24280.1 NbLab360C16-157413943-157418929 uncharacterized_LOC104245894_(LOC104245894)_transcript	9	3	2	8.1	6.1	395;580;701;701;701;713;701;395;1968	223;374;652	284;484;831	516	3026	3023	3840	3557	3044	4127
44	0.115823	Niben261Chr03g0847005.1	0.63581	0.586031	Niben261Chr03g0847005.1;NbQ17g14900.1;NbL07g07370.1;Nbe11g17500.3;NbQ07g07190.1;Nbe11g17500.2;Niben261Chr18g0548003.1;NbD036033.1;Nbe11g17500.1;Nbe12g21610.1;NbE44072991.1;NbQ15g09720.1;NbL17g14280.1;Niben261Chr11g0614002.1;Niben261Chr01g1168007.1;NbD002127.1;NbL04g14430.1;Nbe13g14380.1;Nbe07g19840.1;NbL15g09310.1;NbD002128.1;NbD051893.1;NbE03057694.1;NbQ04g15360.1	Niben261Chr03g0847005.1;NbQ17g14900.1;NbL07g07370.1;Nbe11g17500.3;NbQ07g07190.1;Nbe11g17500.2;Niben261Chr18g0548003.1;NbD036033.1;Nbe11g17500.1;Nbe12g21610.1;NbE44072991.1;NbQ15g09720.1;NbL17g14280.1;Niben261Chr11g0614002.1;Niben261Chr01g1168007.1;NbD002127.1;NbL04g14430.1;Nbe13g14380.1;Nbe07g19840.1;NbL15g09310.1;NbD002128.1;NbD051893.1;NbE03057694.1;NbQ04g15360.1	2;2;2;2;2;2;2;2;2;2;2;2;2;2;2;2;2;2;2;2;2;1;1;1	2;2;2;2;2;2;2;2;2;2;2;2;2;2;2;2;2;2;2;2;2;1;1;1	Niben261Chr03g0847005.1 protein AED:0.03 eAED:0.03 QI:0|0|0|0.6|0.75|0.8|5|0|1534;NbQ17g14900.1 NbQld183C17+101617531-101629963 coatomer_subunit_alpha-1-like_(LOC104238264)_mRNA_%28XM_009792582.1_XP_009790884.1%29;NbL07g07370.1 NbLab360C07-52413807-5242708	24	2	2	2.4	2.4	1534;1219;1224;1224;1224;1220;1219;1219;1219;1219;1219;1219;1219;1218;1218;1218;1218;1218;1218;1218;971;965;1218;834	772;787	978;996	44	2042	3412	2884	2672	3007	3356
337	0.115506	NbQ13g14930.1	0.509976	0.532811	NbQ13g14930.1;Nbe06g19890.3;Nbe06g19890.2;Nbe06g19890.1;NbD023596.1;Niben261Chr06g0702010.1	NbQ13g14930.1;Nbe06g19890.3;Nbe06g19890.2;Nbe06g19890.1;NbD023596.1;Niben261Chr06g0702010.1	5;5;5;5;5;4	1;1;1;1;1;1	NbQ13g14930.1 NbQld183C13-73471132-73484091 TOM1-like_protein_1_(LOC104102661)_transcript_variant_X3_mRNA_%28XM_018772985.2_XP_018628501.1%29;Nbe06g19890.3 gene=Nbe06g19890;Nbe06g19890.2 gene=Nbe06g19890;Nbe06g19890.1 gene=Nbe06g19890;NbD023596.1 TOM1-like	6	5	1	11.4	2.8	395;395;395;395;395;268	49;346;554;809;842	57;450;451;711;712;713;1033	337	1517	907	1439	1421	1375	1389
222	0.11502	Niben261Chr13g0025006.1	0.830524	0.676143	Niben261Chr13g0025006.1;NbL08g16080.1;Nbe15g08440.1;NbD028667.1;Nbe10g00790.1;NbD014369.1;Niben261Chr02g1139014.1	Niben261Chr13g0025006.1;NbL08g16080.1;Nbe15g08440.1;NbD028667.1;Nbe10g00790.1;NbD014369.1;Niben261Chr02g1139014.1	1;1;1;1;1;1;1	1;1;1;1;1;1;1	Niben261Chr13g0025006.1 protein AED:0.34 eAED:0.34 QI:0|0|0|0.8|0.66|0.8|10|0|312;NbL08g16080.1 NbLab360C08-108327419-108334246 triosephosphate_isomerase_chloroplastic-like_(LOC109216060)_mRNA_%28XM_019380186.1_XP_019235731.1%29;Nbe15g08440.1 gene=Nbe15g08	7	1	1	4.8	4.8	312;321;321;321;322;322;325	1045	1341	222	215	586	898	1149	492	199
347	0.112899	NbD024452.1	0.606619	0.576425	NbD024452.1;Niben261Chr13g0280004.1;NbQ09g20000.1;NbL09g18960.1;Nbe10g06560.2;Nbe10g06560.1	NbD024452.1;Niben261Chr13g0280004.1;NbQ09g20000.1;NbL09g18960.1;Nbe10g06560.2;Nbe10g06560.1	3;3;3;3;3;3	1;1;1;1;1;1	NbD024452.1 serine/threonine-protein kinase HT1-like (XP_016449660.1);Niben261Chr13g0280004.1 protein AED:0.10 eAED:0.10 QI:0|0|0|1|1|1|6|0|395;NbQ09g20000.1 NbQld183C09+114930349-114936053 serine/threonine-protein_kinase_HT1_(LOC109208139)_transcript_var	6	3	1	9.2	3.3	393;395;398;398;398;398	527;531;716	680;684;912	347	889	1038	1476	1117	797	1766
363	0.110938	NbE03055346.1	0.602881	0.574717	NbE03055346.1;NbQ10g00540.1;NbL10g00560.1;Nbe09g00830.1;NbD025915.1;Niben261Chr14g0019029.1;NbL01g21270.1;NbE05066071.1	NbE03055346.1;NbQ10g00540.1;NbL10g00560.1;Nbe09g00830.1;NbD025915.1;Niben261Chr14g0019029.1;NbL01g21270.1	8;8;8;8;8;8;5;2	1;1;1;1;1;1;0;0	NbE03055346.1 eukaryotic translation initiation factor-like isoform X1 (XP_019246763.1);NbQ10g00540.1 NbQld183C10-1761999-1770753 eukaryotic_translation_initiation_factor-like_(LOC109226462)_transcript_variant_X2_mRNA_%28XM_019391220.1_XP_019246765.1%29;N	8	8	1	9.5	1.4	768;774;774;774;776;801;504;768	97;353;387;779;801;802;889;930	116;462;500;985;1019;1020;1139;1196;1197	363	62474	55323	56293	55472	49850	82683
119	0.106438	NbQ04g13880.1	0.671286	0.598599	NbQ04g13880.1;NbL17g23740.1;Nbe12g34920.1;Niben261Chr11g0707001.1;NbL04g13010.1;Nbe07g17590.1;NbD017424.1;NbD006138.1;Niben261Chr03g0197007.1;NbQ17g24650.1	NbQ04g13880.1;NbL17g23740.1;Nbe12g34920.1;Niben261Chr11g0707001.1;NbL04g13010.1;Nbe07g17590.1;NbD017424.1;NbD006138.1;Niben261Chr03g0197007.1;NbQ17g24650.1	2;2;2;2;2;2;2;2;2;1	2;2;2;2;2;2;2;2;2;1	NbQ04g13880.1 NbQld183C04-68113012-68124491 epidermal_growth_factor_receptor_substrate_15-like_(LOC109224798)_transcript_variant_X2_mRNA_%28XM_019389326.1_XP_019244871.1%29;NbL17g23740.1 NbLab360C17-163663864-163674659 epidermal_growth_factor_receptor_subs	10	2	2	3	3	843;984;984;987;987;987;993;993;999;720	810;823	1034;1053	119	13144	15603	12328	15667	15434	13119
556	0.105709	NbD050648.1	0.628714	0.585499	NbD050648.1;Niben261Chr03g0097007.1;NbL17g25790.1;Nbe12g37660.1;NbE03055369.1	NbD050648.1;Niben261Chr03g0097007.1;NbL17g25790.1;Nbe12g37660.1;NbE03055369.1	1;1;1;1;1	1;1;1;1;1	NbD050648.1 protein FAM63B-like (XP_016507068.1);Niben261Chr03g0097007.1 protein AED:0.09 eAED:0.10 QI:0|0|0|1|0.90|0.91|12|0|685;NbL17g25790.1 NbLab360C17+173045807-173059718 protein_FAM63B-like_(LOC107824775)_mRNA_%28XM_016651582.1_XP_016507068.1%29;Nbe	5	1	1	2.1	2.1	682;685;690;690;690	545	700	556	842	642	910	697	834	1045
540	0.102751	Nbe09g30270.1	0.586714	0.569099	Nbe09g30270.1;NbL10g20560.1;NbQ10g21770.1;Niben261Chr14g1340021.1;NbD047655.1;NbQ06g05440.1;NbL19g20980.1;NbD023051.1;NbD037576.1;Nbe06g29240.1;Nbe08g00720.1;NbL14g00490.1;NbQ13g22500.1;NbQ19g22070.1;Nbe17g24100.1;NbL06g05110.1;Nbe18g05540.1;Niben261Chr05g1363004.1;NbD047828.1;NbD045693.1;Niben261Chr17g0367003.1;Niben261Chr16g1203004.1;NbQ14g00500.1;Niben261Chr06g0413014.1;NbL13g21200.1	Nbe09g30270.1;NbL10g20560.1;NbQ10g21770.1;Niben261Chr14g1340021.1;NbD047655.1;NbQ06g05440.1;NbL19g20980.1;NbD023051.1;NbD037576.1;Nbe06g29240.1;Nbe08g00720.1;NbL14g00490.1;NbQ13g22500.1;NbQ19g22070.1;Nbe17g24100.1;NbL06g05110.1;Nbe18g05540.1;Niben261Chr05g1363004.1;NbD047828.1;NbD045693.1;Niben261Chr17g0367003.1;Niben261Chr16g1203004.1;NbQ14g00500.1;Niben261Chr06g0413014.1;NbL13g21200.1	2;2;2;2;2;1;1;1;1;1;1;1;1;1;1;1;1;1;1;1;1;1;1;1;1	1;1;1;1;1;0;0;1;1;1;1;1;1;0;0;0;0;1;0;0;0;0;1;1;1	Nbe09g30270.1 gene=Nbe09g30270;NbL10g20560.1 NbLab360C10-124584877-124588809 aquaporin_PIP-type_pTOM75_(LOC107778528)_mRNA_%28NM_001325260.1_NP_001312189.1%29;NbQ10g21770.1 NbQld183C10-122172512-122176785 aquaporin_PIP-type_pTOM75_(LOC107778528)_mRNA_%28NM	25	2	1	9.4	4.9	287;287;287;287;287;219;287;288;288;288;288;288;288;287;287;287;287;240;287;287;287;287;277;261;316	391;629	504;806	540	1157	905	1135	983	1122	1328
607	0.102226	NbL01g06300.1	0.909905	0.7025	NbL01g06300.1	NbL01g06300.1	1	1	NbL01g06300.1 NbLab360C01-20463672-20476792 MADS-box_transcription_factor_6-like_(LOC107821033)_mRNA_%28XM_016647424.1_XP_016502910.1%29	1	1	1	8.4	8.4	107	669	856	607	8405	9028	27209	30896	12608	4416
492	0.100903	Niben261Chr04g0562004.1	0.623667	0.583385	Niben261Chr04g0562004.1;NbL16g19210.1;Nbe19g12860.1;NbD041325.1;NbQ16g20200.1	Niben261Chr04g0562004.1;NbL16g19210.1;Nbe19g12860.1;NbD041325.1;NbQ16g20200.1	2;2;2;2;1	2;2;2;2;1	Niben261Chr04g0562004.1 protein AED:0.24 eAED:0.24 QI:0|0|0|1|1|1|12|0|445;NbL16g19210.1 NbLab360C16+123925556-123943356 uncharacterized_LOC104230617_(LOC104230617)_transcript_variant_X1_mRNA_%28XM_009783475.1_XP_009781777.1%29;Nbe19g12860.1 gene=Nbe19g128	5	2	2	8.8	8.8	445;557;557;557;541	182;884	232;1134	492	1189	869	965	765	1141	1336
171	0.0899421	Nbe04g31960.1	0.759476	0.644899	Nbe04g31960.1;NbL12g22020.1;NbD038233.1;Niben261Chr14g0816002.1;NbL10g12680.1;Nbe09g18770.1;NbE05064724.1;NbD009489.1;Niben261Chr15g0062023.1	Nbe04g31960.1;NbL12g22020.1;NbD038233.1;Niben261Chr14g0816002.1;NbL10g12680.1;Nbe09g18770.1;NbE05064724.1;NbD009489.1;Niben261Chr15g0062023.1	1;1;1;1;1;1;1;1;1	1;1;1;1;1;1;1;1;1	Nbe04g31960.1 gene=Nbe04g31960;NbL12g22020.1 NbLab360C12+138550713-138558844 ubiquitin_carboxyl-terminal_hydrolase_2-like_(LOC109213890)_mRNA_%28XM_019377723.1_XP_019233268.1%29;NbD038233.1 Partial, ubiquitin carboxyl-terminal hydrolase 2-like (XP_0192332	9	1	1	2.1	2.1	581;598;598;993;993;993;993;993;1084	846	1087	171	482	725	674	452	688	862
580	0.0834808	Niben261Chr11g0543004.1	0.649381	0.590874	Niben261Chr11g0543004.1;NbQ04g16390.1;Nbe07g21390.1;NbE03054943.1;NbL04g15300.1	Niben261Chr11g0543004.1;NbQ04g16390.1;Nbe07g21390.1;NbE03054943.1;NbL04g15300.1	1;1;1;1;1	1;1;1;1;1	Niben261Chr11g0543004.1 protein AED:0.07 eAED:0.07 QI:0|0|0|1|1|1|9|0|730;NbQ04g16390.1 NbQld183C04+82979146-82984272 J_domain-containing_protein_required_for_chloroplast_accumulation_response_1-like_(LOC107803957)_mRNA_%28XM_016627761.1_XP_016483247.1%29;	5	1	1	1.6	1.6	730;730;730;730;764	200	258	580	1186	698	869	928	765	1224
232	0.0832555	NbQ05g10610.1	0.934738	0.706097	NbQ05g10610.1;NbD014996.1;Niben261Chr12g0596008.1;Nbe14g13680.1;NbE05067080.1;Niben261Chr01g0323001.1;NbL15g20960.1;NbE44071340.1;Nbe13g31600.1;Nbe13g31590.1;NbL05g09990.1	NbQ05g10610.1;NbD014996.1;Niben261Chr12g0596008.1;Nbe14g13680.1;NbE05067080.1;Niben261Chr01g0323001.1;NbL15g20960.1;NbE44071340.1;Nbe13g31600.1;Nbe13g31590.1;NbL05g09990.1	1;1;1;1;1;1;1;1;1;1;1	1;1;1;1;1;1;1;1;1;1;1	NbQ05g10610.1 NbQld183C05+55333287-55333980 thioredoxin_M-type_chloroplastic-like_(LOC109221681)_mRNA_%28XM_019386149.1_XP_019241694.1%29;NbD014996.1 uncharacterized protein LOC109228938 (XP_019249750.1);Niben261Chr12g0596008.1 protein AED:0.16 eAED:0.16	11	1	1	11.9	11.9	135;174;176;176;176;182;182;182;182;182;217	640	818	232	272	132	0	0	192	236
457	0.082476	Nbe02g12350.1	0.738762	0.633224	Nbe02g12350.1;Nbe01g05270.2;NbL01g04600.1;Nbe01g05270.1;NbD036415.1;NbL11g15190.1;Niben261Chr10g0427006.1;Niben261Chr09g1233014.1	Nbe02g12350.1;Nbe01g05270.2;NbL01g04600.1;Nbe01g05270.1;NbD036415.1;NbL11g15190.1;Niben261Chr10g0427006.1;Niben261Chr09g1233014.1	2;2;2;2;2;2;2;1	2;2;2;2;2;2;2;1	Nbe02g12350.1 gene=Nbe02g12350;Nbe01g05270.2 gene=Nbe01g05270;NbL01g04600.1 NbLab360C01-13813347-13818235 uncharacterized_protein_ycf39-like_(LOC107825308)_transcript_variant_X1_mRNA_%28XM_016652153.1_XP_016507639.1%29;Nbe01g05270.1 gene=Nbe01g05270;NbD036	8	2	2	5.1	5.1	396;396;397;397;397;405;604;389	70;544	78;699	457	2779	3232	5581	5556	4021	2697
380	0.0810801	Nbe10g14060.1	0.727833	0.630289	Nbe10g14060.1;NbD028145.1;NbQ09g14800.1;NbL09g14190.1;Niben261Chr13g0620001.1;Niben261Chr04g0026013.1	Nbe10g14060.1;NbD028145.1;NbQ09g14800.1;NbL09g14190.1;Niben261Chr13g0620001.1	4;4;4;4;3;1	3;3;3;3;3;1	Nbe10g14060.1 gene=Nbe10g14060;NbD028145.1 pre-mRNA-splicing factor SLU7-like (XP_009770486.1);NbQ09g14800.1 NbQld183C09-84371030-84378988 pre-mRNA-splicing_factor_SLU7-like_(LOC109227551)_mRNA_%28XM_019392755.1_XP_019248300.1%29;NbL09g14190.1 NbLab360C09	6	4	3	7.8	6.3	536;536;537;561;526;293	57;135;343;796	65;445;1013	380	2805	3745	4590	3290	4353	4141
461	0.0800468	Niben261Chr17g1181005.1	0.682595	0.603109	Niben261Chr17g1181005.1;NbD037038.1;NbQ06g15630.1;NbL06g15030.1;Nbe17g08350.1	Niben261Chr17g1181005.1;NbD037038.1;NbQ06g15630.1;NbL06g15030.1;Nbe17g08350.1	1;1;1;1;1	1;1;1;1;1	Niben261Chr17g1181005.1 protein AED:0.16 eAED:0.16 QI:0|0|0|1|0.85|0.87|8|0|489;NbD037038.1 lipoamide acyltransferase component of branched-chain alpha-keto acid dehydrogenase complex, mitochondrial-like (XP_016459537.1);NbQ06g15630.1 NbQld183C06+11037985	5	1	1	2.5	2.5	489;506;507;507;507	859	1100	461	363	704	826	610	685	706
52	0.07823	Niben261Chr01g1402006.1	0.774738	0.650479	Niben261Chr01g1402006.1;NbQ16g18900.1;Nbe19g15020.1;Nbe19g15020.2;NbL16g17910.1;NbE44070465.1;NbD029371.1;NbQ15g05870.1;NbL15g05690.1;Nbe13g09100.2;Nbe13g09100.1;Niben261Chr04g0694004.1;NbE03060560.1;NbD002637.1	Niben261Chr01g1402006.1;NbQ16g18900.1;Nbe19g15020.1;Nbe19g15020.2;NbL16g17910.1;NbE44070465.1;NbD029371.1;NbQ15g05870.1;NbL15g05690.1;Nbe13g09100.2;Nbe13g09100.1;Niben261Chr04g0694004.1;NbE03060560.1;NbD002637.1	1;1;1;1;1;1;1;1;1;1;1;1;1;1	1;1;1;1;1;1;1;1;1;1;1;1;1;1	Niben261Chr01g1402006.1 protein AED:0.20 eAED:0.23 QI:0|0|0|1|1|1|8|0|319;NbQ16g18900.1 NbQld183C16+109082444-109093797 RNA_polymerase_II-associated_protein_3_(LOC104105353)_transcript_variant_X3_mRNA_%28XM_009613616.3_XP_009611911.1%29;Nbe19g15020.1 gene=	14	1	1	2.8	2.8	319;342;363;378;379;397;400;426;426;426;426;435;446;484	383	496	52	7318	5829	7545	5686	7608	8551
558	0.0745745	Niben261Chr10g0385003.1	0.646381	0.590874	Niben261Chr10g0385003.1;Nbe02g10860.2;NbL11g16190.1;Nbe02g10860.1;NbD050693.1	Niben261Chr10g0385003.1;Nbe02g10860.2;NbL11g16190.1;Nbe02g10860.1;NbD050693.1	1;1;1;1;1	1;1;1;1;1	Niben261Chr10g0385003.1 protein AED:0.11 eAED:0.11 QI:0|0|0|1|1|1|10|0|650;Nbe02g10860.2 gene=Nbe02g10860;NbL11g16190.1 NbLab360C11-93093597-93117623 serine/threonine-protein_kinase_EDR1_(LOC109237847)_mRNA_%28XM_019404235.1_XP_019259780.1%29;Nbe02g10860.1	5	1	1	2.2	2.2	650;882;985;985;985	503	651	558	646	1191	802	817	1070	892
598	0.0743527	Niben261Chr17g1459010.1	0.680071	0.602595	Niben261Chr17g1459010.1;NbL06g19080.1;NbE44069340.1;Nbe17g02920.1;NbL00g02920.1;NbQ06g19740.1	Niben261Chr17g1459010.1;NbL06g19080.1;NbE44069340.1;Nbe17g02920.1;NbL00g02920.1;NbQ06g19740.1	2;2;2;2;1;1	0;0;0;0;0;0	Niben261Chr17g1459010.1 protein AED:0.14 eAED:0.14 QI:0|0|0|1|1|1|8|0|694;NbL06g19080.1 NbLab360C06-137615215-137619949 uncharacterized_LOC104245894_(LOC104245894)_transcript_variant_X1_mRNA_%28XM_009801592.1_XP_009799894.1%29;NbE44069340.1 uncharacterized	6	2	0	3.2	0	694;696;696;696;200;506	509;652	657;831	598	1068	657	733	752	817	1019
391	0.0732718	Niben261Chr07g0259017.1	0.683524	0.603109	Niben261Chr07g0259017.1;Nbe06g06450.1;NbL06g12330.1;NbL13g04550.1;Nbe06g06470.2;NbD038080.1;NbD052671.1;NbE03060801.1;NbQ13g04830.1;Nbe06g06450.2;Niben261Chr17g0984001.1;NbL02g02830.1;NbD028722.1;Nbe03g04910.1;NbE03060958.1;NbE44072412.1;NbE44073410.1;Nbe17g11930.1;Nbe03g04910.2;Niben261Scf09669g0000002.1;Nbe06g06470.1;Niben261Chr06g1227001.1;Nbe16g04460.1;NbQ02g02930.1;NbQ18g18350.1;Niben261Chr1…	Niben261Chr07g0259017.1;Nbe06g06450.1;NbL06g12330.1;NbL13g04550.1;Nbe06g06470.2;NbD038080.1;NbD052671.1;NbE03060801.1;NbQ13g04830.1;Nbe06g06450.2;Niben261Chr17g0984001.1;NbL02g02830.1;NbD028722.1;Nbe03g04910.1;NbE03060958.1;NbE44072412.1;NbE44073410.1;Nbe17g11930.1;Nbe03g04910.2;Niben261Scf09669g0000002.1;Nbe06g06470.1;Niben261Chr06g1227001.1;Nbe16g04460.1;NbQ02g02930.1;NbQ18g18350.1;Niben261Chr1…	2;2;2;2;2;2;2;2;2;2;2;2;2;2;2;2;2;2;2;2;2;2;1;1;1;1;1	1;1;1;1;1;1;1;1;1;1;1;1;1;1;1;1;1;1;1;1;1;1;0;0;0;0;0	Niben261Chr07g0259017.1 protein AED:0.28 eAED:0.28 QI:0|0|0|0.93|1|1|15|0|2074;Nbe06g06450.1 gene=Nbe06g06450;NbL06g12330.1 NbLab360C06+93003285-93006168 endoplasmin_homolog_(LOC104238753)_mRNA_%28XM_009793216.1_XP_009791518.1%29;NbL13g04550.1 NbLab360C13-	27	2	1	1.2	0.6	2074;745;887;821;821;812;812;812;812;812;811;811;811;811;796;764;764;762;762;761;754;748;791;811;766;920;675	348;444	454;578	391	995	1263	1504	1489	1508	961
547	0.0708213	NbD049220.1	0.953619	0.713638	NbD049220.1;Nbe11g20110.1;Niben261Chr12g0946001.1;Nbe14g21600.1;NbL05g15260.1;NbD053182.1;Niben261Chr18g0410001.1;NbQ05g16140.1;NbL07g05770.1;Nbe11g20100.1;NbQ07g05580.1;NbE44074619.1	NbD049220.1;Nbe11g20110.1;Niben261Chr12g0946001.1;Nbe14g21600.1;NbL05g15260.1;NbD053182.1;Niben261Chr18g0410001.1;NbQ05g16140.1;NbL07g05770.1;Nbe11g20100.1;NbQ07g05580.1;NbE44074619.1	1;1;1;1;1;1;1;1;1;1;1;1	1;1;1;1;1;1;1;1;1;1;1;1	NbD049220.1 Partial, suppressor of mec-8 and unc-52 protein homolog 2 (XP_019263251.1);Nbe11g20110.1 gene=Nbe11g20110;Niben261Chr12g0946001.1 protein AED:0.05 eAED:0.05 QI:0|0|0|1|1|1|11|0|555;Nbe14g21600.1 gene=Nbe14g21600;NbL05g15260.1 NbLab360C05-89269	12	1	1	3.7	3.7	434;476;555;555;556;556;557;557;557;557;558;558	902	1160	547	197	0	280	0	214	287
93	0.0701419	NbL10g21630.1	0.77969	0.651034	NbL10g21630.1;Nbe09g31580.1;NbD004604.1;NbE44070190.1;Niben261Chr14g1383002.1;Niben261Chr03g0102006.1;NbL17g25670.1;Nbe12g37510.1;NbD038128.1;NbQ17g26680.1;NbQ10g22960.1	NbL10g21630.1;Nbe09g31580.1;NbD004604.1;NbE44070190.1;Niben261Chr14g1383002.1;Niben261Chr03g0102006.1;NbL17g25670.1;Nbe12g37510.1;NbD038128.1	4;4;4;4;4;2;2;2;2;1;1	4;4;4;4;4;2;2;2;2;1;1	NbL10g21630.1 NbLab360C10-128526015-128544746 coiled-coil_domain-containing_protein_18-like_(LOC109231147)_mRNA_%28XM_019396710.1_XP_019252255.1%29;Nbe09g31580.1 gene=Nbe09g31580;NbD004604.1 coiled-coil domain-containing protein 18-like (XP_019252255.1);N	11	4	4	7	7	673;673;673;674;685;672;672;672;672;224;369	560;767;987;1009	722;723;972;1267;1299;1300	93	4005	3825	3832	4261	3679	4303
553	0.0701192	Niben261Chr14g1516004.1	0.834929	0.676551	Niben261Chr14g1516004.1;Niben261Chr03g0026008.1;NbQ10g25440.1;NbQ00g00390.1;NbL17g27530.1;NbL10g24120.1;Nbe12g40110.1;Nbe09g35630.1;NbE03057131.1;NbD050397.1;NbD049853.1	Niben261Chr14g1516004.1;Niben261Chr03g0026008.1;NbQ10g25440.1;NbQ00g00390.1;NbL17g27530.1;NbL10g24120.1;Nbe12g40110.1;Nbe09g35630.1;NbE03057131.1;NbD050397.1;NbD049853.1	1;1;1;1;1;1;1;1;1;1;1	1;1;1;1;1;1;1;1;1;1;1	Niben261Chr14g1516004.1 protein AED:0.02 eAED:0.02 QI:0|0|0|1|1|1|3|0|605;Niben261Chr03g0026008.1 protein AED:0.25 eAED:0.25 QI:0|0|0|1|1|1|3|0|605;NbQ10g25440.1 NbQld183C10-137790742-137797228 nephrocystin-3_(LOC104248206)_mRNA_%28XM_009804423.1_XP_009802	11	1	1	1.8	1.8	605;605;605;605;605;605;605;605;605;605;605	245	320	553	516	625	385	550	660	392
155	0.0669843	Niben261Chr05g0063005.1	0.873214	0.681132	Niben261Chr05g0063005.1;NbL08g19870.1;NbE03059894.1;NbE44070747.1;NbD027141.1;NbQ14g22370.1;NbD008417.1;NbQ08g21340.1;Nbe15g03150.3;Niben261Chr02g1379016.1;Nbe15g03150.4;Nbe15g03150.2;Nbe15g03150.1;Nbe08g31850.3;Nbe08g31850.2;Nbe08g31850.1;NbL14g21240.1	Niben261Chr05g0063005.1;NbL08g19870.1;NbE03059894.1;NbE44070747.1;NbD027141.1;NbQ14g22370.1;NbD008417.1;NbQ08g21340.1;Nbe15g03150.3;Niben261Chr02g1379016.1;Nbe15g03150.4;Nbe15g03150.2;Nbe15g03150.1;Nbe08g31850.3;Nbe08g31850.2;Nbe08g31850.1;NbL14g21240.1	1;1;1;1;1;1;1;1;1;1;1;1;1;1;1;1;1	1;1;1;1;1;1;1;1;1;1;1;1;1;1;1;1;1	Niben261Chr05g0063005.1 protein AED:0.07 eAED:0.07 QI:0|0|0|1|1|1|2|0|856;NbL08g19870.1 NbLab360C08+130627359-130632418 protein_WEAK_CHLOROPLAST_MOVEMENT_UNDER_BLUE_LIGHT_1-like_(LOC107822527)_transcript_variant_X3_mRNA_%28XM_016649086.1_XP_016504572.1%29;	17	1	1	1.5	1.5	856;882;908;905;902;885;883;882;882;856;856;856;856;856;856;856;920	1086	1391	155	584	383	548	356	733	498
268	0.065717	NbE44071766.1	0.752452	0.641034	NbE44071766.1;NbL11g09600.1;Nbe02g19670.1;NbD018068.1;Niben261Chr10g0673035.1	NbE44071766.1;NbL11g09600.1;Nbe02g19670.1;NbD018068.1;Niben261Chr10g0673035.1	3;3;3;3;3	3;3;3;3;3	NbE44071766.1 uncharacterized protein LOC107819470 (XP_016501057.1);NbL11g09600.1 NbLab360C11+66316026-66326516 uncharacterized_LOC107819470_(LOC107819470)_mRNA_%28XM_016645571.1_XP_016501057.1%29;Nbe02g19670.1 gene=Nbe02g19670;NbD018068.1 uncharacterized	5	3	3	8.6	8.6	488;508;508;514;702	152;399;870	191;517;1116	268	2488	2021	1971	1973	2095	2714
17	0.0617308	NbD000101.1	0.631762	0.586031	NbD000101.1;Niben261Chr07g1321001.1;NbQ08g00360.1;NbQ03g22100.1;NbQ19g06130.1;Nbe18g27260.2;NbQ02g21950.1;NbL19g05700.1;NbL08g00190.1;NbL03g20960.1;NbL02g20450.1;Niben261Chr08g0128001.1;Nbe18g27260.1;Nbe15g34140.2;Nbe15g34140.1;Nbe05g30370.1;Nbe03g30090.2;Nbe03g30090.1;NbD044787.1;NbD031076.1;NbD019389.1;Niben261Chr02g0014012.1	NbD000101.1;Niben261Chr07g1321001.1;NbQ08g00360.1;NbQ03g22100.1;NbQ19g06130.1;Nbe18g27260.2;NbQ02g21950.1;NbL19g05700.1;NbL08g00190.1;NbL03g20960.1;NbL02g20450.1;Niben261Chr08g0128001.1;Nbe18g27260.1;Nbe15g34140.2;Nbe15g34140.1;Nbe05g30370.1;Nbe03g30090.2;Nbe03g30090.1;NbD044787.1;NbD031076.1;NbD019389.1;Niben261Chr02g0014012.1	1;1;1;1;1;1;1;1;1;1;1;1;1;1;1;1;1;1;1;1;1;1	1;1;1;1;1;1;1;1;1;1;1;1;1;1;1;1;1;1;1;1;1;1	NbD000101.1 Partial, eukaryotic translation initiation factor 3 subunit D-like (XP_009627997.1);Niben261Chr07g1321001.1 protein AED:0.24 eAED:0.24 QI:0|-1|0|1|-1|1|1|0|576;NbQ08g00360.1 NbQld183C08+3638229-3640062 eukaryotic_translation_initiation_factor_	22	1	1	3.2	3.2	316;576;609;606;593;576;576;576;576;576;576;576;576;576;576;576;576;576;576;576;576;993	1102	1411	17	881	1392	1913	1394	1388	1587
274	0.0590098	Niben261Chr18g1455014.1	0.803452	0.667352	Niben261Chr18g1455014.1;NbQ07g17190.1;NbL07g16970.1;Nbe11g01150.1;NbD018589.1;Niben261Chr08g0143016.1;NbL03g20430.1;Nbe05g29770.1;NbD018446.1	Niben261Chr18g1455014.1;NbQ07g17190.1;NbL07g16970.1;Nbe11g01150.1;NbD018589.1;Niben261Chr08g0143016.1;NbL03g20430.1;Nbe05g29770.1;NbD018446.1	1;1;1;1;1;1;1;1;1	1;1;1;1;1;1;1;1;1	Niben261Chr18g1455014.1 protein AED:0.35 eAED:0.35 QI:0|0|0|1|0.77|1|10|0|451;NbQ07g17190.1 NbQld183C07+136022325-136027193 COBW_domain-containing_protein_1-like_(LOC109237022)_mRNA_%28XM_019403265.1_XP_019258810.1%29;NbL07g16970.1 NbLab360C07+138676851-13	9	1	1	2.4	2.4	451;451;451;451;451;458;458;458;458	548	703	274	454	785	749	450	801	820
314	0.0560859	NbQ13g27830.1	0.73219	0.631595	NbQ13g27830.1;NbL13g26170.1;Nbe06g36740.1;NbD021317.1;Niben261Chr06g0095047.1	NbQ13g27830.1;NbL13g26170.1;Nbe06g36740.1;NbD021317.1;Niben261Chr06g0095047.1	1;1;1;1;1	1;1;1;1;1	NbQ13g27830.1 NbQld183C13-131220522-131223996 probable_mannitol_dehydrogenase_(LOC104114760)_mRNA_%28XM_009625274.3_XP_009623569.1%29;NbL13g26170.1 NbLab360C13-132434233-132437947 probable_mannitol_dehydrogenase_(LOC104114760)_mRNA_%28XM_009625274.3_XP_009	5	1	1	3.3	3.3	301;360;360;360;912	1104	1413	314	595	556	968	759	699	745
106	0.0519308	Nbe19g21290.1	0.761595	0.644899	Nbe19g21290.1;NbQ19g00920.1;NbL06g09080.1;Nbe17g17310.1;Niben261Chr01g1175006.1;NbD046153.1;NbQ15g09610.1;NbD013286.1;Niben261Chr11g0605001.1;Nbe07g20030.1;NbQ04g15480.1;NbL04g14540.1;NbQ02g15560.1;Niben261Chr07g1091010.1;NbD005448.1;Niben261Chr16g0038001.1;Nbe18g33950.1;Nbe03g22430.1;NbD034443.1;NbL19g00810.1;NbQ16g14100.1;NbD029648.1;Niben261Chr17g0718017.1;Niben261Chr04g1079002.1;Nbe13g14230.1	Nbe19g21290.1;NbQ19g00920.1;NbL06g09080.1;Nbe17g17310.1;Niben261Chr01g1175006.1;NbD046153.1;NbQ15g09610.1;NbD013286.1;Niben261Chr11g0605001.1;Nbe07g20030.1;NbQ04g15480.1;NbL04g14540.1;NbQ02g15560.1;Niben261Chr07g1091010.1;NbD005448.1;Niben261Chr16g0038001.1;Nbe18g33950.1;Nbe03g22430.1;NbD034443.1;NbL19g00810.1;NbQ16g14100.1;NbD029648.1;Niben261Chr17g0718017.1;Niben261Chr04g1079002.1;Nbe13g14230.1	1;1;1;1;1;1;1;1;1;1;1;1;1;1;1;1;1;1;1;1;1;1;1;1;1	1;1;1;1;1;1;1;1;1;1;1;1;1;1;1;1;1;1;1;1;1;1;1;1;1	Nbe19g21290.1 gene=Nbe19g21290;NbQ19g00920.1 NbQld183C19+3475132-3477291 thioredoxin_H-type_2_(LOC109210518)_mRNA_%28XM_019373944.1_XP_019229489.1%29;NbL06g09080.1 NbLab360C06-67836904-67845461 thioredoxin_H-type_(LOC107799067)_transcript_variant_X1_mRNA_%	25	1	1	7.4	7.4	94;118;139;139;123;123;123;122;122;122;122;122;118;109;118;118;118;118;118;118;117;117;117;109;785	1052	1350	106	5018	2672	4506	4508	4367	3768
124	0.05061	NbD006175.1	0.564595	0.561919	NbD006175.1;Niben261Chr10g0681009.1;NbE44069222.1;NbE03055278.1;NbD046731.1;NbQ13g21260.1;NbQ00g11990.1;NbQ00g06480.1;NbD032057.1;Niben261Chr06g0388009.1;Niben261Chr15g0345003.1;Niben261Scf02832g0000002.1;Niben261Chr15g0705007.1;Niben261Chr16g1297004.1	NbD006175.1;Niben261Chr10g0681009.1;NbE44069222.1;NbE03055278.1;NbD046731.1;NbQ13g21260.1;NbQ00g11990.1;NbQ00g06480.1;NbD032057.1;Niben261Chr06g0388009.1;Niben261Chr15g0345003.1;Niben261Scf02832g0000002.1;Niben261Chr15g0705007.1;Niben261Chr16g1297004.1	1;1;1;1;1;1;1;1;1;1;1;1;1;1	1;1;1;1;1;1;1;1;1;1;1;1;1;1	NbD006175.1 Partial, photosystem I subunit VII (plastid) (NP_054558.1);Niben261Chr10g0681009.1 protein AED:0.49 eAED:0.49 QI:0|0|0|1|0|0|2|0|77;NbE44069222.1 photosystem I subunit VII (plastid) (NP_054558.1);NbE03055278.1 photosystem I subunit VII (plast	14	1	1	14	14	50;77;77;77;77;81;81;81;81;110;132;191;191;635	791	1003	124	2717	13371	8616	7278	11129	7179
563	0.0470364	NbD051185.1	0.998762	0.721649	NbD051185.1;Niben261Chr02g0330007.1;NbL08g04130.1;Nbe15g27810.1	NbD051185.1;Niben261Chr02g0330007.1;NbL08g04130.1;Nbe15g27810.1	3;3;3;3	1;1;1;1	NbD051185.1 eukaryotic translation initiation factor isoform X1 (XP_019227345.1);Niben261Chr02g0330007.1 protein AED:0.08 eAED:0.08 QI:0|0|0|1|1|1|9|0|776;NbL08g04130.1 NbLab360C08-31903591-31910659 eukaryotic_translation_initiation_factor_(LOC109208664)_	4	3	1	3.1	1.6	768;776;776;776	35;801;802	40;1019;1020	563	523	857	521	313	539	1112
411	0.0409079	Niben261Chr16g0276018.1	0.858976	0.681132	Niben261Chr16g0276018.1;Niben261Chr07g1324010.1;NbQ19g06010.1;NbQ02g22060.1;NbL19g05570.1;NbL02g20550.1;Nbe18g27410.1;Nbe03g30230.1;NbD042148.1;NbD031067.1	Niben261Chr16g0276018.1;Niben261Chr07g1324010.1;NbQ19g06010.1;NbQ02g22060.1;NbL19g05570.1;NbL02g20550.1;Nbe18g27410.1;Nbe03g30230.1;NbD042148.1;NbD031067.1	1;1;1;1;1;1;1;1;1;1	1;1;1;1;1;1;1;1;1;1	Niben261Chr16g0276018.1 protein AED:0.07 eAED:0.07 QI:0|0|0|1|0.94|0.89|19|0|1170;Niben261Chr07g1324010.1 protein AED:0.09 eAED:0.09 QI:0|0|0|1|0.88|0.94|19|0|1191;NbQ19g06010.1 NbQld183C19-25793231-25803727 DNA-directed_RNA_polymerase_II_subunit_RPB2_(LOC	10	1	1	0.9	0.9	1170;1191;1191;1191;1191;1191;1191;1191;1191;1191	1091	1396	411	481	587	740	772	614	474
432	0.039411	NbQ14g10560.1	0.99919	0.721649	NbQ14g10560.1;NbL14g09780.1;Nbe08g13870.1;NbD033096.1;NbQ09g19930.1;Nbe10g06710.1	NbQ14g10560.1;NbL14g09780.1;Nbe08g13870.1;NbD033096.1;NbQ09g19930.1	4;4;4;4;2;1	1;1;1;1;1;1	NbQ14g10560.1 NbQld183C14-53457421-53461152 heat_shock_cognate_70_kDa_protein_2_(LOC104093630)_mRNA_%28XM_009599400.3_XP_009597695.1%29;NbL14g09780.1 NbLab360C14-53679420-53683095 heat_shock_cognate_70_kDa_protein_2_(LOC104093630)_mRNA_%28XM_009599400.3_XP	6	4	1	7.1	1.7	648;648;648;648;1025;474	134;431;847;1057	171;172;555;1088;1355	432	630	659	372	710	771	226
610	0.0380504	NbL07g05730.1	0.774214	0.650479	NbL07g05730.1;NbD041917.1;NbD041916.1;Niben261Chr12g1053004.1;Nbe18g08680.1;Nbe04g00590.1;NbL12g00370.1;NbL05g16530.1;Nbe14g23690.1;NbL01g19560.1;Niben261Chr16g1011001.1;NbL16g06720.1;Nbe01g26100.1;NbE05065846.1;Niben261Chr09g0470007.1;NbL19g19140.1;NbL16g12010.1;Nbe19g31890.1;Niben261Chr15g1515016.1;NbL06g12730.1;Nbe10g13010.1;NbL09g14990.1;NbE03058825.1;NbD024722.1;NbD023955.1;NbD011424.1;Niben…	NbL07g05730.1;NbD041917.1;NbD041916.1;Niben261Chr12g1053004.1;Nbe18g08680.1;Nbe04g00590.1;NbL12g00370.1;NbL05g16530.1;Nbe14g23690.1;NbL01g19560.1;Niben261Chr16g1011001.1;NbL16g06720.1;Nbe01g26100.1;NbE05065846.1;Niben261Chr09g0470007.1;NbL19g19140.1;NbL16g12010.1;Nbe19g31890.1;Niben261Chr15g1515016.1;NbL06g12730.1;Nbe10g13010.1;NbL09g14990.1;NbE03058825.1;NbD024722.1;NbD023955.1;NbD011424.1;Niben…	2;1;1;1;1;1;1;1;1;1;1;1;1;1;1;1;1;1;1;1;1;1;1;1;1;1;1;1;1;1;1;1;1;1;1;1	2;1;1;1;1;1;1;1;1;1;1;1;1;1;1;1;1;1;1;1;1;1;1;1;1;1;1;1;1;1;1;1;1;1;1;1	NbL07g05730.1 NbLab360C07-39110810-39111619 60S_ribosomal_protein_L19-1_(LOC107759916)_transcript_variant_X1_mRNA_%28XM_016577923.1_XP_016433409.1%29;NbD041917.1 Partial, 60S ribosomal protein L19-3-like (XP_019234966.1);NbD041916.1 60S ribosomal protein	36	2	2	7.5	7.5	227;125;213;213;212;212;212;213;213;214;147;233;214;214;214;221;226;212;212;212;209;209;199;202;205;206;209;211;212;212;211;211;211;212;212;236	367;991	477;1276	610	4987	8860	9988	7593	8393	8486
292	0.03705	Niben261Chr12g0701036.1	0.866976	0.681132	Niben261Chr12g0701036.1;Nbe14g16130.1;NbD019966.1;Nbe14g16130.2;Nbe14g16170.1;Nbe14g16170.2;NbE05065916.1;Nbe17g09850.1;NbL06g13970.1;NbE03053878.1;NbQ06g21590.1;NbE03055499.1;Nbe17g00510.1;NbL06g20810.1;Niben261Chr03g1517006.1;NbE44073563.1;NbQ17g05320.1;NbL17g05170.1;Nbe12g08120.1;NbD035488.1;NbE44070267.1;Niben261Chr17g1103002.1;Nbe14g14850.1;NbD037581.1;NbD039640.1;Niben261Chr01g0725015.1;NbQ…	Niben261Chr12g0701036.1;Nbe14g16130.1;NbD019966.1;Nbe14g16130.2;Nbe14g16170.1;Nbe14g16170.2;NbE05065916.1	3;3;3;3;3;3;3;1;1;1;1;1;1;1;1;1;1;1;1;1;1;1;1;1;1;1;1;1;1;1;1;1;1;1;1;1;1;1;1;1;1;1;1	3;3;3;3;3;3;3;1;1;1;1;1;1;1;1;1;1;1;1;1;1;1;1;1;1;1;1;1;1;1;1;1;1;1;1;1;1;1;1;1;1;1;1	Niben261Chr12g0701036.1 protein AED:0.22 eAED:0.22 QI:0|0|0|1|1|1|5|0|1055;Nbe14g16130.1 gene=Nbe14g16130;NbD019966.1 Partial, ATP-dependent zinc metalloprotease FTSH 2, chloroplastic (XP_018624755.1);Nbe14g16130.2 gene=Nbe14g16130;Nbe14g16170.1 gene=Nbe1	43	3	3	5.5	5.5	1055;693;494;693;693;693;642;693;693;696;703;684;706;706;711;714;720;720;720;721;731;693;274;704;666;382;419;511;519;588;632;684;377;668;670;670;670;677;677;677;684;650;684	532;578;821	685;744;745;1051	292	2850	2508	4137	4395	3058	2289
281	0.0361736	NbQ16g00520.1	0.921286	0.705714	NbQ16g00520.1;Niben261Chr04g1878019.1;NbL16g00550.1;Nbe19g39950.1;NbD019226.1;Nbe01g29000.1	NbQ16g00520.1;Niben261Chr04g1878019.1;NbL16g00550.1;Nbe19g39950.1;NbD019226.1	6;6;6;6;6;2	1;1;1;1;1;0	NbQ16g00520.1 NbQld183C16-1898071-1908099 eukaryotic_translation_initiation_factor-like_(LOC109226462)_transcript_variant_X2_mRNA_%28XM_019391220.1_XP_019246765.1%29;Niben261Chr04g1878019.1 protein AED:0.05 eAED:0.05 QI:0|0|0|1|1|1|9|0|777;NbL16g00550.1 Nb	6	6	1	8.6	2.2	775;777;777;777;777;493	89;353;387;779;889;930	104;462;500;985;1139;1196;1197	281	434	285	305	319	365	366
154	0.0286101	Niben261Chr01g1783013.1	0.871738	0.681132	Niben261Chr01g1783013.1;NbQ15g00940.1;NbL15g00910.1;Nbe13g01570.1;NbD008379.1	Niben261Chr01g1783013.1;NbQ15g00940.1;NbL15g00910.1;Nbe13g01570.1;NbD008379.1	2;2;2;2;2	0;0;0;0;0	Niben261Chr01g1783013.1 protein AED:0.03 eAED:0.03 QI:0|0|0|1|1|1|3|0|455;NbQ15g00940.1 NbQld183C15+7110866-7116149 probable_ADP-ribosylation_factor_GTPase-activating_protein_AGD6_(LOC107800826)_mRNA_%28XM_016624070.1_XP_016479556.1%29;NbL15g00910.1 NbLab3	5	2	0	5.1	0	455;455;455;455;455	186;218	240;241;279	154	4693	4194	4943	4346	4596	5165
245	0.0282158	Niben261Chr16g1091005.1	0.811024	0.669214	Niben261Chr16g1091005.1;NbE03060847.1;NbL05g01440.1;NbE44070740.1;NbL19g19750.1;NbQ05g01560.1;Nbe14g01980.1;NbD029126.1;Nbe18g07420.1;NbD016046.1;Niben261Chr12g0108008.1;NbD029230.1;Nbe04g01770.1;Nbe19g33230.2;NbQ16g05840.1;NbL16g05660.1;Nbe19g33230.1;NbD009316.1;Niben261Chr15g1483003.1;Niben261Chr04g1647013.1;NbL12g01280.1;NbQ19g20650.1	Niben261Chr16g1091005.1;NbE03060847.1;NbL05g01440.1;NbE44070740.1;NbL19g19750.1;NbQ05g01560.1;Nbe14g01980.1;NbD029126.1;Nbe18g07420.1;NbD016046.1;Niben261Chr12g0108008.1;NbD029230.1;Nbe04g01770.1;Nbe19g33230.2;NbQ16g05840.1;NbL16g05660.1;Nbe19g33230.1;NbD009316.1;Niben261Chr15g1483003.1;Niben261Chr04g1647013.1;NbL12g01280.1;NbQ19g20650.1	2;2;2;2;2;2;2;2;2;2;2;1;1;1;1;1;1;1;1;1;1;1	2;2;2;2;2;2;2;2;2;2;2;1;1;1;1;1;1;1;1;1;1;1	Niben261Chr16g1091005.1 protein AED:0.22 eAED:0.22 QI:0|0|0|0.8|0.77|0.8|10|0|340;NbE03060847.1 60S ribosomal protein L5-like (XP_016438102.1);NbL05g01440.1 NbLab360C05+10220781-10224279 60S_ribosomal_protein_L5_(LOC109236357)_transcript_variant_X2_mRNA_%	22	2	2	5	5	340;301;329;303;301;301;301;301;301;301;273;301;301;230;302;302;302;302;303;304;331;215	794;992	1010;1011;1277	245	5550	9917	6153	8055	6609	7383
569	0.0280668	NbQ05g07840.1	0.812857	0.669412	NbQ05g07840.1;Nbe18g14810.1;NbD052766.1	NbQ05g07840.1;Nbe18g14810.1;NbD052766.1	1;1;1	1;1;1	NbQ05g07840.1 NbQld183C05+39631510-39632687 non-specific_lipid-transfer_protein_1-like_(LOC107779117)_mRNA_%28XM_016599458.1_XP_016454944.1%29;Nbe18g14810.1 gene=Nbe18g14810;NbD052766.1 non-specific lipid-transfer protein 1-like isoform X1 (XP_018628565.1	3	1	1	9.4	9.4	117;117;117	570	735	569	1072	804	771	838	894	967
490	0.0273912	Niben261Chr15g1136003.1	0.828786	0.676143	Niben261Chr15g1136003.1;NbQ12g07390.1;NbL12g06910.1;Nbe04g09800.1;NbD041120.1	Niben261Chr15g1136003.1;NbQ12g07390.1;NbL12g06910.1;Nbe04g09800.1;NbD041120.1	2;2;2;2;2	2;2;2;2;2	Niben261Chr15g1136003.1 protein AED:0.01 eAED:0.01 QI:0|0|0|1|1|1|2|0|463;NbQ12g07390.1 NbQld183C12+36022097-36025322 cyclic_dof_factor_3-like_(LOC104224362)_mRNA_%28XM_009775993.1_XP_009774295.1%29;NbL12g06910.1 NbLab360C12+37020371-37023336 cyclic_dof_fa	5	2	2	5.2	5.2	463;463;463;463;463	351;921	460;1185	490	1784	2703	2504	2242	2479	2404
78	0.0254184	NbE44074373.1	0.873381	0.681132	NbE44074373.1;Niben261Chr10g0659010.1;NbL11g09870.1;NbL01g02520.1;Nbe02g19300.1;Nbe01g03010.1;NbD035045.1;NbD003676.1;Niben261Chr09g1299003.1	NbE44074373.1;Niben261Chr10g0659010.1;NbL11g09870.1;NbL01g02520.1;Nbe02g19300.1;Nbe01g03010.1;NbD035045.1;NbD003676.1;Niben261Chr09g1299003.1	1;1;1;1;1;1;1;1;1	1;1;1;1;1;1;1;1;1	NbE44074373.1 Partial, WW domain-binding protein 4-like (XP_016465938.1);Niben261Chr10g0659010.1 protein AED:0.03 eAED:0.03 QI:0|0|0|0.8|1|0.8|5|0|262;NbL11g09870.1 NbLab360C11+67614009-67619108 zinc_finger_protein_ZOP1_(LOC104092611)_mRNA_%28XM_009598249	9	1	1	4.9	4.9	204;262;262;262;262;262;262;262;265	1114	1424	78	3678	2726	4004	2948	3403	4242
602	0.0247065	NbL19g03330.1	0.840119	0.678369	NbL19g03330.1;Nbe18g30500.1	NbL19g03330.1;Nbe18g30500.1	1;1	1;1	NbL19g03330.1 NbLab360C19+15512630-15513839 uncharacterized_LOC107018246_(LOC107018246)_mRNA_%28XM_015218672.2_XP_015074158.1%29;Nbe18g30500.1 gene=Nbe18g30500	2	1	1	5.2	5.2	212;212	375	485	602	597	670	933	833	719	686
149	0.0239186	NbD017729.1	0.8415	0.678369	NbD017729.1;Niben261Chr15g1411010.1;Niben261Chr13g0505002.1;NbQ17g08910.1;NbQ12g02790.1;NbQ09g16760.1;NbQ07g01020.1;NbQ02g05040.1;NbL17g08520.1;NbL12g02560.1;NbL11g02520.1;NbL02g04670.1;Nbe12g13360.2;Niben261Chr15g1411011.1;Nbe12g13360.1;Nbe10g11440.1;Nbe04g03610.1;Nbe03g07960.1;Nbe02g29580.2;Nbe02g29580.1;NbD048818.1;NbD035713.1;NbD031743.1;NbD014632.1;NbD009629.1;Nbe11g27130.1;Niben261Chr18g007…	NbD017729.1;Niben261Chr15g1411010.1;Niben261Chr13g0505002.1;NbQ17g08910.1;NbQ12g02790.1;NbQ09g16760.1;NbQ07g01020.1;NbQ02g05040.1;NbL17g08520.1;NbL12g02560.1;NbL11g02520.1;NbL02g04670.1;Nbe12g13360.2;Niben261Chr15g1411011.1;Nbe12g13360.1;Nbe10g11440.1;Nbe04g03610.1;Nbe03g07960.1;Nbe02g29580.2;Nbe02g29580.1;NbD048818.1;NbD035713.1;NbD031743.1;NbD014632.1;NbD009629.1;Nbe11g27130.1;Niben261Chr18g007…	1;1;1;1;1;1;1;1;1;1;1;1;1;1;1;1;1;1;1;1;1;1;1;1;1;1;1;1	1;1;1;1;1;1;1;1;1;1;1;1;1;1;1;1;1;1;1;1;1;1;1;1;1;1;1;1	NbD017729.1 Partial, 60S ribosomal protein L12 (XP_019261679.1);Niben261Chr15g1411010.1 protein AED:0.43 eAED:0.43 QI:0|-1|0|1|-1|1|1|0|117;Niben261Chr13g0505002.1 protein AED:0.13 eAED:0.13 QI:0|-1|0|1|-1|1|1|0|166;NbQ17g08910.1 NbQld183C17+65384411-6538	28	1	1	14.3	14.3	105;117;166;166;166;166;166;166;166;166;166;166;166;166;166;166;166;166;166;166;166;166;166;166;166;166;166;166	1097	1402	149	317	291	708	424	536	378
102	0.0212035	Niben261Chr08g0476021.1	0.91631	0.704853	Niben261Chr08g0476021.1;Nbe05g18590.2;NbL03g11790.1;Nbe05g18590.1;NbE05066551.1;NbD005386.1	Niben261Chr08g0476021.1;Nbe05g18590.2;NbL03g11790.1;Nbe05g18590.1;NbE05066551.1;NbD005386.1	1;1;1;1;1;1	1;1;1;1;1;1	Niben261Chr08g0476021.1 protein AED:0.16 eAED:0.19 QI:0|0|0|0.96|0.75|0.78|33|0|1235;Nbe05g18590.2 gene=Nbe05g18590;NbL03g11790.1 NbLab360C03-85009755-85058624 tripeptidyl-peptidase_2_(LOC104243251)_transcript_variant_X1_mRNA_%28XM_009798409.1_XP_009796711	6	1	1	0.8	0.8	1235;1346;1351;1351;1351;1351	366	476	102	509	602	510	565	483	597
51	0.0204762	Niben261Chr06g0057002.1	0.855833	0.681132	Niben261Chr06g0057002.1;NbD004978.1;Nbe06g37650.2;Niben261Chr12g1322001.1;NbQ13g28430.1;NbQ05g20530.1;NbL13g26740.1;Nbe14g28220.1;Nbe06g37650.1;NbE05067600.1;NbD002601.1;NbL05g19790.1	Niben261Chr06g0057002.1;NbD004978.1;Nbe06g37650.2;Niben261Chr12g1322001.1;NbQ13g28430.1;NbQ05g20530.1;NbL13g26740.1;Nbe14g28220.1;Nbe06g37650.1;NbE05067600.1;NbD002601.1;NbL05g19790.1	1;1;1;1;1;1;1;1;1;1;1;1	1;1;1;1;1;1;1;1;1;1;1;1	Niben261Chr06g0057002.1 protein AED:0.01 eAED:0.01 QI:0|0|0|1|1|1|4|0|458;NbD004978.1 NADH dehydrogenase [ubiquinone] iron-sulfur protein 1, mitochondrial-like (XP_016500126.1);Nbe06g37650.2 gene=Nbe06g37650;Niben261Chr12g1322001.1 protein AED:0.05 eAED:0	12	1	1	2.6	2.6	458;626;736;739;739;739;739;739;739;739;739;782	514	663	51	512	315	852	780	544	379
552	0.0197323	Nbe03g36490.3	0.804	0.667352	Nbe03g36490.3;Nbe03g36490.4;Nbe03g36490.1;NbL02g25330.1;Nbe03g36490.2;NbD049612.1;Niben261Chr07g1494022.1;NbE05066087.1;NbQ02g27280.1;NbQ19g09190.1	Nbe03g36490.3;Nbe03g36490.4;Nbe03g36490.1;NbL02g25330.1;Nbe03g36490.2;NbD049612.1;Niben261Chr07g1494022.1;NbE05066087.1	26;26;26;26;26;26;25;25;6;1	16;16;16;16;16;16;16;15;5;1	Nbe03g36490.3 gene=Nbe03g36490;Nbe03g36490.4 gene=Nbe03g36490;Nbe03g36490.1 gene=Nbe03g36490;NbL02g25330.1 NbLab360C02+138840384-138861925 titin_(LOC104218754)_mRNA_%28XM_009769324.1_XP_009767626.1%29;Nbe03g36490.2 gene=Nbe03g36490;NbD049612.1 titin (XP_0	10	26	16	8.1	4.8	3754;3758;3802;3808;3808;3808;3694;3780;1391;341	27;41;231;264;309;310;312;361;362;370;442;525;585;614;631;727;740;883;959;964;965;966;1008;1055;1088;1111	31;49;303;348;405;406;408;471;472;480;576;678;755;791;808;923;939;1132;1133;1232;1237;1238;1239;1298;1353;1393;1420	552	69498	47536	51504	49841	57500	63518
533	0.0175254	Niben261Chr01g1505005.1	0.975238	0.717338	Niben261Chr01g1505005.1;NbD051631.1;NbL06g18340.1;Nbe13g07220.1;NbE03055683.1;Nbe17g03780.1;NbL15g04370.1;NbL09g20000.1;Nbe13g07220.3;NbD046697.1;Nbe10g04880.3;NbD048579.1;Nbe10g04880.1;Nbe10g04880.5;Nbe10g04880.4;Nbe10g04880.2;Nbe13g07220.2;Niben261Chr17g1410007.1;NbQ09g21090.1;Niben261Chr13g0213016.1;NbE44071730.1;NbE05063534.1;NbQ06g19040.1;Nbe16g28690.2;NbD044710.1;NbL13g23020.1;Nbe19g03900.2…	Niben261Chr01g1505005.1;NbD051631.1;NbL06g18340.1;Nbe13g07220.1;NbE03055683.1;Nbe17g03780.1;NbL15g04370.1;NbL09g20000.1;Nbe13g07220.3;NbD046697.1;Nbe10g04880.3;NbD048579.1;Nbe10g04880.1;Nbe10g04880.5;Nbe10g04880.4;Nbe10g04880.2;Nbe13g07220.2;Niben261Chr17g1410007.1;NbQ09g21090.1;Niben261Chr13g0213016.1;NbE44071730.1;NbE05063534.1;NbQ06g19040.1;Nbe16g28690.2;NbD044710.1;NbL13g23020.1;Nbe19g03900.2…	2;2;2;2;2;2;2;2;2;2;2;2;2;2;2;2;2;2;2;2;2;2;2;1;1;1;1;1;1;1;1;1;1;1;1;1;1;1;1;1;1	2;2;2;2;2;2;2;2;2;2;2;2;2;2;2;2;2;2;2;2;2;2;2;1;1;1;1;1;1;1;1;1;1;1;1;1;1;1;1;1;1	Niben261Chr01g1505005.1 protein AED:0.36 eAED:0.36 QI:0|0|0|0.96|1|1|33|0|1186;NbD051631.1 Partial, ubiquitin carboxyl-terminal hydrolase 12-like (XP_009795287.1);NbL06g18340.1 NbLab360C06+132918427-132963819 ubiquitin_carboxyl-terminal_hydrolase_12-like_	41	2	2	3.5	3.5	1186;466;1152;1133;1124;1123;1122;1122;1122;1122;1122;1122;1122;1121;1121;1121;1121;1012;1035;1040;1113;1073;1086;1116;1090;1171;1154;1123;1123;1095;1116;1097;1112;1116;1116;1116;1116;1121;1116;1116;378	526;647	679;825	533	657	833	801	444	988	887
308	0.0140678	Nbe15g10350.1	0.852119	0.681132	Nbe15g10350.1;NbD020932.1;NbL08g14900.1;NbE03053860.1;NbQ08g16210.1;Nbe19g10830.2;Nbe19g10830.1;NbQ16g21640.1;NbL16g20630.1;NbD049728.1;Niben261Chr04g0440015.1	Nbe15g10350.1;NbD020932.1;NbL08g14900.1;NbE03053860.1;NbQ08g16210.1;Nbe19g10830.2;Nbe19g10830.1;NbQ16g21640.1;NbL16g20630.1;NbD049728.1;Niben261Chr04g0440015.1	2;2;2;2;1;1;1;1;1;1;1	2;2;2;2;1;1;1;1;1;1;1	Nbe15g10350.1 gene=Nbe15g10350;NbD020932.1 uncharacterized protein LOC107760858 (XP_016434451.1);NbL08g14900.1 NbLab360C08-99903048-99907419 uncharacterized_LOC107760858_(LOC107760858)_mRNA_%28XM_016578965.1_XP_016434451.1%29;NbE03053860.1 uncharacterized	11	2	2	6.9	6.9	319;319;320;320;319;319;319;320;320;321;464	193;505	249;653	308	1755	1117	904	844	1554	1415
273	0.0121314	NbL08g21050.1	0.928524	0.705714	NbL08g21050.1;Niben261Chr17g0217001.1;Niben261Chr18g1455030.1;NbQ07g17240.1;NbL07g17010.1;NbL03g20460.1;Nbe11g01100.1;NbD018443.1;NbD018593.1;Nbe05g29800.1;Niben261Chr02g1474001.1;Nbe15g01060.1;NbQ06g03730.1;NbD029717.1;NbL06g03640.1;NbE05065085.1;Nbe17g26500.1;NbD023034.1;NbQ08g22630.1;NbE05068706.1;Nbe19g39870.1;NbL16g00610.1;NbD019235.1;Niben261Chr04g1876015.1;NbQ16g00660.1;Niben261Chr08g01420…	NbL08g21050.1;Niben261Chr17g0217001.1;Niben261Chr18g1455030.1;NbQ07g17240.1;NbL07g17010.1;NbL03g20460.1;Nbe11g01100.1;NbD018443.1;NbD018593.1;Nbe05g29800.1;Niben261Chr02g1474001.1;Nbe15g01060.1;NbQ06g03730.1;NbD029717.1;NbL06g03640.1;NbE05065085.1;Nbe17g26500.1;NbD023034.1;NbQ08g22630.1;NbE05068706.1;Nbe19g39870.1;NbL16g00610.1;NbD019235.1;Niben261Chr04g1876015.1;NbQ16g00660.1;Niben261Chr08g01420…	4;4;4;4;4;4;4;4;4;4;4;4;4;4;4;4;4;4;3;3;3;3;3;3;3;3	2;2;2;2;2;2;2;2;2;2;2;2;2;2;2;2;2;2;2;1;1;1;1;1;1;2	NbL08g21050.1 NbLab360C08+139356062-139361438 pyrophosphate-energized_vacuolar_membrane_proton_pump-like_(LOC109208365)_mRNA_%28XM_019371468.1_XP_019227013.1%29;Niben261Chr17g0217001.1 protein AED:0.04 eAED:0.04 QI:0|0|0|1|1|1|8|0|765;Niben261Chr18g1455030	26	4	2	6.4	3	793;765;769;769;769;769;769;769;769;769;765;765;765;765;765;765;765;765;487;767;767;767;754;754;636;476	9;24;954;1137	10;11;27;1227;1450	273	3160	2795	3282	3582	3294	2439
523	0.00835003	Niben261Chr12g0036006.1	0.873048	0.681132	Niben261Chr12g0036006.1;NbQ05g00330.1;NbL05g00280.1;Nbe14g00470.1;NbD044596.1	Niben261Chr12g0036006.1;NbQ05g00330.1;NbL05g00280.1;Nbe14g00470.1;NbD044596.1	1;1;1;1;1	1;1;1;1;1	Niben261Chr12g0036006.1 protein AED:0.03 eAED:0.03 QI:0|0|0|1|1|1|4|0|157;NbQ05g00330.1 NbQld183C05+3526389-3528175 non-symbiotic_hemoglobin_2_(LOC109223472)_mRNA_%28XM_019387803.1_XP_019243348.1%29;NbL05g00280.1 NbLab360C05+3518923-3520674 non-symbiotic_h	5	1	1	7	7	157;157;157;157;157	229	300	523	1674	2609	1919	2179	2159	1900
123	0.00549599	NbQ19g18440.1	0.824405	0.675088	NbQ19g18440.1;NbD045985.1;NbQ05g05290.1;NbQ02g13930.1;NbL05g05150.1;NbL02g12820.1;Nbe14g06850.1;Nbe03g20360.1;NbD006165.1;NbE03057382.1	NbQ19g18440.1;NbD045985.1;NbQ05g05290.1;NbQ02g13930.1;NbL05g05150.1;NbL02g12820.1;Nbe14g06850.1;Nbe03g20360.1;NbD006165.1;NbE03057382.1	1;1;1;1;1;1;1;1;1;1	1;1;1;1;1;1;1;1;1;1	NbQ19g18440.1 NbQld183C19-87997242-88004090 5-oxoprolinase-like_(LOC107803589)_mRNA_%28XM_016627334.1_XP_016482820.1%29;NbD045985.1 Partial, 5-oxoprolinase-like (XP_016482820.1);NbQ05g05290.1 NbQld183C05-27018913-27024490 5-oxoprolinase-like_(LOC107803589	10	1	1	1.2	1.2	858;1037;1269;1269;1269;1269;1269;1269;1269;1271	522	674	123	320	648	866	653	546	642
568	0.00364959	Niben261Chr05g0402005.1	0.852929	0.681132	Niben261Chr05g0402005.1;NbQ14g18250.1;NbL14g17160.1;Nbe08g24700.1;NbD052681.1	Niben261Chr05g0402005.1;NbQ14g18250.1;NbL14g17160.1;Nbe08g24700.1;NbD052681.1	3;3;3;3;3	1;1;1;1;1	Niben261Chr05g0402005.1 protein AED:0.05 eAED:0.05 QI:0|0|0|1|1|1|4|0|377;NbQ14g18250.1 NbQld183C14+91657062-91660717 actin-53_(LOC104227204)_mRNA_%28XM_009779400.1_XP_009777702.1%29;NbL14g17160.1 NbLab360C14+92899994-92911249 actin-53_(LOC104227204)_mRNA_	5	3	1	9	3.4	377;377;377;377;377	54;181;462	62;227;228;229;230;231;597	568	5554	9466	11037	9507	8744	7872
229	0.000907831	Niben261Chr11g0949004.1	0.944929	0.709964	Niben261Chr11g0949004.1;Nbe07g12300.1;NbD014862.1;NbL04g09390.1	Niben261Chr11g0949004.1;Nbe07g12300.1;NbD014862.1;NbL04g09390.1	1;1;1;1	1;1;1;1	Niben261Chr11g0949004.1 protein AED:0.15 eAED:0.15 QI:0|0|0|0.8|0.75|0.6|5|0|162;Nbe07g12300.1 gene=Nbe07g12300;NbD014862.1 uncharacterized protein OsI_027940-like (XP_016441948.1);NbL04g09390.1 NbLab360C04-45268493-45270284 uncharacterized_protein_OsI_02	4	1	1	6.2	6.2	162;184;190;229	25	28;29	229	4085	4691	5522	3830	5048	5429
36	0.000370033	Niben261Chr15g0882009.1	0.940571	0.709228	Niben261Chr15g0882009.1;NbL13g09890.1;Niben261Chr08g0556005.1;Niben261Chr06g0953008.1;NbE05067944.1;Nbe05g16530.1;Nbe06g13610.1;NbQ13g10290.1;NbL03g10280.1;NbQ03g10580.1;NbL12g11480.1;Nbe04g15900.1;NbD007148.1;Nbe09g07830.1;Niben261Chr14g0324005.1;NbD041815.1;NbD001815.1;NbQ10g05570.1;NbQ12g12200.1;NbL10g05180.1	Niben261Chr15g0882009.1;NbL13g09890.1;Niben261Chr08g0556005.1;Niben261Chr06g0953008.1;NbE05067944.1;Nbe05g16530.1;Nbe06g13610.1;NbQ13g10290.1;NbL03g10280.1;NbQ03g10580.1;NbL12g11480.1;Nbe04g15900.1;NbD007148.1;Nbe09g07830.1;Niben261Chr14g0324005.1;NbD041815.1;NbD001815.1;NbQ10g05570.1;NbQ12g12200.1;NbL10g05180.1	2;2;2;2;2;2;2;2;2;2;2;2;2;2;2;2;2;1;1;1	2;2;2;2;2;2;2;2;2;2;2;2;2;2;2;2;2;1;1;1	Niben261Chr15g0882009.1 protein AED:0.12 eAED:0.12 QI:0|0|0|1|1|0.5|2|0|204;NbL13g09890.1 NbLab360C13-51035270-51042914 peptide_methionine_sulfoxide_reductase_A1-like_(LOC104235451)_mRNA_%28XM_009789217.1_XP_009787519.1%29;Niben261Chr08g0556005.1 protein A	20	2	2	10.8	10.8	204;257;257;257;257;257;257;257;257;257;253;253;253;250;250;234;281;215;253;263	788;866	997;998;1108	36	7819	7334	8237	8618	7284	7494
181	0	NbQ12g06300.1	0.955024	0.713638	NbQ12g06300.1;NbQ02g11540.1;NbL12g05850.1;Nbe04g08220.1;Nbe03g17140.1;NbD015710.1;NbD010574.1;NbL02g10670.1;Niben261Chr15g1202004.1;Niben261Chr07g0902006.1	NbQ12g06300.1;NbQ02g11540.1;NbL12g05850.1;Nbe04g08220.1;Nbe03g17140.1;NbD015710.1;NbD010574.1;NbL02g10670.1;Niben261Chr15g1202004.1;Niben261Chr07g0902006.1	1;1;1;1;1;1;1;1;1;1	1;1;1;1;1;1;1;1;1;1	NbQ12g06300.1 NbQld183C12-29992071-29998026 malate_dehydrogenase_glyoxysomal-like_(LOC107787080)_mRNA_%28XM_016608599.1_XP_016464085.1%29;NbQ02g11540.1 NbQld183C02-82427918-82434333 malate_dehydrogenase_glyoxysomal-like_(LOC107787080)_mRNA_%28XM_016608599.	10	1	1	3.4	3.4	358;358;358;358;358;358;358;360;371;434	566	731	181	374	340	853	810	478	279
116	-0.00149116	NbQ00g03100.1	0.986143	0.721649	NbQ00g03100.1;Niben261Chr12g0142001.1;NbQ05g02200.1;NbL05g02020.1;Nbe13g28970.3;Nbe13g28970.2;Nbe13g28970.1;NbL15g19260.1;NbD022427.1;NbD005932.1;Nbe14g02760.1	NbQ00g03100.1;Niben261Chr12g0142001.1;NbQ05g02200.1;NbL05g02020.1;Nbe13g28970.3;Nbe13g28970.2;Nbe13g28970.1;NbL15g19260.1;NbD022427.1;NbD005932.1;Nbe14g02760.1	1;1;1;1;1;1;1;1;1;1;1	1;1;1;1;1;1;1;1;1;1;1	NbQ00g03100.1 NbQld183C00+53350738-53352962 syntaxin-51-like_(LOC104088416)_transcript_variant_X5_mRNA_%28XM_033654071.1_XP_033509962.1%29;Niben261Chr12g0142001.1 protein AED:0.16 eAED:0.16 QI:0|0|0|1|0.66|0.5|4|0|230;NbQ05g02200.1 NbQld183C05+13606944-136	11	1	1	9	9	156;230;233;233;233;233;233;243;243;243;961	140	178	116	331	358	279	340	241	386
246	-0.00177781	Nbe00g02630.1	0.923952	0.705714	Nbe00g02630.1;Nbe00g00710.1;NbQ00g07460.1;NbQ00g02800.1;NbL17g03660.1;Niben261Chr03g1621009.1;Nbe00g05040.1;Nbe00g01550.1;NbL00g01310.1;Nbe00g01420.1;Nbe00g01080.1;Nbe00g01460.1;NbL07g06270.1;NbD016059.1;Nbe00g00100.1;NbQ03g23420.1;Niben261Chr03g1222057.1;NbQ15g19380.1;NbD051702.1;NbQ17g09130.1;Nbe00g03780.1;NbQ04g17420.1;Niben261Chr19g1409005.1	Nbe00g02630.1;Nbe00g00710.1;NbQ00g07460.1;NbQ00g02800.1;NbL17g03660.1;Niben261Chr03g1621009.1;Nbe00g05040.1;Nbe00g01550.1;NbL00g01310.1;Nbe00g01420.1;Nbe00g01080.1;Nbe00g01460.1;NbL07g06270.1;NbD016059.1;Nbe00g00100.1;NbQ03g23420.1;Niben261Chr03g1222057.1;NbQ15g19380.1;NbD051702.1;NbQ17g09130.1;Nbe00g03780.1;NbQ04g17420.1;Niben261Chr19g1409005.1	1;1;1;1;1;1;1;1;1;1;1;1;1;1;1;1;1;1;1;1;1;1;1	1;1;1;1;1;1;1;1;1;1;1;1;1;1;1;1;1;1;1;1;1;1;1	Nbe00g02630.1 gene=Nbe00g02630;Nbe00g00710.1 gene=Nbe00g00710;NbQ00g07460.1 NbQld183C00+109158040-109159337 photosystem_II_protein_D1-like_(LOC117273115)_mRNA_%28XM_033652208.1_XP_033508099.1%29;NbQ00g02800.1 NbQld183C00-48548864-48551563 photosystem_II_pr	23	1	1	7.9	7.9	140;353;353;353;353;353;353;353;353;353;353;353;149;352;340;323;315;290;259;258;251;224;758	91	106	246	538	1080	1630	1703	919	622
446	-0.00306467	Niben261Chr19g1095011.1	0.869095	0.681132	Niben261Chr19g1095011.1;NbQ18g06250.1;NbL18g05980.1;Nbe16g22470.1;NbD035233.1	Niben261Chr19g1095011.1;NbQ18g06250.1;NbL18g05980.1;Nbe16g22470.1;NbD035233.1	1;1;1;1;1	1;1;1;1;1	Niben261Chr19g1095011.1 protein AED:0.16 eAED:0.16 QI:0|0|0|1|0.66|0.5|4|0|220;NbQ18g06250.1 NbQld183C18+36736553-36741895 chalcone--flavonone_isomerase_(LOC109235542)_mRNA_%28XM_019401697.1_XP_019257242.1%29;NbL18g05980.1 NbLab360C18+36653680-36656813 cha	5	1	1	6.8	6.8	220;244;244;244;244	188	243	446	868	370	647	618	569	694
507	-0.00413775	NbD043113.1	0.965548	0.713638	NbD043113.1;Niben261Chr15g0742002.1;NbL12g14020.1;NbE44073363.1;NbE44069170.1;Nbe04g19650.1	NbD043113.1;Niben261Chr15g0742002.1;NbL12g14020.1;NbE44073363.1;NbE44069170.1;Nbe04g19650.1	1;1;1;1;1;1	1;1;1;1;1;1	NbD043113.1 Partial, pathogenesis-related protein STH-2-like (XP_009793896.1);Niben261Chr15g0742002.1 protein AED:0.05 eAED:0.05 QI:0|0|0|1|1|1|2|0|160;NbL12g14020.1 NbLab360C12-74545464-74546872 pathogenesis-related_protein_STH-2-like_(LOC109221203)_mRNA	6	1	1	6.8	6.8	132;160;160;160;160;160	611	788	507	663	824	608	841	695	553
112	-0.0118115	Nbe13g27630.2	0.928357	0.705714	Nbe13g27630.2;Nbe06g12130.1;NbQ13g09400.1;NbE44072648.1;Niben261Chr01g0508001.1;Niben261Chr06g1042006.1;NbE05063902.1;NbD005779.1;NbE03056004.1;NbL15g18250.1;Nbe13g27630.1;NbL13g08870.1;Nbe06g12130.2;NbD053252.1	Nbe13g27630.2;Nbe06g12130.1;NbQ13g09400.1;NbE44072648.1;Niben261Chr01g0508001.1;Niben261Chr06g1042006.1;NbE05063902.1;NbD005779.1;NbE03056004.1;NbL15g18250.1;Nbe13g27630.1;NbL13g08870.1;Nbe06g12130.2;NbD053252.1	2;2;2;2;2;2;2;2;2;2;2;2;2;2	2;2;2;2;2;2;2;2;2;2;2;2;2;2	Nbe13g27630.2 gene=Nbe13g27630;Nbe06g12130.1 gene=Nbe06g12130;NbQ13g09400.1 NbQld183C13-43178453-43189458 enhancer_of_mRNA-decapping_protein_4-like_(LOC107766595)_mRNA_%28XM_016585403.1_XP_016440889.1%29;NbE44072648.1 enhancer of mRNA-decapping protein 4-l	14	2	2	2.4	2.4	1014;1017;1231;1378;1391;1394;1398;1398;1402;1408;1408;1411;1411;1411	804;917	1022;1180	112	2378	1414	1727	1592	1892	1990
442	-0.0119149	NbQ07g17960.1	0.966357	0.713638	NbQ07g17960.1;NbD034912.1;NbL07g17690.1;Nbe11g00230.2;NbE44071929.1;Niben261Chr18g1479001.1;Nbe11g00230.1;NbE44071928.1;NbL19g12890.1;NbL08g21340.1;Nbe18g18160.1;Nbe17g26950.3;NbL03g21120.1;Nbe05g30650.1;Niben261Chr17g0189007.1;Nbe05g30650.4;Niben261Chr16g0591014.1;Niben261Chr02g1489001.1;NbL06g03410.1;Nbe15g00770.1;Niben261Chr08g0122005.1;Nbe17g26950.1;Nbe05g30650.2;Nbe17g26950.2;Nbe05g30650.5;N…	NbQ07g17960.1;NbD034912.1;NbL07g17690.1;Nbe11g00230.2;NbE44071929.1;Niben261Chr18g1479001.1;Nbe11g00230.1;NbE44071928.1;NbL19g12890.1;NbL08g21340.1;Nbe18g18160.1;Nbe17g26950.3;NbL03g21120.1;Nbe05g30650.1;Niben261Chr17g0189007.1;Nbe05g30650.4;Niben261Chr16g0591014.1;Niben261Chr02g1489001.1;NbL06g03410.1;Nbe15g00770.1;Niben261Chr08g0122005.1;Nbe17g26950.1;Nbe05g30650.2;Nbe17g26950.2;Nbe05g30650.5;N…	4;4;4;4;4;4;4;3;3;3;3;3;3;3;3;3;3;3;3;3;3;3;3;3;3;3;3;3;3;2;2;2;2;1;1;1;1;1;1;1;1;1;1	4;4;4;4;4;4;4;3;3;3;3;3;3;3;3;3;3;3;3;3;3;3;3;3;3;3;3;3;3;2;2;2;2;1;1;1;1;1;1;1;1;1;1	NbQ07g17960.1 NbQld183C07-138273353-138281068 ATP-dependent_Clp_protease_ATP-binding_subunit_clpA_homolog_CD4B_chloroplastic-like_(LOC104220376)_mRNA_%28XM_009771238.1_XP_009769540.1%29;NbD034912.1 ATP-dependent Clp protease ATP-binding subunit ClpA homolo	43	4	4	4.9	4.9	923;927;923;923;926;858;923;921;923;923;923;923;927;923;786;923;873;908;923;923;783;923;927;927;927;938;952;962;923;376;828;624;535;832;501;619;596;593;588;524;974;974;974	538;543;945;1106	692;698;1216;1415	442	7842	10818	10277	11493	9112	8094
216	-0.0158302	Niben261Chr09g1117006.1	0.99281	0.721649	Niben261Chr09g1117006.1;Nbe01g08990.1;NbD013687.1	Niben261Chr09g1117006.1;Nbe01g08990.1;NbD013687.1	1;1;1	1;1;1	Niben261Chr09g1117006.1 protein AED:0.15 eAED:0.15 QI:0|0|0|1|1|1|5|0|268;Nbe01g08990.1 gene=Nbe01g08990;NbD013687.1 reticulon-like protein B5 (XP_016442312.1)	3	1	1	5.6	5.6	268;268;268	315	411	216	295	326	387	271	402	324
617	-0.0165789	NbQ19g02370.1	0.997786	0.721649	NbQ19g02370.1;Niben261Chr16g0108005.1;NbL19g02210.1;Nbe18g32070.1;NbE03058870.1;NbD036565.1;Niben261Chr07g1136017.1;NbE03061433.1;NbD019097.1;NbL02g15430.1;Nbe03g23730.2;Nbe03g23730.1	NbQ19g02370.1;Niben261Chr16g0108005.1;NbL19g02210.1;Nbe18g32070.1;NbE03058870.1;NbD036565.1	3;2;2;2;2;2;1;1;1;1;1;1	3;2;2;2;2;2;1;1;1;1;1;1	NbQ19g02370.1 NbQld183C19-10035887-10040827 protein_PLASTID_MOVEMENT_IMPAIRED_2_(LOC109209069)_mRNA_%28XM_019372243.1_XP_019227788.1%29;Niben261Chr16g0108005.1 protein AED:0.02 eAED:0.02 QI:0|0|0|1|1|1|2|0|621;NbL19g02210.1 NbLab360C19-10071623-10077805 pr	12	3	3	5.3	5.3	609;621;621;621;621;621;621;621;621;634;634;634	368;613;972	478;790;1247	617	2817	3166	6445	6390	3580	2316
22	-0.0174625	NbE05064350.1	0.964714	0.713638	NbE05064350.1;NbD000508.1;Niben261Chr12g0123003.1;NbQ05g01830.1;NbL05g01680.1;Nbe14g02340.2	NbE05064350.1;NbD000508.1;Niben261Chr12g0123003.1;NbQ05g01830.1;NbL05g01680.1;Nbe14g02340.2	1;1;1;1;1;1	1;1;1;1;1;1	NbE05064350.1 uncharacterized protein LOC104094005 isoform X2 (XP_018625553.1);NbD000508.1 uncharacterized protein LOC109229364 (XP_019250330.1);Niben261Chr12g0123003.1 protein AED:0.06 eAED:0.06 QI:0|0|0|1|1|1|7|0|453;NbQ05g01830.1 NbQld183C05+11812445-	6	1	1	3.1	3.1	415;432;453;453;453;453	210	268	22	450	352	611	455	524	417
213	-0.0179989	NbD013525.1	0.987429	0.721649	NbD013525.1;NbQ19g17230.1;NbL14g09340.1;NbL05g06350.1;NbQ15g16570.1;NbQ15g02810.1;NbQ14g10080.1;NbQ05g06640.1;NbL19g16550.1;NbL15g15510.1;NbL15g02660.1;Nbe14g08540.2;Nbe14g08540.1;Nbe13g23370.1;Nbe13g04550.1;Nbe08g13070.1;NbE03054230.1;NbD036029.1;NbD031255.1;NbD026288.1;NbD018633.1;Niben261Chr05g0841006.1	NbD013525.1;NbQ19g17230.1;NbL14g09340.1;NbL05g06350.1;NbQ15g16570.1;NbQ15g02810.1;NbQ14g10080.1;NbQ05g06640.1;NbL19g16550.1;NbL15g15510.1;NbL15g02660.1;Nbe14g08540.2;Nbe14g08540.1;Nbe13g23370.1;Nbe13g04550.1;Nbe08g13070.1;NbE03054230.1;NbD036029.1;NbD031255.1;NbD026288.1;NbD018633.1;Niben261Chr05g0841006.1	1;1;1;1;1;1;1;1;1;1;1;1;1;1;1;1;1;1;1;1;1;1	1;1;1;1;1;1;1;1;1;1;1;1;1;1;1;1;1;1;1;1;1;1	NbD013525.1 proteasome subunit alpha type-4 (XP_019234825.1);NbQ19g17230.1 NbQld183C19+80921186-80925559 proteasome_subunit_alpha_type-4-like_(LOC107782966)_mRNA_%28XM_016603925.1_XP_016459411.1%29;NbL14g09340.1 NbLab360C14+51082428-51085992 proteasome_su	22	1	1	4.1	4.1	222;248;273;263;248;248;248;248;248;248;248;248;248;248;248;248;248;248;248;248;248;1054	205	263	213	3216	1656	2387	1571	2537	3061
330	-0.0202008	Nbe15g09000.1	0.991667	0.721649	Nbe15g09000.1;Niben261Chr01g0027018.1;Niben261Chr02g1114003.1;NbQ08g17100.1;NbL08g15740.1;NbD048328.1;NbQ15g26100.1;NbQ05g04010.1;NbL15g24690.1;Nbe14g05280.1;NbD050854.1;NbD022919.1;Niben261Chr12g0235005.1	Nbe15g09000.1;Niben261Chr01g0027018.1;Niben261Chr02g1114003.1;NbQ08g17100.1;NbL08g15740.1;NbD048328.1;NbQ15g26100.1;NbQ05g04010.1;NbL15g24690.1;Nbe14g05280.1;NbD050854.1;NbD022919.1;Niben261Chr12g0235005.1	1;1;1;1;1;1;1;1;1;1;1;1;1	1;1;1;1;1;1;1;1;1;1;1;1;1	Nbe15g09000.1 gene=Nbe15g09000;Niben261Chr01g0027018.1 protein AED:0.14 eAED:0.14 QI:0|0|0|1|0.5|0.57|7|0|209;Niben261Chr02g1114003.1 protein AED:0.16 eAED:0.16 QI:0|0|0|1|1|1|7|0|219;NbQ08g17100.1 NbQld183C08-105453700-105459415 cytokinin_riboside_5-mono	13	1	1	9.4	9.4	117;209;219;219;219;219;221;221;221;221;221;221;224	355	464	330	806	914	941	811	781	1032
449	-0.0224205	NbQ09g19550.1	0.96019	0.713638	NbQ09g19550.1;Nbe10g07270.1;NbD037726.1;NbQ06g11660.1;Nbe17g14020.1;NbE03057934.1;NbL06g11080.1;NbD035728.1;NbL09g18530.1	NbQ09g19550.1;Nbe10g07270.1;NbD037726.1;NbQ06g11660.1;Nbe17g14020.1;NbE03057934.1;NbL06g11080.1;NbD035728.1;NbL09g18530.1	1;1;1;1;1;1;1;1;1	1;1;1;1;1;1;1;1;1	NbQ09g19550.1 NbQld183C09+111894790-111897841 RAN_GTPase-activating_protein_2-like_(LOC109216332)_mRNA_%28XM_019380474.1_XP_019236019.1%29;Nbe10g07270.1 gene=Nbe10g07270;NbD037726.1 RAN GTPase-activating protein 2 (ABQ51813.1);NbQ06g11660.1 NbQld183C06-82	9	1	1	2	2	541;541;541;551;551;551;561;561;614	161	202	449	577	765	798	955	625	527
572	-0.0255378	Niben261Chr10g0452006.1	0.998929	0.721649	Niben261Chr10g0452006.1;NbL11g14640.1;Nbe02g13200.1;NbD053263.1;NbD034239.1;Niben261Chr09g1361003.1;NbE44069446.1	Niben261Chr10g0452006.1;NbL11g14640.1;Nbe02g13200.1;NbD053263.1;NbD034239.1;Niben261Chr09g1361003.1;NbE44069446.1	2;2;2;2;1;1;1	2;2;2;2;1;1;1	Niben261Chr10g0452006.1 protein AED:0.33 eAED:0.33 QI:0|0|0|1|1|1|4|0|440;NbL11g14640.1 NbLab360C11+86926533-86933201 protein_EARLY-RESPONSIVE_TO_DEHYDRATION_7_chloroplastic-like_(LOC104110370)_mRNA_%28XM_009619844.3_XP_009618139.1%29;Nbe02g13200.1 gene=Nb	7	2	2	5	5	440;440;440;440;438;440;441	266;524	350;351;677	572	16416	10669	11044	10730	16347	10383
583	-0.02745	NbQ12g18490.1	0.99069	0.721649	NbQ12g18490.1;NbE03057426.1;Nbe04g25070.2;Nbe04g25070.1;NbL12g17750.1;Nbe04g25070.3;Niben261Chr15g0475002.1	NbQ12g18490.1;NbE03057426.1;Nbe04g25070.2;Nbe04g25070.1;NbL12g17750.1;Nbe04g25070.3;Niben261Chr15g0475002.1	1;1;1;1;1;1;1	1;1;1;1;1;1;1	NbQ12g18490.1 NbQld183C12+98005340-98011549 apoptotic_chromatin_condensation_inducer_in_the_nucleus-like_(LOC107780879)_transcript_variant_X4_mRNA_%28XM_016601490.1_XP_016456976.1%29;NbE03057426.1 uncharacterized protein LOC107780879 isoform X1 (XP_016456	7	1	1	2.1	2.1	628;809;857;857;1010;1010;1163	844	1085	583	387	321	194	206	371	308
84	-0.0279376	NbQ12g21790.1	1	0.721649	NbQ12g21790.1;Niben261Chr07g0305002.1;NbE05067848.1;NbD030312.1;NbQ02g03740.1;NbL12g20790.1;NbL02g03570.1;Nbe04g29770.1;Nbe03g06050.1;NbD004006.1;Niben261Chr15g0211015.1	NbQ12g21790.1;Niben261Chr07g0305002.1;NbE05067848.1;NbD030312.1;NbQ02g03740.1;NbL12g20790.1;NbL02g03570.1;Nbe04g29770.1;Nbe03g06050.1;NbD004006.1;Niben261Chr15g0211015.1	1;1;1;1;1;1;1;1;1;1;1	1;1;1;1;1;1;1;1;1;1;1	NbQ12g21790.1 NbQld183C12+122988598-123014315 translational_activator_GCN1_(LOC104225374)_transcript_variant_X2_mRNA_%28XM_009777149.1_XP_009775451.1%29;Niben261Chr07g0305002.1 protein AED:0.13 eAED:0.13 QI:0|0|0|0.91|1|1|45|0|1837;NbE05067848.1 eIF-2-alph	11	1	1	0.8	0.8	1287;1837;2587;2587;2629;2629;2629;2629;2629;2639;2702	67	75	84	1377	1999	2151	1594	1673	2154
435	-0.029627	Niben261Chr07g1004009.1	0.96681	0.713638	Niben261Chr07g1004009.1;NbQ02g13560.1;NbL02g12490.1;Nbe03g19860.1;NbD033639.1	Niben261Chr07g1004009.1;NbQ02g13560.1;NbL02g12490.1;Nbe03g19860.1;NbD033639.1	1;1;1;1;1	1;1;1;1;1	Niben261Chr07g1004009.1 protein AED:0.32 eAED:0.32 QI:0|-1|0|1|-1|1|1|0|292;NbQ02g13560.1 NbQld183C02-91760065-91761435 uncharacterized_LOC107783329_(LOC107783329)_mRNA_%28XM_016604295.1_XP_016459781.1%29;NbL02g12490.1 NbLab360C02-93758667-93760128 unchara	5	1	1	2.7	2.7	292;292;292;292;292	166	207	435	4494	2575	2918	2812	3282	3690
571	-0.033886	Niben261Chr10g1268009.1	0.4495	0.502101	Niben261Chr10g1268009.1;NbL11g01070.1;NbE03062046.1;Nbe02g31730.1;NbD053251.1	Niben261Chr10g1268009.1;NbL11g01070.1;NbE03062046.1;Nbe02g31730.1;NbD053251.1	1;1;1;1;1	1;1;1;1;1	Niben261Chr10g1268009.1 protein AED:0.11 eAED:0.11 QI:0|-1|0|1|-1|1|1|0|573;NbL11g01070.1 NbLab360C11+9905124-9907160 amidophosphoribosyltransferase_chloroplastic-like_(LOC104219351)_mRNA_%28XM_009770025.1_XP_009768327.1%29;NbE03062046.1 amidophosphoribosy	5	1	1	2.1	2.1	573;573;573;573;573	401	520	571	148	152	260	0	255	292
184	-0.0347807	Niben261Chr13g1275007.1	0.954476	0.713638	Niben261Chr13g1275007.1;Niben261Chr02g0477001.1;Niben261Chr01g0170002.1;Niben261Chr04g1208005.1;NbL16g11250.1;Niben261Chr12g0750007.1;NbD010684.1;NbQ16g11870.1;NbQ15g23960.1;NbQ09g03000.1;NbQ08g06670.1;NbQ05g13040.1;NbL15g22740.1;NbL08g06260.1;Nbe19g24140.1;Nbe15g24150.1;Nbe14g17070.1;Nbe13g34470.1;Nbe10g29410.2;Nbe10g29410.1;NbD041089.1;NbD017688.1;NbD012684.1;NbD012018.1;NbL05g12290.1;NbL09g027…	Niben261Chr13g1275007.1;Niben261Chr02g0477001.1;Niben261Chr01g0170002.1;Niben261Chr04g1208005.1;NbL16g11250.1;Niben261Chr12g0750007.1;NbD010684.1;NbQ16g11870.1;NbQ15g23960.1;NbQ09g03000.1;NbQ08g06670.1;NbQ05g13040.1;NbL15g22740.1;NbL08g06260.1;Nbe19g24140.1;Nbe15g24150.1;Nbe14g17070.1;Nbe13g34470.1;Nbe10g29410.2;Nbe10g29410.1;NbD041089.1;NbD017688.1;NbD012684.1;NbD012018.1;NbL05g12290.1;NbL09g027…	1;1;1;1;1;1;1;1;1;1;1;1;1;1;1;1;1;1;1;1;1;1;1;1;1;1	1;1;1;1;1;1;1;1;1;1;1;1;1;1;1;1;1;1;1;1;1;1;1;1;1;1	Niben261Chr13g1275007.1 protein AED:0.15 eAED:0.15 QI:0|0|0|1|1|0.8|5|0|195;Niben261Chr02g0477001.1 protein AED:0.18 eAED:0.18 QI:0|0|0|1|1|0.8|5|0|207;Niben261Chr01g0170002.1 protein AED:0.11 eAED:0.11 QI:0|0|0|1|1|1|5|0|222;Niben261Chr04g1208005.1 protei	26	1	1	6.2	6.2	195;207;222;220;220;214;211;211;211;211;211;211;211;211;211;211;211;211;211;211;211;211;211;211;211;241	162	203	184	831	418	1060	590	714	950
548	-0.0374346	Niben261Chr17g0512004.1	0.879357	0.683944	Niben261Chr17g0512004.1;NbQ06g06790.1;NbL06g06460.1;Nbe17g21560.1;NbD049318.1;Niben261Chr19g0531005.1;Niben261Chr18g1177005.1;NbQ07g13790.1;NbL07g13690.1;Nbe16g10500.2;Nbe16g10500.1;Nbe11g06090.1;NbD050213.1;NbL18g13960.1	Niben261Chr17g0512004.1;NbQ06g06790.1;NbL06g06460.1;Nbe17g21560.1;NbD049318.1;Niben261Chr19g0531005.1;Niben261Chr18g1177005.1;NbQ07g13790.1;NbL07g13690.1;Nbe16g10500.2;Nbe16g10500.1;Nbe11g06090.1;NbD050213.1;NbL18g13960.1	1;1;1;1;1;1;1;1;1;1;1;1;1;1	1;1;1;1;1;1;1;1;1;1;1;1;1;1	Niben261Chr17g0512004.1 protein AED:0.09 eAED:0.09 QI:0|0|0|1|0.90|0.91|12|0|627;NbQ06g06790.1 NbQld183C06+47738140-47742584 phosphoenolpyruvate_carboxykinase_[ATP]-like_(LOC107776000)_mRNA_%28XM_016595805.1_XP_016451291.1%29;NbL06g06460.1 NbLab360C06+4859	14	1	1	1.4	1.4	627;648;648;648;648;662;662;662;662;662;662;662;662;747	1024	1315;1316	548	857	1981	949	2025	722	943
365	-0.0387251	Nbe12g15160.1	0.973357	0.717211	Nbe12g15160.1;Niben261Chr10g1193014.1;Niben261Chr03g1260008.1;NbQ09g16570.1;NbQ07g00670.1;NbL17g08290.1;NbL09g15740.1;Niben261Chr13g0519004.1;NbL07g00790.1;Nbe12g13020.1;Nbe11g27580.1;Nbe10g11760.1;NbE05066115.1;NbD050557.1;Niben261Chr18g0049001.1;NbQ17g08710.1;Nbe02g29920.1;NbD026369.1	Nbe12g15160.1;Niben261Chr10g1193014.1;Niben261Chr03g1260008.1;NbQ09g16570.1;NbQ07g00670.1;NbL17g08290.1;NbL09g15740.1;Niben261Chr13g0519004.1;NbL07g00790.1;Nbe12g13020.1;Nbe11g27580.1;Nbe10g11760.1;NbE05066115.1;NbD050557.1;Niben261Chr18g0049001.1;NbQ17g08710.1;Nbe02g29920.1;NbD026369.1	1;1;1;1;1;1;1;1;1;1;1;1;1;1;1;1;1;1	1;1;1;1;1;1;1;1;1;1;1;1;1;1;1;1;1;1	Nbe12g15160.1 gene=Nbe12g15160;Niben261Chr10g1193014.1 protein AED:0.36 eAED:0.36 QI:0|0|0|0.33|1|1|3|0|242;Niben261Chr03g1260008.1 protein AED:0.04 eAED:0.04 QI:0|0|0|1|1|1|5|0|602;NbQ09g16570.1 NbQld183C09-93572314-93578345 ABC_transporter_F_family_membe	18	1	1	5.3	5.3	170;242;602;602;602;602;602;602;602;602;602;602;602;602;602;554;315;602	409	528	365	1821	3512	2747	2458	2852	2556
75	-0.0425644	NbD003607.1	0.963667	0.713638	NbD003607.1;Niben261Chr10g1365001.1;Niben261Chr09g0978016.1;NbL11g00140.1;NbL01g10960.1;NbE03061286.1;Nbe02g33270.1;Nbe01g13550.1;NbD004351.1	NbD003607.1;Niben261Chr10g1365001.1;Niben261Chr09g0978016.1;NbL11g00140.1;NbL01g10960.1;NbE03061286.1;Nbe02g33270.1;Nbe01g13550.1;NbD004351.1	1;1;1;1;1;1;1;1;1	1;1;1;1;1;1;1;1;1	NbD003607.1 Partial, translationally-controlled tumor protein homolog (XP_016510243.1);Niben261Chr10g1365001.1 protein AED:0.12 eAED:0.12 QI:0|0|0|1|1|0.75|4|0|158;Niben261Chr09g0978016.1 protein AED:0.14 eAED:0.14 QI:0|0|0|1|1|0.75|4|0|158;NbL11g00140.1	9	1	1	8.5	8.5	118;158;158;168;168;168;168;168;168	618	795	75	866	772	529	570	758	776
603	-0.0469756	NbQ16g23060.1	0.390548	0.463362	NbQ16g23060.1;NbL16g22030.1;Nbe19g08640.1	NbQ16g23060.1;NbL16g22030.1;Nbe19g08640.1	2;2;2	1;1;1	NbQ16g23060.1 NbQld183C16+143819992-143830312 probable_ADP-ribosylation_factor_GTPase-activating_protein_AGD6_(LOC109219863)_mRNA_%28XM_019384330.1_XP_019239875.1%29;NbL16g22030.1 NbLab360C16+146967801-146982129 probable_ADP-ribosylation_factor_GTPase-acti	3	2	1	6.8	3.7	454;454;454	186;928	240;241;1194	603	496	0	378	389	214	243
499	-0.0543573	NbE44072658.1	0.927095	0.705714	NbE44072658.1;Niben261Chr15g0675009.1;NbL12g15450.1;Nbe09g13160.1;Nbe04g21540.1;NbD042499.1;NbL10g08870.1;Niben261Chr14g0607007.1	NbE44072658.1;Niben261Chr15g0675009.1;NbL12g15450.1;Nbe09g13160.1;Nbe04g21540.1;NbD042499.1;NbL10g08870.1;Niben261Chr14g0607007.1	1;1;1;1;1;1;1;1	1;1;1;1;1;1;1;1	NbE44072658.1 basic leucine zipper and W2 domain-containing protein 1-like (XP_016511681.1);Niben261Chr15g0675009.1 protein AED:0.34 eAED:0.34 QI:0|0|0|1|1|0.71|7|0|409;NbL12g15450.1 NbLab360C12+80941555-80951261 basic_leucine_zipper_and_W2_domain-contain	8	1	1	3.6	3.6	303;409;411;411;411;411;416;428	706	901	499	616	551	672	570	683	518
346	-0.0580871	Niben261Chr18g0190001.1	0.944024	0.709964	Niben261Chr18g0190001.1;NbQ07g02730.1;NbL07g02850.1;Nbe11g24520.1;NbD024401.1	Niben261Chr18g0190001.1;NbQ07g02730.1;NbL07g02850.1;Nbe11g24520.1;NbD024401.1	3;3;3;3;3	1;1;1;1;1	Niben261Chr18g0190001.1 protein AED:0.02 eAED:0.02 QI:0|0|0|1|1|1|5|0|634;NbQ07g02730.1 NbQld183C07+18119798-18129516 formate--tetrahydrofolate_ligase_(LOC107813791)_mRNA_%28XM_016639098.1_XP_016494584.1%29;NbL07g02850.1 NbLab360C07+18501027-18510593 forma	5	3	1	6	2.1	634;634;634;634;634	577;939;947	742;743;1207;1219;1220	346	4081	3341	2562	2843	3699	3048
514	-0.0598334	Niben261Chr17g0934001.1	0.934571	0.706097	Niben261Chr17g0934001.1;NbQ06g12390.1;NbL06g11780.1;Nbe17g12820.3;Nbe17g12820.2;Nbe17g12820.1;NbE03055441.1;NbD043966.1	Niben261Chr17g0934001.1;NbQ06g12390.1;NbL06g11780.1;Nbe17g12820.3;Nbe17g12820.2;Nbe17g12820.1;NbE03055441.1;NbD043966.1	4;4;4;4;4;4;4;4	2;2;2;2;2;2;2;2	Niben261Chr17g0934001.1 protein AED:0.15 eAED:0.15 QI:0|0|0|1|1|1|6|0|405;NbQ06g12390.1 NbQld183C06-87080494-87085852 serine/threonine-protein_kinase_HT1-like_(LOC107774589)_transcript_variant_X5_mRNA_%28XM_016594174.1_XP_016449660.1%29;NbL06g11780.1 NbLab	8	4	2	12.3	6.7	405;405;405;405;405;405;405;405	488;527;609;716	629;680;785;912	514	9615	7013	8455	6892	8498	8674
64	-0.0602394	NbL06g11420.1	0.88669	0.687103	NbL06g11420.1;Niben261Chr17g0910001.1;NbD003274.1;Nbe17g13420.1;Nbe17g13420.2;NbQ06g12080.1;NbQ09g20240.1;NbL09g19180.1;Nbe10g06220.2;Nbe10g06220.1;Niben261Chr13g0263006.1;Nbe02g10820.1;Niben261Chr10g0384006.1;NbD038065.1;NbD047255.1;NbL01g09630.1;NbE05067585.1;NbE05064614.1;Niben261Chr09g1029014.1	NbL06g11420.1;Niben261Chr17g0910001.1;NbD003274.1;Nbe17g13420.1;Nbe17g13420.2;NbQ06g12080.1;NbQ09g20240.1;NbL09g19180.1;Nbe10g06220.2;Nbe10g06220.1;Niben261Chr13g0263006.1;Nbe02g10820.1;Niben261Chr10g0384006.1;NbD038065.1;NbD047255.1;NbL01g09630.1;NbE05067585.1;NbE05064614.1;Niben261Chr09g1029014.1	2;2;2;2;2;2;1;1;1;1;1;1;1;1;1;1;1;1;1	2;2;2;2;2;2;1;1;1;1;1;1;1;1;1;1;1;1;1	NbL06g11420.1 NbLab360C06+86063176-86069675 synthase_(LOC107777625)_mRNA_%28NM_001325245.1_NP_001312174.1%29;Niben261Chr17g0910001.1 protein AED:0.18 eAED:0.18 QI:0|0|0|1|1|1|10|0|325;NbD003274.1 cysteine synthase (XP_019267385.1);Nbe17g13420.1 gene=Nbe17	19	2	2	7.1	7.1	325;325;325;325;325;325;325;325;325;325;325;195;290;325;323;323;308;298;340	555;621	714;798	64	1485	1639	3356	2929	2180	1106
476	-0.0622453	NbD039308.1	0.846595	0.681132	NbD039308.1;NbD046002.1;Nbe12g13970.1;Niben261Chr02g0314006.1;Nbe15g28080.1;Niben261Chr03g1204001.1;NbL08g03960.1;NbL17g08910.1;NbQ17g09300.1;Niben261Chr10g1185008.1;NbE44072146.1;NbQ08g04140.1;NbD014639.1;NbE03058101.1;NbD014551.1;Nbe02g29780.1;Niben261Chr13g0510015.1;Nbe10g11560.1;Nbe15g28080.2;NbL11g02380.1	NbD039308.1;NbD046002.1;Nbe12g13970.1;Niben261Chr02g0314006.1;Nbe15g28080.1;Niben261Chr03g1204001.1;NbL08g03960.1;NbL17g08910.1;NbQ17g09300.1;Niben261Chr10g1185008.1;NbE44072146.1;NbQ08g04140.1;NbD014639.1;NbE03058101.1;NbD014551.1;Nbe02g29780.1;Niben261Chr13g0510015.1;Nbe10g11560.1;Nbe15g28080.2;NbL11g02380.1	2;2;2;2;2;2;2;2;2;1;1;1;1;1;1;1;1;1;1;1	2;2;2;2;2;2;2;2;2;1;1;1;1;1;1;1;1;1;1;1	NbD039308.1 ruBisCO large subunit-binding protein subunit alpha (XP_016509320.1);NbD046002.1 ruBisCO large subunit-binding protein subunit alpha (XP_009799931.1);Nbe12g13970.1 gene=Nbe12g13970;Niben261Chr02g0314006.1 protein AED:0.12 eAED:0.12 QI:0|0|0|0	20	2	2	3.6	3.6	589;589;589;555;589;572;589;589;589;588;589;290;426;588;588;588;568;519;471;588	242;831	316;1065	476	633	455	546	595	277	693
183	-0.0623465	Niben261Chr03g0152007.1	0.855667	0.681132	Niben261Chr03g0152007.1;NbQ04g14790.1;NbE44072225.1;NbQ17g25650.1;NbL04g13880.1;Nbe12g36060.1;Nbe07g18950.1;NbD035995.1;NbD010600.1;NbL17g24640.1	Niben261Chr03g0152007.1;NbQ04g14790.1;NbE44072225.1;NbQ17g25650.1;NbL04g13880.1;Nbe12g36060.1;Nbe07g18950.1;NbD035995.1;NbD010600.1;NbL17g24640.1	1;1;1;1;1;1;1;1;1;1	1;1;1;1;1;1;1;1;1;1	Niben261Chr03g0152007.1 protein AED:0.53 eAED:0.54 QI:0|0|0|0.5|1|1|2|0|85;NbQ04g14790.1 NbQld183C04+73302302-73305211 tubulin_beta-1_chain_(LOC109244246)_mRNA_%28XM_019411302.1_XP_019266847.1%29;NbE44072225.1 tubulin beta-8 chain-like (XP_016463870.1);Nb	10	1	1	14.1	14.1	85;244;391;450;450;450;450;450;450;507	520	672	183	820	816	752	742	649	896
205	-0.0626903	Niben261Scf12855g0000001.1	0.978119	0.718199	Niben261Scf12855g0000001.1;Niben261Chr12g0693014.1;Nbe14g15750.1;Niben261Chr12g0691006.1;NbQ05g12130.1;NbQ05g12110.1;NbL05g11450.1;NbL05g11430.1;NbE44073988.1;Nbe14g15830.1;Nbe14g15760.1;Nbe14g15750.2;NbD012780.1	Niben261Scf12855g0000001.1;Niben261Chr12g0693014.1;Nbe14g15750.1;Niben261Chr12g0691006.1;NbQ05g12130.1;NbQ05g12110.1;NbL05g11450.1;NbL05g11430.1;NbE44073988.1;Nbe14g15830.1;Nbe14g15760.1;Nbe14g15750.2;NbD012780.1	1;1;1;1;1;1;1;1;1;1;1;1;1	1;1;1;1;1;1;1;1;1;1;1;1;1	Niben261Scf12855g0000001.1 protein AED:0.09 eAED:0.09 QI:0|-1|0|1|-1|1|1|0|88;Niben261Chr12g0693014.1 protein AED:0.57 eAED:0.57 QI:0|0|0|0.5|1|0.5|2|0|107;Nbe14g15750.1 gene=Nbe14g15750;Niben261Chr12g0691006.1 protein AED:0.20 eAED:0.20 QI:0|0|0|1|1|1|3|0	13	1	1	13.6	13.6	88;107;160;195;195;195;195;195;195;195;195;195;195	853	1094	205	362	241	808	265	341	745
469	-0.06599	Niben261Chr05g1047008.1	0.8825	0.68512	Niben261Chr05g1047008.1;Nbe08g08350.4;Nbe08g08350.3;NbE05066916.1;NbQ14g06480.1;NbL14g06000.1;Nbe08g08350.2;Nbe08g08350.5;Nbe08g08350.1;NbE03059837.1;NbD038102.1	Niben261Chr05g1047008.1;Nbe08g08350.4;Nbe08g08350.3;NbE05066916.1;NbQ14g06480.1;NbL14g06000.1;Nbe08g08350.2;Nbe08g08350.5;Nbe08g08350.1;NbE03059837.1;NbD038102.1	4;4;4;4;4;4;4;4;4;4;4	2;2;2;2;2;2;2;2;2;2;2	Niben261Chr05g1047008.1 protein AED:0.03 eAED:0.03 QI:0|0|0|1|1|1|9|0|1760;Nbe08g08350.4 gene=Nbe08g08350;Nbe08g08350.3 gene=Nbe08g08350;NbE05066916.1 eukaryotic translation initiation factor 4G isoform X3 (XP_019244889.1);NbQ14g06480.1 NbQld183C14-315924	11	4	2	3	1.6	1760;1770;1770;1770;1771;1799;1799;1801;1801;1801;1801	749;756;899;934	950;958;1156;1201;1202	469	2836	1815	2618	1872	2179	2893
68	-0.0669726	NbL15g16870.1	0.856714	0.681132	NbL15g16870.1;NbD003393.1;Nbe13g25700.1	NbL15g16870.1;NbD003393.1;Nbe13g25700.1	1;1;1	1;1;1	NbL15g16870.1 NbLab360C15+118668819-118676105 phosducin-like_protein_3_(LOC107832628)_mRNA_%28XM_016660487.1_XP_016515973.1%29;NbD003393.1 phosducin-like protein 3 (XP_016515973.1);Nbe13g25700.1 gene=Nbe13g25700	3	1	1	5.2	5.2	249;249;488	742	941	68	1491	827	1562	958	1157	1589
500	-0.0702445	Niben261Chr09g1145030.1	0.836024	0.676551	Niben261Chr09g1145030.1;Niben261Chr03g0410005.1;Nbe12g29630.1;Nbe01g08080.1;NbD050423.1;NbD042540.1	Niben261Chr09g1145030.1;Niben261Chr03g0410005.1;Nbe12g29630.1;Nbe01g08080.1;NbD050423.1;NbD042540.1	1;1;1;1;1;1	1;1;1;1;1;1	Niben261Chr09g1145030.1 protein AED:0.11 eAED:0.12 QI:0|0|0|1|1|1|5|0|175;Niben261Chr03g0410005.1 protein AED:0.16 eAED:0.16 QI:0|0|0|1|1|1|5|0|175;Nbe12g29630.1 gene=Nbe12g29630;Nbe01g08080.1 gene=Nbe01g08080;NbD050423.1 remorin-like (XP_016482414.1);NbD	6	1	1	5.1	5.1	175;175;175;175;175;175	69	77	500	779	778	1431	1187	1050	609
204	-0.0710895	NbQ18g21140.1	0.923071	0.705714	NbQ18g21140.1;Nbe16g00660.1;Nbe07g30180.3;NbD028594.1;NbE03055542.1;NbD012742.1;Niben261Chr11g0008002.1;NbE05067957.1;Niben261Chr19g0027003.1;Nbe16g00660.2;Nbe07g30180.2	NbQ18g21140.1;Nbe16g00660.1;Nbe07g30180.3;NbD028594.1;NbE03055542.1;NbD012742.1;Niben261Chr11g0008002.1;NbE05067957.1;Niben261Chr19g0027003.1;Nbe16g00660.2;Nbe07g30180.2	1;1;1;1;1;1;1;1;1;1;1	1;1;1;1;1;1;1;1;1;1;1	NbQ18g21140.1 NbQld183C18+136140699-136145868 uncharacterized_LOC107766970_(LOC107766970)_transcript_variant_X2_mRNA_%28XM_016585897.1_XP_016441383.1%29;Nbe16g00660.1 gene=Nbe16g00660;Nbe07g30180.3 gene=Nbe07g30180;NbD028594.1 uncharacterized protein LOC10	11	1	1	3.9	3.9	280;280;284;773;778;801;802;809;811;827;831	642	820	204	4484	4232	2723	3147	3454	4288
290	-0.0731925	NbD019851.1	0.93319	0.706097	NbD019851.1;NbD028672.1;NbE05068508.1;NbE03060915.1;NbQ08g17490.1;NbL08g16130.1;NbE44069748.1;Nbe15g08390.1;NbL09g23300.1;NbQ09g24600.1	NbD019851.1;NbD028672.1;NbE05068508.1;NbE03060915.1;NbQ08g17490.1;NbL08g16130.1;NbE44069748.1;Nbe15g08390.1;NbL09g23300.1;NbQ09g24600.1	1;1;1;1;1;1;1;1;1;1	1;1;1;1;1;1;1;1;1;1	NbD019851.1 glycine-rich protein 2-like (XP_009615249.1);NbD028672.1 glycine-rich protein 2-like (XP_009615249.1);NbE05068508.1 glycine-rich protein 2-like (XP_009798837.1);NbE03060915.1 glycine-rich protein 2-like (XP_016515598.1);NbQ08g17490.1 NbQld1	10	1	1	10.9	10.9	156;174;175;180;227;227;227;227;233;237	160	200;201	290	165	500	932	677	600	241
545	-0.0762642	NbL11g12940.1	0.871905	0.681132	NbL11g12940.1;Nbe02g15300.1;NbD048785.1	NbL11g12940.1;Nbe02g15300.1;NbD048785.1	8;8;8	8;8;8	NbL11g12940.1 NbLab360C11+80761542-80765598 FK506-binding_protein_5-like_(LOC107784592)_transcript_variant_X1_mRNA_%28XM_016605742.1_XP_016461228.1%29;Nbe02g15300.1 gene=Nbe02g15300;NbD048785.1 uncharacterized abhydrolase domain-containing protein DDB_G026	3	8	8	13.7	13.7	761;761;761	42;221;460;541;697;881;1031;1038	50;282;595;696;890;891;892;1130;1325;1332	545	12659	9474	9893	8682	9114	12581
100	-0.0807384	NbD013187.1	0.775929	0.650479	NbD013187.1;Niben261Chr13g1052011.1;Niben261Chr10g1096035.1;NbQ09g06790.1;NbL11g03670.1;NbL09g06410.1;Nbe10g24670.1;NbD005184.1;Nbe02g27850.1	NbD013187.1;Niben261Chr13g1052011.1;Niben261Chr10g1096035.1;NbQ09g06790.1;NbL11g03670.1;NbL09g06410.1;Nbe10g24670.1;NbD005184.1;Nbe02g27850.1	2;2;2;2;2;2;2;2;2	2;2;2;2;2;2;2;2;2	NbD013187.1 Partial, probable pyridoxal 5-phosphate synthase subunit PDX1 (XP_019262270.1);Niben261Chr13g1052011.1 protein AED:0.31 eAED:0.31 QI:0|-1|0|1|-1|1|1|0|309;Niben261Chr10g1096035.1 protein AED:0.40 eAED:0.40 QI:0|-1|0|1|-1|1|1|0|309;NbQ09g06790	9	2	2	8.7	8.7	264;309;309;309;309;309;309;309;310	451;769	585;974	100	1217	968	718	618	1023	1104
355	-0.0944751	Nbe07g29170.1	0.874119	0.681132	Nbe07g29170.1;Niben261Chr11g0064002.1;Nbe07g29170.2;NbE44072113.1;NbD025146.1;NbQ04g20670.1;Niben261Chr01g0119001.1;NbQ15g24590.1;Nbe13g35500.1;NbL15g23300.1;NbL04g19240.1;Niben261Chr01g0274003.1;Nbe13g32580.2;Nbe13g32580.1;NbD000553.1;NbL15g21470.1;NbL00g04130.1;NbQ15g22540.1;NbL05g09440.1;Nbe15g23580.1;Niben261Chr02g0496004.1;NbD024255.1;NbD027297.1;Nbe14g24480.1;Nbe14g24480.2;NbL05g17110.1;NbQ…	Nbe07g29170.1;Niben261Chr11g0064002.1;Nbe07g29170.2;NbE44072113.1;NbD025146.1;NbQ04g20670.1;Niben261Chr01g0119001.1;NbQ15g24590.1;Nbe13g35500.1;NbL15g23300.1;NbL04g19240.1	7;7;7;7;7;7;7;7;7;7;7;3;3;3;3;3;2;2;1;1;1;1;1;1;1;1;1;1;1;1	3;3;3;3;3;3;3;3;3;3;3;0;0;0;0;0;0;0;0;0;0;0;0;0;0;0;0;0;0;0	Nbe07g29170.1 gene=Nbe07g29170;Niben261Chr11g0064002.1 protein AED:0.04 eAED:0.04 QI:0|0|0|1|1|1|10|0|964;Nbe07g29170.2 gene=Nbe07g29170;NbE44072113.1 phosphoenolpyruvate carboxylase-like (XP_016507808.1);NbD025146.1 phosphoenolpyruvate carboxylase-like	30	7	3	7.3	3.2	964;964;884;965;964;964;964;964;964;964;964;964;964;964;964;964;144;925;322;946;937;964;964;964;964;964;964;916;891;1341	107;211;216;485;593;784;877	134;135;269;277;626;765;990;1126	355	48729	27790	27193	28482	30971	37685
42	-0.0952972	Niben261Chr05g0420023.1	0.8665	0.681132	Niben261Chr05g0420023.1;NbQ14g17930.1;Nbe08g24250.1;NbD002068.1;NbL14g16810.1;NbE05066099.1	Niben261Chr05g0420023.1;NbQ14g17930.1;Nbe08g24250.1;NbD002068.1;NbL14g16810.1;NbE05066099.1	8;8;8;8;8;6	5;5;5;5;5;4	Niben261Chr05g0420023.1 protein AED:0.43 eAED:0.43 QI:0|0|0|1|1|1|2|0|250;NbQ14g17930.1 NbQld183C14-89998648-90000648 stress_protein_DDR48-like_(LOC107760194)_mRNA_%28XM_016578209.1_XP_016433695.1%29;Nbe08g24250.1 gene=Nbe08g24250;NbD002068.1 stress protei	6	8	5	36	23.2	250;250;250;250;257;238	306;985;998;1016;1017;1019;1029;1030	402;1264;1265;1288;1307;1308;1310;1321;1322;1323;1324	42	102220	57655	57066	67715	66594	68765
309	-0.11488	NbQ16g13860.1	0.621643	0.582946	NbQ16g13860.1;NbQ10g13490.1;NbL01g22310.1;NbD022859.1;Nbe01g30550.1;Nbe01g30550.2;Nbe19g21530.1;Niben261Chr09g0210009.1;NbL16g13290.1;Niben261Chr04g1093007.1;NbD052760.1;Nbe09g18420.1;Nbe13g20150.1;NbL10g12480.1;NbL15g13400.1;NbQ15g14120.1;NbD020970.1;Niben261Chr01g0894018.1;Niben261Chr14g0807016.1;NbE44072147.1	NbQ16g13860.1;NbQ10g13490.1;NbL01g22310.1;NbD022859.1;Nbe01g30550.1;Nbe01g30550.2;Nbe19g21530.1;Niben261Chr09g0210009.1;NbL16g13290.1;Niben261Chr04g1093007.1;NbD052760.1;Nbe09g18420.1;Nbe13g20150.1;NbL10g12480.1;NbL15g13400.1;NbQ15g14120.1;NbD020970.1;Niben261Chr01g0894018.1;Niben261Chr14g0807016.1;NbE44072147.1	1;1;1;1;1;1;1;1;1;1;1;1;1;1;1;1;1;1;1;1	1;1;1;1;1;1;1;1;1;1;1;1;1;1;1;1;1;1;1;1	NbQ16g13860.1 NbQld183C16+74278042-74283851 chaperonin_CPN60-2_mitochondrial_(LOC107770118)_mRNA_%28XM_016589385.1_XP_016444871.1%29;NbQ10g13490.1 NbQld183C10+74252009-74257302 chaperonin_CPN60-2_mitochondrial-like_(LOC104211120)_mRNA_%28XM_009760119.1_XP_	20	1	1	2.3	2.3	437;510;575;575;575;575;575;575;575;575;573;573;573;573;573;573;565;557;549;597	331	431	309	2028	1425	1577	1283	1077	2285
404	-0.115009	NbQ00g13270.1	0.442286	0.498209	NbQ00g13270.1;Nbe09g22500.3;Niben261Chr14g0973004.1;Niben261Chr01g1152008.1;NbQ15g09890.1;NbQ10g16410.1;NbL15g09510.1;NbL10g15310.1;Nbe13g14690.3;Nbe13g14690.1;Nbe09g22500.2;Nbe09g22500.1;NbE03059857.1;NbD044251.1;NbD030619.1	NbQ00g13270.1;Nbe09g22500.3;Niben261Chr14g0973004.1;Niben261Chr01g1152008.1;NbQ15g09890.1;NbQ10g16410.1;NbL15g09510.1;NbL10g15310.1;Nbe13g14690.3;Nbe13g14690.1;Nbe09g22500.2;Nbe09g22500.1;NbE03059857.1;NbD044251.1;NbD030619.1	1;1;1;1;1;1;1;1;1;1;1;1;1;1;1	1;1;1;1;1;1;1;1;1;1;1;1;1;1;1	NbQ00g13270.1 NbQld183C00-171533950-171537419 elongation_factor_G-2_chloroplastic_(LOC107823197)_mRNA_%28XM_016649792.1_XP_016505278.1%29;Nbe09g22500.3 gene=Nbe09g22500;Niben261Chr14g0973004.1 protein AED:0.01 eAED:0.01 QI:0|0|0|1|1|1|4|0|784;Niben261Chr01	15	1	1	1.9	1.9	682;682;784;784;784;784;784;784;784;784;784;784;784;784;804	1053	1351	404	0	388	382	174	331	206
19	-0.116089	Nbe08g18560.1	0.807762	0.668543	Nbe08g18560.1;Niben261Scf10484g0000001.1;NbD037149.1;NbD012407.1;NbD004532.1;NbD022337.1;NbQ02g05590.1;NbQ02g05380.1;NbL17g09920.1;NbD033783.1;NbL17g09510.1;NbL12g14310.1;NbL12g14300.1;NbQ08g02760.1;NbQ08g03350.1;NbQ10g10780.1;Niben261Chr15g1436006.1;Niben261Chr10g1132003.1;NbL14g13170.1;NbQ12g02350.1;NbE05063340.1;NbD018363.1;NbE44069298.1;Nbe09g14560.1;Niben261Chr15g0729002.1;Niben261Chr07g0472…	Nbe08g18560.1;Niben261Scf10484g0000001.1;NbD037149.1;NbD012407.1;NbD004532.1;NbD022337.1;NbQ02g05590.1;NbQ02g05380.1;NbL17g09920.1;NbD033783.1;NbL17g09510.1;NbL12g14310.1;NbL12g14300.1;NbQ08g02760.1;NbQ08g03350.1;NbQ10g10780.1;Niben261Chr15g1436006.1;Niben261Chr10g1132003.1;NbL14g13170.1;NbQ12g02350.1;NbE05063340.1;NbD018363.1;NbE44069298.1;Nbe09g14560.1;Niben261Chr15g0729002.1;Niben261Chr07g0472…	2;2;2;2;2;2;2;2;2;2;2;2;2;2;2;2;2;2;2;2;2;2;2;2;2;2;2;2;2;2;2;2;2;2;2;2;2;2;2;2;2;2;2;2;2;2;2;2;2;2;2;2;2;2;2;2;2;2;2;2;2;2;2;2;2;2;2;2;2;2;2;2;2;2;2;2;2;2;2;2	2;2;2;2;2;2;2;2;2;2;2;2;2;2;2;2;2;2;2;2;2;2;2;2;2;2;2;2;2;2;2;2;2;2;2;2;2;2;2;2;2;2;2;2;2;2;2;2;2;2;2;2;2;2;2;2;2;2;2;2;2;2;2;2;2;2;2;2;2;2;2;2;2;2;2;2;2;2;2;2	Nbe08g18560.1 gene=Nbe08g18560;Niben261Scf10484g0000001.1 protein AED:0.01 eAED:0.01 QI:0|-1|0|1|-1|1|1|0|103;NbD037149.1 Partial, uncharacterized protein LOC104095884 (XP_018626204.1);NbD012407.1 Partial, uncharacterized protein LOC104095884 (XP_0186262	80	2	2	20.2	20.2	99;103;111;109;104;104;103;103;103;112;103;103;103;103;103;103;103;103;103;103;114;122;117;163;246;234;210;209;206;191;173;157;118;144;143;128;125;123;123;103;103;103;103;103;103;103;103;103;103;103;103;103;103;103;103;103;103;103;103;103;103;103;103;103;103;103;103;103;103;103;103;103;103;103;103;103;103;103;103;534	180;569	223;224;225;226;734	19	4767	10777	12743	12857	8239	5004
294	-0.117039	NbL07g03080.1	0.92919	0.705714	NbL07g03080.1;Nbe11g24180.1;Niben261Chr18g0209012.1;Nbe11g24180.2;Nbe06g05800.1;NbD047117.1;NbD020051.1;NbL13g04040.1;Niben261Chr06g1258003.1	NbL07g03080.1;Nbe11g24180.1;Niben261Chr18g0209012.1;Nbe11g24180.2;Nbe06g05800.1;NbD047117.1;NbD020051.1;NbL13g04040.1;Niben261Chr06g1258003.1	1;1;1;1;1;1;1;1;1	1;1;1;1;1;1;1;1;1	NbL07g03080.1 NbLab360C07+20307157-20314779 protein_MEMO1-like_(LOC107811354)_mRNA_%28XM_016636261.1_XP_016491747.1%29;Nbe11g24180.1 gene=Nbe11g24180;Niben261Chr18g0209012.1 protein AED:0.08 eAED:0.08 QI:0|0|0|1|1|0.85|7|0|273;Nbe11g24180.2 gene=Nbe11g2418	9	1	1	7	7	172;263;273;291;291;291;291;295;296	240	314	294	352	251	475	294	285	415
615	-0.119255	NbQ13g01190.1	0.796929	0.664107	NbQ13g01190.1;NbD011062.1;NbQ08g04290.1;Nbe15g27810.2;Nbe06g01290.1;NbL13g01120.1;Nbe06g01290.2;Niben261Chr06g1443013.1	NbQ13g01190.1;NbD011062.1;NbQ08g04290.1;Nbe15g27810.2;Nbe06g01290.1;NbL13g01120.1;Nbe06g01290.2;Niben261Chr06g1443013.1	4;3;3;3;3;3;3;3	2;1;1;1;1;1;1;1	NbQ13g01190.1 NbQld183C13+4636863-4644790 eukaryotic_translation_initiation_factor_(LOC109208664)_transcript_variant_X2_mRNA_%28XM_019371801.1_XP_019227346.1%29;NbD011062.1 eukaryotic translation initiation factor isoform X1 (XP_019227345.1);NbQ08g04290.1	8	4	2	4.3	2.7	774;752;774;774;774;776;776;777	34;354;801;802	39;463;1019;1020	615	7855	5354	6454	5213	5686	7204
233	-0.120257	Niben261Chr02g1434008.1	0.692476	0.607182	Niben261Chr02g1434008.1;Niben261Chr17g0463009.1;NbQ06g06430.1;NbL08g20530.1;Nbe17g22160.1;Nbe15g02090.1;NbD045776.1;NbD015146.1;NbQ08g22070.1;NbL06g06090.1	Niben261Chr02g1434008.1;Niben261Chr17g0463009.1;NbQ06g06430.1;NbL08g20530.1;Nbe17g22160.1;Nbe15g02090.1;NbD045776.1;NbD015146.1;NbQ08g22070.1;NbL06g06090.1	1;1;1;1;1;1;1;1;1;1	1;1;1;1;1;1;1;1;1;1	Niben261Chr02g1434008.1 protein AED:0.12 eAED:0.12 QI:0|0|0|1|0.5|0.66|3|0|226;Niben261Chr17g0463009.1 protein AED:0.10 eAED:0.10 QI:0|0|0|1|1|1|4|0|255;NbQ06g06430.1 NbQld183C06+43474265-43477423 14-3-3-like_protein_B_(LOC104227103)_mRNA_%28XM_009779240.1	10	1	1	4.9	4.9	226;255;255;255;255;255;255;255;262;274	276	363;364	233	1728	1226	2035	1722	1197	1671
288	-0.121293	NbD019731.1	0.824571	0.675088	NbD019731.1;Niben261Chr05g0332003.1;NbL14g18030.1;Nbe08g26170.3;Nbe08g26170.2;Nbe08g26170.1;NbE05064266.1;NbQ14g19060.1	NbD019731.1;Niben261Chr05g0332003.1;NbL14g18030.1;Nbe08g26170.3;Nbe08g26170.2;Nbe08g26170.1;NbE05064266.1;NbQ14g19060.1	2;2;2;2;2;2;1;1	2;2;2;2;2;2;1;1	NbD019731.1 TOM1-like protein 2 (XP_019250700.1);Niben261Chr05g0332003.1 protein AED:0.09 eAED:0.09 QI:0|0|0|1|1|1|9|0|522;NbL14g18030.1 NbLab360C14+99550425-99574248 TOM1-like_protein_2_(LOC109229636)_transcript_variant_X4_mRNA_%28XM_019395155.1_XP_01925	8	2	2	5	5	504;522;522;522;522;522;510;523	496;757	641;959	288	12130	7325	8572	8533	8515	8719
401	-0.126348	Niben261Chr06g0213001.1	0.657452	0.590874	Niben261Chr06g0213001.1;NbL13g24480.1;Nbe06g34380.1;NbE05067208.1;NbD030308.1;NbQ05g21510.1;NbQ13g25980.1	Niben261Chr06g0213001.1;NbL13g24480.1;Nbe06g34380.1;NbE05067208.1;NbD030308.1;NbQ05g21510.1;NbQ13g25980.1	3;3;3;3;3;2;2	2;2;2;2;2;1;1	Niben261Chr06g0213001.1 protein AED:0.08 eAED:0.08 QI:0|0|0|1|1|1|23|0|1299;NbL13g24480.1 NbLab360C13+121132218-121156610 kinesin-like_protein_KCA2_(LOC107796397)_mRNA_%28XM_016619153.1_XP_016474639.1%29;Nbe06g34380.1 gene=Nbe06g34380;NbE05067208.1 kinesin	7	3	2	2.4	1.6	1299;1299;1299;1299;1299;908;1060	241;572;956	315;737;1229	401	2026	1761	1830	1636	1416	2094
445	-0.127741	Niben261Chr11g1377015.1	0.81581	0.670528	Niben261Chr11g1377015.1;Niben261Chr05g0622013.1;Niben261Chr05g0622017.1;NbQ14g14430.1;NbL14g13670.1;Nbe08g19310.1;Nbe07g02110.1;NbD051482.1;NbD035150.1;NbQ04g01770.1;NbL04g01770.1	Niben261Chr11g1377015.1;Niben261Chr05g0622013.1;Niben261Chr05g0622017.1;NbQ14g14430.1;NbL14g13670.1;Nbe08g19310.1;Nbe07g02110.1;NbD051482.1;NbD035150.1;NbQ04g01770.1;NbL04g01770.1	1;1;1;1;1;1;1;1;1;1;1	1;1;1;1;1;1;1;1;1;1;1	Niben261Chr11g1377015.1 protein AED:0.05 eAED:0.05 QI:0|0|0|1|1|0.75|4|0|254;Niben261Chr05g0622013.1 protein AED:0.30 eAED:0.30 QI:0|0|0|1|1|0.75|4|0|254;Niben261Chr05g0622017.1 protein AED:0.30 eAED:0.30 QI:0|0|0|1|1|1|4|0|255;NbQ14g14430.1 NbQld183C14+71	11	1	1	4.3	4.3	254;254;255;255;255;255;255;255;255;269;269	630	807	445	609	850	441	550	590	599
94	-0.131457	NbQ10g22870.1	0.659476	0.590874	NbQ10g22870.1;NbD013461.1;NbD004611.1;NbD050640.1;NbQ14g00690.1;Nbe08g00850.2;Nbe08g00850.1;Niben261Chr14g1381013.1;NbL10g21560.1;Nbe09g31500.1;Niben261Chr03g0101022.1;NbQ17g26710.1;NbL17g25700.1;Nbe12g37560.1;NbL14g00590.1	NbQ10g22870.1;NbD013461.1;NbD004611.1;NbD050640.1;NbQ14g00690.1;Nbe08g00850.2;Nbe08g00850.1;Niben261Chr14g1381013.1;NbL10g21560.1;Nbe09g31500.1;Niben261Chr03g0101022.1;NbQ17g26710.1;NbL17g25700.1;Nbe12g37560.1;NbL14g00590.1	1;1;1;1;1;1;1;1;1;1;1;1;1;1;1	1;1;1;1;1;1;1;1;1;1;1;1;1;1;1	NbQ10g22870.1 NbQld183C10-125765512-125771911 PGR5-like_protein_1A_chloroplastic_(LOC107778116)_mRNA_%28XM_016598315.1_XP_016453801.1%29;NbD013461.1 PGR5-like protein 1B, chloroplastic (XP_019225668.1);NbD004611.1 PGR5-like protein 1A, chloroplastic (XP_	15	1	1	4.3	4.3	233;310;313;314;320;320;320;325;325;325;326;326;326;326;380	633	810;811	94	1270	2042	1855	1344	1427	1946
357	-0.141682	NbQ15g21570.1	0.642595	0.589279	NbQ15g21570.1;NbQ05g11010.1;Niben261Chr12g0621002.1;NbE05067316.1;NbL15g20580.1;Nbe13g31100.1;NbD029477.1;NbL05g10370.1;Nbe14g14180.1;NbE03059174.1;NbD025590.1;Niben261Chr01g0349011.1	NbQ15g21570.1;NbQ05g11010.1;Niben261Chr12g0621002.1;NbE05067316.1;NbL15g20580.1;Nbe13g31100.1;NbD029477.1;NbL05g10370.1;Nbe14g14180.1;NbE03059174.1;NbD025590.1;Niben261Chr01g0349011.1	1;1;1;1;1;1;1;1;1;1;1;1	1;1;1;1;1;1;1;1;1;1;1;1	NbQ15g21570.1 NbQld183C15-142819912-142827427 probable_ADP-ribosylation_factor_GTPase-activating_protein_AGD5_(LOC104211011)_mRNA_%28XM_009760004.1_XP_009758306.1%29;NbQ05g11010.1 NbQld183C05+57677646-57685544 probable_ADP-ribosylation_factor_GTPase-activa	12	1	1	2.4	2.4	411;411;426;458;474;474;474;475;475;475;475;530	817	1043;1044	357	1719	2217	1666	1433	1890	1755
297	-0.149646	NbL11g16310.1	0.714976	0.621136	NbL11g16310.1;Nbe02g10650.2;Nbe02g10650.1;NbD020628.1;Niben261Chr10g0382001.1	NbL11g16310.1;Nbe02g10650.2;Nbe02g10650.1;NbD020628.1;Niben261Chr10g0382001.1	4;4;4;4;4	3;3;3;3;3	NbL11g16310.1 NbLab360C11-93404435-93418507 phototropin-2-like_(LOC107793292)_transcript_variant_X3_mRNA_%28XM_016615622.1_XP_016471108.1%29;Nbe02g10650.2 gene=Nbe02g10650;Nbe02g10650.1 gene=Nbe02g10650;NbD020628.1 phototropin-2-like (XP_016471108.1);Nibe	5	4	3	5	3.5	962;962;962;962;972	427;530;673;1005	550;551;683;862;1295	297	7909	9910	8478	9444	7257	7005
185	-0.149702	Niben261Chr14g0799013.1	0.584357	0.568287	Niben261Chr14g0799013.1;NbQ15g13900.1;NbQ10g13360.1;NbL15g13180.1;NbL10g12330.1;Nbe13g19910.1;Nbe09g18170.1;NbE05065810.1;NbD012978.1;NbD010721.1;Niben261Chr01g0901007.1	Niben261Chr14g0799013.1;NbQ15g13900.1;NbQ10g13360.1;NbL15g13180.1;NbL10g12330.1;Nbe13g19910.1;Nbe09g18170.1;NbE05065810.1;NbD012978.1;NbD010721.1;Niben261Chr01g0901007.1	1;1;1;1;1;1;1;1;1;1;1	1;1;1;1;1;1;1;1;1;1;1	Niben261Chr14g0799013.1 protein AED:0.34 eAED:0.34 QI:0|0|0|1|1|1|2|0|504;NbQ15g13900.1 NbQld183C15-91460502-91466521 dihydrolipoyl_dehydrogenase_mitochondrial_(LOC109225144)_mRNA_%28XM_019389721.1_XP_019245266.1%29;NbQ10g13360.1 NbQld183C10+73460338-73464	11	1	1	2.4	2.4	504;504;504;504;504;504;504;504;504;504;821	1112	1421;1422	185	1624	1266	1564	1459	1281	1275
207	-0.150899	Niben261Chr16g0915012.1	0.734071	0.631595	Niben261Chr16g0915012.1;NbQ19g18080.1;NbQ05g05730.1;NbL19g17290.1;NbL05g05620.1;NbE44073999.1;Nbe18g11290.1;Nbe14g07530.1;NbD026914.1;Niben261Chr12g0313004.1;NbD012857.1;NbL03g00510.1;NbQ13g13060.1;NbE03059307.1;NbE05064745.1	Niben261Chr16g0915012.1;NbQ19g18080.1;NbQ05g05730.1;NbL19g17290.1;NbL05g05620.1;NbE44073999.1;Nbe18g11290.1;Nbe14g07530.1;NbD026914.1;Niben261Chr12g0313004.1;NbD012857.1;NbL03g00510.1;NbQ13g13060.1;NbE03059307.1;NbE05064745.1	2;2;2;2;2;2;2;2;2;2;2;1;1;1;1	2;2;2;2;2;2;2;2;2;2;2;1;1;1;1	Niben261Chr16g0915012.1 protein AED:0.16 eAED:0.16 QI:0|0|0|1|1|1|6|0|379;NbQ19g18080.1 NbQld183C19-85999616-86004697 uncharacterized_LOC107791192_(LOC107791192)_transcript_variant_X1_mRNA_%28XM_016613207.1_XP_016468693.1%29;NbQ05g05730.1 NbQld183C05+29369	15	2	2	5.8	5.8	379;379;379;379;379;379;379;379;379;411;433;101;130;267;317	492;710	637;905	207	4688	5006	3517	3912	3850	4137
65	-0.151118	Nbe01g14250.1	0.616643	0.580695	Nbe01g14250.1;NbE03058169.1;Niben261Chr09g0952024.1;NbD003291.1;Niben261Chr18g0177012.1;NbD032416.1;Nbe06g03350.1;NbQ07g02520.1;NbQ13g02520.1;Niben261Chr06g1377003.1;NbL07g02620.1;Nbe11g24770.2;Nbe02g14370.1;NbD031165.1;NbE05068035.1;NbL13g02470.1;NbE03061507.1;NbQ03g21540.1;Nbe11g24770.1;Nbe11g24770.3;NbD011608.1;NbL14g19520.1;NbQ04g09810.1;NbL04g09100.1;Nbe07g11880.1;NbL01g11600.1;NbD037800.1;N…	Nbe01g14250.1;NbE03058169.1;Niben261Chr09g0952024.1;NbD003291.1;Niben261Chr18g0177012.1;NbD032416.1;Nbe06g03350.1;NbQ07g02520.1;NbQ13g02520.1;Niben261Chr06g1377003.1;NbL07g02620.1;Nbe11g24770.2;Nbe02g14370.1;NbD031165.1;NbE05068035.1;NbL13g02470.1;NbE03061507.1;NbQ03g21540.1;Nbe11g24770.1;Nbe11g24770.3	3;3;3;3;2;2;2;2;2;2;2;2;2;2;2;2;2;2;2;2;1;1;1;1;1;1;1;1;1;1;1;1	1;1;1;1;0;0;0;0;0;0;0;0;1;0;0;0;0;0;0;0;0;0;0;0;0;0;0;0;0;0;0;0	Nbe01g14250.1 gene=Nbe01g14250;NbE03058169.1 pyrophosphate-energized vacuolar membrane proton pump 1-like isoform X2 (XP_009763192.1);Niben261Chr09g0952024.1 protein AED:0.36 eAED:0.36 QI:0|0|0|1|1|1|8|0|761;NbD003291.1 pyrophosphate-energized vacuolar me	32	3	1	4.6	1.1	761;761;761;761;766;766;766;766;766;766;766;766;276;766;766;766;742;710;688;667;800;800;800;800;800;125;800;800;777;737;427;800	9;573;954	10;11;738;1227	65	1484	707	1067	1089	743	1102
175	-0.154652	NbQ08g23380.1	0.678238	0.602241	NbQ08g23380.1;Niben261Chr02g1515001.1;NbL00g02570.1;Nbe15g00040.1;NbD009936.1	NbQ08g23380.1;Niben261Chr02g1515001.1;NbL00g02570.1;Nbe15g00040.1;NbD009936.1	1;1;1;1;1	1;1;1;1;1	NbQ08g23380.1 NbQld183C08+142294759-142298951 efflux_carrier_component_7-like_(LOC107775904)_mRNA_%28NM_001325204.1_NP_001312133.1%29;Niben261Chr02g1515001.1 protein AED:0.06 eAED:0.06 QI:0|0|0|1|1|1|6|0|654;NbL00g02570.1 NbLab360C00-26303118-26307259 effl	5	1	1	2.9	2.9	450;654;654;654;654	775	981	175	560	671	707	520	435	786
39	-0.156268	NbD013663.1	0.596571	0.573364	NbD013663.1;Nbe19g05630.1;NbQ05g09500.1;Nbe13g30150.1;NbL15g20120.1;Nbe19g05680.1;Nbe13g37670.7;Nbe13g37670.10;Nbe13g37670.6;NbQ08g17090.1;NbD020023.1;NbL16g23960.1;NbL08g07300.1;NbD039582.1;Nbe13g30150.2;Nbe13g37670.12;Nbe15g22540.1;NbD017100.1;Nbe13g37670.9;Nbe13g37670.5;Nbe15g20680.1;NbQ00g17070.1;NbQ08g07850.1;NbD048326.1;NbQ05g19600.1;NbQ07g07420.1;NbL07g07620.1;Nbe13g37670.4;NbQ08g00150.1;N…	NbD013663.1;Nbe19g05630.1;NbQ05g09500.1;Nbe13g30150.1;NbL15g20120.1;Nbe19g05680.1;Nbe13g37670.7;Nbe13g37670.10;Nbe13g37670.6;NbQ08g17090.1;NbD020023.1;NbL16g23960.1;NbL08g07300.1;NbD039582.1;Nbe13g30150.2;Nbe13g37670.12;Nbe15g22540.1;NbD017100.1;Nbe13g37670.9;Nbe13g37670.5;Nbe15g20680.1;NbQ00g17070.1;NbQ08g07850.1;NbD048326.1;NbQ05g19600.1;NbQ07g07420.1;NbL07g07620.1;Nbe13g37670.4;NbQ08g00150.1;N…	1;1;1;1;1;1;1;1;1;1;1;1;1;1;1;1;1;1;1;1;1;1;1;1;1;1;1;1;1;1;1;1;1;1;1;1;1;1;1;1;1;1;1;1;1;1;1;1;1;1;1;1;1;1;1;1;1;1;1;1;1;1;1;1;1;1;1;1;1;1;1;1;1;1;1;1;1;1;1;1;1;1;1;1;1;1;1;1;1;1;1;1;1;1;1;1;1;1;1;1;1;1;1;1;1;1;1;1;1;1;1;1;1;1;1;1;1;1	1;1;1;1;1;1;1;1;1;1;1;1;1;1;1;1;1;1;1;1;1;1;1;1;1;1;1;1;1;1;1;1;1;1;1;1;1;1;1;1;1;1;1;1;1;1;1;1;1;1;1;1;1;1;1;1;1;1;1;1;1;1;1;1;1;1;1;1;1;1;1;1;1;1;1;1;1;1;1;1;1;1;1;1;1;1;1;1;1;1;1;1;1;1;1;1;1;1;1;1;1;1;1;1;1;1;1;1;1;1;1;1;1;1;1;1;1;1	NbD013663.1 Partial, ubiquitin-60S ribosomal protein L40 (XP_016433224.1);Nbe19g05630.1 gene=Nbe19g05630;NbQ05g09500.1 NbQld183C05-47792049-47804127 polyubiquitin_(LOC104240574)_mRNA_%28XM_009795436.1_XP_009793738.1%29;Nbe13g30150.1 gene=Nbe13g30150;NbL15	118	1	1	13.8	13.8	65;305;381;381;381;356;352;352;352;330;309;305;305;381;305;381;305;305;276;276;246;246;229;192;184;179;161;381;381;381;128;457;550;534;533;533;529;505;499;498;458;458;457;457;381;72;457;457;457;457;457;457;457;457;430;428;382;457;161;160;159;153;128;153;153;153;135;128;128;128;128;128;128;128;128;154;158;128;128;128;128;128;128;128;102;98;98;98;76;154;305;156;157;156;156;156;156;156;156;156;156;1…	327	424;425;426;427	39	47720	49672	47343	41340	41222	47315
463	-0.164523	Nbe06g12270.1	0.371452	0.454186	Nbe06g12270.1;NbD037457.1;Niben261Chr06g1036003.1	Nbe06g12270.1;NbD037457.1;Niben261Chr06g1036003.1	5;5;5	1;1;1	Nbe06g12270.1 gene=Nbe06g12270;NbD037457.1 fructose-bisphosphate aldolase, cytoplasmic isozyme 1 isoform X1 (XP_016454392.1);Niben261Chr06g1036003.1 protein AED:0.14 eAED:0.14 QI:0|0|0|1|1|1|17|0|769	3	5	1	15.7	3.4	357;373;769	80;92;490;601;650	92;93;94;107;108;632;633;634;635;774;828	463	374	152	207	0	433	221
50	-0.168767	NbQ12g03240.1	0.913452	0.703945	NbQ12g03240.1;NbL12g03010.1;Nbe04g04190.1;NbD002594.1;Niben261Chr15g1383005.1	NbQ12g03240.1;NbL12g03010.1;Nbe04g04190.1;NbD002594.1;Niben261Chr15g1383005.1	2;2;2;2;2	1;1;1;1;1	NbQ12g03240.1 NbQld183C12+13439187-13444292 putative_clathrin_assembly_protein_At2g25430_(LOC107815618)_transcript_variant_X5_mRNA_%28XM_016641231.1_XP_016496717.1%29;NbL12g03010.1 NbLab360C12+13747408-13751122 putative_clathrin_assembly_protein_At2g25430_	5	2	1	2.8	1.4	635;635;635;665;720	909;1039	1171;1333	50	7969	26083	11393	13329	12644	14455
261	-0.175539	NbE44070733.1	0.779119	0.651034	NbE44070733.1;Nbe13g32070.2;Niben261Chr01g0299006.1;NbQ15g22240.1;NbL15g21210.1;NbL05g09750.1;Nbe14g13410.2;Nbe14g13410.1;Nbe13g32070.3;Nbe13g32070.1;NbD050098.1;NbD017491.1;NbQ05g10390.1;Niben261Chr12g0581018.1	NbE44070733.1;Nbe13g32070.2;Niben261Chr01g0299006.1;NbQ15g22240.1;NbL15g21210.1;NbL05g09750.1;Nbe14g13410.2;Nbe14g13410.1;Nbe13g32070.3;Nbe13g32070.1;NbD050098.1;NbD017491.1;NbQ05g10390.1;Niben261Chr12g0581018.1	1;1;1;1;1;1;1;1;1;1;1;1;1;1	1;1;1;1;1;1;1;1;1;1;1;1;1;1	NbE44070733.1 germinal center kinase 1-like isoform X2 (XP_009596197.1);Nbe13g32070.2 gene=Nbe13g32070;Niben261Chr01g0299006.1 protein AED:0.12 eAED:0.12 QI:0|0|0|1|1|1|20|0|706;NbQ15g22240.1 NbQld183C15+147405453-147423797 germinal_center_kinase_1_(LOC10	14	1	1	2	2	646;646;706;706;706;706;706;706;706;706;706;706;709;717	549	704	261	335	622	588	494	337	537
35	-0.176785	NbD001660.1	0.65231	0.590874	NbD001660.1;Niben261Chr11g0635001.1;Nbe07g19410.2;Nbe07g19410.1;NbD039731.1;NbQ04g15120.1;NbE44072414.1;Nbe07g19410.3;NbE03058049.1;Niben261Chr03g0133012.1;NbQ17g26040.1;NbL17g24960.1;Nbe12g36610.1;NbL04g14150.1	NbD001660.1;Niben261Chr11g0635001.1;Nbe07g19410.2;Nbe07g19410.1;NbD039731.1;NbQ04g15120.1;NbE44072414.1;Nbe07g19410.3;NbE03058049.1;Niben261Chr03g0133012.1;NbQ17g26040.1;NbL17g24960.1;Nbe12g36610.1;NbL04g14150.1	1;1;1;1;1;1;1;1;1;1;1;1;1;1	1;1;1;1;1;1;1;1;1;1;1;1;1;1	NbD001660.1 Partial, protein IQ-DOMAIN 32 (XP_009798756.1);Niben261Chr11g0635001.1 protein AED:0.01 eAED:0.01 QI:0|0|0|1|1|1|5|0|878;Nbe07g19410.2 gene=Nbe07g19410;Nbe07g19410.1 gene=Nbe07g19410;NbD039731.1 protein IQ-DOMAIN 32 (XP_019250407.1);NbQ04g151	14	1	1	2.1	2.1	559;878;878;878;879;881;881;881;882;889;895;895;895;916	126	163	35	782	725	522	733	594	468
43	-0.178076	Niben261Chr04g1453002.1	0.834119	0.676551	Niben261Chr04g1453002.1;NbL08g12180.1;NbQ18g07340.1;Niben261Chr19g1039007.1;NbD034259.1;Nbe16g20940.1;NbL18g07040.1;NbD007058.1;Niben261Chr02g0883008.1;Nbe15g14490.1;NbQ16g09620.1;NbD002109.1;NbL16g09180.1;NbL04g05280.1;Nbe19g28320.3;Nbe19g28320.2;Nbe19g28320.1;Nbe07g06790.1;NbD041529.1;Niben261Chr11g1208013.1;NbQ08g13210.1	Niben261Chr04g1453002.1;NbL08g12180.1;NbQ18g07340.1;Niben261Chr19g1039007.1;NbD034259.1;Nbe16g20940.1;NbL18g07040.1;NbD007058.1;Niben261Chr02g0883008.1;Nbe15g14490.1;NbQ16g09620.1;NbD002109.1;NbL16g09180.1;NbL04g05280.1;Nbe19g28320.3;Nbe19g28320.2;Nbe19g28320.1;Nbe07g06790.1;NbD041529.1;Niben261Chr11g1208013.1;NbQ08g13210.1	1;1;1;1;1;1;1;1;1;1;1;1;1;1;1;1;1;1;1;1;1	1;1;1;1;1;1;1;1;1;1;1;1;1;1;1;1;1;1;1;1;1	Niben261Chr04g1453002.1 protein AED:0.32 eAED:0.32 QI:0|0|0|0.33|1|1|3|0|344;NbL08g12180.1 NbLab360C08-84442751-84446683 26S_proteasome_non-ATPase_regulatory_subunit_11_homolog_(LOC109214570)_mRNA_%28XM_019378508.1_XP_019234053.1%29;NbQ18g07340.1 NbQld183C	21	1	1	3.2	3.2	344;441;447;443;443;443;443;441;441;441;423;423;423;423;423;423;423;423;423;423;448	112	140	43	331	606	372	456	319	382
302	-0.180261	Niben261Chr12g0041008.1	0.53981	0.548959	Niben261Chr12g0041008.1;NbL05g00360.1;Nbe05g29330.1;NbD029714.1;Nbe17g26550.1;NbL06g03610.1;NbD020744.1;NbD035559.1;Nbe14g00600.1;Nbe14g00600.2;NbQ05g00400.1;Niben261Chr08g0155022.1;Niben261Chr17g0214011.1;NbQ08g22600.1;NbQ06g03690.1;Niben261Chr13g1364019.1;Nbe19g35730.1;Nbe19g35740.1;Niben261Chr02g1472004.1;NbL08g21030.1;Niben261Scf09942g0000001.1	Niben261Chr12g0041008.1;NbL05g00360.1;Nbe05g29330.1;NbD029714.1;Nbe17g26550.1;NbL06g03610.1;NbD020744.1;NbD035559.1;Nbe14g00600.1;Nbe14g00600.2;NbQ05g00400.1;Niben261Chr08g0155022.1;Niben261Chr17g0214011.1;NbQ08g22600.1;NbQ06g03690.1;Niben261Chr13g1364019.1;Nbe19g35730.1;Nbe19g35740.1;Niben261Chr02g1472004.1;NbL08g21030.1;Niben261Scf09942g0000001.1	2;2;2;2;2;2;2;2;2;2;2;2;2;1;1;1;1;1;1;1;1	2;2;2;2;2;2;2;2;2;2;2;2;2;1;1;1;1;1;1;1;1	Niben261Chr12g0041008.1 protein AED:0.25 eAED:0.25 QI:0|0|0|0.91|1|1|12|0|610;NbL05g00360.1 NbLab360C05-3991005-4000449 signal_recognition_particle_54_kDa_protein_1_(LOC107772766)_mRNA_%28XM_016592242.1_XP_016447728.1%29;Nbe05g29330.1 gene=Nbe05g29330;NbD0	21	2	2	4.3	4.3	610;494;501;498;498;498;494;494;494;494;494;476;451;121;436;357;299;299;265;136;110	79;469	91;604	302	1872	1004	1449	1309	1264	1244
544	-0.182073	NbQ04g00610.1	0.659643	0.590874	NbQ04g00610.1;NbL04g00610.1;Nbe07g00740.1;NbD048677.1;Niben261Chr11g1418007.1;NbQ14g15750.1;Niben261Chr05g0564006.1;Nbe08g21370.2;Nbe08g21370.1;NbD019980.1;NbL14g14920.1	NbQ04g00610.1;NbL04g00610.1;Nbe07g00740.1;NbD048677.1;Niben261Chr11g1418007.1;NbQ14g15750.1;Niben261Chr05g0564006.1;Nbe08g21370.2;Nbe08g21370.1;NbD019980.1;NbL14g14920.1	2;2;2;2;2;1;1;1;1;1;1	2;2;2;2;2;1;1;1;1;1;1	NbQ04g00610.1 NbQld183C04-1617089-1630556 villin-3-like_(LOC109230958)_mRNA_%28XM_019396461.1_XP_019252006.1%29;NbL04g00610.1 NbLab360C04-1808734-1822241 villin-3-like_(LOC109230958)_mRNA_%28XM_019396461.1_XP_019252006.1%29;Nbe07g00740.1 gene=Nbe07g00740;N	11	2	2	2.5	2.5	950;950;950;950;1186;469;930;950;950;950;951	251;1113	327;1423	544	3521	1561	2163	1734	2497	2155
370	-0.186576	Niben261Chr06g1457011.1	0.667452	0.596447	Niben261Chr06g1457011.1;Nbe06g00830.2;NbL13g00690.1;Nbe06g00830.1;NbD026904.1;NbQ13g00760.1	Niben261Chr06g1457011.1;Nbe06g00830.2;NbL13g00690.1;Nbe06g00830.1;NbD026904.1;NbQ13g00760.1	3;3;3;3;3;2	3;3;3;3;3;2	Niben261Chr06g1457011.1 protein AED:0.58 eAED:0.58 QI:0|0|0|0.57|0.5|0.42|7|0|262;Nbe06g00830.2 gene=Nbe06g00830;NbL13g00690.1 NbLab360C13+3099857-3115525 tetratricopeptide_repeat_protein_1-like_(LOC107818325)_transcript_variant_X1_mRNA_%28XM_016644320.1_X	6	3	3	16.4	16.4	262;282;283;283;283;282	997;1076;1094	1287;1376;1399	370	4136	3070	1944	3098	2832	2110
530	-0.188588	NbD046302.1	0.636262	0.586031	NbD046302.1;Niben261Chr14g1377012.1;Nbe09g31410.1;NbE03057245.1;Niben261Chr03g0096001.1;NbQ17g26810.1;NbQ10g22770.1;NbL17g25820.1;Nbe12g37680.1;NbD050651.1;NbL10g21470.1	NbD046302.1;Niben261Chr14g1377012.1;Nbe09g31410.1;NbE03057245.1;Niben261Chr03g0096001.1;NbQ17g26810.1;NbQ10g22770.1;NbL17g25820.1;Nbe12g37680.1;NbD050651.1;NbL10g21470.1	1;1;1;1;1;1;1;1;1;1;1	1;1;1;1;1;1;1;1;1;1;1	NbD046302.1 bifunctional dTDP-4-dehydrorhamnose 3,5-epimerase/dTDP-4-dehydrorhamnose reductase (XP_019247171.1);Niben261Chr14g1377012.1 protein AED:0.03 eAED:0.07 QI:0|0|0|1|1|1|2|0|281;Nbe09g31410.1 gene=Nbe09g31410;NbE03057245.1 bifunctional dTDP-4-dehy	11	1	1	5	5	280;281;281;282;298;298;298;298;298;298;324	305	401	530	699	586	592	746	450	451
527	-0.191051	NbQ18g11550.1	0.469357	0.507121	NbQ18g11550.1;NbL18g11220.1;Nbe16g14800.1;NbD045751.1;Niben261Chr19g0739007.1	NbQ18g11550.1;NbL18g11220.1;Nbe16g14800.1;NbD045751.1;Niben261Chr19g0739007.1	2;2;2;2;2	2;2;2;2;2	NbQ18g11550.1 NbQld183C18+70153310-70154472 glutathione_S-transferase_U9-like_(LOC107821321)_mRNA_%28XM_016647758.1_XP_016503244.1%29;NbL18g11220.1 NbLab360C18+70401409-70402628 glutathione_S-transferase_U9-like_(LOC107821321)_mRNA_%28XM_016647758.1_XP_016	5	2	2	7.6	7.6	223;223;223;223;315	74;558	86;720	527	1715	1064	1486	975	1343	1418
453	-0.191224	NbQ13g00480.1	0.332333	0.425287	NbQ13g00480.1;NbQ08g05110.1;NbL13g00440.1;Nbe06g00540.1;NbE03057504.1;NbD036154.1	NbQ13g00480.1;NbQ08g05110.1;NbL13g00440.1;Nbe06g00540.1;NbE03057504.1;NbD036154.1	1;1;1;1;1;1	1;1;1;1;1;1	NbQ13g00480.1 NbQld183C13-2039554-2043600 probable_alphaalpha-trehalose-phosphate_synthase_[UDP-forming]_11_(LOC109234563)_mRNA_%28XM_019400594.1_XP_019256139.1%29;NbQ08g05110.1 NbQld183C08+36595767-36599382 probable_alphaalpha-trehalose-phosphate_synthase	6	1	1	1.5	1.5	847;852;854;854;854;854	1146	1462	453	253	188	429	0	354	408
305	-0.191793	Niben261Chr03g0237008.1	0.600929	0.574717	Niben261Chr03g0237008.1;NbD020891.1	Niben261Chr03g0237008.1;NbD020891.1	1;1	1;1	Niben261Chr03g0237008.1 protein AED:0.17 eAED:0.17 QI:0|0|0|1|1|1|4|0|285;NbD020891.1 Partial, probable cysteine protease RD21B (XP_019239500.1)	2	1	1	5.6	5.6	285;316	150	188	305	694	441	1042	917	592	397
561	-0.193597	Niben261Chr02g0680001.1	0.50731	0.532675	Niben261Chr02g0680001.1;NbQ08g09810.1;NbL08g09090.1;Nbe15g19540.1;NbD051049.1	Niben261Chr02g0680001.1;NbQ08g09810.1;NbL08g09090.1;Nbe15g19540.1;NbD051049.1	1;1;1;1;1	1;1;1;1;1	Niben261Chr02g0680001.1 protein AED:0.03 eAED:0.03 QI:0|0|0|0.66|0.5|0.33|3|0|421;NbQ08g09810.1 NbQld183C08-64853735-64856687 uncharacterized_acetyltransferase_At3g50280-like_(LOC107788915)_mRNA_%28XM_016610656.1_XP_016466142.1%29;NbL08g09090.1 NbLab360C08	5	1	1	2.9	2.9	421;443;443;443;443	885	1135	561	2108	1675	1847	1534	1643	1746
220	-0.201453	NbD014285.1	0.957452	0.713638	NbD014285.1;Niben261Chr16g0942012.1;Niben261Chr16g0942013.1;Nbe18g10590.1	NbD014285.1;Niben261Chr16g0942012.1;Niben261Chr16g0942013.1;Nbe18g10590.1	1;1;1;1	1;1;1;1	NbD014285.1 RNA polymerase II subunit 5-mediating protein homolog isoform X1 (XP_018627921.1);Niben261Chr16g0942012.1 protein AED:0.31 eAED:0.31 QI:0|0|0|1|0.57|0.62|8|0|347;Niben261Chr16g0942013.1 protein AED:0.34 eAED:0.42 QI:83|0|0|1|0.25|0.33|9|0|350;	4	1	1	3.6	3.6	336;347;350;363	297	393	220	158	241	0	177	170	0
447	-0.208433	Niben261Chr11g0101003.1	0.542595	0.549133	Niben261Chr11g0101003.1;NbE03058615.1;Niben261Chr01g0054008.1;NbQ15g25560.1;NbL15g24190.1;NbL04g18890.1;Nbe13g36880.1;Nbe07g28660.1;NbD035651.1;NbD035662.1	Niben261Chr11g0101003.1;NbE03058615.1;Niben261Chr01g0054008.1;NbQ15g25560.1;NbL15g24190.1;NbL04g18890.1;Nbe13g36880.1;Nbe07g28660.1;NbD035651.1;NbD035662.1	1;1;1;1;1;1;1;1;1;1	1;1;1;1;1;1;1;1;1;1	Niben261Chr11g0101003.1 protein AED:0.03 eAED:0.03 QI:0|0|0|1|0.75|0.6|5|0|390;NbE03058615.1 protochlorophyllide reductase, chloroplastic-like (XP_016474082.1);Niben261Chr01g0054008.1 protein AED:0.08 eAED:0.08 QI:0|0|0|1|1|1|5|0|399;NbQ15g25560.1 NbQld18	10	1	1	2.6	2.6	390;391;399;399;399;399;399;399;399;400	537	691	447	574	893	830	554	606	828
359	-0.208683	NbL13g00860.1	0.546857	0.552115	NbL13g00860.1;Nbe06g01000.2;Nbe06g01000.1;NbE03054955.1;NbD025650.1;Niben261Chr06g1450020.1;NbQ13g00920.1	NbL13g00860.1;Nbe06g01000.2;Nbe06g01000.1;NbE03054955.1;NbD025650.1;Niben261Chr06g1450020.1;NbQ13g00920.1	8;8;8;8;8;8;6	2;2;2;2;2;2;2	NbL13g00860.1 NbLab360C13+3623966-3639052 clustered_mitochondria_protein_(LOC104238675)_transcript_variant_X4_mRNA_%28XM_009793111.1_XP_009791413.1%29;Nbe06g01000.2 gene=Nbe06g01000;Nbe06g01000.1 gene=Nbe06g01000;NbE03054955.1 clustered mitochondria protei	7	8	2	6.3	1.6	1869;1869;1873;1875;1875;1905;1869	59;147;176;689;771;834;862;914	67;185;219;882;977;1075;1103;1177	359	724	959	656	647	664	713
134	-0.211312	NbQ04g19710.1	0.479833	0.511497	NbQ04g19710.1;NbE05066320.1;Niben261Chr19g0239005.1;Niben261Chr11g0197001.1;Niben261Chr03g0313005.1;NbQ18g17680.1;NbL18g17190.1;NbL17g21510.1;Nbe16g05320.2;Nbe16g05320.1;Nbe12g31940.1;Nbe07g27260.1;NbD046680.1;NbD039935.1;NbD006840.1;NbL04g18280.1	NbQ04g19710.1;NbE05066320.1;Niben261Chr19g0239005.1;Niben261Chr11g0197001.1;Niben261Chr03g0313005.1;NbQ18g17680.1;NbL18g17190.1;NbL17g21510.1;Nbe16g05320.2;Nbe16g05320.1;Nbe12g31940.1;Nbe07g27260.1;NbD046680.1;NbD039935.1;NbD006840.1;NbL04g18280.1	1;1;1;1;1;1;1;1;1;1;1;1;1;1;1;1	1;1;1;1;1;1;1;1;1;1;1;1;1;1;1;1	NbQ04g19710.1 NbQld183C04-114467287-114475560 protein-tyrosine-phosphatase_IBR5-like_(LOC109212545)_mRNA_%28XM_019376194.1_XP_019231739.1%29;NbE05066320.1 protein-tyrosine-phosphatase IBR5-like (XP_019231739.1);Niben261Chr19g0239005.1 protein AED:0.04 eAE	16	1	1	9.6	9.6	136;240;273;273;273;273;273;273;273;273;273;273;273;273;273;277	1127	1439	134	450	2055	1451	641	876	1900
574	-0.211547	Nbe00g04440.1	0.635357	0.586031	Nbe00g04440.1;Nbe14g15620.1;Niben261Chr06g0220010.1;Nbe00g00070.1;Nbe00g00210.1;Nbe00g01040.1;Nbe00g04510.1;Nbe00g00850.1;Nbe00g01330.1;Niben261Chr05g0473001.1;Niben261Chr10g0443015.1;NbL07g00230.1;NbL16g04540.1;Niben261Chr18g0372001.1;Niben261Chr01g0632006.1;NbL15g04850.1;Niben261Chr17g1265007.1;Niben261Chr06g0220006.1;NbE05064048.1;NbQ06g16730.1;Niben261Chr04g0834009.1;Niben261Chr01g0049001.1;N…	Nbe00g04440.1;Nbe14g15620.1;Niben261Chr06g0220010.1;Nbe00g00070.1;Nbe00g00210.1;Nbe00g01040.1;Nbe00g04510.1;Nbe00g00850.1;Nbe00g01330.1;Niben261Chr05g0473001.1;Niben261Chr10g0443015.1;NbL07g00230.1;NbL16g04540.1;Niben261Chr18g0372001.1	5;5;5;5;5;5;5;5;5;4;4;3;3;3;2;2;2;2;2;2;2;2;1;1;1;1;1;1;1;1;1;1;1	5;5;5;5;5;5;5;5;5;4;4;3;3;3;2;2;2;2;2;2;2;2;1;1;1;1;1;1;1;1;1;1;1	Nbe00g04440.1 gene=Nbe00g04440;Nbe14g15620.1 gene=Nbe14g15620;Niben261Chr06g0220010.1 protein AED:0.36 eAED:0.36 QI:0|0|0|1|1|1|2|0|515;Nbe00g00070.1 gene=Nbe00g00070;Nbe00g00210.1 gene=Nbe00g00210;Nbe00g01040.1 gene=Nbe00g01040;Nbe00g04510.1 gene=Nbe00g04	33	5	5	16.9	16.9	498;593;515;498;498;498;498;459;459;283;410;512;241;255;67;368;405;620;116;348;196;173;382;397;262;244;237;237;220;207;174;116;350	379;501;580;680;1042	490;491;649;748;749;871;1336;1337;1338	574	9451	9832	16519	12247	9503	9169
253	-0.212179	NbD023451.1	0.59281	0.572368	NbD023451.1;Niben261Chr13g1091008.1;NbD016943.1;Niben261Chr14g1426001.1;Niben261Chr10g0967007.1;Niben261Chr03g0612004.1;Niben261Chr02g1310001.1;NbQ10g23650.1;NbQ08g20180.1;NbL17g17340.1;NbL11g05770.1;NbL10g22320.1;NbL09g05810.1;NbL08g18700.1;Nbe16g13720.1;Niben261Chr19g0692012.1;NbD044031.1;Nbe12g26070.1;Nbe10g25500.3;Nbe10g25500.2;Nbe10g25500.1;Nbe09g32520.1;Nbe02g25150.1;NbD052939.1;Nbe15g04790…	NbD023451.1;Niben261Chr13g1091008.1;NbD016943.1;Niben261Chr14g1426001.1;Niben261Chr10g0967007.1;Niben261Chr03g0612004.1;Niben261Chr02g1310001.1;NbQ10g23650.1;NbQ08g20180.1;NbL17g17340.1;NbL11g05770.1;NbL10g22320.1;NbL09g05810.1;NbL08g18700.1;Nbe16g13720.1;Niben261Chr19g0692012.1;NbD044031.1;Nbe12g26070.1;Nbe10g25500.3;Nbe10g25500.2;Nbe10g25500.1;Nbe09g32520.1;Nbe02g25150.1;NbD052939.1;Nbe15g04790…	1;1;1;1;1;1;1;1;1;1;1;1;1;1;1;1;1;1;1;1;1;1;1;1;1;1;1;1;1;1;1;1	1;1;1;1;1;1;1;1;1;1;1;1;1;1;1;1;1;1;1;1;1;1;1;1;1;1;1;1;1;1;1;1	NbD023451.1 Partial, 60S ribosomal protein L13-2-like (XP_016449595.1);Niben261Chr13g1091008.1 protein AED:0.11 eAED:0.11 QI:0|0|0|0.75|0.66|0.75|4|0|124;NbD016943.1 60S ribosomal protein L13-2-like (XP_019225018.1);Niben261Chr14g1426001.1 protein AED:0.	32	1	1	9.9	9.9	111;124;206;206;206;206;206;206;206;206;206;206;206;206;206;206;206;206;206;206;206;206;206;206;206;206;206;141;131;130;125;436	873	1119	253	513	662	1077	756	522	666
79	-0.213022	Niben261Chr15g1051002.1	0.657619	0.590874	Niben261Chr15g1051002.1;NbQ12g09070.1;Nbe04g11980.2;Niben261Chr15g1051010.1;NbL12g08590.1;Nbe04g11980.1;NbE44071961.1;NbD003740.1	Niben261Chr15g1051002.1;NbQ12g09070.1;Nbe04g11980.2;Niben261Chr15g1051010.1;NbL12g08590.1;Nbe04g11980.1;NbE44071961.1;NbD003740.1	3;3;3;3;3;3;3;3	0;0;0;0;0;0;0;0	Niben261Chr15g1051002.1 protein AED:0.12 eAED:0.12 QI:8|0|0|1|0.9|0.81|11|0|696;NbQ12g09070.1 NbQld183C12+44324279-44342994 epidermal_growth_factor_receptor_substrate_15-like_1_(LOC104214921)_transcript_variant_X2_mRNA_%28XM_009764645.1_XP_009762947.1%29;N	8	3	0	4.2	0	696;1154;1154;1180;1180;1180;1194;1194	127;128;886	164;165;1136	79	5431	3689	8094	4008	4621	6222
55	-0.213126	NbD002751.1	0.639429	0.587659	NbD002751.1;Nbe03g26520.3;NbD032621.1;NbE05065951.1;Nbe03g26520.2;NbL12g10060.1;Nbe04g13810.1;NbQ02g19040.1;NbL02g17690.1;Nbe03g26520.1;NbE44069131.1;NbQ12g10660.1;Niben261Chr07g1219008.1	NbD002751.1;Nbe03g26520.3;NbD032621.1;NbE05065951.1;Nbe03g26520.2;NbL12g10060.1;Nbe04g13810.1;NbQ02g19040.1;NbL02g17690.1;Nbe03g26520.1;NbE44069131.1;NbQ12g10660.1;Niben261Chr07g1219008.1	1;1;1;1;1;1;1;1;1;1;1;1;1	1;1;1;1;1;1;1;1;1;1;1;1;1	NbD002751.1 DNA-damage-repair/toleration protein DRT111, chloroplastic (XP_019227613.1);Nbe03g26520.3 gene=Nbe03g26520;NbD032621.1 DNA-damage-repair/toleration protein DRT111, chloroplastic-like (XP_016494774.1);NbE05065951.1 DNA-damage-repair/toleration	13	1	1	4.3	4.3	303;355;362;365;365;382;382;389;391;391;392;404;414	854	1095	55	463	533	737	688	325	482
531	-0.213615	Niben261Chr06g0238004.1	0.519262	0.537438	Niben261Chr06g0238004.1;NbQ18g03050.1;NbQ13g25610.1;NbL18g02860.1;NbL13g24110.1;Nbe16g27740.3;Nbe16g27740.2;Nbe16g27740.1;Nbe06g33720.1;NbD048944.1;NbD046663.1;Niben261Chr19g1310009.1	Niben261Chr06g0238004.1;NbQ18g03050.1;NbQ13g25610.1;NbL18g02860.1;NbL13g24110.1;Nbe16g27740.3;Nbe16g27740.2;Nbe16g27740.1;Nbe06g33720.1;NbD048944.1;NbD046663.1;Niben261Chr19g1310009.1	1;1;1;1;1;1;1;1;1;1;1;1	1;1;1;1;1;1;1;1;1;1;1;1	Niben261Chr06g0238004.1 protein AED:0.08 eAED:0.08 QI:0|0|0|1|1|1|6|0|654;NbQ18g03050.1 NbQld183C18-16251326-16263543 neutral/alkaline_invertase_3_chloroplastic-like_(LOC107810684)_mRNA_%28XM_016635486.1_XP_016490972.1%29;NbQ13g25610.1 NbQld183C13-11721245	12	1	1	1.7	1.7	654;654;654;654;654;654;654;654;654;654;654;664	968	1241	531	637	905	834	691	768	590
478	-0.224746	NbQ03g01880.1	0.854476	0.681132	NbQ03g01880.1;Nbe05g00390.1;NbD039466.1;Niben261Chr08g1270001.1;NbL03g01740.1	NbQ03g01880.1;Nbe05g00390.1;NbD039466.1;Niben261Chr08g1270001.1;NbL03g01740.1	1;1;1;1;1	1;1;1;1;1	NbQ03g01880.1 NbQld183C03-10336738-10348417 uncharacterized_LOC109227426_(LOC109227426)_mRNA_%28XM_019392588.1_XP_019248133.1%29;Nbe05g00390.1 gene=Nbe05g00390;NbD039466.1 uncharacterized protein LOC107826806 (XP_016509326.1);Niben261Chr08g1270001.1 prote	5	1	1	3.9	3.9	304;421;421;443;500	547	702	478	354	300	164	255	131	314
313	-0.226187	NbQ17g02570.1	0.38331	0.462615	NbQ17g02570.1;Niben261Chr08g1015005.1;Niben261Chr03g1716001.1;NbQ03g05230.1;NbL17g02630.1;NbL03g05230.1;Nbe12g04500.1;Nbe05g08000.1;NbE03061770.1;NbD027051.1;NbD021310.1	NbQ17g02570.1;Niben261Chr08g1015005.1;Niben261Chr03g1716001.1;NbQ03g05230.1;NbL17g02630.1;NbL03g05230.1;Nbe12g04500.1;Nbe05g08000.1;NbE03061770.1;NbD027051.1;NbD021310.1	1;1;1;1;1;1;1;1;1;1;1	1;1;1;1;1;1;1;1;1;1;1	NbQ17g02570.1 NbQld183C17+19799869-19802174 guanylate_kinase_2-like_(LOC109217036)_mRNA_%28XM_019381264.1_XP_019236809.1%29;Niben261Chr08g1015005.1 protein AED:0.06 eAED:0.06 QI:0|0|0|1|1|1|9|0|398;Niben261Chr03g1716001.1 protein AED:0.12 eAED:0.12 QI:0|0|	11	1	1	4.9	4.9	203;398;398;399;399;399;399;399;399;399;399	138	176	313	1000	1595	1085	830	1053	1263
406	-0.229043	NbD030674.1	0.49319	0.523081	NbD030674.1;NbL18g00230.1;Nbe16g31650.1;Niben261Chr19g1477008.1;NbQ18g00220.1;Niben261Chr02g1506012.1;Nbe15g00350.1;NbD025372.1;Niben261Chr02g1506006.1;NbD025371.1;NbQ18g00210.1;NbE44070894.1;NbD030675.1;Nbe16g31660.1;NbL18g00220.1;Niben261Chr19g1477007.1;NbL08g21570.1;NbL08g21580.1	NbD030674.1;NbL18g00230.1;Nbe16g31650.1;Niben261Chr19g1477008.1;NbQ18g00220.1;Niben261Chr02g1506012.1;Nbe15g00350.1;NbD025372.1	3;3;3;3;3;2;2;2;1;1;1;1;1;1;1;1;1;1	3;3;3;3;3;2;2;2;1;1;1;1;1;1;1;1;1;1	NbD030674.1 nicotinate-nucleotide pyrophosphorylase [carboxylating], chloroplastic-like (XP_016508245.1);NbL18g00230.1 NbLab360C18+840397-847969 nicotinate-nucleotide_pyrophosphorylase_[carboxylating]_chloroplastic-like_(LOC107825849)_mRNA_%28XM_016652759	18	3	3	8.6	8.6	350;369;350;350;191;379;351;351;350;350;351;350;351;351;355;340;370;111	398;644;932	516;822;1199	406	2919	1949	2162	2131	2072	1795
196	-0.233529	NbL09g23350.1	0.89669	0.693573	NbL09g23350.1;Niben261Chr13g0018009.1;NbQ09g24700.1;Nbe10g00560.2;Nbe10g00560.1;NbD011804.1	NbL09g23350.1;Niben261Chr13g0018009.1;NbQ09g24700.1;Nbe10g00560.2;Nbe10g00560.1;NbD011804.1	1;1;1;1;1;1	1;1;1;1;1;1	NbL09g23350.1 NbLab360C09-142961940-142964120 pre-mRNA-splicing_factor_syf2_(LOC109209686)_mRNA_%28XM_019373003.1_XP_019228548.1%29;Niben261Chr13g0018009.1 protein AED:0.03 eAED:0.03 QI:0|0|0|1|1|1|5|0|310;NbQ09g24700.1 NbQld183C09-139451809-139460361 pre-	6	1	1	9.1	9.1	121;310;310;310;310;310	732	929	196	429	140	428	332	303	213
543	-0.235781	NbQ07g03480.1	0.185333	0.332773	NbQ07g03480.1;Nbe11g23360.1;Nbe11g23340.6;Nbe11g23340.4;Nbe11g23340.1;Niben261Scf00615g0000001.1;NbL07g03690.1;Nbe11g23360.3;Nbe11g23360.2;Nbe11g23340.5;Nbe11g23340.3;Nbe11g23340.2;NbD048553.1;NbE44070458.1;Niben261Chr18g0240006.1	NbQ07g03480.1;Nbe11g23360.1;Nbe11g23340.6;Nbe11g23340.4;Nbe11g23340.1;Niben261Scf00615g0000001.1;NbL07g03690.1;Nbe11g23360.3;Nbe11g23360.2;Nbe11g23340.5;Nbe11g23340.3;Nbe11g23340.2;NbD048553.1;NbE44070458.1;Niben261Chr18g0240006.1	1;1;1;1;1;1;1;1;1;1;1;1;1;1;1	1;1;1;1;1;1;1;1;1;1;1;1;1;1;1	NbQ07g03480.1 NbQld183C07-23046156-23047145 polyadenylate-binding_protein-interacting_protein_7_(LOC109237039)_transcript_variant_X2_mRNA_%28XM_019403282.1_XP_019258827.1%29;Nbe11g23360.1 gene=Nbe11g23360;Nbe11g23340.6 gene=Nbe11g23340;Nbe11g23340.4 gene=N	15	1	1	4.5	4.5	287;417;417;417;417;432;573;573;573;573;573;573;573;579;639	895	1152	543	1489	1343	1426	1882	1364	370
270	-0.236214	Nbe03g16050.1	0.524238	0.539633	Nbe03g16050.1;NbD018307.1;NbL02g09920.1;Niben261Chr07g0843004.1	Nbe03g16050.1;NbD018307.1;NbL02g09920.1;Niben261Chr07g0843004.1	2;2;1;1	1;1;1;1	Nbe03g16050.1 gene=Nbe03g16050;NbD018307.1 Aminocyclopropanecarboxylate oxidase (BAR72291.1);NbL02g09920.1 NbLab360C02+78817348-78819723 1-aminocyclopropane-1-carboxylate_oxidase_(LOC104247729)_mRNA_%28XM_009803814.1_XP_009802116.1%29;Niben261Chr07g084300	4	2	1	5.4	2.5	316;316;222;281	23;1067	26;1367	270	3952	3117	3611	3110	3585	2372
329	-0.242194	NbL19g15680.1	0.573643	0.563916	NbL19g15680.1;Nbe18g13930.1;Nbe18g13930.2;Niben261Chr12g0395006.1;Niben261Chr16g0799016.1;NbD022888.1;NbL05g06990.1;NbQ19g16400.1;Nbe14g09490.1;NbE03059499.1;NbD047140.1;NbQ05g07420.1;NbL12g01580.1;NbD043564.1;NbQ12g01700.1;Niben261Chr15g1466012.1;NbE03055195.1;Niben261Chr07g0743009.1;NbE44070104.1;Nbe04g02160.3;Nbe04g02160.2;Nbe04g02160.1;Nbe03g13750.1;NbQ02g08990.1;NbL02g08220.1	NbL19g15680.1;Nbe18g13930.1;Nbe18g13930.2;Niben261Chr12g0395006.1;Niben261Chr16g0799016.1;NbD022888.1;NbL05g06990.1;NbQ19g16400.1;Nbe14g09490.1;NbE03059499.1;NbD047140.1;NbQ05g07420.1;NbL12g01580.1;NbD043564.1;NbQ12g01700.1;Niben261Chr15g1466012.1;NbE03055195.1;Niben261Chr07g0743009.1;NbE44070104.1;Nbe04g02160.3;Nbe04g02160.2;Nbe04g02160.1;Nbe03g13750.1	3;3;3;3;3;3;3;3;3;3;3;3;2;2;2;2;2;2;2;2;2;2;2;1;1	3;3;3;3;3;3;3;3;3;3;3;3;2;2;2;2;2;2;2;2;2;2;2;1;1	NbL19g15680.1 NbLab360C19+75780626-75787164 ubiquitin-activating_enzyme_E1_1-like_(LOC109229709)_mRNA_%28XM_019395240.1_XP_019250785.1%29;Nbe18g13930.1 gene=Nbe18g13930;Nbe18g13930.2 gene=Nbe18g13930;Niben261Chr12g0395006.1 protein AED:0.02 eAED:0.02 QI:0|	25	3	3	2.7	2.7	1090;1080;1090;1085;1085;1080;1142;1080;1080;1080;1080;1040;1151;1151;1149;1147;1143;1213;1117;1094;1094;1094;993;590;581	472;725;738	609;921;936;937	329	7160	5181	4593	4722	4246	5349
140	-0.2434	NbD043450.1	0.59819	0.573607	NbD043450.1;NbL11g17710.1;NbL01g08190.1;NbE05066405.1;Nbe02g08930.1;Nbe01g09920.2;Nbe01g09920.1;NbD007203.1	NbD043450.1;NbL11g17710.1;NbL01g08190.1;NbE05066405.1;Nbe02g08930.1;Nbe01g09920.2;Nbe01g09920.1;NbD007203.1	1;1;1;1;1;1;1;1	1;1;1;1;1;1;1;1	NbD043450.1 Partial, exportin-2 (XP_019267377.1);NbL11g17710.1 NbLab360C11-99400825-99407370 exportin-2_(LOC109244699)_mRNA_%28XM_019411832.1_XP_019267377.1%29;NbL01g08190.1 NbLab360C01+28133540-28139749 exportin-2_(LOC109244699)_mRNA_%28XM_019411832.1_XP	8	1	1	1.2	1.2	869;975;975;975;975;975;975;975	101	125	140	1952	4901	3466	2942	3469	2306
32	-0.243951	Nbe18g08610.1	0.561619	0.561919	Nbe18g08610.1;Nbe14g01430.4;NbD001544.1;Niben261Chr16g1015002.1;NbQ19g20010.1;NbQ05g01130.1;NbL05g01080.1;Nbe18g08610.2;Nbe14g01430.2;NbL19g19210.1;Nbe18g08610.3;NbD015277.1;Nbe14g01430.1;Niben261Chr12g0069001.1	Nbe18g08610.1;Nbe14g01430.4;NbD001544.1;Niben261Chr16g1015002.1;NbQ19g20010.1;NbQ05g01130.1;NbL05g01080.1;Nbe18g08610.2;Nbe14g01430.2;NbL19g19210.1;Nbe18g08610.3;NbD015277.1;Nbe14g01430.1;Niben261Chr12g0069001.1	1;1;1;1;1;1;1;1;1;1;1;1;1;1	1;1;1;1;1;1;1;1;1;1;1;1;1;1	Nbe18g08610.1 gene=Nbe18g08610;Nbe14g01430.4 gene=Nbe14g01430;NbD001544.1 regulator of nonsense transcripts UPF3-like isoform X2 (XP_019261105.1);Niben261Chr16g1015002.1 protein AED:0.17 eAED:0.17 QI:0|0|0|1|1|1|11|0|469;NbQ19g20010.1 NbQld183C19-95181589	14	1	1	2.4	2.4	457;457;457;469;469;469;469;469;469;474;474;475;484;494	168	210	32	4233	6245	5669	4443	4068	5124
92	-0.244454	Nbe02g27230.2	0.562333	0.561919	Nbe02g27230.2;NbD004594.1;Nbe02g27230.1;Nbe10g25050.2;Nbe10g25050.1;NbE05063837.1;NbQ08g19350.1;NbL11g04080.1;NbL09g06120.1;NbD005345.1;NbL08g17820.1;Nbe15g05840.1;NbE05064841.1;NbL13g17720.1;NbD005222.1;NbL06g04610.1;NbD046056.1;Nbe11g19890.1;NbQ07g05730.1;NbD039302.1;Nbe14g21430.1;NbL07g05900.1;NbD026998.1;NbL05g15120.1;NbL03g20260.1;NbQ07g17000.1;Nbe13g15770.1;NbQ03g21280.1;NbQ03g18510.1;NbD05…	Nbe02g27230.2;NbD004594.1;Nbe02g27230.1;Nbe10g25050.2;Nbe10g25050.1;NbE05063837.1;NbQ08g19350.1;NbL11g04080.1;NbL09g06120.1;NbD005345.1;NbL08g17820.1;Nbe15g05840.1;NbE05064841.1;NbL13g17720.1;NbD005222.1;NbL06g04610.1;NbD046056.1;Nbe11g19890.1;NbQ07g05730.1;NbD039302.1;Nbe14g21430.1;NbL07g05900.1;NbD026998.1;NbL05g15120.1;NbL03g20260.1;NbQ07g17000.1;Nbe13g15770.1;NbQ03g21280.1;NbQ03g18510.1;NbD05…	3;3;3;3;3;3;3;3;3;3;3;3;3;2;2;2;2;2;2;2;2;2;2;2;2;2;2;2;2;2;2;2;2;2;2;2;2;2;2;2;2;2;2;2;2;2;2;2;2;2;2;2;2;2;2;2;2;2;2;1;1;1;1;1;1;1;1;1;1;1;1;1;1;1;1;1;1;1;1;1;1;1;1	3;3;3;3;3;3;3;3;3;3;3;3;3;2;2;2;2;2;2;2;2;2;2;2;2;2;2;2;2;2;2;2;2;2;2;2;2;2;2;2;2;2;2;2;2;2;2;2;2;2;2;2;2;2;2;2;2;2;2;1;1;1;1;1;1;1;1;1;1;1;1;1;1;1;1;1;1;1;1;1;1;1;1	Nbe02g27230.2 gene=Nbe02g27230;NbD004594.1 plasma membrane ATPase 2 (XP_016457714.1);Nbe02g27230.1 gene=Nbe02g27230;Nbe10g25050.2 gene=Nbe10g25050;Nbe10g25050.1 gene=Nbe10g25050;NbE05063837.1 plasma membrane ATPase 2 (XP_016457714.1);NbQ08g19350.1 NbQld1	83	3	3	3.2	3.2	956;956;956;956;956;956;710;685;652;956;957;957;957;956;954;984;950;952;952;952;952;952;952;952;954;954;966;954;956;966;966;925;949;721;956;956;956;956;956;1459;925;925;884;925;762;806;806;806;858;558;884;891;892;894;912;925;664;925;925;533;586;588;715;356;427;620;254;1019;1188;594;731;639;640;657;698;702;190;731;863;951;951;951;188	540;625;874	695;802;1120	92	2939	5179	4457	4052	3620	2943
511	-0.252335	NbQ15g06020.1	0.455548	0.5035	NbQ15g06020.1;NbD043550.1;NbQ15g01770.1;NbL14g02560.1;Nbe08g03450.1;NbE03059978.1;Niben261Chr01g1728002.1;NbL15g01720.1;Nbe13g03040.1;NbE03058288.1;NbL15g05830.1;Nbe13g09380.1;NbE03060340.1	NbQ15g06020.1;NbD043550.1;NbQ15g01770.1;NbL14g02560.1;Nbe08g03450.1;NbE03059978.1;Niben261Chr01g1728002.1;NbL15g01720.1;Nbe13g03040.1;NbE03058288.1;NbL15g05830.1;Nbe13g09380.1;NbE03060340.1	1;1;1;1;1;1;1;1;1;1;1;1;1	1;1;1;1;1;1;1;1;1;1;1;1;1	NbQ15g06020.1 NbQld183C15+44882359-44890406 protein_ELC-like_(LOC107767728)_mRNA_%28XM_016586813.1_XP_016442299.1%29;NbD043550.1 protein ELC-like (XP_009789132.1);NbQ15g01770.1 NbQld183C15-12135606-12139445 protein_ELC-like_(LOC107828341)_mRNA_%28XM_01665	13	1	1	5.9	5.9	169;387;402;402;402;402;404;404;404;404;411;411;411	952	1225	511	833	2404	1599	1422	1292	1346
532	-0.252828	Niben261Chr09g1347004.1	0.552762	0.556739	Niben261Chr09g1347004.1;Niben261Chr09g1346003.1;NbL01g01010.1;NbE03061682.1;Nbe01g01200.3;Nbe01g01200.2;Nbe01g01200.1;NbD046690.1	Niben261Chr09g1347004.1;Niben261Chr09g1346003.1;NbL01g01010.1;NbE03061682.1;Nbe01g01200.3;Nbe01g01200.2;Nbe01g01200.1;NbD046690.1	1;1;1;1;1;1;1;1	1;1;1;1;1;1;1;1	Niben261Chr09g1347004.1 protein AED:0.40 eAED:0.40 QI:0|0|0|1|1|1|4|0|588;Niben261Chr09g1346003.1 protein AED:0.02 eAED:0.02 QI:0|0|0|1|1|1|4|0|588;NbL01g01010.1 NbLab360C01-2837925-2841914 probable_transcription_factor_PosF21_(LOC104117910)_transcript_var	8	1	1	2	2	588;588;588;588;588;588;588;588	602	775	532	824	400	748	590	361	704
335	-0.264471	NbD049807.1	0.416714	0.48482	NbD049807.1;NbE44070393.1;NbD023443.1;NbQ07g01160.1;NbL17g08380.1;NbL07g01240.1;Nbe12g13130.1;Nbe11g26860.1;NbE03058507.1	NbD049807.1;NbE44070393.1;NbD023443.1;NbQ07g01160.1;NbL17g08380.1;NbL07g01240.1;Nbe12g13130.1;Nbe11g26860.1;NbE03058507.1	1;1;1;1;1;1;1;1;1	1;1;1;1;1;1;1;1;1	NbD049807.1 Partial, cytokinin riboside 5-monophosphate phosphoribohydrolase LOG1-like isoform X1 (XP_016454555.1);NbE44070393.1 cytokinin riboside 5-monophosphate phosphoribohydrolase LOG1-like isoform X2 (XP_016454556.1);NbD023443.1 cytokinin ribosid	9	1	1	13.3	13.3	105;150;150;175;219;219;219;219;219	617	794	335	991	640	781	521	727	760
121	-0.274155	NbD008377.1	0.285048	0.401745	NbD008377.1;NbE05065732.1;Niben261Chr01g1782005.1;NbQ15g00960.1;NbL15g00930.1;Nbe13g01590.1;NbQ05g05170.1;NbL05g05030.1;Nbe14g06720.1;NbE03057974.1;NbD006156.1;Niben261Chr12g0282001.1;Nbe14g06720.2	NbD008377.1;NbE05065732.1;Niben261Chr01g1782005.1;NbQ15g00960.1;NbL15g00930.1;Nbe13g01590.1;NbQ05g05170.1;NbL05g05030.1;Nbe14g06720.1;NbE03057974.1;NbD006156.1;Niben261Chr12g0282001.1;Nbe14g06720.2	1;1;1;1;1;1;1;1;1;1;1;1;1	1;1;1;1;1;1;1;1;1;1;1;1;1	NbD008377.1 eukaryotic translation initiation factor 3 subunit A-like (XP_016479555.1);NbE05065732.1 eukaryotic translation initiation factor 3 subunit A-like (XP_016479555.1);Niben261Chr01g1782005.1 protein AED:0.21 eAED:0.21 QI:0|0|0|1|0.75|0.84|13|0|9	13	1	1	1.1	1.1	944;945;955;955;955;955;958;958;958;958;958;960;963	595	767	121	1082	955	1245	924	780	1010
144	-0.275107	Nbe07g12670.2	0.651405	0.590874	Nbe07g12670.2;Nbe07g12670.3;Niben261Chr11g0936015.1;NbL04g09620.1;Nbe07g12670.1;NbD007716.1	Nbe07g12670.2;Nbe07g12670.3;Niben261Chr11g0936015.1;NbL04g09620.1;Nbe07g12670.1;NbD007716.1	1;1;1;1;1;1	1;1;1;1;1;1	Nbe07g12670.2 gene=Nbe07g12670;Nbe07g12670.3 gene=Nbe07g12670;Niben261Chr11g0936015.1 protein AED:0.06 eAED:0.06 QI:0|0|0|1|1|1|5|0|766;NbL04g09620.1 NbLab360C04-46548945-46560097 uncharacterized_LOC104229595_(LOC104229595)_transcript_variant_X2_mRNA_%28XM	6	1	1	2.1	2.1	658;723;766;773;773;773	707	902	144	433	402	461	184	490	397
74	-0.278394	NbE44073759.1	0.715786	0.621136	NbE44073759.1;Niben261Chr10g1337007.1;Niben261Chr09g0980012.1;NbL01g10910.1;Nbe02g32720.1;Nbe01g13480.1;NbD025206.1;NbD003603.1;NbL11g00420.1	NbE44073759.1;Niben261Chr10g1337007.1;Niben261Chr09g0980012.1;NbL01g10910.1;Nbe02g32720.1;Nbe01g13480.1;NbD025206.1;NbD003603.1;NbL11g00420.1	1;1;1;1;1;1;1;1;1	1;1;1;1;1;1;1;1;1	NbE44073759.1 F-actin-capping protein subunit alpha-like isoform X2 (XP_016510236.1);Niben261Chr10g1337007.1 protein AED:0.05 eAED:0.06 QI:0|0|0|1|1|1|10|0|310;Niben261Chr09g0980012.1 protein AED:0.12 eAED:0.12 QI:0|0|0|1|1|1|10|0|310;NbL01g10910.1 NbLab3	9	1	1	4	4	273;310;310;310;310;310;310;310;318	11	13	74	572	316	434	375	297	418
72	-0.278479	NbQ16g20720.1	0.26281	0.390245	NbQ16g20720.1;NbQ15g04070.1;NbL16g19650.1;NbL11g00380.1;NbD049416.1;Nbe02g32770.1;Niben261Chr10g1339003.1;Niben261Chr09g0982008.1;Niben261Chr01g1547006.1;NbL15g03860.1;NbL01g10850.1;Nbe01g13430.1;NbD046368.1;NbD013144.1;Nbe19g12180.1;NbD003598.1;Niben261Chr04g0521007.1;Nbe13g06420.1	NbQ16g20720.1;NbQ15g04070.1;NbL16g19650.1;NbL11g00380.1;NbD049416.1;Nbe02g32770.1;Niben261Chr10g1339003.1;Niben261Chr09g0982008.1;Niben261Chr01g1547006.1;NbL15g03860.1;NbL01g10850.1;Nbe01g13430.1;NbD046368.1;NbD013144.1;Nbe19g12180.1;NbD003598.1;Niben261Chr04g0521007.1;Nbe13g06420.1	1;1;1;1;1;1;1;1;1;1;1;1;1;1;1;1;1;1	1;1;1;1;1;1;1;1;1;1;1;1;1;1;1;1;1;1	NbQ16g20720.1 NbQld183C16+125283742-125287409 40S_ribosomal_protein_S10-like_(LOC104228692)_mRNA_%28XM_009781216.1_XP_009779518.1%29;NbQ15g04070.1 NbQld183C15+29893482-29897213 40S_ribosomal_protein_S10-1-like_(LOC109219814)_mRNA_%28XM_019384285.1_XP_01923	18	1	1	7.4	7.4	136;177;216;209;208;208;205;186;181;181;181;181;181;181;181;181;180;455	508	656	72	884	1207	1196	1082	627	1001
371	-0.280781	NbQ18g10730.1	0.436476	0.495459	NbQ18g10730.1;NbL18g10520.1;Nbe16g16010.1;Niben261Chr19g0796001.1;NbD027043.1	NbQ18g10730.1;NbL18g10520.1;Nbe16g16010.1;Niben261Chr19g0796001.1;NbD027043.1	1;1;1;1;1	1;1;1;1;1	NbQ18g10730.1 NbQld183C18+64871923-64883989 binding_partner_of_ACD11_1-like_(LOC109226439)_mRNA_%28XM_019391188.1_XP_019246733.1%29;NbL18g10520.1 NbLab360C18+65051389-65063741 binding_partner_of_ACD11_1-like_(LOC109226439)_mRNA_%28XM_019391188.1_XP_0192467	5	1	1	5.4	5.4	202;275;275;297;297	730	926;927	371	3391	3405	3625	2919	2277	3382
201	-0.282	Nbe11g25980.1	0.478333	0.511196	Nbe11g25980.1;NbD017043.1;NbQ16g23840.1;Nbe12g11960.2;Nbe12g11960.8;NbQ17g07950.1;NbL17g07680.1;Nbe12g11960.1;Nbe12g11960.3;Nbe12g11960.4;Nbe12g11960.5;Nbe19g07250.1;NbL16g22840.1;NbQ06g21570.1;Nbe17g00550.1;NbD035485.1;NbL06g20780.1;Nbe12g11960.6;NbQ07g01800.1;Niben261Chr03g1316005.1;NbL09g15610.1;NbD012306.1;Nbe11g25980.2;Nbe10g12180.1;NbD026961.1;NbD026305.1;NbL07g01930.1;Niben261Chr18g0126003…	Nbe11g25980.1;NbD017043.1;NbQ16g23840.1;Nbe12g11960.2;Nbe12g11960.8;NbQ17g07950.1;NbL17g07680.1;Nbe12g11960.1;Nbe12g11960.3;Nbe12g11960.4;Nbe12g11960.5;Nbe19g07250.1;NbL16g22840.1;NbQ06g21570.1;Nbe17g00550.1;NbD035485.1;NbL06g20780.1;Nbe12g11960.6;NbQ07g01800.1;Niben261Chr03g1316005.1;NbL09g15610.1;NbD012306.1;Nbe11g25980.2;Nbe10g12180.1;NbD026961.1;NbD026305.1;NbL07g01930.1;Niben261Chr18g0126003…	1;1;1;1;1;1;1;1;1;1;1;1;1;1;1;1;1;1;1;1;1;1;1;1;1;1;1;1;1;1;1;1;1	1;1;1;1;1;1;1;1;1;1;1;1;1;1;1;1;1;1;1;1;1;1;1;1;1;1;1;1;1;1;1;1;1	Nbe11g25980.1 gene=Nbe11g25980;NbD017043.1 UDP-D-apiose/UDP-D-xylose synthase 2-like (XP_019247307.1);NbQ16g23840.1 NbQld183C16-148681773-148686360 UDP-D-apiose/UDP-D-xylose_synthase_2-like_(LOC104237969)_mRNA_%28XM_009792219.1_XP_009790521.1%29;Nbe12g119	33	1	1	3.3	3.3	360;387;415;388;388;388;388;388;388;388;388;387;387;387;387;387;387;362;386;386;386;386;386;386;386;386;386;386;372;369;368;362;665	318	414	201	716	467	670	424	783	317
333	-0.283303	Niben261Chr10g0278014.1	0.50981	0.532811	Niben261Chr10g0278014.1;NbL11g18370.1;Nbe02g07920.1;NbD023116.1	Niben261Chr10g0278014.1;NbL11g18370.1;Nbe02g07920.1;NbD023116.1	2;2;2;2	2;2;2;2	Niben261Chr10g0278014.1 protein AED:0.03 eAED:0.03 QI:0|0|0|1|1|1|2|0|168;NbL11g18370.1 NbLab360C11-103101546-103103650 desiccation_protectant_protein_Lea14_homolog_(LOC109242652)_mRNA_%28XM_019409489.1_XP_019265034.1%29;Nbe02g07920.1 gene=Nbe02g07920;NbD0	4	2	2	13.7	13.7	168;168;168;168	26;744	30;945	333	5144	2225	4286	2409	4045	3123
115	-0.288999	Nbe14g02850.2	0.476857	0.510918	Nbe14g02850.2;Nbe14g02850.1;NbD005917.1;NbL05g02090.1;Nbe14g02850.3;NbE44071714.1;NbQ05g02250.1	Nbe14g02850.2;Nbe14g02850.1;NbD005917.1;NbL05g02090.1;Nbe14g02850.3;NbE44071714.1;NbQ05g02250.1	2;2;2;2;2;2;1	2;2;2;2;2;2;1	Nbe14g02850.2 gene=Nbe14g02850;Nbe14g02850.1 gene=Nbe14g02850;NbD005917.1 uncharacterized protein LOC107758913 (XP_016432247.1);NbL05g02090.1 NbLab360C05+13711827-13714699 uncharacterized_LOC109210041_(LOC109210041)_transcript_variant_X2_mRNA_%28XM_019373	7	2	2	5.8	5.8	428;428;428;447;447;478;428	120;759	152;153;154;961	115	8364	8057	9806	6927	6980	7559
169	-0.289949	NbL08g03230.1	0.279024	0.395912	NbL08g03230.1;Niben261Chr02g0222009.1;NbQ08g03490.1;Nbe15g29420.1;NbD009361.1	NbL08g03230.1;Niben261Chr02g0222009.1;NbQ08g03490.1;Nbe15g29420.1;NbD009361.1	1;1;1;1;1	1;1;1;1;1	NbL08g03230.1 NbLab360C08-21571034-21572525 phototropin-1-like_(LOC107762531)_mRNA_%28XM_016580891.1_XP_016436377.1%29;Niben261Chr02g0222009.1 protein AED:0.76 eAED:0.76 QI:0|0|0|0.66|1|1|3|0|310;NbQ08g03490.1 NbQld183C08-22727069-22750095 phototropin-1-li	5	1	1	4.5	4.5	309;310;1027;1027;1027	313	409	169	1889	1462	1724	1251	1353	1547
481	-0.291879	Nbe13g07140.4	0.46969	0.507121	Nbe13g07140.4;Niben261Chr01g1508003.1;NbD039658.1;Nbe13g07140.6;NbE03057400.1;NbQ15g04500.1;NbL15g04300.1;NbL11g19670.1;Nbe13g07140.5;Nbe13g07140.1;Nbe19g04390.2;Nbe13g07140.3;Nbe19g04390.8;Nbe19g04390.5;Nbe19g04390.7;Nbe19g04390.1;Nbe19g04390.6;Nbe19g04390.11;NbD025161.1;Nbe19g04390.9;Nbe19g04390.3;Nbe19g04390.4;NbL16g24920.1;NbQ16g25940.1;Niben261Chr04g0168008.1;Nbe19g04390.10;Nbe13g07140.2;Nbe…	Nbe13g07140.4;Niben261Chr01g1508003.1;NbD039658.1;Nbe13g07140.6;NbE03057400.1;NbQ15g04500.1;NbL15g04300.1;NbL11g19670.1;Nbe13g07140.5;Nbe13g07140.1;Nbe19g04390.2;Nbe13g07140.3;Nbe19g04390.8;Nbe19g04390.5;Nbe19g04390.7;Nbe19g04390.1;Nbe19g04390.6;Nbe19g04390.11;NbD025161.1;Nbe19g04390.9;Nbe19g04390.3;Nbe19g04390.4;NbL16g24920.1;NbQ16g25940.1;Niben261Chr04g0168008.1;Nbe19g04390.10;Nbe13g07140.2	5;5;5;5;5;5;5;5;5;5;4;4;4;4;4;4;4;4;4;4;4;4;4;4;4;3;3;2	1;1;1;1;1;1;1;1;1;1;1;1;1;1;1;1;1;1;1;1;1;1;1;1;1;1;1;1	Nbe13g07140.4 gene=Nbe13g07140;Niben261Chr01g1508003.1 protein AED:0.19 eAED:0.19 QI:0|0|0|1|1|1|11|0|765;NbD039658.1 5-methyltetrahydropteroyltriglutamate--homocysteine methyltransferase-like (XP_019232886.1);Nbe13g07140.6 gene=Nbe13g07140;NbE03057400.1	28	5	1	6.8	1.9	794;765;765;765;765;765;765;765;765;765;765;576;653;653;774;653;653;765;765;662;765;765;765;765;765;457;548;684	189;502;567;741;1100	244;245;650;732;940;1408;1409	481	10895	8447	8726	8421	7544	6962
214	-0.293187	NbE03057304.1	0.446	0.49952	NbE03057304.1;Niben261Chr15g1022010.1;Niben261Chr07g1193006.1;NbQ12g09690.1;NbQ02g18150.1;NbL12g09160.1;NbL02g16870.1;NbE05068254.1;Nbe04g12700.2;Nbe04g12700.1;Nbe03g25480.2;Nbe03g25480.1;NbD025457.1;NbD013541.1	NbE03057304.1;Niben261Chr15g1022010.1;Niben261Chr07g1193006.1;NbQ12g09690.1;NbQ02g18150.1;NbL12g09160.1;NbL02g16870.1;NbE05068254.1;Nbe04g12700.2;Nbe04g12700.1;Nbe03g25480.2;Nbe03g25480.1;NbD025457.1;NbD013541.1	1;1;1;1;1;1;1;1;1;1;1;1;1;1	1;1;1;1;1;1;1;1;1;1;1;1;1;1	NbE03057304.1 serine/threonine-protein kinase pakA-like (XP_009765251.1);Niben261Chr15g1022010.1 protein AED:0.02 eAED:0.02 QI:0|0|0|1|1|1|8|0|1295;Niben261Chr07g1193006.1 protein AED:0.02 eAED:0.02 QI:0|0|0|1|1|1|8|0|1295;NbQ12g09690.1 NbQld183C12+472233	14	1	1	0.8	0.8	1271;1295;1295;1295;1295;1295;1295;1295;1295;1295;1295;1295;1295;1295	267	352	214	760	565	812	583	633	528
227	-0.302358	Nbe03g02210.1	0.423857	0.486393	Nbe03g02210.1;NbD014819.1;Niben261Chr07g0103004.1;NbL02g01210.1;Niben261Chr15g0530011.1;NbQ12g18010.1;NbE05068487.1;Nbe04g24270.1;NbL12g17250.1;NbD017127.1;NbQ02g01270.1	Nbe03g02210.1;NbD014819.1;Niben261Chr07g0103004.1;NbL02g01210.1;Niben261Chr15g0530011.1;NbQ12g18010.1;NbE05068487.1;Nbe04g24270.1;NbL12g17250.1	3;3;3;3;2;2;2;2;2;1;1	3;3;3;3;2;2;2;2;2;1;1	Nbe03g02210.1 gene=Nbe03g02210;NbD014819.1 asparagine synthetase [glutamine-hydrolyzing] 2 (XP_016470394.1);Niben261Chr07g0103004.1 protein AED:0.09 eAED:0.10 QI:0|0|0|1|0.58|0.69|13|0|602;NbL02g01210.1 NbLab360C02-9572960-9592488 asparagine_synthetase_[g	11	3	3	5.5	5.5	581;581;602;629;439;466;545;581;603;304;336	685;1028;1138	877;1320;1451	227	13019	12853	12478	9490	10892	10717
473	-0.304312	NbE03056901.1	0.300262	0.41039	NbE03056901.1;Niben261Chr10g0004003.1;NbL11g24050.1;Nbe02g00110.1;NbD038692.1	NbE03056901.1;Niben261Chr10g0004003.1;NbL11g24050.1;Nbe02g00110.1;NbD038692.1	3;3;3;3;3	1;1;1;1;1	NbE03056901.1 translocase of chloroplast 159, chloroplastic isoform X6 (XP_018626736.1);Niben261Chr10g0004003.1 protein AED:0.00 eAED:0.00 QI:0|-1|0|1|-1|1|1|0|1479;NbL11g24050.1 NbLab360C11+128582126-128586983 translocase_of_chloroplast_159_chloroplastic	5	3	1	2.9	0.9	1370;1479;1479;1479;1479	191;377;1000	247;488;1290	473	1409	739	823	723	762	921
153	-0.305069	Niben261Chr11g1135001.1	0.271881	0.393759	Niben261Chr11g1135001.1;Nbe07g08190.1;NbD008289.1;NbL04g06500.1	Niben261Chr11g1135001.1;Nbe07g08190.1;NbD008289.1;NbL04g06500.1	2;2;2;2	2;2;2;2	Niben261Chr11g1135001.1 protein AED:0.01 eAED:0.01 QI:0|0|0|1|1|1|2|0|191;Nbe07g08190.1 gene=Nbe07g08190;NbD008289.1 uncharacterized protein LOC107786707 (XP_016463711.1);NbL04g06500.1 NbLab360C04+27817839-27819970 uncharacterized_LOC107786707_(LOC1077867	4	2	2	15.2	15.2	191;191;191;196	389;653	502;832	153	2255	1730	1162	1782	1173	1211
565	-0.30852	Niben261Chr10g0231014.1	0.384857	0.463152	Niben261Chr10g0231014.1;Nbe02g06480.7;Nbe02g06480.3;Niben261Chr10g0231019.1;Nbe02g06480.5;Nbe02g06480.4;NbD051962.1	Niben261Chr10g0231014.1;Nbe02g06480.7;Nbe02g06480.3;Niben261Chr10g0231019.1;Nbe02g06480.5;Nbe02g06480.4;NbD051962.1	1;1;1;1;1;1;1	1;1;1;1;1;1;1	Niben261Chr10g0231014.1 protein AED:0.50 eAED:0.51 QI:0|0|0|0.62|1|1|8|0|197;Nbe02g06480.7 gene=Nbe02g06480;Nbe02g06480.3 gene=Nbe02g06480;Niben261Chr10g0231019.1 protein AED:0.26 eAED:0.27 QI:0|0|0|0.87|0.73|0.87|16|0|398;Nbe02g06480.5 gene=Nbe02g06480;Nb	7	1	1	7.1	7.1	197;320;359;398;406;409;409	290	384	565	8735	6482	2427	5957	6905	1385
89	-0.310401	Nbe18g10960.1	0.31131	0.415032	Nbe18g10960.1;NbL15g13910.1;NbE03055418.1;Nbe02g29220.1;Nbe00g02580.1;NbD024598.1;NbD051867.1;NbL11g02790.1;NbL14g13290.1;NbL10g10000.1;NbL19g14470.1;Niben261Chr16g0930003.1;Niben261Chr13g0476006.1;NbD010579.1;Niben261Chr13g0130017.1;Niben261Chr12g0296005.1;Niben261Chr11g1362009.1;Nbe07g02660.1;Nbe08g18690.1;NbD021173.1;NbL08g02380.1;NbL00g00200.1;NbD004199.1;Nbe18g15730.1;NbD018538.1;NbD043824.1…	Nbe18g10960.1;NbL15g13910.1;NbE03055418.1;Nbe02g29220.1;Nbe00g02580.1;NbD024598.1;NbD051867.1;NbL11g02790.1;NbL14g13290.1;NbL10g10000.1;NbL19g14470.1;Niben261Chr16g0930003.1;Niben261Chr13g0476006.1;NbD010579.1;Niben261Chr13g0130017.1;Niben261Chr12g0296005.1;Niben261Chr11g1362009.1;Nbe07g02660.1;Nbe08g18690.1;NbD021173.1;NbL08g02380.1;NbL00g00200.1;NbD004199.1;Nbe18g15730.1;NbD018538.1;NbD043824.1…	3;3;3;3;3;3;3;3;3;3;3;3;3;3;3;3;3;3;3;3;3;3;3;3;3;3;3;3;3;3;3;3;3;3;3;3;3;3;3;3;3;3;3;3;3;3;3;3;3;3;3;3;3;3;3;2;2;2;2;2;2;2;2;2;2;2;2;2;2;2;2;2;2;2;2;2;2;2;2;2;2;2;2;2;2;2;2;2;2;2;2;2;2;2;2;2;2;2;2;2;2;2;2;2;2;2;2;2;2;2;2;2;2;2;2;2;2;2;2;2;2;2;2;1;1;1;1;1	1;1;1;1;1;1;1;1;1;1;1;1;1;1;1;1;1;1;1;1;1;1;1;1;1;1;1;1;1;1;1;1;1;1;1;1;1;1;1;1;1;1;1;1;1;1;1;1;1;1;1;1;1;1;1;0;0;0;0;0;0;0;0;0;0;0;0;0;0;0;0;0;0;0;0;0;0;0;0;0;0;0;0;0;0;0;0;0;0;0;0;0;0;0;0;0;0;0;1;0;0;0;0;0;0;0;1;0;0;0;0;0;0;0;0;0;0;0;0;0;0;0;0;0;0;0;0;0	Nbe18g10960.1 gene=Nbe18g10960;NbL15g13910.1 NbLab360C15+95500663-95502085 actin-like_(LOC107821481)_transcript_variant_X3_mRNA_%28XM_016647918.1_XP_016503404.1%29;NbE03055418.1 actin (XP_019265019.1);Nbe02g29220.1 gene=Nbe02g29220;Nbe00g02580.1 gene=Nbe0	128	3	1	9	3.4	377;377;377;377;377;377;377;377;377;377;377;377;377;377;377;377;377;377;377;377;377;377;377;377;377;377;377;377;377;377;377;377;377;377;377;377;377;377;377;665;377;357;377;377;377;377;377;466;377;377;377;377;377;377;377;512;377;741;377;377;377;377;377;377;377;377;377;377;377;377;377;380;390;377;377;377;377;377;377;377;377;390;380;380;377;380;377;389;377;114;377;360;212;212;212;254;299;310;335;358…	46;54;181	54;62;227;228;229;230;231	89	579	1748	1475	1050	1016	1000
408	-0.312859	Niben261Chr02g0562009.1	0.367571	0.451404	Niben261Chr02g0562009.1;NbQ08g08490.1;NbL08g07810.1;Nbe15g21690.1;NbD030899.1	Niben261Chr02g0562009.1;NbQ08g08490.1;NbL08g07810.1;Nbe15g21690.1;NbD030899.1	2;2;2;2;2	2;2;2;2;2	Niben261Chr02g0562009.1 protein AED:0.14 eAED:0.14 QI:0|0|0|1|0.91|0.92|13|0|390;NbQ08g08490.1 NbQld183C08-54131499-54138986 DNA_damage-inducible_protein_1_(LOC109230837)_mRNA_%28XM_019396289.1_XP_019251834.1%29;NbL08g07810.1 NbLab360C08-54118441-54126839	5	2	2	8.7	8.7	390;409;409;409;409	289;477	383;614;615	408	2902	2926	2933	2346	2619	2088
537	-0.314682	NbE03058179.1	0.460929	0.50678	NbE03058179.1;NbD047267.1;NbL01g09530.1;Nbe01g11720.3;Nbe01g11720.2;Nbe01g11720.1;Niben261Chr09g1032011.1	NbE03058179.1;NbD047267.1;NbL01g09530.1;Nbe01g11720.3;Nbe01g11720.2;Nbe01g11720.1;Niben261Chr09g1032011.1	2;2;2;2;2;2;2	1;1;1;1;1;1;1	NbE03058179.1 phototropin-2-like (XP_016471108.1);NbD047267.1 phototropin-2-like (XP_016471108.1);NbL01g09530.1 NbLab360C01+32929241-32943108 phototropin-2-like_(LOC107793292)_transcript_variant_X3_mRNA_%28XM_016615622.1_XP_016471108.1%29;Nbe01g11720.3 g	7	2	1	2.5	1	956;956;962;962;962;962;963	427;1004	550;551;1294	537	1665	4120	3599	2234	2683	2628
293	-0.314805	NbE03055875.1	0.307714	0.415032	NbE03055875.1;Niben261Chr10g0088013.1;NbL11g22080.1;Nbe02g02660.1;NbD020011.1;NbE05063159.1;NbE03058284.1;Niben261Chr09g0354002.1;NbL01g20640.1;Nbe01g27860.1;NbD011134.1	NbE03055875.1;Niben261Chr10g0088013.1;NbL11g22080.1;Nbe02g02660.1;NbD020011.1;NbE05063159.1;NbE03058284.1;Niben261Chr09g0354002.1;NbL01g20640.1;Nbe01g27860.1;NbD011134.1	3;3;3;3;3;2;2;2;2;2;2	3;3;3;3;3;2;2;2;2;2;2	NbE03055875.1 BSD domain-containing protein 1-like (XP_009769239.1);Niben261Chr10g0088013.1 protein AED:0.31 eAED:0.31 QI:0|-1|0|1|-1|1|1|0|524;NbL11g22080.1 NbLab360C11-120797547-120801204 BSD_domain-containing_protein_1-like_(LOC109240330)_mRNA_%28XM_01	11	3	3	6.3	6.3	505;524;524;524;524;485;505;525;525;525;525	467;599;925	602;772;1190	293	1872	2662	2184	2005	1549	1847
200	-0.315504	Niben261Chr19g1405011.1	0.464143	0.507121	Niben261Chr19g1405011.1;Niben261Chr06g0038003.1;NbD048856.1;NbD012284.1;NbQ18g01700.1;Nbe16g29790.1;NbL18g01640.1;Nbe06g38090.1;NbL13g27150.1;NbQ13g28870.1	Niben261Chr19g1405011.1;Niben261Chr06g0038003.1;NbD048856.1;NbD012284.1;NbQ18g01700.1;Nbe16g29790.1;NbL18g01640.1;Nbe06g38090.1;NbL13g27150.1;NbQ13g28870.1	2;2;2;2;2;2;2;2;2;1	2;2;2;2;2;2;2;2;2;1	Niben261Chr19g1405011.1 protein AED:0.17 eAED:0.17 QI:0|0|0|1|0.88|0.89|19|0|436;Niben261Chr06g0038003.1 protein AED:0.23 eAED:0.23 QI:0|0|0|1|0.84|0.9|20|0|444;NbD048856.1 UTP--glucose-1-phosphate uridylyltransferase (XP_019236048.1);NbD012284.1 UTP--glu	10	2	2	3.7	3.7	436;444;468;476;483;483;500;521;524;294	65;792	73;1004	200	7249	4053	5055	3965	4116	5063
322	-0.31601	NbQ07g10540.1	0.5255	0.539633	NbQ07g10540.1;Nbe11g12150.1;NbD022240.1;NbL07g10600.1;Niben261Chr18g0815010.1	NbQ07g10540.1;Nbe11g12150.1;NbD022240.1;NbL07g10600.1;Niben261Chr18g0815010.1	1;1;1;1;1	1;1;1;1;1	NbQ07g10540.1 NbQld183C07+77552536-77556295 elongation_factor_1-beta-like_(LOC109213529)_mRNA_%28XM_019377336.1_XP_019232881.1%29;Nbe11g12150.1 gene=Nbe11g12150;NbD022240.1 elongation factor 1-beta-like (XP_019232881.1);NbL07g10600.1 NbLab360C07+77833517-	5	1	1	8.8	8.8	160;226;226;230;350	424	547	322	545	547	550	384	319	616
541	-0.316347	Nbe15g27450.2	0.381738	0.462046	Nbe15g27450.2;NbL08g04330.1;Nbe15g27450.1;NbE05064444.1;NbD048267.1;Niben261Chr02g0343012.1;NbQ08g04590.1	Nbe15g27450.2;NbL08g04330.1;Nbe15g27450.1;NbE05064444.1;NbD048267.1;Niben261Chr02g0343012.1;NbQ08g04590.1	13;13;13;13;13;13;11	7;7;7;7;7;7;6	Nbe15g27450.2 gene=Nbe15g27450;NbL08g04330.1 NbLab360C08-33057358-33069849 clustered_mitochondria_protein_(LOC104238675)_transcript_variant_X2_mRNA_%28XM_009793107.1_XP_009791409.1%29;Nbe15g27450.1 gene=Nbe15g27450;NbE05064444.1 clustered mitochondria prot	7	13	7	9.5	4.8	1868;1872;1872;1874;1874;1883;1868	59;148;176;323;392;639;689;692;771;835;862;914;1014	67;186;219;420;505;817;882;885;977;1076;1077;1103;1177;1305	541	20694	15873	15871	12309	13389	16415
177	-0.320813	NbQ08g11520.1	0.194952	0.342594	NbQ08g11520.1;Nbe15g16680.7;Nbe16g19150.3;Nbe16g19150.2;NbQ18g08570.1;NbE44069347.1;Nbe16g19150.1;Nbe15g16680.10;NbD010118.1;NbL08g10750.1;Nbe15g16680.9;Nbe15g16680.8;Nbe15g16680.4;Nbe15g16680.5;NbD038901.1;NbE03060613.1;Niben261Chr19g0961009.1;NbE05067674.1;Nbe16g19150.5;Niben261Chr02g0793009.1;Nbe15g16680.12;Nbe15g16680.6;NbE44070775.1;Nbe15g16680.2;Nbe16g19150.4;Nbe15g16680.11;Nbe15g16680.3;Nb…	NbQ08g11520.1;Nbe15g16680.7;Nbe16g19150.3;Nbe16g19150.2;NbQ18g08570.1;NbE44069347.1;Nbe16g19150.1;Nbe15g16680.10;NbD010118.1;NbL08g10750.1;Nbe15g16680.9;Nbe15g16680.8;Nbe15g16680.4;Nbe15g16680.5;NbD038901.1;NbE03060613.1;Niben261Chr19g0961009.1;NbE05067674.1;Nbe16g19150.5;Niben261Chr02g0793009.1;Nbe15g16680.12;Nbe15g16680.6;NbE44070775.1;Nbe15g16680.2;Nbe16g19150.4;Nbe15g16680.11;Nbe15g16680.3;Nb…	1;1;1;1;1;1;1;1;1;1;1;1;1;1;1;1;1;1;1;1;1;1;1;1;1;1;1;1	1;1;1;1;1;1;1;1;1;1;1;1;1;1;1;1;1;1;1;1;1;1;1;1;1;1;1;1	NbQ08g11520.1 NbQld183C08-75767648-75773252 protein_WVD2-like_7_(LOC107803378)_transcript_variant_X4_mRNA_%28XM_016627081.1_XP_016482567.1%29;Nbe15g16680.7 gene=Nbe15g16680;Nbe16g19150.3 gene=Nbe16g19150;Nbe16g19150.2 gene=Nbe16g19150;NbQ18g08570.1 NbQld18	28	1	1	2.9	2.9	373;447;545;545;543;543;543;531;530;530;530;530;530;530;526;526;520;518;518;515;505;505;501;484;469;447;447;545	330	430	177	1065	1360	1131	693	1070	1084
398	-0.321291	Nbe05g32250.1	0.775595	0.650479	Nbe05g32250.1;Niben261Chr08g0080009.1;NbQ15g11630.1;NbQ03g23730.1;NbL03g22570.1;Nbe13g16760.1;NbE03060123.1;NbE03059350.1;NbD029424.1;Niben261Chr01g1080014.1	Nbe05g32250.1;Niben261Chr08g0080009.1;NbQ15g11630.1;NbQ03g23730.1;NbL03g22570.1;Nbe13g16760.1;NbE03060123.1;NbE03059350.1;NbD029424.1;Niben261Chr01g1080014.1	1;1;1;1;1;1;1;1;1;1	1;1;1;1;1;1;1;1;1;1	Nbe05g32250.1 gene=Nbe05g32250;Niben261Chr08g0080009.1 protein AED:0.00 eAED:0.00 QI:0|-1|0|1|-1|1|1|0|306;NbQ15g11630.1 NbQld183C15+74453558-74455361 pyridoxal_5-phosphate_synthase-like_subunit_PDX1.2_(LOC109220116)_mRNA_%28XM_019384580.1_XP_019240125.1%	10	1	1	5.2	5.2	269;306;306;306;306;306;306;306;306;1239	465	600	398	507	178	447	308	227	371
477	-0.321996	NbE44071008.1	0.400595	0.471289	NbE44071008.1;NbE05065923.1;Nbe10g18210.4;Nbe10g18210.1;NbQ14g07380.1;NbQ09g11730.1;NbL09g11060.1;Nbe10g18210.3;Nbe10g18210.2;NbD040967.1;Niben261Chr05g1000008.1;NbL14g06710.1;Nbe08g09420.1;NbD039406.1;Niben261Chr13g0791006.1	NbE44071008.1;NbE05065923.1;Nbe10g18210.4;Nbe10g18210.1;NbQ14g07380.1;NbQ09g11730.1;NbL09g11060.1;Nbe10g18210.3;Nbe10g18210.2;NbD040967.1;Niben261Chr05g1000008.1;NbL14g06710.1;Nbe08g09420.1;NbD039406.1;Niben261Chr13g0791006.1	2;2;2;2;2;2;2;2;2;2;2;2;2;2;2	2;2;2;2;2;2;2;2;2;2;2;2;2;2;2	NbE44071008.1 la-related protein 1A-like (XP_016445087.1);NbE05065923.1 la-related protein 1A (XP_019226636.1);Nbe10g18210.4 gene=Nbe10g18210;Nbe10g18210.1 gene=Nbe10g18210;NbQ14g07380.1 NbQld183C14+36147209-36159499 la-related_protein_1A_(LOC104224019)_	15	2	2	2.9	2.9	592;810;844;844;894;894;894;894;894;894;895;895;895;895;903	695;1121	888;1432	477	4983	6096	4823	4968	4903	2850
159	-0.324195	Niben261Chr08g0368001.1	0.366452	0.451349	Niben261Chr08g0368001.1;NbL03g14250.1;NbE05064533.1;NbD008704.1;NbQ13g14950.1;NbQ03g14820.1	Niben261Chr08g0368001.1;NbL03g14250.1;NbE05064533.1;NbD008704.1;NbQ13g14950.1;NbQ03g14820.1	2;2;2;2;1;1	1;1;1;1;0;0	Niben261Chr08g0368001.1 protein AED:0.02 eAED:0.03 QI:0|0|0|1|1|1|4|0|276;NbL03g14250.1 NbLab360C03-94968078-94977479 binding_partner_of_ACD11_1-like_(LOC109212655)_mRNA_%28XM_019376321.1_XP_019231866.1%29;NbE05064533.1 binding partner of ACD11 1-like (XP	6	2	1	9.1	5.1	276;278;278;278;187;190	561;1093	724;725;1398	159	3560	2941	3213	2510	2193	3056
95	-0.325111	Niben261Chr03g0434003.1	0.267595	0.391603	Niben261Chr03g0434003.1;NbQ17g19780.1;NbL17g19330.1;Nbe12g28880.1;NbD004760.1;Niben261Chr02g0510011.1	Niben261Chr03g0434003.1;NbQ17g19780.1;NbL17g19330.1;Nbe12g28880.1;NbD004760.1;Niben261Chr02g0510011.1	1;1;1;1;1;1	1;1;1;1;1;1	Niben261Chr03g0434003.1 protein AED:0.07 eAED:0.07 QI:0|0|0|1|0.5|0.6|5|0|384;NbQ17g19780.1 NbQld183C17+138653582-138731464 reductase-like_(LOC107820326)_mRNA_%28NM_001326064.1_NP_001312993.1%29;NbL17g19330.1 NbLab360C17+141507146-141511712 reductase-like_	6	1	1	2.6	2.6	384;397;397;397;397;463	464	599	95	1913	1605	2722	1162	1724	2095
82	-0.329732	NbD046535.1	0.388476	0.463362	NbD046535.1;NbL11g07290.1;Nbe15g21720.1;Nbe13g27860.1;NbE05065370.1;NbD050231.1;Nbe02g06510.1;Nbe02g23340.1;NbL11g19340.1;NbL08g07780.1;NbL15g18400.1;NbD030896.1;Niben261Chr01g0495008.1;Niben261Chr10g0858018.1;Niben261Chr13g1252003.1;NbD003943.1;NbL09g03140.1;NbE44071578.1;NbD030459.1;Nbe10g28900.1;Niben261Chr06g1031019.1;Niben261Chr10g0232005.1;Niben261Chr02g0561009.1;Nbe06g12370.1;NbQ08g08460.1…	NbD046535.1;NbL11g07290.1;Nbe15g21720.1;Nbe13g27860.1;NbE05065370.1;NbD050231.1;Nbe02g06510.1;Nbe02g23340.1;NbL11g19340.1;NbL08g07780.1;NbL15g18400.1;NbD030896.1;Niben261Chr01g0495008.1;Niben261Chr10g0858018.1;Niben261Chr13g1252003.1;NbD003943.1;NbL09g03140.1;NbE44071578.1;NbD030459.1;Nbe10g28900.1;Niben261Chr06g1031019.1;Niben261Chr10g0232005.1;Niben261Chr02g0561009.1;Nbe06g12370.1;NbQ08g08460.1…	3;3;3;3;3;3;3;3;3;3;3;3;3;3;3;3;3;3;3;3;2;2;2;2;2;2;2;1;1;1;1;1;1;1;1;1;1;1;1;1;1;1;1;1	3;3;3;3;3;3;3;3;3;3;3;3;3;3;3;3;3;3;3;3;2;2;2;2;2;2;2;1;1;1;1;1;1;1;1;1;1;1;1;1;1;1;1;1	NbD046535.1 heat shock protein 90-1 (ALD51960.1);NbL11g07290.1 NbLab360C11+48956816-48960605 heat_shock_cognate_protein_80-like_(LOC104215281)_mRNA_%28XM_009765043.1_XP_009763345.1%29;Nbe15g21720.1 gene=Nbe15g21720;Nbe13g27860.1 gene=Nbe13g27860;NbE050653	44	3	3	5.3	5.3	699;699;699;699;699;699;699;699;699;699;699;699;475;468;461;699;700;700;700;700;452;334;356;444;609;497;615;703;703;703;703;703;112;131;453;453;453;453;315;310;286;196;159;703	239;328;349	311;312;313;428;455;456;457	82	10216	17872	16955	14593	12427	8820
108	-0.331179	NbQ06g10940.1	0.329833	0.425287	NbQ06g10940.1;Nbe17g15130.2;NbL06g10370.1;Nbe17g15130.1;NbD005550.1;NbQ09g19120.1;Niben261Chr17g0823002.1;Niben261Chr13g0341007.1;NbL09g18190.1;Nbe10g07840.1;NbD052122.1	NbQ06g10940.1;Nbe17g15130.2;NbL06g10370.1;Nbe17g15130.1;NbD005550.1;NbQ09g19120.1;Niben261Chr17g0823002.1;Niben261Chr13g0341007.1;NbL09g18190.1;Nbe10g07840.1;NbD052122.1	2;2;2;2;2;1;1;1;1;1;1	2;2;2;2;2;1;1;1;1;1;1	NbQ06g10940.1 NbQld183C06-76936900-76942106 uncharacterized_protein_At4g15545-like_(LOC107784131)_mRNA_%28XM_016605201.1_XP_016460687.1%29;Nbe17g15130.2 gene=Nbe17g15130;NbL06g10370.1 NbLab360C06-77902697-77907821 uncharacterized_protein_At4g15545-like_(LO	11	2	2	9.7	9.7	278;278;327;327;327;275;304;327;327;327;327	358;876	467;1125	108	3054	2629	2883	1985	2527	2297
259	-0.331539	NbQ08g08510.1	0.735357	0.631595	NbQ08g08510.1;NbD017331.1;NbE05067626.1;Nbe02g06470.2;NbL08g07840.1;Nbe15g21660.1;NbL11g19380.1;Nbe02g06470.1;NbD051961.1;Niben261Chr10g0231015.1;Niben261Chr02g0564001.1	NbQ08g08510.1;NbD017331.1;NbE05067626.1;Nbe02g06470.2;NbL08g07840.1;Nbe15g21660.1;NbL11g19380.1;Nbe02g06470.1;NbD051961.1;Niben261Chr10g0231015.1;Niben261Chr02g0564001.1	1;1;1;1;1;1;1;1;1;1;1	1;1;1;1;1;1;1;1;1;1;1	NbQ08g08510.1 NbQld183C08+54229002-54249825 enhancer_of_mRNA-decapping_protein_4-like_(LOC104212448)_mRNA_%28XM_009761710.1_XP_009760012.1%29;NbD017331.1 enhancer of mRNA-decapping protein 4-like (XP_009760012.1);NbE05067626.1 enhancer of mRNA-decapping p	11	1	1	1.5	1.5	950;1346;1409;1410;1419;1419;1421;1421;1421;1438;1461	849	1090	259	288	315	376	172	304	302
219	-0.334048	NbQ07g12590.1	0.254048	0.390245	NbQ07g12590.1;NbL17g18180.1;NbL07g12520.1;Nbe12g27160.2;Nbe12g27160.1;Nbe11g08880.1;NbD025476.1;NbD014013.1;Niben261Chr18g0971001.1	NbQ07g12590.1;NbL17g18180.1;NbL07g12520.1;Nbe12g27160.2;Nbe12g27160.1;Nbe11g08880.1;NbD025476.1;NbD014013.1;Niben261Chr18g0971001.1	2;2;2;2;2;2;2;2;2	2;2;2;2;2;2;2;2;2	NbQ07g12590.1 NbQld183C07-92308870-92336414 villin-4-like_(LOC109205908)_mRNA_%28XM_019368666.1_XP_019224211.1%29;NbL17g18180.1 NbLab360C17+131509647-131555340 villin-4-like_(LOC104237697)_transcript_variant_X3_mRNA_%28XM_009791895.1_XP_009790197.1%29;NbL0	9	2	2	2.6	2.6	973;973;973;973;973;973;973;973;998	214;250	275;326	219	2149	2015	2261	1383	1934	1780
142	-0.341076	Niben261Chr12g0908003.1	0.320881	0.425142	Niben261Chr12g0908003.1;NbD007578.1;NbQ05g15690.1;NbL05g14770.1;NbE05064396.1;NbD010243.1;Nbe11g18850.2;NbL07g06540.1;Nbe11g18850.1;Niben261Chr18g0484010.1	Niben261Chr12g0908003.1;NbD007578.1;NbQ05g15690.1;NbL05g14770.1;NbE05064396.1;NbD010243.1;Nbe11g18850.2;NbL07g06540.1;Nbe11g18850.1;Niben261Chr18g0484010.1	1;1;1;1;1;1;1;1;1;1	1;1;1;1;1;1;1;1;1;1	Niben261Chr12g0908003.1 protein AED:0.11 eAED:0.19 QI:52|0|0|1|0.5|0.33|3|0|173;NbD007578.1 Partial, GEM-like protein 1 (XP_016515955.1);NbQ05g15690.1 NbQld183C05-84475694-84492061 GEM-like_protein_1_(LOC109205786)_mRNA_%28XM_019368536.1_XP_019224081.1%29	10	1	1	6.9	6.9	173;183;199;210;269;275;293;298;298;319	1012	1303	142	23518	20056	20592	15903	16845	17908
338	-0.341275	NbD023599.1	0.61469	0.580695	NbD023599.1;Niben261Chr06g0702007.1;NbL13g14360.1;Nbe06g19920.1	NbD023599.1;Niben261Chr06g0702007.1;NbL13g14360.1;Nbe06g19920.1	2;2;2;2	1;1;1;1	NbD023599.1 binding partner of ACD11 1-like (XP_016504333.1);Niben261Chr06g0702007.1 protein AED:0.42 eAED:0.42 QI:0|0|0|1|1|1|4|0|273;NbL13g14360.1 NbLab360C13-74922351-74928703 binding_partner_of_ACD11_1-like_(LOC109212655)_mRNA_%28XM_019376321.1_XP_019	4	2	1	9.3	5.2	270;273;275;275	561;1092	724;725;1397	338	772	274	568	515	348	411
425	-0.343758	Niben261Chr06g1028010.1	0.519524	0.537438	Niben261Chr06g1028010.1;NbQ13g09620.1;NbL13g09100.1;NbE03057137.1;NbD032584.1;Nbe06g12480.1	Niben261Chr06g1028010.1;NbQ13g09620.1;NbL13g09100.1;NbE03057137.1;NbD032584.1;Nbe06g12480.1	1;1;1;1;1;1	1;1;1;1;1;1	Niben261Chr06g1028010.1 protein AED:0.10 eAED:0.10 QI:0|0|0|1|1|1|2|0|587;NbQ13g09620.1 NbQld183C13+44363508-44369185 serine/threonine-protein_kinase_D6PK-like_(LOC109206831)_transcript_variant_X3_mRNA_%28XM_019369694.1_XP_019225239.1%29;NbL13g09100.1 NbLa	6	1	1	2.4	2.4	587;587;587;587;587;869	285	377	425	415	571	712	330	516	492
57	-0.343831	NbD015299.1	0.336857	0.426145	NbD015299.1;NbL08g15870.1;NbD040485.1;NbD015300.1;NbD006259.1;NbL15g25120.1;NbD005621.1;NbQ03g26170.1;NbQ05g04440.1;NbQ08g17220.1;NbQ12g02590.1;Niben261Chr07g0798012.1;NbQ15g26540.1;NbD046788.1;Niben261Chr01g1707005.1;Niben261Chr05g0791027.1;Nbe08g14260.1;NbL14g10050.1;NbL12g02380.1;Niben261Chr08g0006019.1;NbL16g21770.1;NbL05g04350.1;Nbe03g14960.1;Niben261Chr04g0333001.1;Nbe15g08780.1;NbD002962.1…	NbD015299.1;NbL08g15870.1;NbD040485.1;NbD015300.1;NbD006259.1;NbL15g25120.1;NbD005621.1;NbQ03g26170.1;NbQ05g04440.1;NbQ08g17220.1;NbQ12g02590.1;Niben261Chr07g0798012.1;NbQ15g26540.1;NbD046788.1;Niben261Chr01g1707005.1;Niben261Chr05g0791027.1;Nbe08g14260.1;NbL14g10050.1;NbL12g02380.1;Niben261Chr08g0006019.1;NbL16g21770.1;NbL05g04350.1;Nbe03g14960.1;Niben261Chr04g0333001.1;Nbe15g08780.1;NbD002962.1…	1;1;1;1;1;1;1;1;1;1;1;1;1;1;1;1;1;1;1;1;1;1;1;1;1;1;1;1;1;1;1;1;1;1;1;1;1;1;1;1;1;1;1;1;1	1;1;1;1;1;1;1;1;1;1;1;1;1;1;1;1;1;1;1;1;1;1;1;1;1;1;1;1;1;1;1;1;1;1;1;1;1;1;1;1;1;1;1;1;1	NbD015299.1 Partial, 40S ribosomal protein S23 (XP_019263599.1);NbL08g15870.1 NbLab360C08-107293865-107295619 40S_ribosomal_protein_S23_(LOC104230869)_mRNA_%28XM_009783766.1_XP_009782068.1%29;NbD040485.1 40S ribosomal protein S23 (XP_019263599.1);NbD0153	45	1	1	12.5	12.5	88;142;142;142;142;142;142;142;142;142;142;142;142;142;165;171;177;185;191;247;306;142;142;99;142;102;118;120;127;128;136;136;140;140;142;142;142;142;142;142;142;142;142;142;585	483	624	57	448	972	820	668	755	342
162	-0.345491	Nbe07g29920.1	0.244952	0.388226	Nbe07g29920.1;NbQ07g12250.1;Niben261Chr12g1064003.1;NbD008775.1;NbQ05g17440.1;NbE05063131.1;Nbe13g35440.1;NbD021186.1;NbD022003.1;NbD035866.1;Niben261Chr11g0020016.1;Nbe11g09670.1;NbL05g16630.1;Nbe14g23850.1;NbL04g19770.1;NbL07g12200.1;NbQ04g21240.1;Niben261Chr11g0020017.1;NbQ15g24540.1;Niben261Chr01g0125011.1;NbL15g23270.1	Nbe07g29920.1;NbQ07g12250.1;Niben261Chr12g1064003.1;NbD008775.1;NbQ05g17440.1;NbE05063131.1;Nbe13g35440.1;NbD021186.1;NbD022003.1;NbD035866.1;Niben261Chr11g0020016.1;Nbe11g09670.1;NbL05g16630.1;Nbe14g23850.1;NbL04g19770.1;NbL07g12200.1;NbQ04g21240.1;Niben261Chr11g0020017.1;NbQ15g24540.1;Niben261Chr01g0125011.1;NbL15g23270.1	2;2;2;2;2;2;2;2;2;2;2;2;2;2;2;2;1;1;1;1;1	2;2;2;2;2;2;2;2;2;2;2;2;2;2;2;2;1;1;1;1;1	Nbe07g29920.1 gene=Nbe07g29920;NbQ07g12250.1 NbQld183C07+87806498-87821887 proteasome_subunit_alpha_type-2-A-like_(LOC104117207)_mRNA_%28XM_009628220.3_XP_009626515.1%29;Niben261Chr12g1064003.1 protein AED:0.07 eAED:0.12 QI:0|0|0|1|0.8|0.72|11|0|244;NbD008	21	2	2	8.9	8.9	235;235;244;235;220;221;235;235;235;235;235;235;235;235;235;235;125;155;213;177;254	20;324	22;23;421	162	2301	1849	2316	1673	1442	1974
218	-0.346375	NbD014347.1	0.418119	0.48511	NbD014347.1;Nbe12g08370.3;Niben261Chr03g1511028.1;NbD015310.1;NbD013853.1;NbQ17g05430.1;NbL17g05280.1;NbL17g05260.1;NbL10g15720.1;Nbe12g08370.1;NbQ10g16850.1;Nbe12g08350.1;Nbe09g23070.2;Nbe09g23070.1;NbE05068830.1;Nbe12g08370.2;Niben261Chr14g0996011.1;NbE44073635.1;Niben261Chr03g1511047.1	NbD014347.1;Nbe12g08370.3;Niben261Chr03g1511028.1;NbD015310.1;NbD013853.1;NbQ17g05430.1;NbL17g05280.1;NbL17g05260.1;NbL10g15720.1;Nbe12g08370.1;NbQ10g16850.1;Nbe12g08350.1;Nbe09g23070.2;Nbe09g23070.1;NbE05068830.1;Nbe12g08370.2;Niben261Chr14g0996011.1;NbE44073635.1;Niben261Chr03g1511047.1	1;1;1;1;1;1;1;1;1;1;1;1;1;1;1;1;1;1;1	1;1;1;1;1;1;1;1;1;1;1;1;1;1;1;1;1;1;1	NbD014347.1 Partial, elongation factor 2 (XP_019254161.1);Nbe12g08370.3 gene=Nbe12g08370;Niben261Chr03g1511028.1 protein AED:0.36 eAED:0.36 QI:0|0|0|1|1|1|3|0|961;NbD015310.1 elongation factor 2 (XP_019254161.1);NbD013853.1 elongation factor 2 (XP_01925	19	1	1	1.5	1.5	531;843;961;846;843;843;843;843;843;843;556;843;843;843;843;843;843;805;1001	396	514	218	5141	8746	6437	5010	5772	5204
223	-0.350594	NbQ09g24350.1	0.246881	0.389812	NbQ09g24350.1;Niben261Chr02g1133006.1;NbD014383.1;NbE03059784.1;Niben261Chr13g0029018.1;NbL09g23070.1;Nbe10g00900.5;Nbe10g00900.4;Nbe10g00900.3;Nbe10g00900.2;Nbe10g00900.1;NbL08g15970.1;Nbe15g08550.1;NbD051514.1	NbQ09g24350.1;Niben261Chr02g1133006.1;NbD014383.1;NbE03059784.1;Niben261Chr13g0029018.1;NbL09g23070.1;Nbe10g00900.5;Nbe10g00900.4;Nbe10g00900.3;Nbe10g00900.2;Nbe10g00900.1;NbL08g15970.1;Nbe15g08550.1;NbD051514.1	1;1;1;1;1;1;1;1;1;1;1;1;1;1	1;1;1;1;1;1;1;1;1;1;1;1;1;1	NbQ09g24350.1 NbQld183C09-138247309-138250139 probable_transcription_factor_PosF21_(LOC109217677)_transcript_variant_X2_mRNA_%28XM_019381940.1_XP_019237485.1%29;Niben261Chr02g1133006.1 protein AED:0.01 eAED:0.01 QI:0|0|0|1|1|1|3|0|510;NbD014383.1 probable	14	1	1	4.9	4.9	267;510;556;570;572;572;572;572;572;572;572;580;580;580	238	310	223	842	886	877	781	596	666
174	-0.357243	Niben261Chr10g0476002.1	0.295833	0.408717	Niben261Chr10g0476002.1;NbL11g14000.1;Nbe02g14080.1;NbD009687.1;Niben261Chr09g1341016.1;NbL01g01170.1;Nbe01g01390.1;NbD030140.1;NbE03060018.1	Niben261Chr10g0476002.1;NbL11g14000.1;Nbe02g14080.1;NbD009687.1;Niben261Chr09g1341016.1;NbL01g01170.1;Nbe01g01390.1;NbD030140.1	3;3;3;3;3;3;3;3;1	3;3;3;3;3;3;3;3;1	Niben261Chr10g0476002.1 protein AED:0.15 eAED:0.17 QI:0|0|0|0.83|0.72|0.66|12|0|348;NbL11g14000.1 NbLab360C11+84622750-84648450 SH3_domain-containing_protein_2_(LOC109232374)_mRNA_%28XM_019398112.1_XP_019253657.1%29;Nbe02g14080.1 gene=Nbe02g14080;NbD009687	9	3	3	10.9	10.9	348;370;370;370;371;371;371;371;203	286;528;776	378;379;681;982	174	2283	3122	3207	1774	2697	2252
407	-0.364225	NbD035808.1	0.428786	0.489375	NbD035808.1;Niben261Chr08g0221008.1;NbL03g18240.1;Nbe05g27150.1;NbD030731.1;NbQ13g07070.1;NbL13g06640.1;Nbe06g09280.1;Niben261Chr06g1139009.1;NbE03058243.1	NbD035808.1;Niben261Chr08g0221008.1;NbL03g18240.1;Nbe05g27150.1;NbD030731.1;NbQ13g07070.1;NbL13g06640.1;Nbe06g09280.1;Niben261Chr06g1139009.1;NbE03058243.1	1;1;1;1;1;1;1;1;1;1	1;1;1;1;1;1;1;1;1;1	NbD035808.1 serine/threonine-protein kinase STY8-like (XP_016451496.1);Niben261Chr08g0221008.1 protein AED:0.09 eAED:0.09 QI:0|0|0|1|1|1|6|0|378;NbL03g18240.1 NbLab360C03-108983693-108989092 serine/threonine-protein_kinase_STY8-like_(LOC109243746)_mRNA_%2	10	1	1	3	3	362;378;378;378;378;380;380;380;385;388	494	639	407	695	504	670	398	469	585
146	-0.366661	Nbe13g07650.4	0.144786	0.290957	Nbe13g07650.4;Nbe10g04540.4;NbD007734.1;Niben261Chr13g0197004.1;NbQ09g21400.1;Niben261Chr01g1490009.1;NbL09g20310.1;Nbe13g07650.3;Nbe13g07650.2;Nbe13g07650.1;Nbe10g04540.3;Nbe10g04540.2;Nbe10g04540.1;NbE05065486.1;NbD024661.1;NbL15g04690.1;NbE03056068.1;Nbe18g20190.3;Nbe18g20190.4;Nbe18g20190.5;Nbe18g20190.2;Nbe18g20190.1;NbQ15g04870.1;NbD044702.1;Niben261Chr16g0513001.1;Nbe18g20190.6;NbL19g11550…	Nbe13g07650.4;Nbe10g04540.4;NbD007734.1;Niben261Chr13g0197004.1;NbQ09g21400.1;Niben261Chr01g1490009.1;NbL09g20310.1;Nbe13g07650.3;Nbe13g07650.2;Nbe13g07650.1;Nbe10g04540.3;Nbe10g04540.2;Nbe10g04540.1;NbE05065486.1;NbD024661.1;NbL15g04690.1;NbE03056068.1;Nbe18g20190.3;Nbe18g20190.4;Nbe18g20190.5;Nbe18g20190.2;Nbe18g20190.1;NbQ15g04870.1;NbD044702.1;Niben261Chr16g0513001.1;Nbe18g20190.6;NbL19g11550…	2;2;2;2;2;2;2;2;2;2;2;2;2;2;2;2;1;1;1;1;1;1;1;1;1;1;1;1;1	2;2;2;2;2;2;2;2;2;2;2;2;2;2;2;2;1;1;1;1;1;1;1;1;1;1;1;1;1	Nbe13g07650.4 gene=Nbe13g07650;Nbe10g04540.4 gene=Nbe10g04540;NbD007734.1 coatomer subunit beta-1-like (XP_019263646.1);Niben261Chr13g0197004.1 protein AED:0.03 eAED:0.03 QI:0|0|0|1|1|1|4|0|948;NbQ09g21400.1 NbQld183C09-122321189-122335275 coatomer_subuni	29	2	2	2.3	2.3	948;948;948;948;948;948;948;948;948;948;948;948;948;948;948;948;949;949;949;949;949;949;548;949;949;723;875;723;949	283;1048	375;1344	146	1299	1236	1854	1114	826	1464
139	-0.367002	NbQ17g02480.1	0.259048	0.390245	NbQ17g02480.1;Niben261Chr03g1724001.1;NbE03060263.1;NbL17g02530.1;Nbe12g04250.1;NbD007175.1	NbQ17g02480.1;Niben261Chr03g1724001.1;NbE03060263.1;NbL17g02530.1;Nbe12g04250.1;NbD007175.1	6;6;6;6;6;6	2;2;2;2;2;2	NbQ17g02480.1 NbQld183C17-18894073-18904154 eukaryotic_translation_initiation_factor_5B-like_(LOC104236592)_mRNA_%28XM_009790546.1_XP_009788848.1%29;Niben261Chr03g1724001.1 protein AED:0.12 eAED:0.13 QI:0|0|0|1|1|1|11|0|1229;NbE03060263.1 eukaryotic transl	6	6	2	6.2	2	1088;1229;1348;1384;1384;1384	0;99;108;365;582;1036	0;120;136;475;751;1330	139	2646	2274	2671	2041	1971	1874
344	-0.367893	NbE44071880.1	0.256143	0.390245	NbE44071880.1;NbD024288.1;Niben261Chr06g0588002.1;NbE05066775.1;NbL13g17210.1;Nbe06g23570.1;NbD008853.1;NbQ03g18060.1;Niben261Chr08g0261014.1;NbL03g17150.1;Nbe05g25600.4;Nbe05g25600.3;Nbe05g25600.2;Nbe05g25600.1;NbE03055912.1	NbE44071880.1;NbD024288.1;Niben261Chr06g0588002.1;NbE05066775.1;NbL13g17210.1;Nbe06g23570.1;NbD008853.1;NbQ03g18060.1;Niben261Chr08g0261014.1;NbL03g17150.1;Nbe05g25600.4;Nbe05g25600.3;Nbe05g25600.2;Nbe05g25600.1;NbE03055912.1	2;2;2;2;2;2;1;1;1;1;1;1;1;1;1	2;2;2;2;2;2;1;1;1;1;1;1;1;1;1	NbE44071880.1 protein MODIFIER OF SNC1 1 (XP_009763844.1);NbD024288.1 protein MODIFIER OF SNC1 1 (XP_009763844.1);Niben261Chr06g0588002.1 protein AED:0.18 eAED:0.18 QI:0|0|0|1|1|0.87|8|0|1568;NbE05066775.1 protein MODIFIER OF SNC1 1 (XP_009763844.1);NbL	15	2	2	1.5	1.5	1513;1513;1568;1579;1587;1587;835;1043;1584;1588;1588;1588;1588;1588;1588	262;951	345;346;1224	344	1624	2641	2679	1740	1884	1757
298	-0.369769	Niben261Chr19g0121005.1	0.3255	0.425287	Niben261Chr19g0121005.1;Niben261Chr12g0813009.1;NbL05g13240.1;Nbe14g18630.1;NbD020659.1;NbQ05g14110.1	Niben261Chr19g0121005.1;Niben261Chr12g0813009.1;NbL05g13240.1;Nbe14g18630.1;NbD020659.1;NbQ05g14110.1	1;1;1;1;1;1	1;1;1;1;1;1	Niben261Chr19g0121005.1 protein AED:0.11 eAED:0.14 QI:0|0|0|1|0|0|5|0|375;Niben261Chr12g0813009.1 protein AED:0.32 eAED:0.34 QI:0|0|0|1|0|0|2|0|467;NbL05g13240.1 NbLab360C05-76819800-76821643 anthocyanidin_3-O-glucosyltransferase_6-like_(LOC107816870)_mRNA	6	1	1	2.7	2.7	375;467;480;480;480;483	882	1131	298	3154	4108	3645	2798	2753	2890
450	-0.372222	Nbe10g31440.3	0.248	0.390112	Nbe10g31440.3;Nbe10g31440.2;Nbe10g31440.4;NbD035909.1;NbL09g01470.1;Nbe10g31440.1;NbE44074431.1;Niben261Chr13g1359003.1	Nbe10g31440.3;Nbe10g31440.2;Nbe10g31440.4;NbD035909.1;NbL09g01470.1;Nbe10g31440.1;NbE44074431.1;Niben261Chr13g1359003.1	1;1;1;1;1;1;1;1	1;1;1;1;1;1;1;1	Nbe10g31440.3 gene=Nbe10g31440;Nbe10g31440.2 gene=Nbe10g31440;Nbe10g31440.4 gene=Nbe10g31440;NbD035909.1 protein TSS (XP_019258637.1);NbL09g01470.1 NbLab360C09+16924003-16937123 clustered_mitochondria_protein_homolog_(LOC104234895)_transcript_variant_X1_m	8	1	1	1	1	1268;1364;1621;1709;1717;1717;1718;1755	1046	1342	450	235	505	267	0	372	406
97	-0.372605	NbE44069438.1	0.232	0.379144	NbE44069438.1;Niben261Chr02g0529006.1;NbD018355.1;NbD005075.1;NbQ19g07380.1;NbQ05g18830.1;NbL18g08860.1;NbL11g18630.1;NbL05g18130.1;Nbe18g25450.1;Nbe16g18430.1;NbL02g21630.1;NbE05067787.1;Nbe03g31820.1;NbE03061782.1;Nbe02g07620.1;NbD022376.1;Nbe14g25870.1;Niben261Chr16g0344005.1;Niben261Chr07g1365004.1;NbD005248.1;Niben261Scf11267g0000002.1;NbD031453.1;NbQ18g09140.1;Niben261Chr10g0267002.1;Niben2…	NbE44069438.1;Niben261Chr02g0529006.1;NbD018355.1;NbD005075.1;NbQ19g07380.1;NbQ05g18830.1;NbL18g08860.1;NbL11g18630.1;NbL05g18130.1;Nbe18g25450.1;Nbe16g18430.1;NbL02g21630.1;NbE05067787.1;Nbe03g31820.1;NbE03061782.1;Nbe02g07620.1;NbD022376.1;Nbe14g25870.1;Niben261Chr16g0344005.1;Niben261Chr07g1365004.1;NbD005248.1;Niben261Scf11267g0000002.1;NbD031453.1;NbQ18g09140.1;Niben261Chr10g0267002.1;Niben2…	1;1;1;1;1;1;1;1;1;1;1;1;1;1;1;1;1;1;1;1;1;1;1;1;1;1;1;1;1;1	1;1;1;1;1;1;1;1;1;1;1;1;1;1;1;1;1;1;1;1;1;1;1;1;1;1;1;1;1;1	NbE44069438.1 probable NAD(P)H dehydrogenase (quinone) FQR1-like 1 (XP_019229644.1);Niben261Chr02g0529006.1 protein AED:0.05 eAED:0.05 QI:0|0|0|1|1|1|3|0|167;NbD018355.1 probable NAD(P)H dehydrogenase (quinone) FQR1-like 1 (XP_019238331.1);NbD005075.1 pr	30	1	1	6.7	6.7	163;167;208;203;203;203;203;203;203;203;203;203;203;203;203;203;203;203;200;195;195;195;195;192;192;192;172;170;167;232	441	575	97	942	592	1269	695	709	761
592	-0.372727	Niben261Chr14g0102006.1	0.278857	0.395912	Niben261Chr14g0102006.1;NbL10g02200.1;Nbe09g03180.1	Niben261Chr14g0102006.1;NbL10g02200.1;Nbe09g03180.1	1;1;1	1;1;1	Niben261Chr14g0102006.1 protein AED:0.01 eAED:0.01 QI:0|0|0|1|1|1|3|0|182;NbL10g02200.1 NbLab360C10-9600819-9605548 uncharacterized_LOC107828663_(LOC107828663)_mRNA_%28XM_016656023.1_XP_016511509.1%29;Nbe09g03180.1 gene=Nbe09g03180	3	1	1	6.6	6.6	182;194;194	206	264	592	740	612	1112	676	652	575
486	-0.382797	Niben261Chr08g0031007.1	0.524071	0.539633	Niben261Chr08g0031007.1;Niben261Chr06g0486004.1;NbQ13g20330.1;NbQ03g25460.1;NbL13g19350.1;NbL03g24190.1;Nbe06g26760.2;Nbe06g26760.1;Nbe05g34230.1;NbE03054124.1;NbD040711.1;NbD040669.1	Niben261Chr08g0031007.1;Niben261Chr06g0486004.1;NbQ13g20330.1;NbQ03g25460.1;NbL13g19350.1;NbL03g24190.1;Nbe06g26760.2;Nbe06g26760.1;Nbe05g34230.1;NbE03054124.1;NbD040711.1;NbD040669.1	1;1;1;1;1;1;1;1;1;1;1;1	1;1;1;1;1;1;1;1;1;1;1;1	Niben261Chr08g0031007.1 protein AED:0.12 eAED:0.12 QI:0|0|0|1|1|1|10|0|387;Niben261Chr06g0486004.1 protein AED:0.37 eAED:0.37 QI:0|0|0|0.90|0.9|0.81|11|0|387;NbQ13g20330.1 NbQld183C13+93652710-93659629 developmentally-regulated_G-protein_2-like_(LOC1077912	12	1	1	3.4	3.4	387;387;399;399;399;399;399;399;399;399;399;399	518	669;670	486	615	492	309	546	164	376
326	-0.3835	NbD022620.1	0.271262	0.393759	NbD022620.1;NbE44074450.1;Niben261Chr02g0690010.1;NbQ08g09960.1;NbL08g09250.1;Nbe15g19330.1;NbE03057619.1;NbD030932.1;Niben261Chr19g0840004.1;NbQ18g10160.1;NbL18g09960.1;Nbe16g16890.1;NbE44072690.1	NbD022620.1;NbE44074450.1;Niben261Chr02g0690010.1;NbQ08g09960.1;NbL08g09250.1;Nbe15g19330.1;NbE03057619.1;NbD030932.1;Niben261Chr19g0840004.1;NbQ18g10160.1;NbL18g09960.1;Nbe16g16890.1;NbE44072690.1	2;2;2;2;2;2;2;2;1;1;1;1;1	2;2;2;2;2;2;2;2;1;1;1;1;1	NbD022620.1 Partial, uncharacterized protein LOC104240013 (XP_009793094.1);NbE44074450.1 eukaryotic translation initiation factor 4B2 (XP_019243449.1);Niben261Chr02g0690010.1 protein AED:0.01 eAED:0.01 QI:0|0|0|1|1|1|2|0|625;NbQ08g09960.1 NbQld183C08-658	13	2	2	4.6	4.6	548;600;625;632;632;632;632;637;624;631;631;631;632	28;675	32;863	326	3580	2398	2423	1888	2203	2349
262	-0.384064	NbQ09g02930.1	0.288048	0.404615	NbQ09g02930.1;NbQ00g17980.1;NbL09g02730.1;NbD017699.1	NbQ09g02930.1;NbQ00g17980.1;NbL09g02730.1;NbD017699.1	1;1;1;1	1;1;1;1	NbQ09g02930.1 NbQld183C09+23274862-23275516 uncharacterized_LOC104246297_(LOC104246297)_mRNA_%28XM_009802091.1_XP_009800393.1%29;NbQ00g17980.1 NbQld183C00-187922145-187922726 uncharacterized_LOC104246297_(LOC104246297)_mRNA_%28XM_009802091.1_XP_009800393.1	4	1	1	14.1	14.1	99;99;99;99	274	361	262	422	1063	988	483	736	676
382	-0.385579	NbL01g00700.1	0.276238	0.395912	NbL01g00700.1;Nbe01g00830.3;Nbe01g00830.2;Nbe01g00830.1;NbD028297.1;NbE44070942.1	NbL01g00700.1;Nbe01g00830.3;Nbe01g00830.2;Nbe01g00830.1;NbD028297.1;NbE44070942.1	3;3;3;3;3;3	3;3;3;3;3;3	NbL01g00700.1 NbLab360C01-1901513-1907836 translocase_of_chloroplast_120_chloroplastic-like_(LOC109212899)_transcript_variant_X2_mRNA_%28XM_019376627.1_XP_019232172.1%29;Nbe01g00830.3 gene=Nbe01g00830;Nbe01g00830.2 gene=Nbe01g00830;Nbe01g00830.1 gene=Nbe01	6	3	3	2.3	2.3	1390;1390;1390;1390;1390;1437	612;735;1109	789;932;1418	382	2042	3671	2657	2413	2078	1916
325	-0.385834	NbL18g08830.1	0.472952	0.509333	NbL18g08830.1;Nbe16g18470.1;NbD022380.1	NbL18g08830.1;Nbe16g18470.1;NbD022380.1	1;1;1	1;1;1	NbL18g08830.1 NbLab360C18-52583997-52601106 threonine--tRNA_ligase_mitochondrial_(LOC104241330)_mRNA_%28XM_009796273.1_XP_009794575.1%29;Nbe16g18470.1 gene=Nbe16g18470;NbD022380.1 threonine--tRNA ligase, mitochondrial (XP_009794575.1)	3	1	1	3.5	3.5	461;725;725	12	14	325	522	730	427	406	568	311
20	-0.389174	NbD000251.1	0.291857	0.407583	NbD000251.1;NbL01g01720.1;Nbe01g02050.1;NbD044080.1;Niben261Chr10g1232004.1;NbL11g01650.1;Nbe02g30880.1;NbD049069.1;Niben261Chr09g1322002.1	NbD000251.1;NbL01g01720.1;Nbe01g02050.1;NbD044080.1;Niben261Chr10g1232004.1;NbL11g01650.1;Nbe02g30880.1;NbD049069.1;Niben261Chr09g1322002.1	1;1;1;1;1;1;1;1;1	1;1;1;1;1;1;1;1;1	NbD000251.1 Partial, cyclase-associated protein 1-like (XP_019248435.1);NbL01g01720.1 NbLab360C01+5095923-5103125 cyclase-associated_protein_1-like_(LOC109227667)_mRNA_%28XM_019392890.1_XP_019248435.1%29;Nbe01g02050.1 gene=Nbe01g02050;NbD044080.1 cyclase-	9	1	1	2.6	2.6	352;475;475;475;476;476;476;476;496	984	1263	20	14791	31426	27347	17202	18747	20222
129	-0.394026	Niben261Chr15g0871005.1	0.423071	0.486393	Niben261Chr15g0871005.1;Niben261Chr14g0313004.1;NbQ10g05360.1;NbL12g11620.1;NbL10g05020.1;Nbe09g07560.1;Nbe04g16150.1;NbD044323.1;NbD006549.1	Niben261Chr15g0871005.1;Niben261Chr14g0313004.1;NbQ10g05360.1;NbL12g11620.1;NbL10g05020.1;Nbe09g07560.1;Nbe04g16150.1;NbD044323.1;NbD006549.1	1;1;1;1;1;1;1;1;1	1;1;1;1;1;1;1;1;1	Niben261Chr15g0871005.1 protein AED:0.25 eAED:0.25 QI:0|0|0|1|1|1|4|0|215;Niben261Chr14g0313004.1 protein AED:0.02 eAED:0.02 QI:0|0|0|1|1|1|4|0|251;NbQ10g05360.1 NbQld183C10-29180165-29185718 transcription_factor_RF2b_(LOC109225724)_mRNA_%28XM_019390489.1_	9	1	1	6	6	215;251;344;344;344;344;344;344;344	255	331	129	599	502	694	555	398	413
372	-0.394729	NbQ17g22760.1	0.433857	0.493821	NbQ17g22760.1;Niben261Chr09g1369018.1;Nbe01g00340.1;NbD027434.1;NbL15g24160.1;Niben261Chr01g0054017.1;Niben261Chr03g0285001.1;Nbe12g32700.1;NbD015375.1	NbQ17g22760.1;Niben261Chr09g1369018.1;Nbe01g00340.1;NbD027434.1;NbL15g24160.1;Niben261Chr01g0054017.1;Niben261Chr03g0285001.1;Nbe12g32700.1;NbD015375.1	2;2;2;2;1;1;1;1;1	2;2;2;2;1;1;1;1;1	NbQ17g22760.1 NbQld183C17-151775835-151780227 malate_dehydrogenase_glyoxysomal_(LOC104109279)_mRNA_%28XM_009618524.3_XP_009616819.1%29;Niben261Chr09g1369018.1 protein AED:0.11 eAED:0.11 QI:0|0|0|1|0.87|0.88|9|0|357;Nbe01g00340.1 gene=Nbe01g00340;NbD027434.	9	2	2	5.7	5.7	334;357;357;357;180;221;357;357;357	60;563	68;727;728	372	7693	34760	27406	14336	20606	18195
236	-0.411685	NbL09g05300.1	0.161714	0.313333	NbL09g05300.1;Nbe10g26080.2;Nbe10g26080.1;Niben261Chr10g1019001.1;Niben261Chr13g1121009.1;Nbe02g26200.2;NbL11g04890.1;NbE03057186.1;Nbe02g26200.1;NbD015366.1;NbQ09g05590.1;NbE03053945.1;NbD017702.1	NbL09g05300.1;Nbe10g26080.2;Nbe10g26080.1;Niben261Chr10g1019001.1;Niben261Chr13g1121009.1;Nbe02g26200.2;NbL11g04890.1;NbE03057186.1;Nbe02g26200.1;NbD015366.1;NbQ09g05590.1;NbE03053945.1;NbD017702.1	2;2;2;2;2;2;2;2;2;2;2;2;2	2;2;2;2;2;2;2;2;2;2;2;2;2	NbL09g05300.1 NbLab360C09+39420199-39437354 uncharacterized_LOC109232982_(LOC109232982)_transcript_variant_X2_misc_RNA_%28XR_002069020.1_%29;Nbe10g26080.2 gene=Nbe10g26080;Nbe10g26080.1 gene=Nbe10g26080;Niben261Chr10g1019001.1 protein AED:0.06 eAED:0.06 QI	13	2	2	2.6	2.6	778;778;778;788;800;826;830;830;830;830;831;831;831	336;719	437;915	236	1661	2066	2577	1487	1911	1341
66	-0.414172	NbE03054093.1	0.12831	0.277784	NbE03054093.1;NbQ19g22910.1;Nbe18g03970.1;Niben261Chr16g1287001.1;Niben261Chr17g0157009.1;NbQ06g03160.1;NbL19g21890.1;NbL06g03090.1;Nbe17g27530.1;NbD019693.1;NbD003313.1	NbE03054093.1;NbQ19g22910.1;Nbe18g03970.1;Niben261Chr16g1287001.1;Niben261Chr17g0157009.1;NbQ06g03160.1;NbL19g21890.1;NbL06g03090.1;Nbe17g27530.1;NbD019693.1;NbD003313.1	1;1;1;1;1;1;1;1;1;1;1	1;1;1;1;1;1;1;1;1;1;1	NbE03054093.1 uncharacterized protein LOC104086813 isoform X2 (XP_009589450.1);NbQ19g22910.1 NbQld183C19+121017635-121030167 uncharacterized_LOC109206323_(LOC109206323)_mRNA_%28XM_019369143.1_XP_019224688.1%29;Nbe18g03970.1 gene=Nbe18g03970;Niben261Chr16g	11	1	1	4.3	4.3	188;234;302;306;314;316;316;316;316;316;316	334	434	66	2091	1349	1557	1277	1114	1359
524	-0.423094	NbQ12g04730.1	0.277333	0.395912	NbQ12g04730.1;Nbe04g06060.1;NbD044652.1;NbQ02g10800.1;Niben261Chr15g1289015.1;NbE05065193.1	NbQ12g04730.1;Nbe04g06060.1;NbD044652.1;NbQ02g10800.1;Niben261Chr15g1289015.1;NbE05065193.1	2;2;2;1;1;1	1;1;1;0;1;0	NbQ12g04730.1 NbQld183C12+21883072-21885238 1-aminocyclopropane-1-carboxylate_oxidase_(LOC109229011)_mRNA_%28XM_019394309.1_XP_019249854.1%29;Nbe04g06060.1 gene=Nbe04g06060;NbD044652.1 Aminocyclopropanecarboxylate oxidase (BAR72291.1);NbQ02g10800.1 NbQld1	6	2	1	7	4.1	316;316;316;210;282;288	50;1067	58;1367	524	6307	5101	5293	5347	3783	3326
616	-0.423287	NbQ15g10560.1	0.311143	0.415032	NbQ15g10560.1;NbL15g10070.1;NbD003145.1;Niben261Chr01g1127008.1;Nbe13g15360.2;Nbe13g15360.3;NbE44071558.1;Nbe13g15360.1;Nbe09g21690.5;Nbe09g21690.7;NbD037334.1;Nbe09g21690.1;Nbe09g21690.9;NbQ10g15850.1;NbE44074378.1;Nbe09g21690.3;Nbe09g21690.8;NbL10g14800.1;Nbe09g21690.6;NbE05063619.1;Nbe09g21690.4;Nbe09g21690.2;Niben261Chr14g0944006.1	NbQ15g10560.1;NbL15g10070.1;NbD003145.1;Niben261Chr01g1127008.1;Nbe13g15360.2;Nbe13g15360.3;NbE44071558.1;Nbe13g15360.1;Nbe09g21690.5;Nbe09g21690.7;NbD037334.1;Nbe09g21690.1;Nbe09g21690.9;NbQ10g15850.1;NbE44074378.1;Nbe09g21690.3;Nbe09g21690.8;NbL10g14800.1;Nbe09g21690.6;NbE05063619.1;Nbe09g21690.4;Nbe09g21690.2;Niben261Chr14g0944006.1	4;3;3;3;3;3;3;3;2;2;2;2;2;2;2;2;2;2;2;2;2;2;2	4;3;3;3;3;3;3;3;2;2;2;2;2;2;2;2;2;2;2;2;2;2;2	NbQ15g10560.1 NbQld183C15-69750659-69769696 uncharacterized_LOC109231245_(LOC109231245)_transcript_variant_X6_mRNA_%28XM_019396845.1_XP_019252390.1%29;NbL15g10070.1 NbLab360C15-69681871-69703031 uncharacterized_LOC109231245_(LOC109231245)_transcript_varian	23	4	4	2	2	2175;2175;2165;2194;2180;2180;2177;2175;2176;2181;2177;2177;2176;2073;2132;2174;2174;2174;2172;2171;2169;2169;2466	694;919;1013;1066	887;1183;1304;1366	616	8293	4764	6410	4297	4450	5770
247	-0.424627	Niben261Chr01g0483005.1	0.310833	0.415032	Niben261Chr01g0483005.1;NbL15g18640.1;Nbe13g28160.5;Nbe13g28160.4;Nbe13g28160.3;Nbe13g28160.2;Nbe13g28160.1;NbD016260.1;NbQ15g19560.1	Niben261Chr01g0483005.1;NbL15g18640.1;Nbe13g28160.5;Nbe13g28160.4;Nbe13g28160.3;Nbe13g28160.2;Nbe13g28160.1;NbD016260.1;NbQ15g19560.1	1;1;1;1;1;1;1;1;1	1;1;1;1;1;1;1;1;1	Niben261Chr01g0483005.1 protein AED:0.11 eAED:0.11 QI:0|0|0|1|1|1|2|0|586;NbL15g18640.1 NbLab360C15+130807023-130811616 serine/threonine-protein_kinase_D6PK-like_(LOC104224139)_mRNA_%28XM_009775721.1_XP_009774023.1%29;Nbe13g28160.5 gene=Nbe13g28160;Nbe13g2	9	1	1	2.4	2.4	586;586;586;586;586;586;586;586;587	284	376	247	617	615	831	445	576	516
606	-0.426929	NbQ16g03810.1	0.0965952	0.241905	NbQ16g03810.1;Nbe19g35790.2;Niben261Chr04g1748008.1;NbL16g03620.1;Nbe19g35790.1	NbQ16g03810.1;Nbe19g35790.2;Niben261Chr04g1748008.1;NbL16g03620.1;Nbe19g35790.1	1;1;1;1;1	1;1;1;1;1	NbQ16g03810.1 NbQld183C16-13655030-13673321 clustered_mitochondria_protein_homolog_(LOC104234895)_transcript_variant_X2_mRNA_%28XM_009788536.1_XP_009786838.1%29;Nbe19g35790.2 gene=Nbe19g35790;Niben261Chr04g1748008.1 protein AED:0.10 eAED:0.10 QI:0|0|0|0.90	5	1	1	2	2	716;1364;1565;1717;1717	783	989	606	1578	1174	1593	884	1133	1215
539	-0.429287	NbD050330.1	0.312262	0.415032	NbD050330.1;NbE44071021.1;NbQ15g24040.1;NbL15g22830.1;Nbe14g15160.1;Nbe13g34560.3;Nbe13g34560.2;Nbe13g34560.1;NbE03053423.1;NbD047596.1;NbQ05g11770.1;NbL05g11060.1;Nbe14g15160.2;Niben261Chr12g0670002.1;Niben261Chr01g0165005.1	NbD050330.1;NbE44071021.1;NbQ15g24040.1;NbL15g22830.1;Nbe14g15160.1;Nbe13g34560.3;Nbe13g34560.2;Nbe13g34560.1;NbE03053423.1;NbD047596.1;NbQ05g11770.1;NbL05g11060.1;Nbe14g15160.2;Niben261Chr12g0670002.1;Niben261Chr01g0165005.1	1;1;1;1;1;1;1;1;1;1;1;1;1;1;1	1;1;1;1;1;1;1;1;1;1;1;1;1;1;1	NbD050330.1 Partial, uncharacterized protein LOC109228800 isoform X1 (XP_019249549.1);NbE44071021.1 uncharacterized protein LOC107830986 isoform X1 (XP_016514186.1);NbQ15g24040.1 NbQld183C15-159920986-159933766 uncharacterized_LOC104238148_(LOC104238148)	15	1	1	2	2	861;967;969;969;969;969;969;969;971;971;987;987;987;1004;1218	196	252	539	653	736	612	388	493	605
319	-0.434658	NbQ09g02840.1	0.767976	0.648994	NbQ09g02840.1;NbL09g02630.1;Nbe14g14230.1;Nbe13g31010.1;Nbe10g29600.1;NbD039848.1;NbD029487.1;NbD021674.1;Niben261Chr01g0352003.1	NbQ09g02840.1;NbL09g02630.1;Nbe14g14230.1;Nbe13g31010.1;Nbe10g29600.1;NbD039848.1;NbD029487.1;NbD021674.1;Niben261Chr01g0352003.1	1;1;1;1;1;1;1;1;1	1;1;1;1;1;1;1;1;1	NbQ09g02840.1 NbQld183C09-22755473-22758099 a-b_binding_protein_13_chloroplastic_(LOC107790089)_mRNA_%28NM_001325487.1_NP_001312416.1%29;NbL09g02630.1 NbLab360C09-23708988-23711331 a-b_binding_protein_13_chloroplastic_(LOC107790089)_mRNA_%28NM_001325487.1_	9	1	1	3	3	265;265;265;265;265;265;265;265;505	75	87	319	0	284	481	386	180	0
480	-0.43558	NbD039604.1	0.202714	0.350205	NbD039604.1;NbE03061617.1;Niben261Chr03g1200003.1	NbD039604.1;NbE03061617.1;Niben261Chr03g1200003.1	1;1;1	1;1;1	NbD039604.1 Partial, auxin-responsive protein SAUR68-like (XP_016455750.1);NbE03061617.1 auxin-responsive protein SAUR68-like (XP_016455750.1);Niben261Chr03g1200003.1 protein AED:0.07 eAED:0.07 QI:0|0|0|1|0|0|3|0|215	3	1	1	6.2	6.2	146;150;215	440	574	480	7093	16243	10332	6023	14584	4287
323	-0.435599	NbL01g13880.1	0.252048	0.390245	NbL01g13880.1;Nbe01g17390.1;NbD022316.1;Niben261Chr09g0839003.1;NbE03057427.1	NbL01g13880.1;Nbe01g17390.1;NbD022316.1;Niben261Chr09g0839003.1;NbE03057427.1	5;5;5;5;3	3;3;3;3;1	NbL01g13880.1 NbLab360C01-51256403-51262681 ankyrin_repeat_domain-containing_protein_2B-like_(LOC109213457)_mRNA_%28XM_019377254.1_XP_019232799.1%29;Nbe01g17390.1 gene=Nbe01g17390;NbD022316.1 Ankyrin repeat domain containing protein (CDN40974.1);Niben261C	5	5	3	14.6	9.7	349;349;349;386;350	17;18;586;638;1078	19;20;756;816;1378	323	12927	9537	10420	6071	7742	10501
311	-0.445199	Niben261Chr08g0286007.1	0.216929	0.360119	Niben261Chr08g0286007.1;NbL13g16540.1;NbL13g16520.1;NbL03g16320.1;Nbe06g22620.3;Nbe06g22650.1;Niben261Chr06g0613004.1;Nbe06g22650.3;Nbe06g22650.2;Nbe05g24570.1;Niben261Chr06g0613014.1;Nbe06g22620.2;NbQ13g17290.1;NbE05065669.1;NbD021043.1;Nbe05g24570.2;NbQ03g17250.1;NbD031748.1;NbD037553.1;Nbe06g22620.1;NbE44072485.1;Niben261Scf11690g0000002.1;NbD021044.1;NbE03060130.1;NbL13g16530.1;NbL03g16330.1;…	Niben261Chr08g0286007.1;NbL13g16540.1;NbL13g16520.1;NbL03g16320.1;Nbe06g22620.3;Nbe06g22650.1;Niben261Chr06g0613004.1;Nbe06g22650.3;Nbe06g22650.2;Nbe05g24570.1;Niben261Chr06g0613014.1;Nbe06g22620.2;NbQ13g17290.1;NbE05065669.1;NbD021043.1;Nbe05g24570.2;NbQ03g17250.1;NbD031748.1;NbD037553.1;Nbe06g22620.1;NbE44072485.1;Niben261Scf11690g0000002.1;NbD021044.1;NbE03060130.1;NbL13g16530.1;NbL03g16330.1;…	2;2;2;2;2;2;2;2;2;2;2;2;2;2;2;2;2;2;2;2;1;1;1;1;1;1;1;1;1;1;1;1;1;1;1	2;2;2;2;2;2;2;2;2;2;2;2;2;2;2;2;2;2;2;2;1;1;1;1;1;1;1;1;1;1;1;1;1;1;1	Niben261Chr08g0286007.1 protein AED:0.01 eAED:0.04 QI:0|0|0|1|1|1|3|0|739;NbL13g16540.1 NbLab360C13+83195843-83205501 uncharacterized_LOC109223657_(LOC109223657)_mRNA_%28XM_019388049.1_XP_019243594.1%29;NbL13g16520.1 NbLab360C13-83168667-83176877 uncharact	35	2	2	3.1	3.1	739;714;714;714;714;714;714;714;714;714;714;714;567;682;714;721;721;610;610;714;714;171;704;704;704;704;704;704;704;704;704;680;639;628;704	84;287	98;380;381	311	3849	3115	3299	2258	3066	2214
423	-0.447664	Niben261Chr18g0116004.1	0.595286	0.573364	Niben261Chr18g0116004.1;Niben261Chr06g1422001.1;NbQ13g01600.1;Nbe11g26250.1;Nbe06g01970.3;Nbe06g01970.1;NbQ07g01570.1;NbL13g01480.1;Nbe11g26250.2;Nbe06g01970.2;NbD053274.1;NbD032556.1	Niben261Chr18g0116004.1;Niben261Chr06g1422001.1;NbQ13g01600.1;Nbe11g26250.1;Nbe06g01970.3;Nbe06g01970.1;NbQ07g01570.1;NbL13g01480.1;Nbe11g26250.2;Nbe06g01970.2;NbD053274.1;NbD032556.1	1;1;1;1;1;1;1;1;1;1;1;1	1;1;1;1;1;1;1;1;1;1;1;1	Niben261Chr18g0116004.1 protein AED:0.11 eAED:0.11 QI:0|0|0|1|1|1|7|0|406;Niben261Chr06g1422001.1 protein AED:0.08 eAED:0.08 QI:0|0|0|1|0.75|0.66|9|0|442;NbQ13g01600.1 NbQld183C13-6514714-6522521 NADP-dependent_glyceraldehyde-3-phosphate_dehydrogenase_(LOC	12	1	1	3.4	3.4	406;442;496;496;496;496;498;498;498;498;498;498	861	1102	423	350	273	659	439	304	197
512	-0.447691	NbQ18g06960.1	0.255095	0.390245	NbQ18g06960.1;Niben261Chr19g1057006.1;NbL18g06660.1;Nbe16g21530.1;NbD043738.1	NbQ18g06960.1;Niben261Chr19g1057006.1;NbL18g06660.1;Nbe16g21530.1;NbD043738.1	1;1;1;1;1	1;1;1;1;1	NbQ18g06960.1 NbQld183C18-39921451-39929768 alpha-14_glucan_phosphorylase_L-2_isozyme_chloroplastic/amyloplastic_(LOC104227105)_mRNA_%28XM_009779242.1_XP_009777544.1%29;Niben261Chr19g1057006.1 protein AED:0.10 eAED:0.10 QI:31|0|0|1|0.84|0.85|14|0|950;NbL18	5	1	1	2.5	2.5	523;950;982;982;982	44	52	512	494	1004	766	502	633	525
567	-0.447833	NbQ09g02180.1	0.10931	0.250761	NbQ09g02180.1;NbL09g02010.1;Nbe10g30540.2;Nbe10g30540.1;NbD052482.1;Niben261Chr08g1087009.1;Niben261Chr13g1319014.1;Nbe05g06490.1;NbL03g04310.1	NbQ09g02180.1;NbL09g02010.1;Nbe10g30540.2;Nbe10g30540.1;NbD052482.1;Niben261Chr08g1087009.1;Niben261Chr13g1319014.1;Nbe05g06490.1	5;5;5;5;5;4;4;3;2	1;1;1;1;1;1;1;1;1	NbQ09g02180.1 NbQld183C09+19723846-19731218 phosphoenolpyruvate_carboxylase_(LOC109226677)_transcript_variant_X2_mRNA_%28XM_019391503.1_XP_019247048.1%29;NbL09g02010.1 NbLab360C09+20817458-20824892 phosphoenolpyruvate_carboxylase_(LOC109226677)_transcript_	9	5	1	5.4	1.3	966;966;966;966;966;823;967;622;439	211;216;485;592;784	269;277;626;763;764;990	567	2480	1415	2067	1753	1726	892
521	-0.449905	Nbe02g00560.2	0.372	0.454186	Nbe02g00560.2;Nbe02g00560.1;NbE44070905.1;NbD044414.1;Niben261Chr10g0018002.1;NbL11g23700.1	Nbe02g00560.2;Nbe02g00560.1;NbE44070905.1;NbD044414.1;Niben261Chr10g0018002.1;NbL11g23700.1	1;1;1;1;1;1	1;1;1;1;1;1	Nbe02g00560.2 gene=Nbe02g00560;Nbe02g00560.1 gene=Nbe02g00560;NbE44070905.1 glutathione reductase, chloroplastic-like isoform X1 (XP_016452597.1);NbD044414.1 glutathione reductase, chloroplastic-like isoform X1 (XP_016452597.1);Niben261Chr10g0018002.1 pr	6	1	1	2	2	495;495;499;499;500;529	1059	1357	521	537	509	671	559	459	239
211	-0.449946	Niben261Chr09g1041012.1	0.121619	0.266042	Niben261Chr09g1041012.1;Nbe02g10340.1;NbL11g16550.1;Niben261Chr09g1041013.1;Nbe01g11350.1;Nbe01g11350.2;NbL01g09310.1;Niben261Chr10g0372009.1;NbD013237.1;Niben261Chr09g0100002.1;NbL01g23580.1;NbD033062.1;NbD017595.1;Niben261Chr10g0150001.1;Nbe02g04440.1;Nbe01g32760.1;NbE44071820.1;NbL11g20910.1	Niben261Chr09g1041012.1;Nbe02g10340.1;NbL11g16550.1;Niben261Chr09g1041013.1;Nbe01g11350.1;Nbe01g11350.2;NbL01g09310.1;Niben261Chr10g0372009.1;NbD013237.1;Niben261Chr09g0100002.1;NbL01g23580.1;NbD033062.1;NbD017595.1;Niben261Chr10g0150001.1;Nbe02g04440.1;Nbe01g32760.1;NbE44071820.1;NbL11g20910.1	2;2;2;2;2;2;2;2;2;1;1;1;1;1;1;1;1;1	2;2;2;2;2;2;2;2;2;1;1;1;1;1;1;1;1;1	Niben261Chr09g1041012.1 protein AED:0.46 eAED:0.46 QI:0|0|0|1|1|1|2|0|104;Nbe02g10340.1 gene=Nbe02g10340;NbL11g16550.1 NbLab360C11-94309836-94313024 GDP-mannose_35-epimerase_1-like_(LOC109210224)_mRNA_%28XM_019373606.1_XP_019229151.1%29;Niben261Chr09g10410	18	2	2	20.2	20.2	104;312;312;375;375;375;375;312;375;379;379;379;379;375;376;376;361;381	722;900	918;1157	211	1994	2402	1516	1364	1600	1364
103	-0.450281	NbQ09g14660.1	0.339786	0.426925	NbQ09g14660.1;Niben261Chr13g0628003.1;NbD005408.1;Niben261Chr04g1615006.1;NbD024383.1;NbQ16g06680.1;NbL16g06460.1;Nbe19g32270.1;Nbe10g14240.1;NbL09g14050.1	NbQ09g14660.1;Niben261Chr13g0628003.1;NbD005408.1;Niben261Chr04g1615006.1;NbD024383.1;NbQ16g06680.1;NbL16g06460.1;Nbe19g32270.1;Nbe10g14240.1;NbL09g14050.1	1;1;1;1;1;1;1;1;1;1	1;1;1;1;1;1;1;1;1;1	NbQ09g14660.1 NbQld183C09+83832449-83840373 putative_G3BP-like_protein_(LOC109227508)_mRNA_%28XM_019392702.1_XP_019248247.1%29;Niben261Chr13g0628003.1 protein AED:0.12 eAED:0.12 QI:0|0|0|0.87|1|1|8|0|416;NbD005408.1 putative G3BP-like protein (XP_01924824	10	1	1	3.6	3.6	391;416;443;450;450;452;452;452;453;459	872	1118	103	12332	6307	2991	2638	6575	6618
339	-0.454095	Nbe19g01480.2	0.184738	0.332773	Nbe19g01480.2;NbE05066047.1;NbD023782.1;NbE05064320.1;Niben261Chr04g0051019.1;Niben261Chr17g1372004.1;NbL16g26840.1;Nbe19g01480.1;NbQ06g18200.1;NbL06g17640.1;NbE44069323.1;Nbe17g04700.1;NbE44071920.1;NbD047466.1;NbQ16g27960.1	Nbe19g01480.2;NbE05066047.1;NbD023782.1;NbE05064320.1;Niben261Chr04g0051019.1;Niben261Chr17g1372004.1;NbL16g26840.1;Nbe19g01480.1;NbQ06g18200.1;NbL06g17640.1;NbE44069323.1;Nbe17g04700.1;NbE44071920.1;NbD047466.1;NbQ16g27960.1	1;1;1;1;1;1;1;1;1;1;1;1;1;1;1	1;1;1;1;1;1;1;1;1;1;1;1;1;1;1	Nbe19g01480.2 gene=Nbe19g01480;NbE05066047.1 pre-mRNA-processing factor 39 (XP_009802614.1);NbD023782.1 pre-mRNA-processing factor 39 (XP_009802614.1);NbE05064320.1 pre-mRNA-processing factor 39-like (XP_016477133.1);Niben261Chr04g0051019.1 protein AED:	15	1	1	1.4	1.4	733;774;800;805;807;809;810;810;812;812;812;812;818;820;828	762	967	339	647	771	1078	657	495	670
283	-0.456021	Niben261Chr08g0130002.1	0.261095	0.390245	Niben261Chr08g0130002.1;Niben261Chr18g1469031.1;NbQ03g22020.1;NbL03g20890.1;Nbe05g30260.1;NbD019394.1;Nbe11g00650.1;NbE03057315.1;NbD039395.1;NbL07g17410.1;Nbe11g00650.2	Niben261Chr08g0130002.1;Niben261Chr18g1469031.1;NbQ03g22020.1;NbL03g20890.1;Nbe05g30260.1;NbD019394.1;Nbe11g00650.1;NbE03057315.1;NbD039395.1;NbL07g17410.1;Nbe11g00650.2	1;1;1;1;1;1;1;1;1;1;1	1;1;1;1;1;1;1;1;1;1;1	Niben261Chr08g0130002.1 protein AED:0.15 eAED:0.15 QI:0|0|0|1|1|1|10|0|814;Niben261Chr18g1469031.1 protein AED:0.36 eAED:0.36 QI:0|0|0|1|1|1|11|0|818;NbQ03g22020.1 NbQld183C03+115945874-115953892 respiratory_burst_oxidase_homolog_protein_C_(LOC109214180)_m	11	1	1	1.7	1.7	814;818;937;938;938;938;939;939;939;950;950	36	41	283	176	315	354	0	376	240
361	-0.468159	NbD041658.1	0.137976	0.287778	NbD041658.1;NbD025749.1;NbE44069804.1;Niben261Chr08g0396002.1;Nbe05g20960.1;Niben261Chr06g0733002.1;NbL13g13660.1;NbL03g13540.1;Nbe06g18900.1;NbE03060072.1;NbQ13g14170.1	NbD041658.1;NbD025749.1;NbE44069804.1;Niben261Chr08g0396002.1;Nbe05g20960.1;Niben261Chr06g0733002.1;NbL13g13660.1;NbL03g13540.1;Nbe06g18900.1;NbE03060072.1;NbQ13g14170.1	1;1;1;1;1;1;1;1;1;1;1	1;1;1;1;1;1;1;1;1;1;1	NbD041658.1 GRF1-interacting factor 3-like (XP_016466514.1);NbD025749.1 GRF1-interacting factor 3-like (XP_016466514.1);NbE44069804.1 GRF1-interacting factor 2-like (XP_019243453.1);Niben261Chr08g0396002.1 protein AED:0.12 eAED:0.12 QI:0|0|0|1|1|1|4|0|1	11	1	1	8.2	8.2	170;172;186;197;197;198;198;198;198;198;203	789	999	361	2338	1952	2819	1763	1611	1765
157	-0.471128	Niben261Chr18g0758009.1	0.120833	0.266042	Niben261Chr18g0758009.1;Niben261Chr03g1006008.1;NbQ17g12360.1;NbQ07g09780.1;NbL17g11850.1;NbL07g09980.1;Nbe12g18330.1;Nbe11g13220.1;NbE03059079.1;NbD012061.1;NbD008508.1	Niben261Chr18g0758009.1;Niben261Chr03g1006008.1;NbQ17g12360.1;NbQ07g09780.1;NbL17g11850.1;NbL07g09980.1;Nbe12g18330.1;Nbe11g13220.1;NbE03059079.1;NbD012061.1;NbD008508.1	1;1;1;1;1;1;1;1;1;1;1	1;1;1;1;1;1;1;1;1;1;1	Niben261Chr18g0758009.1 protein AED:0.00 eAED:0.00 QI:0|0|0|1|1|1|2|0|107;Niben261Chr03g1006008.1 protein AED:0.08 eAED:0.08 QI:0|0|0|1|1|1|2|0|107;NbQ17g12360.1 NbQld183C17-86853594-86856833 protein_SPIRAL1-like_1_(LOC104220177)_mRNA_%28XM_009770994.1_XP_	11	1	1	16.8	16.8	107;107;107;107;107;107;107;107;107;107;107	929	1195	157	828	994	949	678	601	720
248	-0.472816	NbE05064493.1	0.141833	0.287778	NbE05064493.1;Nbe16g00800.1;Nbe07g30080.2;NbQ18g21040.1;Nbe16g00800.2;NbD051336.1;NbD016304.1;NbQ04g21320.1;NbL04g19850.1;Nbe07g30080.1;NbL18g20290.1;Niben261Chr11g0012005.1	NbE05064493.1;Nbe16g00800.1;Nbe07g30080.2;NbQ18g21040.1;Nbe16g00800.2;NbD051336.1;NbD016304.1;NbQ04g21320.1;NbL04g19850.1;Nbe07g30080.1;NbL18g20290.1;Niben261Chr11g0012005.1	1;1;1;1;1;1;1;1;1;1;1;1	1;1;1;1;1;1;1;1;1;1;1;1	NbE05064493.1 WD-40 repeat-containing protein MSI4-like (XP_009804577.1);Nbe16g00800.1 gene=Nbe16g00800;Nbe07g30080.2 gene=Nbe07g30080;NbQ18g21040.1 NbQld183C18+135605169-135617952 WD-40_repeat-containing_protein_MSI4-like_(LOC104249793)_transcript_varian	12	1	1	2.1	2.1	429;460;460;491;491;492;492;493;493;493;519;521	4	5	248	2867	2134	2471	1718	1842	1824
251	-0.473863	Niben261Chr03g1431007.1	0.63469	0.586031	Niben261Chr03g1431007.1;Nbe12g10290.2;Nbe12g10290.1;NbD016828.1;NbL17g06570.1	Niben261Chr03g1431007.1;Nbe12g10290.2;Nbe12g10290.1;NbD016828.1;NbL17g06570.1	1;1;1;1;1	1;1;1;1;1	Niben261Chr03g1431007.1 protein AED:0.01 eAED:0.01 QI:0|0|0|1|1|1|2|0|327;Nbe12g10290.2 gene=Nbe12g10290;Nbe12g10290.1 gene=Nbe12g10290;NbD016828.1 OTU domain-containing protein 6B-like (XP_019228124.1);NbL17g06570.1 NbLab360C17+48149875-48155969 OTU_doma	5	1	1	3.7	3.7	327;327;327;327;334	564	729	251	209	372	587	354	177	310
317	-0.480757	NbL18g17030.1	0.072119	0.221522	NbL18g17030.1;Nbe12g31820.1;NbD021435.1;NbQ18g17540.1;Nbe16g05470.1	NbL18g17030.1;Nbe12g31820.1;NbD021435.1;NbQ18g17540.1;Nbe16g05470.1	1;1;1;1;1	1;1;1;1;1	NbL18g17030.1 NbLab360C18+117376736-117378807 1-aminocyclopropane-1-carboxylate_oxidase_(LOC109228672)_mRNA_%28XM_019393833.1_XP_019249378.1%29;Nbe12g31820.1 gene=Nbe12g31820;NbD021435.1 1-aminocyclopropane-1-carboxylate oxidase (XP_019249378.1);NbQ18g175	5	1	1	2.5	2.5	315;320;320;370;370	33	38	317	1888	1584	1648	833	1597	1239
412	-0.482716	NbD031106.1	0.27869	0.395912	NbD031106.1;Nbe19g14230.1;Niben261Chr04g0653007.1;NbQ16g19410.1;NbQ15g05430.1;NbL16g18420.1;NbL15g05280.1;Nbe13g08480.1;NbD008810.1;Niben261Chr01g1439001.1;Niben261Chr10g0216001.1;Niben261Chr18g0556019.1;NbQ07g07320.1;Nbe02g06090.1;NbL18g08810.1;NbE03060955.1;NbD048296.1;Niben261Chr02g0767008.1;NbQ18g09090.1;NbD022384.1;NbD037531.1;Nbe15g17410.1;Nbe16g18530.1;NbL08g10270.1;Niben261Chr19g0930007.1…	NbD031106.1;Nbe19g14230.1;Niben261Chr04g0653007.1;NbQ16g19410.1;NbQ15g05430.1;NbL16g18420.1;NbL15g05280.1;Nbe13g08480.1;NbD008810.1;Niben261Chr01g1439001.1	4;4;4;4;4;4;3;3;3;3;1;1;1;1;1;1;1;1;1;1;1;1;1;1;1;1	1;1;1;1;1;1;1;1;1;1;1;1;1;1;1;1;1;1;1;1;1;1;1;1;1;1	NbD031106.1 glyceraldehyde-3-phosphate dehydrogenase, cytosolic (XP_016510865.1);Nbe19g14230.1 gene=Nbe19g14230;Niben261Chr04g0653007.1 protein AED:0.10 eAED:0.10 QI:0|0|0|1|1|1|12|0|442;NbQ16g19410.1 NbQld183C16+113103688-113107320 glyceraldehyde-3-phosp	26	4	1	12.4	2.4	340;340;442;340;340;340;340;340;340;340;379;398;409;419;397;419;419;264;292;337;337;337;337;337;326;495	21;56;173;1034	24;64;215;216;1328	412	3985	9344	6448	4766	5222	4165
587	-0.485896	NbE05065517.1	0.160643	0.313333	NbE05065517.1;Niben261Chr07g1451009.1;NbQ02g25810.1;Nbe03g34770.1;NbE44073703.1;NbD052111.1;NbE05066423.1	NbE05065517.1;Niben261Chr07g1451009.1;NbQ02g25810.1;Nbe03g34770.1;NbE44073703.1;NbD052111.1	3;3;3;3;3;2;1	1;1;1;1;1;1;0	NbE05065517.1 uncharacterized protein At5g39570-like (XP_016504661.1);Niben261Chr07g1451009.1 protein AED:0.45 eAED:0.45 QI:0|0|0|0.5|1|1|2|0|359;NbQ02g25810.1 NbQld183C02+133414681-133416226 uncharacterized_protein_At5g39570-like_(LOC104102740)_transcrip	7	3	1	13.1	4.3	351;359;368;372;376;349;292	855;856;922	1096;1097;1186	587	412	1117	933	334	882	542
176	-0.487242	Niben261Chr18g0684004.1	0.0666667	0.212313	Niben261Chr18g0684004.1;NbQ07g08820.1;NbL07g08920.1;Nbe11g14930.1;NbD010108.1	Niben261Chr18g0684004.1;NbQ07g08820.1;NbL07g08920.1;Nbe11g14930.1;NbD010108.1	1;1;1;1;1	1;1;1;1;1	Niben261Chr18g0684004.1 protein AED:0.10 eAED:0.10 QI:0|0|0|1|0.83|0.85|7|0|450;NbQ07g08820.1 NbQld183C07-65121552-65126784 glutamate_decarboxylase_4_(LOC107794144)_mRNA_%28XM_016616609.1_XP_016472095.1%29;NbL07g08920.1 NbLab360C07-65436984-65442281 glutam	5	1	1	2.2	2.2	450;491;491;491;491	332	432	176	1335	1084	1398	742	1112	869
579	-0.496142	NbL11g13250.1	0.100619	0.24326	NbL11g13250.1;Nbe02g14900.1	NbL11g13250.1;Nbe02g14900.1	1;1	1;1	NbL11g13250.1 NbLab360C11+82104960-82106236 protein_NIM1-INTERACTING_1-like_(LOC107805956)_mRNA_%28XM_016630063.1_XP_016485549.1%29;Nbe02g14900.1 gene=Nbe02g14900	2	1	1	8.5	8.5	142;142	470	605	579	1914	2160	2548	1646	1482	1567
111	-0.498198	Niben261Chr14g1355001.1	0.187476	0.332773	Niben261Chr14g1355001.1;NbQ12g04180.1;NbQ10g22220.1;Nbe09g30760.1;NbD005751.1;Niben261Chr03g0674007.1;NbQ17g17380.1;NbL17g16590.1;Nbe12g24950.1;NbE03060139.1;NbD025104.1	Niben261Chr14g1355001.1;NbQ12g04180.1;NbQ10g22220.1;Nbe09g30760.1;NbD005751.1;Niben261Chr03g0674007.1;NbQ17g17380.1;NbL17g16590.1;Nbe12g24950.1;NbE03060139.1;NbD025104.1	2;2;2;2;2;1;1;1;1;1;1	2;2;2;2;2;1;1;1;1;1;1	Niben261Chr14g1355001.1 protein AED:0.00 eAED:0.00 QI:0|0|0|1|1|1|2|0|294;NbQ12g04180.1 NbQld183C12-18641791-18645475 eukaryotic_translation_initiation_factor_3_subunit_G-like_(LOC104107326)_mRNA_%28XM_009616087.3_XP_009614382.1%29;NbQ10g22220.1 NbQld183C1	11	2	2	6.1	6.1	294;294;294;294;294;294;294;294;294;294;294	155;1101	194;1410	111	14760	12813	14388	9078	9044	11586
393	-0.498414	Niben261Chr02g0062002.1	0.18419	0.332773	Niben261Chr02g0062002.1;NbQ17g07240.1;NbL17g06950.1;Nbe12g10790.1;NbD028931.1;NbQ08g01210.1;NbE03058898.1	Niben261Chr02g0062002.1;NbQ17g07240.1;NbL17g06950.1;Nbe12g10790.1;NbD028931.1;NbQ08g01210.1;NbE03058898.1	1;1;1;1;1;1;1	1;1;1;1;1;1;1	Niben261Chr02g0062002.1 protein AED:0.01 eAED:0.01 QI:0|-1|0|1|-1|1|1|0|364;NbQ17g07240.1 NbQld183C17-49932423-49934199 DNA-damage-repair/toleration_protein_DRT100-like_(LOC109227434)_mRNA_%28XM_019392600.1_XP_019248145.1%29;NbL17g06950.1 NbLab360C17-50968	7	1	1	2.7	2.7	364;364;364;364;364;365;365	459	594	393	763	1006	552	520	415	708
433	-0.500683	NbQ09g20560.1	0.340524	0.426925	NbQ09g20560.1;NbL09g19500.1;NbD042442.1;Niben261Chr13g0248015.1;Niben261Chr12g0183012.1;Niben261Chr01g1366019.1;NbL15g06080.1;Nbe14g03990.1;Nbe13g09820.1;NbD037657.1;NbD033120.1;NbQ15g06310.1;NbQ05g02920.1;NbL05g02830.1	NbQ09g20560.1;NbL09g19500.1;NbD042442.1;Niben261Chr13g0248015.1;Niben261Chr12g0183012.1;Niben261Chr01g1366019.1;NbL15g06080.1;Nbe14g03990.1;Nbe13g09820.1;NbD037657.1;NbD033120.1;NbQ15g06310.1;NbQ05g02920.1;NbL05g02830.1	1;1;1;1;1;1;1;1;1;1;1;1;1;1	1;1;1;1;1;1;1;1;1;1;1;1;1;1	NbQ09g20560.1 NbQld183C09+117842549-117846132 enolase_(LOC104114313)_mRNA_%28XM_009624722.2_XP_009623017.1%29;NbL09g19500.1 NbLab360C09+121288456-121291448 enolase_(LOC104114313)_mRNA_%28XM_009624722.2_XP_009623017.1%29;NbD042442.1 enolase (XP_016486576.1	14	1	1	8.1	8.1	185;255;330;342;403;418;444;444;444;444;444;456;456;534	1082	1386	433	600	461	460	608	327	140
209	-0.502473	NbE05064976.1	0.216452	0.360119	NbE05064976.1;Nbe14g21710.1;Nbe11g20220.3;NbD012999.1;NbL05g15350.1;Nbe11g20220.2;Niben261Chr12g0951001.1;NbQ05g16200.1;NbL07g05700.1;Nbe11g20220.1;Niben261Chr18g0407002.1	NbE05064976.1;Nbe14g21710.1;Nbe11g20220.3;NbD012999.1;NbL05g15350.1;Nbe11g20220.2;Niben261Chr12g0951001.1;NbQ05g16200.1;NbL07g05700.1;Nbe11g20220.1;Niben261Chr18g0407002.1	2;2;2;2;2;2;1;1;1;1;1	2;2;2;2;2;2;1;1;1;1;1	NbE05064976.1 lysine--tRNA ligase-like (XP_019252087.1);Nbe14g21710.1 gene=Nbe14g21710;Nbe11g20220.3 gene=Nbe11g20220;NbD012999.1 lysine--tRNA ligase-like (XP_019252087.1);NbL05g15350.1 NbLab360C05+89661846-89676252 lysine--tRNA_ligase-like_(LOC109231019	11	2	2	3.4	3.4	611;615;615;615;616;621;614;615;628;628;647	220;753	281;955	209	8274	7172	6434	5628	5145	4672
230	-0.503967	NbQ00g06660.1	0.0862143	0.235032	NbQ00g06660.1;NbQ00g07140.1;NbQ12g03920.1;NbQ02g05700.1;NbL12g03610.1;NbD018637.1;NbQ14g10060.1;NbD031738.1;NbQ00g15800.1;NbE03059850.1;Nbe08g13050.1;NbQ15g02770.1;Nbe13g04510.1;NbD014934.1;NbQ15g01200.1;NbL16g22270.1;NbL15g01150.1;Nbe19g08230.1;NbD023623.1;NbL15g02630.1;NbQ16g23310.1;NbD037417.1;NbD038083.1;Nbe03g09000.1;Nbe04g05040.1;NbL14g09320.1;NbD034571.1;Nbe03g14240.1;Nbe04g02840.1;NbL12g0…	NbQ00g06660.1;NbQ00g07140.1;NbQ12g03920.1;NbQ02g05700.1;NbL12g03610.1;NbD018637.1;NbQ14g10060.1;NbD031738.1;NbQ00g15800.1;NbE03059850.1;Nbe08g13050.1;NbQ15g02770.1;Nbe13g04510.1;NbD014934.1;NbQ15g01200.1;NbL16g22270.1;NbL15g01150.1;Nbe19g08230.1;NbD023623.1;NbL15g02630.1;NbQ16g23310.1;NbD037417.1;NbD038083.1;Nbe03g09000.1;Nbe04g05040.1;NbL14g09320.1;NbD034571.1;Nbe03g14240.1;Nbe04g02840.1;NbL12g0…	1;1;1;1;1;1;1;1;1;1;1;1;1;1;1;1;1;1;1;1;1;1;1;1;1;1;1;1;1;1;1;1;1;1	1;1;1;1;1;1;1;1;1;1;1;1;1;1;1;1;1;1;1;1;1;1;1;1;1;1;1;1;1;1;1;1;1;1	NbQ00g06660.1 NbQld183C00-99839906-99841293 tubulin_beta-2_chain_(LOC107775153)_mRNA_%28XM_016594844.1_XP_016450330.1%29;NbQ00g07140.1 NbQld183C00-106077992-106079379 tubulin_beta-2_chain_(LOC107775153)_mRNA_%28XM_016594844.1_XP_016450330.1%29;NbQ12g03920.	34	1	1	6.7	6.7	180;180;497;497;491;447;447;447;447;445;447;447;447;446;446;446;446;446;446;215;354;444;444;444;444;447;445;445;445;445;445;446;446;512	395	512;513	230	597	367	430	0	196	787
554	-0.505217	NbL11g07560.1	0.140405	0.287778	NbL11g07560.1;Nbe02g23000.1;NbD050156.1	NbL11g07560.1;Nbe02g23000.1;NbD050156.1	1;1;1	1;1;1	NbL11g07560.1 NbLab360C11-49991513-49994846 uncharacterized_LOC109211907_(LOC109211907)_mRNA_%28XM_019375502.1_XP_019231047.1%29;Nbe02g23000.1 gene=Nbe02g23000;NbD050156.1 uncharacterized protein LOC109211907 (XP_019231047.1)	3	1	1	2.5	2.5	433;433;433	978	1257	554	608	766	1195	476	733	601
356	-0.512061	NbE03053363.1	0.157524	0.31061	NbE03053363.1;Niben261Chr09g0431013.1;NbL01g19940.1;Nbe01g26800.1;NbD025242.1	NbE03053363.1;Niben261Chr09g0431013.1;NbL01g19940.1;Nbe01g26800.1;NbD025242.1	3;3;3;3;3	1;1;1;1;1	NbE03053363.1 translocase of chloroplast 159, chloroplastic isoform X1 (XP_009781898.1);Niben261Chr09g0431013.1 protein AED:0.13 eAED:0.13 QI:0|-1|0|1|-1|1|1|0|1477;NbL01g19940.1 NbLab360C01+89830013-89834761 translocase_of_chloroplast_159_chloroplastic_(	5	3	1	2.7	0.9	1471;1477;1477;1477;1477	191;376;1000	247;486;487;1290	356	4580	2790	3039	1670	2422	3207
549	-0.517119	NbE03061280.1	0.212976	0.359237	NbE03061280.1;NbL06g16810.1;Nbe17g05740.1;NbD049321.1;Niben261Chr17g1321009.1	NbE03061280.1;NbL06g16810.1;Nbe17g05740.1;NbD049321.1;Niben261Chr17g1321009.1	1;1;1;1;1	1;1;1;1;1	NbE03061280.1 RPM1-interacting protein 4 (APY20266.1);NbL06g16810.1 NbLab360C06-124655416-124659985 RPM1-interacting_protein_4-like_(LOC107786685)_transcript_variant_X2_mRNA_%28XM_016608203.1_XP_016463689.1%29;Nbe17g05740.1 gene=Nbe17g05740;NbD049321.1 RP	5	1	1	3.4	3.4	261;262;262;262;839	754	956	549	12446	6878	12193	6348	8004	7671
189	-0.522401	Niben261Chr19g1087009.1	0.130738	0.280863	Niben261Chr19g1087009.1;NbQ18g06350.1;NbL18g06050.1;Nbe16g22400.2;Nbe16g22400.1;NbD011383.1	Niben261Chr19g1087009.1;NbQ18g06350.1;NbL18g06050.1;Nbe16g22400.2;Nbe16g22400.1;NbD011383.1	1;1;1;1;1;1	1;1;1;1;1;1	Niben261Chr19g1087009.1 protein AED:0.05 eAED:0.05 QI:0|0|0|1|0.5|0.33|3|0|589;NbQ18g06350.1 NbQld183C18-37393159-37399205 uncharacterized_LOC107807951_(LOC107807951)_transcript_variant_X4_mRNA_%28XM_016632412.1_XP_016487898.1%29;NbL18g06050.1 NbLab360C18-	6	1	1	1.7	1.7	589;619;619;619;619;619	903	1161	189	493	1090	1057	519	738	581
417	-0.525604	Niben261Chr17g1389004.1	0.162952	0.313333	Niben261Chr17g1389004.1;NbQ06g18690.1;NbQ16g28370.1;Niben261Chr04g0031002.1;NbL16g27250.1;NbE44072571.1;Nbe19g00990.1;NbD031739.1	Niben261Chr17g1389004.1;NbQ06g18690.1;NbQ16g28370.1;Niben261Chr04g0031002.1;NbL16g27250.1;NbE44072571.1;Nbe19g00990.1;NbD031739.1	1;1;1;1;1;1;1;1	1;1;1;1;1;1;1;1	Niben261Chr17g1389004.1 protein AED:0.39 eAED:0.39 QI:0|-1|0|1|-1|1|1|0|98;NbQ06g18690.1 NbQld183C06+127988944-127993821 TOM1-like_protein_2_(LOC104243369)_mRNA_%28XM_009798550.1_XP_009796852.1%29;NbQ16g28370.1 NbQld183C16+170824182-170839313 TOM1-like_pro	8	1	1	13.3	13.3	98;135;307;381;381;381;381;381	1131	1443	417	593	530	865	241	884	256
536	-0.52753	Niben261Chr03g0487014.1	0.173952	0.324711	Niben261Chr03g0487014.1;NbL17g18710.1;NbD047074.1;NbQ17g19170.1	Niben261Chr03g0487014.1;NbL17g18710.1;NbD047074.1;NbQ17g19170.1	3;3;3;3	3;3;3;3	Niben261Chr03g0487014.1 protein AED:0.10 eAED:0.10 QI:0|0|0|1|0.5|0.57|7|0|391;NbL17g18710.1 NbLab360C17-136523728-136533110 probable_ADP-ribosylation_factor_GTPase-activating_protein_AGD8_(LOC107787704)_mRNA_%28XM_016609308.1_XP_016464794.1%29;NbD047074.1	4	3	3	8.7	8.7	391;404;404;437	565;869;970	730;1115;1243	536	4878	3301	3086	2540	2523	2752
386	-0.531437	Niben261Chr03g1689001.1	0.584524	0.568287	Niben261Chr03g1689001.1;Niben261Chr08g0862015.1;NbQ03g06620.1;NbQ00g08320.1;NbL17g02950.1;NbL03g06550.1;Nbe12g05000.1;Nbe05g10600.1;NbD045570.1;NbD028517.1;NbQ17g02920.1	Niben261Chr03g1689001.1;Niben261Chr08g0862015.1;NbQ03g06620.1;NbQ00g08320.1;NbL17g02950.1;NbL03g06550.1;Nbe12g05000.1;Nbe05g10600.1;NbD045570.1;NbD028517.1;NbQ17g02920.1	2;2;2;2;2;2;2;2;2;2;2	1;1;1;1;1;1;1;1;1;1;1	Niben261Chr03g1689001.1 protein AED:0.10 eAED:0.11 QI:0|0|0|0.75|0.66|0.75|4|0|530;Niben261Chr08g0862015.1 protein AED:0.34 eAED:0.34 QI:0|0|0|1|1|1|5|0|543;NbQ03g06620.1 NbQld183C03-47725312-47735869 sorting_nexin_2B-like_(LOC109214620)_mRNA_%28XM_0193785	11	2	1	3.8	2.3	530;543;543;543;543;543;543;543;543;543;553	422;731	545;928	386	229	433	555	241	270	331
528	-0.534197	NbD045834.1	0.325	0.425287	NbD045834.1;NbL04g02380.1;NbE03057971.1;Nbe07g03010.12;Nbe07g03010.3;Nbe07g03010.5;Nbe07g03010.7;Nbe07g03010.9;Nbe07g03010.1;Niben261Chr11g1351005.1;Nbe07g03010.10;Nbe07g03010.11;Nbe07g03010.2;NbQ04g02460.1;Nbe07g03010.6;Nbe07g03010.8;Nbe07g03010.4	NbD045834.1;NbL04g02380.1;NbE03057971.1;Nbe07g03010.12;Nbe07g03010.3;Nbe07g03010.5;Nbe07g03010.7;Nbe07g03010.9;Nbe07g03010.1;Niben261Chr11g1351005.1;Nbe07g03010.10;Nbe07g03010.11;Nbe07g03010.2;NbQ04g02460.1;Nbe07g03010.6;Nbe07g03010.8;Nbe07g03010.4	1;1;1;1;1;1;1;1;1;1;1;1;1;1;1;1;1	1;1;1;1;1;1;1;1;1;1;1;1;1;1;1;1;1	NbD045834.1 Partial, uncharacterized protein LOC104218642 (XP_009767484.1);NbL04g02380.1 NbLab360C04-8094646-8101322 uncharacterized_LOC104218642_(LOC104218642)_transcript_variant_X2_mRNA_%28XM_009769182.1_XP_009767484.1%29;NbE03057971.1 uncharacterized p	17	1	1	1.5	1.5	848;1270;1270;1270;1270;1270;1270;1270;1266;1262;1266;1266;1266;1266;1266;1266;1270	1058	1356	528	426	746	615	467	408	359
40	-0.535838	NbL19g06990.1	0.141286	0.287778	NbL19g06990.1;Niben261Chr16g0346002.1;NbQ19g07480.1;NbD001966.1;Nbe18g25390.1	NbL19g06990.1;Niben261Chr16g0346002.1;NbQ19g07480.1;NbD001966.1;Nbe18g25390.1	1;1;1;1;1	1;1;1;1;1	NbL19g06990.1 NbLab360C19-32651070-32654157 myosin-2_heavy_chain-like_(LOC107831249)_mRNA_%28XM_016659002.1_XP_016514488.1%29;Niben261Chr16g0346002.1 protein AED:0.02 eAED:0.02 QI:0|0|0|1|1|1|3|0|1073;NbQ19g07480.1 NbQld183C19-32124256-32130841 uncharacter	5	1	1	1.3	1.3	873;1073;1073;1073;1102	95	112	40	1978	4294	2808	2543	2159	1561
21	-0.538423	Nbe01g31140.1	0.163381	0.313333	Nbe01g31140.1;Niben261Chr16g1413010.1;Niben261Chr13g0635004.1;Niben261Chr09g0173006.1;NbQ19g24600.1;NbQ09g14500.1;NbD000409.1;NbL16g26400.1;NbL16g06240.1;Niben261Chr15g0997004.1;NbQ02g11130.1;NbD011626.1;Niben261Chr14g0862004.1;Nbe03g25860.1;NbL02g17250.1;NbL02g10270.1;NbD049530.1;Nbe04g13370.1;NbD016403.1;Niben261Chr07g1204001.1;NbL06g02180.1;Nbe17g05390.1;NbQ06g02230.1;NbL12g09710.1;Nbe03g16580…	Nbe01g31140.1;Niben261Chr16g1413010.1;Niben261Chr13g0635004.1;Niben261Chr09g0173006.1;NbQ19g24600.1;NbQ09g14500.1;NbD000409.1;NbL16g26400.1;NbL16g06240.1;Niben261Chr15g0997004.1;NbQ02g11130.1;NbD011626.1;Niben261Chr14g0862004.1;Nbe03g25860.1;NbL02g17250.1;NbL02g10270.1;NbD049530.1;Nbe04g13370.1;NbD016403.1;Niben261Chr07g1204001.1;NbL06g02180.1;Nbe17g05390.1;NbQ06g02230.1;NbL12g09710.1;Nbe03g16580…	1;1;1;1;1;1;1;1;1;1;1;1;1;1;1;1;1;1;1;1;1;1;1;1;1;1;1;1;1;1;1;1;1;1;1;1;1;1;1;1;1;1;1;1;1;1;1;1;1;1;1	1;1;1;1;1;1;1;1;1;1;1;1;1;1;1;1;1;1;1;1;1;1;1;1;1;1;1;1;1;1;1;1;1;1;1;1;1;1;1;1;1;1;1;1;1;1;1;1;1;1;1	Nbe01g31140.1 gene=Nbe01g31140;Niben261Chr16g1413010.1 protein AED:0.16 eAED:0.16 QI:0|0|0|1|0.75|0.8|5|0|220;Niben261Chr13g0635004.1 protein AED:0.07 eAED:0.07 QI:0|0|0|1|1|1|5|0|220;Niben261Chr09g0173006.1 protein AED:0.11 eAED:0.11 QI:0|0|0|1|1|1|5|0|22	51	1	1	6.8	6.8	103;220;220;220;220;220;220;220;220;221;222;222;220;222;222;222;222;222;222;247;263;269;302;317;222;220;220;220;123;153;173;182;182;206;212;214;220;220;117;220;220;220;220;220;220;220;220;220;220;220;330	113	141	21	10751	35643	29968	11920	20789	19868
278	-0.547738	Niben261Chr13g0256010.1	0.0453333	0.182571	Niben261Chr13g0256010.1;NbQ08g16770.1;NbL09g19330.1;NbL08g15430.1;Nbe15g09500.1;Nbe10g05990.1;NbD025622.1;NbD018790.1;Niben261Chr02g1090017.1	Niben261Chr13g0256010.1;NbQ08g16770.1;NbL09g19330.1;NbL08g15430.1;Nbe15g09500.1;Nbe10g05990.1;NbD025622.1;NbD018790.1;Niben261Chr02g1090017.1	1;1;1;1;1;1;1;1;1	1;1;1;1;1;1;1;1;1	Niben261Chr13g0256010.1 protein AED:0.19 eAED:0.19 QI:0|0|0|1|0.8|0.83|6|0|201;NbQ08g16770.1 NbQld183C08+103150684-103157212 vacuolar_protein-sorting-associated_protein_37_homolog_1-like_(LOC109237186)_mRNA_%28XM_019403456.1_XP_019259001.1%29;NbL09g19330.1	9	1	1	5	5	201;233;233;233;233;233;233;233;513	1022	1313	278	872	1512	1614	1038	550	1147
416	-0.550168	NbL16g24700.1	0.0501667	0.186814	NbL16g24700.1;NbQ16g25730.1;Nbe19g04750.5;Nbe19g04750.4;Nbe19g04750.3;Nbe19g04750.2;Nbe19g04750.1;NbE05063086.1;NbD031600.1	NbL16g24700.1;NbQ16g25730.1;Nbe19g04750.5;Nbe19g04750.4;Nbe19g04750.3;Nbe19g04750.2;Nbe19g04750.1;NbE05063086.1;NbD031600.1	1;1;1;1;1;1;1;1;1	1;1;1;1;1;1;1;1;1	NbL16g24700.1 NbLab360C16-159973606-160010507 4-alpha-glucanotransferase_DPE2_(LOC109229620)_transcript_variant_X2_mRNA_%28XM_019395141.1_XP_019250686.1%29;NbQ16g25730.1 NbQld183C16-157017285-157056716 4-alpha-glucanotransferase_DPE2_(LOC109229620)_transcr	9	1	1	1.6	1.6	696;709;953;953;953;953;953;953;953	260	342	416	925	1207	1391	967	634	805
38	-0.557831	Niben261Chr03g1161012.1	0.0474048	0.184352	Niben261Chr03g1161012.1;NbE44069704.1;NbD001919.1;NbQ17g09810.1;NbL17g09400.1;Nbe12g14810.2;Nbe12g14810.1	Niben261Chr03g1161012.1;NbE44069704.1;NbD001919.1;NbQ17g09810.1;NbL17g09400.1;Nbe12g14810.2;Nbe12g14810.1	1;1;1;1;1;1;1	1;1;1;1;1;1;1	Niben261Chr03g1161012.1 protein AED:0.14 eAED:0.14 QI:0|0|0|1|0.85|0.81|22|0|924;NbE44069704.1 phototropin-1-like (XP_016436377.1);NbD001919.1 phototropin-1-like (XP_016436377.1);NbQ17g09810.1 NbQld183C17+72315188-72329037 phototropin-1-like_(LOC10776253	7	1	1	1.3	1.3	924;1017;1021;1023;1023;1023;1023	911	1173	38	963	1290	1408	845	725	917
30	-0.567965	NbE05063355.1	0.0546667	0.194576	NbE05063355.1;Niben261Chr16g1187004.1;NbQ19g21920.1;NbQ06g03880.1;NbL19g20830.1;NbL06g03760.1;Nbe18g05810.4;Nbe18g05810.2;Nbe18g05810.1;Nbe17g26220.3;Nbe17g26220.2;Nbe17g26220.4;Nbe18g05810.3;Nbe17g26220.1;NbE05065485.1;NbD001415.1;NbD042751.1;Niben261Chr17g0239001.1	NbE05063355.1;Niben261Chr16g1187004.1;NbQ19g21920.1;NbQ06g03880.1;NbL19g20830.1;NbL06g03760.1;Nbe18g05810.4;Nbe18g05810.2;Nbe18g05810.1;Nbe17g26220.3;Nbe17g26220.2;Nbe17g26220.4;Nbe18g05810.3;Nbe17g26220.1;NbE05065485.1;NbD001415.1;NbD042751.1;Niben261Chr17g0239001.1	1;1;1;1;1;1;1;1;1;1;1;1;1;1;1;1;1;1	1;1;1;1;1;1;1;1;1;1;1;1;1;1;1;1;1;1	NbE05063355.1 coatomer subunit beta-2-like (XP_018628416.1);Niben261Chr16g1187004.1 protein AED:0.11 eAED:0.11 QI:0|0|0|1|1|0.95|20|0|872;NbQ19g21920.1 NbQld183C19+111916607-111940079 coatomer_subunit_beta-2-like_(LOC109225152)_transcript_variant_X3_mis	18	1	1	1.4	1.4	872;872;916;916;916;916;916;916;916;916;916;916;912;912;912;904;890;1006	402	521	30	1369	2295	2116	1157	1721	1021
609	-0.568047	Niben261Chr17g1296018.1	0.161167	0.313333	Niben261Chr17g1296018.1;NbL06g16610.1	Niben261Chr17g1296018.1;NbL06g16610.1	1;1	1;1	Niben261Chr17g1296018.1 protein AED:0.32 eAED:0.35 QI:0|0|0|1|1|1|2|0|267;NbL06g16610.1 NbLab360C06+122319606-122327078 uncharacterized_LOC104245480_(LOC104245480)_mRNA_%28XM_009801094.1_XP_009799396.1%29	2	1	1	4.1	4.1	267;718	661	845	609	7337	2695	5696	1974	5216	3419
385	-0.569215	NbQ16g25290.1	0.328833	0.425287	NbQ16g25290.1;NbE05063682.1;Niben261Chr17g1460005.1;Niben261Chr04g0207003.1;NbQ06g19750.1;Nbe19g05230.2;NbL16g24270.1;NbL06g19090.1;Nbe19g05230.1;Nbe17g02900.1;NbE03057668.1;NbD044113.1;NbD028370.1;NbE44069339.1	NbQ16g25290.1;NbE05063682.1;Niben261Chr17g1460005.1;Niben261Chr04g0207003.1;NbQ06g19750.1;Nbe19g05230.2;NbL16g24270.1;NbL06g19090.1;Nbe19g05230.1;Nbe17g02900.1;NbE03057668.1;NbD044113.1;NbD028370.1;NbE44069339.1	2;2;2;2;2;2;2;2;2;2;2;2;2;2	1;1;1;1;1;1;1;1;1;1;1;1;1;1	NbQ16g25290.1 NbQld183C16+154313128-154318269 uncharacterized_LOC109230203_(LOC109230203)_mRNA_%28XM_019395731.1_XP_019251276.1%29;NbE05063682.1 uncharacterized protein LOC104216148 isoform X2 (XP_009764452.1);Niben261Chr17g1460005.1 protein AED:0.11 eAED	14	2	1	4.7	2.3	574;574;604;651;658;670;708;708;708;708;708;708;714;734	380;509	492;657	385	421	381	747	188	243	613
26	-0.569856	NbQ19g14720.1	0.691667	0.607182	NbQ19g14720.1;NbQ13g23820.1;Nbe06g31020.2;NbL13g22350.1;Nbe06g31020.1;NbD000955.1;Niben261Chr16g0673011.1;NbL19g14030.1;Nbe18g16490.1;NbD038490.1	NbQ19g14720.1;NbQ13g23820.1;Nbe06g31020.2;NbL13g22350.1;Nbe06g31020.1;NbD000955.1;Niben261Chr16g0673011.1;NbL19g14030.1;Nbe18g16490.1;NbD038490.1	1;1;1;1;1;1;1;1;1;1	1;1;1;1;1;1;1;1;1;1	NbQ19g14720.1 NbQld183C19-63127024-63129560 nascent_polypeptide-associated_complex_subunit_alpha-like_protein_(LOC109233027)_mRNA_%28XM_019398763.1_XP_019254308.1%29;NbQ13g23820.1 NbQld183C13+106441678-106445221 nascent_polypeptide-associated_complex_subun	10	1	1	15.9	15.9	132;200;200;201;201;201;202;202;202;202	745	946	26	631	0	319	0	372	268
224	-0.573298	Nbe04g28110.2	0.0938333	0.241779	Nbe04g28110.2;Niben261Chr15g0304006.1;NbL12g19760.1;NbE05064287.1;Nbe04g28110.1;NbD014785.1;NbD014444.1;NbQ02g07290.1;NbL02g06800.1;NbE44072115.1;Nbe03g11510.1;Niben261Chr07g0638009.1	Nbe04g28110.2;Niben261Chr15g0304006.1;NbL12g19760.1;NbE05064287.1;Nbe04g28110.1;NbD014785.1;NbD014444.1;NbQ02g07290.1;NbL02g06800.1;NbE44072115.1;Nbe03g11510.1;Niben261Chr07g0638009.1	2;2;2;2;2;2;1;1;1;1;1;1	2;2;2;2;2;2;1;1;1;1;1;1	Nbe04g28110.2 gene=Nbe04g28110;Niben261Chr15g0304006.1 protein AED:0.01 eAED:0.02 QI:0|0|0|1|1|1|3|0|476;NbL12g19760.1 NbLab360C12-115493492-115497708 uncharacterized_LOC109218355_(LOC109218355)_transcript_variant_X1_mRNA_%28XM_019382715.1_XP_019238260.1%2	12	2	2	6.1	6.1	475;476;476;476;476;476;445;472;473;473;473;696	770;916	975;976;1179	224	1857	3625	2340	1727	1512	2018
228	-0.575476	NbQ09g21630.1	0.16219	0.313333	NbQ09g21630.1;NbL09g20510.1;Nbe10g04160.1;NbD014838.1;Niben261Chr13g0179003.1	NbQ09g21630.1;NbL09g20510.1;Nbe10g04160.1;NbD014838.1;Niben261Chr13g0179003.1	1;1;1;1;1	1;1;1;1;1	NbQ09g21630.1 NbQld183C09+123834514-123841885 14_kDa_zinc-binding_protein_(LOC109227159)_mRNA_%28XM_019392210.1_XP_019247755.1%29;NbL09g20510.1 NbLab360C09+127749027-127756389 14_kDa_zinc-binding_protein_(LOC109227159)_mRNA_%28XM_019392210.1_XP_019247755.1	5	1	1	7.5	7.5	159;159;159;159;176	337	438	228	910	506	706	254	557	613
366	-0.583153	Niben261Chr17g1219006.1	0.0374048	0.180575	Niben261Chr17g1219006.1;Niben261Chr04g1171007.1;NbQ16g12670.1;NbQ06g16040.1;NbL16g12050.1;NbL06g15460.1;Nbe19g23160.1;NbD050976.1;NbD026601.1;Nbe17g07680.1	Niben261Chr17g1219006.1;Niben261Chr04g1171007.1;NbQ16g12670.1;NbQ06g16040.1;NbL16g12050.1;NbL06g15460.1;Nbe19g23160.1;NbD050976.1;NbD026601.1;Nbe17g07680.1	1;1;1;1;1;1;1;1;1;1	1;1;1;1;1;1;1;1;1;1	Niben261Chr17g1219006.1 protein AED:0.06 eAED:0.08 QI:0|0|0|1|1|1|2|0|140;Niben261Chr04g1171007.1 protein AED:0.01 eAED:0.02 QI:0|0|0|1|1|1|2|0|140;NbQ16g12670.1 NbQld183C16+67343452-67346716 probable_histone_H2A_variant_1_(LOC107771868)_transcript_variant	10	1	1	8.6	8.6	140;140;140;140;140;140;140;140;140;177	1020	1311	366	1281	1582	1919	1422	623	1147
27	-0.585129	NbQ19g07170.1	0.0537619	0.194576	NbQ19g07170.1;NbL19g06700.1;Nbe18g25800.1;NbD001324.1	NbQ19g07170.1;NbL19g06700.1;Nbe18g25800.1;NbD001324.1	1;1;1;1	1;1;1;1	NbQ19g07170.1 NbQld183C19+30882499-30888864 uncharacterized_LOC104219407_(LOC104219407)_mRNA_%28XM_009770099.1_XP_009768401.1%29;NbL19g06700.1 NbLab360C19+31384789-31391099 uncharacterized_LOC104219407_(LOC104219407)_mRNA_%28XM_009770099.1_XP_009768401.1%2	4	1	1	5.8	5.8	240;240;240;240	204	262	27	596	1846	1895	890	798	1203
599	-0.586682	Nbe17g25530.2	0.13119	0.280863	Nbe17g25530.2;Niben261Chr17g0282003.1;NbL06g04170.1;Nbe17g25530.1;NbD010512.1;Niben261Chr16g1420013.1	Nbe17g25530.2;Niben261Chr17g0282003.1;NbL06g04170.1;Nbe17g25530.1;NbD010512.1	3;3;2;2;2;1	3;3;2;2;2;1	Nbe17g25530.2 gene=Nbe17g25530;Niben261Chr17g0282003.1 protein AED:0.08 eAED:0.09 QI:0|0|0|0.90|1|1|22|0|578;NbL06g04170.1 NbLab360C06-26570747-26581706 ubiquitin_carboxyl-terminal_hydrolase_6-like_(LOC107776789)_transcript_variant_X1_mRNA_%28XM_016596713.	6	3	3	7.9	7.9	482;578;487;487;487;376	683;893;1027	874;1149;1150;1319	599	5528	4756	4827	2364	3215	4483
570	-0.589517	Niben261Scf02050g0000004.1	0.300786	0.41039	Niben261Scf02050g0000004.1;NbQ19g08840.1;NbL19g08220.1;Nbe18g23810.1;NbD053230.1	Niben261Scf02050g0000004.1;NbQ19g08840.1;NbL19g08220.1;Nbe18g23810.1;NbD053230.1	1;1;1;1;1	1;1;1;1;1	Niben261Scf02050g0000004.1 protein AED:0.04 eAED:0.04 QI:0|0|0|1|0.5|0.33|3|0|274;NbQ19g08840.1 NbQld183C19-36921209-36923720 uncharacterized_LOC109234222_(LOC109234222)_mRNA_%28XM_019400110.1_XP_019255655.1%29;NbL19g08220.1 NbLab360C19-37405217-37407910 u	5	1	1	4	4	274;292;292;292;292	824	1054	570	2560	11766	4235	4090	4100	4145
513	-0.595833	Niben261Chr15g1497007.1	0.041619	0.181569	Niben261Chr15g1497007.1;NbE44070709.1;Niben261Chr07g0694004.1;NbE05067429.1;Nbe04g01140.1;NbQ12g00950.1;NbL12g00840.1;NbL02g07430.1;Nbe04g01140.3;Nbe04g01140.2;Nbe03g12540.1;NbD045002.1;NbD043781.1	Niben261Chr15g1497007.1;NbE44070709.1;Niben261Chr07g0694004.1;NbE05067429.1;Nbe04g01140.1;NbQ12g00950.1;NbL12g00840.1;NbL02g07430.1;Nbe04g01140.3;Nbe04g01140.2;Nbe03g12540.1;NbD045002.1;NbD043781.1	1;1;1;1;1;1;1;1;1;1;1;1;1	1;1;1;1;1;1;1;1;1;1;1;1;1	Niben261Chr15g1497007.1 protein AED:0.23 eAED:0.23 QI:0|0|0|1|1|0.87|8|0|175;NbE44070709.1 vacuolar protein sorting-associated protein 2 homolog 3 isoform X2 (XP_009757944.1);Niben261Chr07g0694004.1 protein AED:0.44 eAED:0.44 QI:0|0|0|0.8|0.88|0.9|10|0|19	13	1	1	5.7	5.7	175;181;192;197;197;212;212;212;212;212;212;212;212	339	440	513	1909	1111	1709	1181	859	1089
179	-0.59606	NbE03061772.1	0.243262	0.388226	NbE03061772.1;NbQ03g26030.1;Niben261Chr06g0515022.1;NbQ13g19800.1;NbL13g18760.1;Nbe06g25970.2;Nbe06g25970.1;NbD049995.1;NbL03g24820.1;Nbe05g35010.3;Nbe05g35010.2;Nbe05g35010.1;NbD010382.1;Niben261Chr08g0012015.1	NbE03061772.1;NbQ03g26030.1;Niben261Chr06g0515022.1;NbQ13g19800.1;NbL13g18760.1;Nbe06g25970.2;Nbe06g25970.1;NbD049995.1;NbL03g24820.1;Nbe05g35010.3;Nbe05g35010.2;Nbe05g35010.1;NbD010382.1;Niben261Chr08g0012015.1	1;1;1;1;1;1;1;1;1;1;1;1;1;1	1;1;1;1;1;1;1;1;1;1;1;1;1;1	NbE03061772.1 phytoene dehydrogenase, chloroplastic/chromoplastic-like, partial (XP_016497510.1);NbQ03g26030.1 NbQld183C03+127348986-127355952 15-cis-phytoene_desaturase_chloroplastic/chromoplastic_(LOC107816873)_transcript_variant_X2_mRNA_%28XM_016642616	14	1	1	7.7	7.7	156;498;574;582;582;582;582;582;586;586;586;586;586;648	622	799	179	254	324	205	187	331	0
77	-0.596628	Niben261Chr09g1003009.1	0.16969	0.321036	Niben261Chr09g1003009.1;NbL11g15580.1;NbL01g10330.1;Nbe02g11850.2;Nbe02g11850.1;Nbe01g12740.1;NbD045408.1;Niben261Chr10g0412012.1;NbD003658.1	Niben261Chr09g1003009.1;NbL11g15580.1;NbL01g10330.1;Nbe02g11850.2;Nbe02g11850.1;Nbe01g12740.1;NbD045408.1;Niben261Chr10g0412012.1;NbD003658.1	1;1;1;1;1;1;1;1;1	1;1;1;1;1;1;1;1;1	Niben261Chr09g1003009.1 protein AED:0.07 eAED:0.07 QI:0|0|0|1|1|1|9|0|447;NbL11g15580.1 NbLab360C11-90655955-90668022 serine--tRNA_ligase_(LOC109225291)_transcript_variant_X2_mRNA_%28XM_019389908.1_XP_019245453.1%29;NbL01g10330.1 NbLab360C01+35678789-35686	9	1	1	3.1	3.1	447;447;447;447;447;447;447;459;460	356	465	77	715	892	504	473	319	604
276	-0.600657	Niben261Chr18g0559016.1	0.102881	0.24326	Niben261Chr18g0559016.1;NbD018500.1;Nbe11g17230.1;Nbe11g17230.2;NbL07g07590.1;NbQ07g07390.1;NbL09g03010.1;Niben261Chr13g1261011.1;Niben261Chr10g0871003.1;NbL11g07130.1;NbD026241.1;Nbe10g29120.1;Nbe02g23560.1;NbD032652.1;Niben261Chr03g0856009.1;NbQ09g03220.1;Nbe12g21330.1	Niben261Chr18g0559016.1;NbD018500.1;Nbe11g17230.1;Nbe11g17230.2;NbL07g07590.1;NbQ07g07390.1;NbL09g03010.1;Niben261Chr13g1261011.1;Niben261Chr10g0871003.1;NbL11g07130.1;NbD026241.1;Nbe10g29120.1;Nbe02g23560.1;NbD032652.1	4;4;4;4;4;4;3;3;3;3;3;3;3;3;1;1;1	3;3;3;3;3;3;2;2;2;2;2;2;2;2;0;1;1	Niben261Chr18g0559016.1 protein AED:0.34 eAED:0.34 QI:0|0|0|1|1|1|6|0|414;NbD018500.1 phosphoglycerate kinase, cytosolic (XP_019255498.1);Nbe11g17230.1 gene=Nbe11g17230;Nbe11g17230.2 gene=Nbe11g17230;NbL07g07590.1 NbLab360C07+53384892-53389515 phosphoglyc	17	4	3	12.6	8.5	414;401;401;401;401;401;401;401;401;401;401;401;401;401;132;338;86	61;111;414;533	69;139;533;686	276	1340	4005	986	1216	1462	1497
131	-0.600691	Niben261Chr03g1760001.1	0.16469	0.314409	Niben261Chr03g1760001.1;NbE05063613.1;NbQ17g02080.1;NbQ00g08600.1;NbL17g02110.1;Nbe12g03610.1;NbD006612.1	Niben261Chr03g1760001.1;NbE05063613.1;NbQ17g02080.1;NbQ00g08600.1;NbL17g02110.1;Nbe12g03610.1;NbD006612.1	1;1;1;1;1;1;1	1;1;1;1;1;1;1	Niben261Chr03g1760001.1 protein AED:0.09 eAED:0.09 QI:0|0|0|1|1|1|4|0|331;NbE05063613.1 12-oxophytodienoate reductase 1-like isoform X2 (XP_019242991.1);NbQ17g02080.1 NbQld183C17+15646183-15650097 12-oxophytodienoate_reductase_1-like_(LOC107789205)_transc	7	1	1	4.5	4.5	331;331;361;378;378;378;378	194	250	131	661	760	608	250	613	475
479	-0.60168	Niben261Chr13g1369001.1	0.0364762	0.17814	Niben261Chr13g1369001.1;Niben261Chr08g1268004.1;NbQ09g01510.1;NbL09g01370.1;NbL03g01790.1;Nbe10g31580.3;Nbe10g31580.2;Nbe10g31580.1;Nbe05g00340.3;Nbe05g00340.2;Nbe05g00340.1;NbD048278.1;NbD039471.1;NbE44072860.1;NbE44071679.1;NbQ03g01920.1	Niben261Chr13g1369001.1;Niben261Chr08g1268004.1;NbQ09g01510.1;NbL09g01370.1;NbL03g01790.1;Nbe10g31580.3;Nbe10g31580.2;Nbe10g31580.1;Nbe05g00340.3;Nbe05g00340.2;Nbe05g00340.1;NbD048278.1;NbD039471.1;NbE44072860.1;NbE44071679.1;NbQ03g01920.1	2;2;2;2;2;2;2;2;2;2;2;2;2;2;2;1	2;2;2;2;2;2;2;2;2;2;2;2;2;2;2;1	Niben261Chr13g1369001.1 protein AED:0.01 eAED:0.01 QI:0|0|0|1|1|1|3|0|808;Niben261Chr08g1268004.1 protein AED:0.01 eAED:0.01 QI:0|0|0|1|1|1|3|0|808;NbQ09g01510.1 NbQld183C09+15015515-15021606 phospholipase_D_alpha_1_(LOC109210666)_transcript_variant_X2_mRN	16	2	2	3.7	3.7	808;808;808;808;808;808;808;808;808;808;808;808;808;809;829;536	187;863	242;1104	479	1882	841	749	253	1035	1000
110	-0.607062	NbE03057962.1	0.0364762	0.17814	NbE03057962.1;NbE44072337.1;NbE44070829.1;Niben261Chr03g1449006.1;NbE05066657.1;Niben261Chr18g0228003.1;NbL17g06260.1;NbL07g03500.1;Nbe12g09730.2;Nbe12g09730.1;Nbe11g23660.1;NbD005679.1;NbE44072338.1;NbD049992.1	NbE03057962.1;NbE44072337.1;NbE44070829.1;Niben261Chr03g1449006.1;NbE05066657.1;Niben261Chr18g0228003.1;NbL17g06260.1;NbL07g03500.1;Nbe12g09730.2;Nbe12g09730.1;Nbe11g23660.1;NbD005679.1;NbE44072338.1;NbD049992.1	1;1;1;1;1;1;1;1;1;1;1;1;1;1	1;1;1;1;1;1;1;1;1;1;1;1;1;1	NbE03057962.1 protein WVD2-like 5 isoform X3 (XP_009589927.1);NbE44072337.1 protein WVD2-like 5 isoform X3 (XP_009589927.1);NbE44070829.1 protein WVD2-like 5 isoform X3 (XP_009589927.1);Niben261Chr03g1449006.1 protein AED:0.14 eAED:0.14 QI:0|0|0|1|0.83|	14	1	1	3.3	3.3	397;416;416;427;432;433;450;450;450;450;450;450;451;451	651	829;830	110	1440	1044	1167	919	569	909
186	-0.608798	Niben261Chr06g0790002.1	0.103119	0.24326	Niben261Chr06g0790002.1;Nbe06g17210.1;NbD011005.1;NbL13g12430.1;Nbe06g17210.3;Nbe06g17210.2;Niben261Chr08g0446012.1;NbQ13g13000.1;Nbe05g19400.2;Nbe05g19400.1;NbD037366.1;NbL03g12380.1;NbQ03g12840.1	Niben261Chr06g0790002.1;Nbe06g17210.1;NbD011005.1;NbL13g12430.1;Nbe06g17210.3;Nbe06g17210.2;Niben261Chr08g0446012.1;NbQ13g13000.1;Nbe05g19400.2;Nbe05g19400.1;NbD037366.1;NbL03g12380.1;NbQ03g12840.1	4;4;4;4;3;3;3;3;3;3;3;3;2	4;4;4;4;3;3;3;3;3;3;3;3;2	Niben261Chr06g0790002.1 protein AED:0.08 eAED:0.08 QI:0|0|0|1|0.77|0.9|10|0|370;Nbe06g17210.1 gene=Nbe06g17210;NbD011005.1 protein SGT1 homolog (XP_019244993.1);NbL13g12430.1 NbLab360C13-66542037-66546752 protein_SGT1_homolog_(LOC109224882)_mRNA_%28XM_019	13	4	4	16.5	16.5	370;370;370;406;313;319;370;370;370;370;370;424;346	16;542;606;1010	18;697;781;782;1301	186	31033	14150	19446	13018	11958	17404
[truncated: 98 more rows]

## Sheet: B
Supplementary Data 7B. Enriched DLO1 interactors
UID	log2FC	GeneID	pval	fdr	minuslog10(FDR)	Putative_At_ortholog	Nickname	Proteins	Majority.protein.IDs	Peptide.counts.all	Peptide.counts.unique	Fasta.headers	Number.of.proteins	Peptides	Unique.peptides	Sequence.coverage	Unique.sequence.coverage	Sequence.lengths	Peptide.IDs	Evidence.IDs	original.id	Cit_1	Cit_2	Cit_3	DLO1_1	DLO1_2	DLO1_3
256	5.30125	NbD017164.1	0	0	#NUM!	AT1G76710	ASHH1	NbD017164.1	NbD017164.1	1	1	NbD017164.1 Partial, uncharacterized protein LOC109239794 (XP_019261932.1)	1	1	1	1.6	1.6	509	626	803	256	339	290	0	7373	7591	9838
[truncated: 12 more rows]

## Sheet: C
Supplementary 7C. All quantified proteins in DMR6 TurboID experiment
UID	log2FC	GeneID	pval	fdr	minusLog10FDR	Proteins	Majority.protein.IDs	Peptide.counts.all	Peptide.counts.unique	Fasta.headers	Number.of.proteins	Peptides	Unique.peptides	Sequence.coverage	Unique.sequence.coverage	Sequence.lengths	Peptide.IDs	Evidence.IDs	original.id	Cit_1	Cit_2	Cit_3	DMR6_1	DMR6_2	DMR6_3
[truncated: 583 more rows]

## Sheet: D
Supplementary Data 7D. Enriched DMR6 interactors
[truncated: 81 more rows]

## Sheet: E
Supplementary Data 7E. Enriched interactors common to DMR6 and DLO1
AGI	Nickname	FASTA header
[truncated: 9 more rows]
