# Supplementary material for: Salicylic acid modulates its catabolic enzymes via proteasomal degradation linked to SCF-associated proximity networks
Source: Nat Commun. 2026 Apr 20;17:5468. doi: 10.1038/s41467-026-72241-x (PMC13284210; doi:10.1038/s41467-026-72241-x)
Supplement: Supplementary file 4 — Supplementary Data 2 [file 41467_2026_72241_MOESM4_ESM.xlsx]

## Sheet: Readme
Supplementary data 3: ASK1 Pst and mock TurboID-based proximity labeling results
A	All quantified proteins in ASK1 1hpi mock experiment
B	All quantified proteins in ASK1 1hpi Pst experiment
C	All quantified proteins in ASK1 24hpi mock experiment
D	All quantified proteins in ASK1 24hpi Pst experiment
E	Enriched ASK1 interactors 1hpi mock
F	Enriched ASK1 interactors 1hpi Pst
G	Enriched ASK1 interactors 24hpi mock
H	Enriched ASK1 interactors 24hpi Pst

## Sheet: A
Supplementary data 3A. All quantified proteins in ASK1 1hpi mock TurboID experiment
UID	pval	fdr	log2FC	GeneID	Proteins	Majority.protein.IDs	Peptide.counts.all	Peptide.counts.unique	Fasta.headers	Number.of.proteins	Peptides	Unique.peptides	Sequence.coverage	Unique.sequence.coverage	Sequence.lengths	Peptide.IDs	Evidence.IDs	original.id	Cit_M_1h_1	Cit_M_1h_2	Cit_M_1h_3	ASK1_M_1h_1	ASK1_M_1h_2	ASK1_M_1h_3
2607	0.000442478	0.00311778	2.80467	AT4G02530.1	AT4G02530.1	AT4G02530.1	1	1	AT4G02530.1 | Symbols: | chloroplast thylakoid lumen protein | chr4:1112335-1114005 REVERSE LENGTH=216	1	1	1	12.5	12.5	216	16617	52455	2607	1016	993	830	2330	15475	2031
694	0	0	2.7823	AT1G52100.1	AT1G52100.1	AT1G52100.1	1	1	AT1G52100.1 | Symbols: | Mannose-binding lectin superfamily protein | chr1:19383291-19385123 REVERSE LENGTH=437	1	1	1	3.9	3.9	437	18770	59711;59712	694	2999	4978	4330	4993	68933	10740
1649	0	0	2.66122	AT2G44050.1	AT2G44050.1	AT2G44050.1	2	2	AT2G44050.1 | Symbols: COS1 | 6,7-dimethyl-8-ribityllumazine synthase / DMRL synthase / lumazine synthase / riboflavin synthase | chr2:18224304-18225917 FORWARD LENGTH=227	1	2	2	5.3	5.3	227	15694;15695	49476;49477;49478;49479	1649	5118	6395	5684	7158	90518	11107
299	0	0	2.66089	AT1G16880.1	AT1G16880.1;AT1G16880.2	AT1G16880.1;AT1G16880.2	5;4	5;4	AT1G16880.1 | Symbols: | uridylyltransferase-related | chr1:5773796-5776125 FORWARD LENGTH=290;AT1G16880.2 | Symbols: | uridylyltransferase-related | chr1:5773796-5775272 FORWARD LENGTH=213	2	5	5	21	21	290;213	1905;14170;15075;18351;22138	6474;44703;47615;47616;58407;58408;69483;69484	299	8675	11432	9404	11375	155217	20043
1487	0	0	2.64485	AT2G35490.1	AT2G35490.1	AT2G35490.1	2	2	AT2G35490.1 | Symbols: | Plastid-lipid associated protein PAP / fibrillin family protein | chr2:14912309-14913797 REVERSE LENGTH=376	1	2	2	8	8	376	6104;23109	20037;72469;72470;72471	1487	4829	6578	5579	8492	84580	13164
2036	0	0	2.63866	AT3G16400.1	AT3G16400.1;AT3G16400.2;AT3G16410.1	AT3G16400.1;AT3G16400.2;AT3G16410.1	1;1;1	1;1;1	AT3G16400.1 | Symbols: ATMLP-470, NSP1, ATNSP1 | nitrile specifier protein 1 | chr3:5566516-5568330 FORWARD LENGTH=470;AT3G16400.2 | Symbols: ATMLP-470 | nitrile specifier protein 1 | chr3:5566516-5568330 FORWARD LENGTH=470;AT3G16410.1 | Symbols: NSP4 | ni	3	1	1	3.8	3.8	470;470;619	2007	6829	2036	5863	6696	8220	10478	101587	17337
1473	0.000252845	0.00311778	2.51638	AT2G34420.1	AT2G34420.1	AT2G34420.1	7	0	AT2G34420.1 | Symbols: LHB1B2, LHCB1.5 | photosystem II light harvesting complex gene B1B2 | chr2:14522716-14523513 REVERSE LENGTH=265	1	7	0	37	0	265	6550;8338;10415;10442;10443;18700;28635	21409;21410;21411;21412;21413;21414;21415;21416;21417;21418;27060;27061;27062;27063;27064;27065;27066;27067;27068;27069;27070;27071;27072;27073;27074;27075;33733;33795;33796;33797;33798;33799;33800;33801;33802;33803;33804;33805;33806;33807;33808;59513;59514;59515;59516;59517;90233	1473	2433	2518	2268	3202	32963	5138
1712	0	0	2.4463	AT2G47400.1	AT2G47400.1	AT2G47400.1	2	2	AT2G47400.1 | Symbols: CP12-1, CP12 | CP12 domain-containing protein 1 | chr2:19446889-19447263 FORWARD LENGTH=124	1	2	2	10.5	10.5	124	2559;2560	8488;8489;8490;8491	1712	10870	14034	12452	16161	158123	29312
3932	0	0	2.39036	AT5G54770.1	AT5G54770.1	AT5G54770.1	5	5	AT5G54770.1 | Symbols: THI1, TZ, THI4 | thiazole biosynthetic enzyme, chloroplast (ARA6) (THI1) (THI4) | chr5:22246634-22247891 FORWARD LENGTH=349	1	5	5	17.8	17.8	349	1028;1430;7865;15029;15536	3557;4821;4822;4823;25337;25338;47462;47463;47464;47465;47466;47467;49018	3932	28194	34977	39641	36480	426468	76085
2759	0	0	2.38672	AT4G15900.1	AT4G15900.1;AT3G16650.1	AT4G15900.1	5;1	5;1	AT4G15900.1 | Symbols: PRL1 | pleiotropic regulatory locus 1 | chr4:9023775-9027443 FORWARD LENGTH=486	2	5	5	14	14	486;479	6886;10152;12469;13245;23285	22471;32904;39775;39776;42309;42310;42311;42312;42313;42314;42315;73171;73172	2759	97721	103275	94996	664069	394841	489035
1011	0	0	2.34233	AT1G75950.1	AT1G75950.1;AT4G34470.1;AT4G34210.1;AT3G60010.1	AT1G75950.1	16;2;2;1	10;0;0;0	AT1G75950.1 | Symbols: SKP1, ASK1, ATSKP1, SKP1A, UIP1 | S phase kinase-associated protein 1 | chr1:28516715-28517454 FORWARD LENGTH=160	4	16	10	62.5	56.9	160;152;152;154	581;582;2899;6967;10000;11396;11681;17988;17989;17990;18373;20366;20439;24719;25102;25103	1973;1974;1975;1976;1977;1978;1979;1980;1981;1982;1983;1984;1985;1986;1987;1988;1989;1990;1991;1992;1993;1994;1995;1996;1997;1998;1999;2000;2001;2002;2003;2004;2005;2006;2007;2008;2009;2010;2011;2012;2013;2014;2015;2016;2017;2018;2019;2020;2021;2022;2023;2024;2025;2026;2027;2028;2029;2030;2031;2032;2033;2034;2035;2036;2037;2038;2039;2040;2041;2042;2043;2044;2045;2046;2047;2048;2049;2050;2051;2052…	1011	2537524	2726873	2766381	14797608	11733563	14194461
4179	0	0	2.31935	ATCG01120.1	ATCG01120.1	ATCG01120.1	1	1	ATCG01120.1 | Symbols: RPS15 | chloroplast ribosomal protein S15 | chrC:123296-123562 REVERSE LENGTH=88	1	1	1	14.8	14.8	88	10759	34713;34714	4179	17084	18812	16513	20976	210267	30335
1880	0	0	2.3145	AT3G09260.1	AT3G09260.1	AT3G09260.1	8	6	AT3G09260.1 | Symbols: PYK10, PSR3.1, BGLU23, LEB | Glycosyl hydrolase superfamily protein | chr3:2840657-2843730 REVERSE LENGTH=524	1	8	6	22.7	19.5	524	3511;7906;8371;11034;17937;18397;21735;28162	11557;11558;25451;25452;25453;25454;25455;25456;25457;27171;27172;27173;27174;27175;27176;35529;35530;35531;35532;57104;57105;57106;57107;58609;58610;68040;68041;88739;88740	1880	340390	465465	395385	387387	4788415	799554
2492	0	0	2.26401	AT3G58990.1	AT3G58990.1	AT3G58990.1	1	1	AT3G58990.1 | Symbols: IPMI1 | isopropylmalate isomerase 1 | chr3:21797524-21798285 REVERSE LENGTH=253	1	1	1	8.3	8.3	253	15508	48911;48912	2492	7116	6818	6046	7537	74884	13548
2791	0.000613148	0.00311778	2.21583	AT4G17560.1	AT4G17560.1	AT4G17560.1	4	3	AT4G17560.1 | Symbols: | Ribosomal protein L19 family protein | chr4:9780343-9781752 FORWARD LENGTH=225	1	4	3	26.7	23.1	225	605;1188;15102;24125	2163;4093;4094;47725;75714;75715;75716	2791	1085	1624	1838	1984	17068	2071
2903	0	0	2.13356	AT4G24830.2	AT4G24830.2;AT4G24830.1	AT4G24830.2;AT4G24830.1	3;3	3;3	AT4G24830.2 | Symbols: | arginosuccinate synthase family | chr4:12793085-12795857 REVERSE LENGTH=450;AT4G24830.1 | Symbols: | arginosuccinate synthase family | chr4:12793085-12795857 REVERSE LENGTH=494	2	3	3	8.9	8.9	450;494	1669;2257;8240	5677;7489;7490;26692;26693;26694	2903	8166	8369	7643	12216	79110	14767
369	0	0	2.12819	AT1G20340.1	AT1G20340.1	AT1G20340.1	1	1	AT1G20340.1 | Symbols: DRT112, PETE2 | Cupredoxin superfamily protein | chr1:7042770-7043273 REVERSE LENGTH=167	1	1	1	14.4	14.4	167	18492	58914;58915;58916	369	33170	43446	38035	35087	404572	61559
2650	0.00085335	0.00311778	2.11708	AT4G08390.4	AT4G08390.4;AT4G08390.3;AT4G08390.2;AT4G08390.1	AT4G08390.4;AT4G08390.3;AT4G08390.2;AT4G08390.1	3;3;3;3	2;2;2;2	AT4G08390.4 | Symbols: SAPX | stromal ascorbate peroxidase | chr4:5314999-5317071 FORWARD LENGTH=346;AT4G08390.3 | Symbols: SAPX | stromal ascorbate peroxidase | chr4:5314999-5317071 FORWARD LENGTH=371;AT4G08390.2 | Symbols: SAPX | stromal ascorbate peroxi	4	3	2	13.9	10.1	346;371;372;372	3917;23062;28910	12870;72321;91033	2650	1084	1361	1074	1570	12093	1603
2134	0.000442478	0.00311778	2.09388	AT3G21860.1	AT3G21860.1	AT3G21860.1	1	1	AT3G21860.1 | Symbols: ASK10, SK10 | SKP1-like 10 | chr3:7699777-7700235 REVERSE LENGTH=152	1	1	1	9.9	9.9	152	22127	69418	2134	1290	1574	1713	5955	7295	6289
621	0.000442478	0.00311778	2.06367	AT1G47420.1	AT1G47420.1	AT1G47420.1	1	1	AT1G47420.1 | Symbols: SDH5 | succinate dehydrogenase 5 | chr1:17395774-17397176 REVERSE LENGTH=257	1	1	1	6.2	6.2	257	91	344;345;346	621	3781	4805	4313	4397	43758	5769
3439	0	0	2.04095	AT5G14910.1	AT5G14910.1	AT5G14910.1	2	2	AT5G14910.1 | Symbols: | Heavy metal transport/detoxification superfamily protein | chr5:4823815-4825196 FORWARD LENGTH=178	1	2	2	20.8	20.8	178	20094;27273	63335;63336;85929;85930	3439	17452	18841	16004	22326	166733	26151
2569	9.48167e-05	0.00227273	2.01212	AT3G63540.1	AT3G63540.1	AT3G63540.1	2	2	AT3G63540.1 | Symbols: | Mog1/PsbP/DUF1795-like photosystem II reaction center PsbP family protein | chr3:23459372-23459803 REVERSE LENGTH=143	1	2	2	19.6	19.6	143	7952;13431	25614;42859	2569	5274	5975	6259	8619	52577	9427
1520	1.89633e-05	0.000461538	1.97564	AT2G37660.1	AT2G37660.1	AT2G37660.1	5	3	AT2G37660.1 | Symbols: | NAD(P)-binding Rossmann-fold superfamily protein | chr2:15795481-15796977 REVERSE LENGTH=325	1	5	3	22.5	18.2	325	1516;4753;6674;18640;24194	5101;15518;21797;21798;59342;59343;59344;59345;59346;59347;59348;75903;75904;75905;75906;75907	1520	6905	8941	7375	9768	68914	12647
2037	0	0	1.95447	AT3G16420.3	AT3G16420.3;AT3G16420.2;AT3G16420.1	AT3G16420.3;AT3G16420.2;AT3G16420.1	2;2;2	2;2;2	AT3G16420.3 | Symbols: PBP1 | PYK10-binding protein 1 | chr3:5579560-5580674 FORWARD LENGTH=298;AT3G16420.2 | Symbols: PBP1 | PYK10-binding protein 1 | chr3:5579560-5580674 FORWARD LENGTH=298;AT3G16420.1 | Symbols: PBP1, JAL30 | PYK10-binding protein 1 | c	3	2	2	8.1	8.1	298;298;298	20085;25897	63312;63313;63314;81574;81575	2037	65786	82208	76369	77972	295107	496491
1107	0.000442478	0.00311778	1.95311	AT2G01520.1	AT2G01520.1	AT2G01520.1	3	1	AT2G01520.1 | Symbols: MLP328 | MLP-like protein 328 | chr2:235992-236881 FORWARD LENGTH=151	1	3	1	20.5	7.3	151	2566;13001;28041	8505;8506;41434;41435;88438	1107	3076	3380	3362	4417	29029	4570
85	0.000417193	0.00311778	1.92767	AT1G05510.1	AT1G05510.1	AT1G05510.1	1	1	AT1G05510.1 | Symbols: | Protein of unknown function (DUF1264) | chr1:1629527-1630690 FORWARD LENGTH=241	1	1	1	4.6	4.6	241	15387	48546	85	5154	5956	5485	6404	47847	8883
1239	0.000442478	0.00311778	1.9276	AT2G19760.1	AT2G19760.1	AT2G19760.1	1	1	AT2G19760.1 | Symbols: PFN1, PRF1 | profilin 1 | chr2:8517074-8518067 REVERSE LENGTH=131	1	1	1	14.5	14.5	131	3463	11404;11405	1239	2564	4436	3308	3170	29422	6622
2038	0	0	1.92444	AT3G16450.3	AT3G16450.3;AT3G16450.2;AT3G16450.1;AT3G16440.1;AT3G21380.1	AT3G16450.3;AT3G16450.2;AT3G16450.1;AT3G16440.1;AT3G21380.1	2;2;2;1;1	2;2;2;1;1	AT3G16450.3 | Symbols: | Mannose-binding lectin superfamily protein | chr3:5588593-5589792 FORWARD LENGTH=300;AT3G16450.2 | Symbols: | Mannose-binding lectin superfamily protein | chr3:5588593-5589792 FORWARD LENGTH=300;AT3G16450.1 | Symbols: | Mannose-	5	2	2	10	10	300;300;300;300;460	939;16923	3274;53398;53399	2038	11729	16275	12407	13376	113748	26272
1915	0.000335019	0.00311778	1.90146	AT3G10740.1	AT3G10740.1	AT3G10740.1	1	1	AT3G10740.1 | Symbols: ASD1, ARAF1, ARAF, ATASD1 | alpha-L-arabinofuranosidase 1 | chr3:3361031-3364573 REVERSE LENGTH=678	1	1	1	2.4	2.4	678	8285	26867;26868	1915	5852	6116	6154	7283	49790	10629
32	0	0	1.89481	AT1G02450.1	AT1G02450.1	AT1G02450.1	1	1	AT1G02450.1 | Symbols: NIMIN1, NIMIN-1 | NIM1-interacting 1 | chr1:498052-498480 REVERSE LENGTH=142	1	1	1	7.7	7.7	142	27281	85948;85949	32	31152	29264	31098	127743	106732	105842
983	0.000442478	0.00311778	1.87511	AT1G74030.1	AT1G74030.1	AT1G74030.1	2	2	AT1G74030.1 | Symbols: ENO1 | enolase 1 | chr1:27839465-27841901 REVERSE LENGTH=477	1	2	2	8.4	8.4	477	21571;27007	67629;85059;85060	983	4382	4011	4417	5926	33440	7625
105	0	0	1.87492	AT1G06680.1	AT1G06680.1;AT1G06680.2;AT2G30790.1	AT1G06680.1;AT1G06680.2	8;8;1	8;8;1	AT1G06680.1 | Symbols: PSBP-1, OEE2, PSII-P, OE23 | photosystem II subunit P-1 | chr1:2047940-2049186 FORWARD LENGTH=263;AT1G06680.2 | Symbols: PSBP-1, OEE2, PSII-P | photosystem II subunit P-1 | chr1:2048076-2049186 FORWARD LENGTH=219	3	8	8	34.6	34.6	263;219;125	6221;8207;8208;9023;11350;13555;21900;24689	20405;20406;20407;26518;26519;26520;26521;26522;29343;29344;29345;29346;36405;43182;43183;43184;43185;43186;43187;68675;68676;68677;68678;68679;68680;68681;77520;77521;77522	105	401782	494008	472389	451213	3830273	736723
4163	0.000176991	0.00311778	1.85423	ATCG00770.1	ATCG00770.1	ATCG00770.1	5	5	ATCG00770.1 | Symbols: RPS8 | ribosomal protein S8 | chrC:80068-80472 REVERSE LENGTH=134	1	5	5	30.6	30.6	134	4784;5978;9975;12057;12878	15627;15628;19595;32380;32381;38557;41084	4163	9246	7959	7571	11812	67658	10110
209	0.000417193	0.00311778	1.84485	AT1G11910.1	AT1G11910.1;AT1G62290.2;AT1G62290.1	AT1G11910.1;AT1G62290.2;AT1G62290.1	2;1;1	2;1;1	AT1G11910.1 | Symbols: APA1, ATAPA1 | aspartic proteinase A1 | chr1:4017119-4019874 REVERSE LENGTH=506;AT1G62290.2 | Symbols: | Saposin-like aspartyl protease family protein | chr1:23010107-23012681 REVERSE LENGTH=513;AT1G62290.1 | Symbols: | Saposin-lik	3	2	2	5.5	5.5	506;513;513	8125;26079	26228;26229;26230;82086	209	7539	7432	6439	7577	58745	10586
2498	0.000417193	0.00311778	1.84441	AT3G59780.1	AT3G59780.1	AT3G59780.1	8	8	AT3G59780.1 | Symbols: | Rhodanese/Cell cycle control phosphatase superfamily protein | chr3:22086906-22090324 FORWARD LENGTH=686	1	8	8	14.6	14.6	686	345;2392;7307;9748;12864;20884;25027;26794	1163;7924;7925;23580;31540;41044;65435;78601;84342	2498	5518	6479	6580	7615	49111	9985
2097	0	0	1.84186	AT3G19470.2	AT3G19470.2;AT3G19470.1	AT3G19470.2;AT3G19470.1	1;1	1;1	AT3G19470.2 | Symbols: | F-box and associated interaction domains-containing protein | chr3:6749766-6750914 FORWARD LENGTH=382;AT3G19470.1 | Symbols: | F-box and associated interaction domains-containing protein | chr3:6749766-6750914 FORWARD LENGTH=382	2	1	1	1.8	1.8	382;382	12585	40195;40196;40197	2097	18122	23172	20477	75895	62966	82571
1250	0	0	1.83574	AT2G20260.1	AT2G20260.1	AT2G20260.1	2	1	AT2G20260.1 | Symbols: PSAE-2 | photosystem I subunit E-2 | chr2:8736780-8737644 FORWARD LENGTH=145	1	2	1	22.8	13.8	145	18898;27034	60065;60066;85165;85166	1250	11702	14877	15120	28641	99657	20548
2655	0	0	1.83487	AT4G09010.1	AT4G09010.1	AT4G09010.1	3	3	AT4G09010.1 | Symbols: APX4, TL29 | ascorbate peroxidase 4 | chr4:5777502-5779338 REVERSE LENGTH=349	1	3	3	11.2	11.2	349	1363;8433;9738	4661;27362;31509;31510;31511	2655	24102	20399	19970	29743	168314	31936
723	0	0	1.83167	AT1G54010.1	AT1G54010.1	AT1G54010.1	2	2	AT1G54010.1 | Symbols: | GDSL-like Lipase/Acylhydrolase superfamily protein | chr1:20158854-20160747 REVERSE LENGTH=386	1	2	2	10.1	10.1	386	8815;9246	28623;29959;29960;29961;29962	723	15043	19948	15715	17792	134739	27957
998	0.000442478	0.00311778	1.81646	AT1G74970.1	AT1G74970.1	AT1G74970.1	1	1	AT1G74970.1 | Symbols: RPS9, TWN3 | ribosomal protein S9 | chr1:28157761-28159202 REVERSE LENGTH=208	1	1	1	8.2	8.2	208	27116	85384	998	6177	7455	5847	5512	53836	9260
1927	0	0	1.80384	AT3G11630.1	AT3G11630.1;AT5G06290.1	AT3G11630.1;AT5G06290.1	5;3	5;3	AT3G11630.1 | Symbols: | Thioredoxin superfamily protein | chr3:3672189-3673937 FORWARD LENGTH=266;AT5G06290.1 | Symbols: 2-Cys Prx B, 2CPB | 2-cysteine peroxiredoxin B | chr5:1919380-1921211 FORWARD LENGTH=273	2	5	5	24.8	24.8	266;273	1921;2027;10082;21469;21605	6541;6542;6543;6544;6545;6546;6547;6887;6888;32734;32735;32736;32737;67361;67362;67363;67364;67720;67721	1927	171972	198158	183022	188794	1438904	303621
1685	0.000771176	0.00311778	1.79368	AT2G45770.1	AT2G45770.1;AT2G45770.2	AT2G45770.1;AT2G45770.2	3;3	3;3	AT2G45770.1 | Symbols: CPFTSY, FRD4 | signal recognition particle receptor protein, chloroplast (FTSY) | chr2:18851248-18853402 FORWARD LENGTH=366;AT2G45770.2 | Symbols: CPFTSY | signal recognition particle receptor protein, chloroplast (FTSY) | chr2:18851	2	3	3	7.9	7.9	366;373	327;5890;26144	1113;19291;82235	1685	2245	2283	2361	2788	17794	3302
1220	0.000771176	0.00311778	1.77127	AT2G18710.1	AT2G18710.1	AT2G18710.1	3	3	AT2G18710.1 | Symbols: SCY1 | SECY homolog 1 | chr2:8112231-8114452 REVERSE LENGTH=551	1	3	3	6.2	6.2	551	10897;20979;27184	35141;65786;65787;85653	1220	2201	2746	1923	2531	17225	3695
1143	0	0	1.73833	AT2G04550.3	AT2G04550.3;AT2G04550.1	AT2G04550.3;AT2G04550.1	4;4	4;4	AT2G04550.3 | Symbols: IBR5, DSPTP1E | indole-3-butyric acid response 5 | chr2:1588538-1589603 FORWARD LENGTH=178;AT2G04550.1 | Symbols: IBR5, DSPTP1E | indole-3-butyric acid response 5 | chr2:1588538-1589838 FORWARD LENGTH=257	2	4	4	20.2	20.2	178;257	8514;14350;22505;26801	27649;27650;27651;45244;70548;70549;70550;70551;70552;84367;84368;84369;84370;84371;84372;84373;84374	1143	166198	171256	166159	686647	495696	497950
1936	0.000252845	0.00311778	1.73688	AT3G11940.2	AT3G11940.2;AT3G11940.1	AT3G11940.2;AT3G11940.1	6;6	1;1	AT3G11940.2 | Symbols: ATRPS5A, AML1, RPS5A | ribosomal protein 5A | chr3:3778175-3779354 REVERSE LENGTH=207;AT3G11940.1 | Symbols: ATRPS5A, AML1, RPS5A | ribosomal protein 5A | chr3:3778175-3779354 REVERSE LENGTH=207	2	6	1	29.5	9.2	207;207	2412;10727;12040;19205;19206;24241	7989;7990;7991;7992;7993;34590;34591;34592;34593;34594;38491;38492;60865;60866;60867;76054;76055;76056	1936	8758	9859	8996	9301	67429	15308
2039	0	0	1.69574	AT3G16460.2	AT3G16460.2;AT3G16460.1	AT3G16460.2;AT3G16460.1	8;8	8;8	AT3G16460.2 | Symbols: | Mannose-binding lectin superfamily protein | chr3:5593029-5595522 FORWARD LENGTH=705;AT3G16460.1 | Symbols: | Mannose-binding lectin superfamily protein | chr3:5593029-5595522 FORWARD LENGTH=705	2	8	8	15.3	15.3	705;705	13276;14214;18114;19482;20830;22266;27431;27544	42402;44828;44829;57707;57708;57709;61659;65211;65212;69838;69839;69840;86394;86395;86820	2039	179338	192946	183579	147931	1409439	243313
4160	0	0	1.67008	ATCG00720.1	ATCG00720.1	ATCG00720.1	3	3	ATCG00720.1 | Symbols: PETB | photosynthetic electron transfer B | chrC:74841-76292 FORWARD LENGTH=215	1	3	3	21.4	21.4	215	10604;13215;14852	34247;34248;42215;42216;42217;42218;42219;46864;46865;46866;46867;46868;46869;46870	4160	58150	83352	84299	94046	478720	145804
4111	0	0	1.64056	AT5G66190.2	AT5G66190.2;AT5G66190.1	AT5G66190.2;AT5G66190.1	4;4	4;4	AT5G66190.2 | Symbols: ATLFNR1 | ferredoxin-NADP(+)-oxidoreductase 1 | chr5:26451203-26452616 REVERSE LENGTH=262;AT5G66190.1 | Symbols: ATLFNR1, FNR1 | ferredoxin-NADP(+)-oxidoreductase 1 | chr5:26451203-26453012 REVERSE LENGTH=360	2	4	4	23.3	23.3	262;360	4393;6086;9825;17199	14392;19990;31832;31833;54237;54238;54239;54240;54241	4111	88900	101419	101304	107370	648480	153392
3735	0	0	1.6004	AT5G42190.1	AT5G42190.1	AT5G42190.1	12	6	AT5G42190.1 | Symbols: ASK2, SKP1B | E3 ubiquitin ligase SCF complex subunit SKP1/ASK1 family protein | chr5:16854495-16855516 REVERSE LENGTH=171	1	12	6	62	49.1	171	6967;10000;10123;11397;17988;17989;17990;20366;21377;22821;24718;25381	22636;22637;22638;22639;22640;22641;32453;32454;32455;32456;32457;32458;32459;32460;32461;32462;32828;32829;36527;57282;57283;57284;57285;57286;57287;57288;57289;57290;57291;57292;57293;57294;57295;57296;57297;57298;57299;57300;57301;57302;57303;57304;57305;57306;57307;57308;57309;57310;57311;57312;57313;57314;57315;57316;57317;57318;57319;57320;57321;57322;64100;64101;67107;67108;67109;67110;715…	3735	85174	85121	95952	318168	237394	251769
4156	0	0	1.5973	ATCG00540.1	ATCG00540.1	ATCG00540.1	11	11	ATCG00540.1 | Symbols: PETA | photosynthetic electron transfer A | chrC:61657-62619 FORWARD LENGTH=320	1	11	11	38.4	38.4	320	7726;9220;10072;10501;12619;13565;18226;22437;27232;28805;28903	24889;24890;29895;29896;29897;29898;29899;32691;32692;32693;32694;32695;32696;33975;33976;40343;43224;43225;43226;58033;70350;70351;85811;85812;90751;91011;91012	4156	237273	298594	283652	396507	1565142	518025
1237	0.000442478	0.00311778	1.5879	AT2G19730.3	AT2G19730.3;AT2G19730.2;AT2G19730.1	AT2G19730.3;AT2G19730.2;AT2G19730.1	3;3;3	2;2;2	AT2G19730.3 | Symbols: | Ribosomal L28e protein family | chr2:8511752-8512995 FORWARD LENGTH=143;AT2G19730.2 | Symbols: | Ribosomal L28e protein family | chr2:8511752-8512995 FORWARD LENGTH=143;AT2G19730.1 | Symbols: | Ribosomal L28e protein family | ch	3	3	2	26.6	17.5	143;143;143	2601;2626;25340	8607;8608;8609;8707;79733;79734	1237	4689	5825	4867	7418	29688	9131
709	0	0	1.5799	AT1G53240.1	AT1G53240.1;AT3G15020.2;AT3G15020.1	AT1G53240.1;AT3G15020.2;AT3G15020.1	8;7;7	6;5;5	AT1G53240.1 | Symbols: mMDH1 | Lactate/malate dehydrogenase family protein | chr1:19854966-19856802 REVERSE LENGTH=341;AT3G15020.2 | Symbols: mMDH2 | Lactate/malate dehydrogenase family protein | chr3:5056139-5057865 FORWARD LENGTH=316;AT3G15020.1 | Symbol	3	8	6	27.3	23.8	341;316;341	1468;3312;6021;13794;15002;15963;20719;24829	4967;4968;4969;4970;10967;10968;10969;19734;43780;47401;47402;47403;47404;47405;50422;64920;78009	709	50770	68895	64682	57360	404748	88997
4036	0	0	1.57125	AT5G61410.2	AT5G61410.2;AT5G61410.1	AT5G61410.2;AT5G61410.1	4;4	4;4	AT5G61410.2 | Symbols: RPE | D-ribulose-5-phosphate-3-epimerase | chr5:24684085-24685836 REVERSE LENGTH=281;AT5G61410.1 | Symbols: RPE, EMB2728 | D-ribulose-5-phosphate-3-epimerase | chr5:24684085-24685836 REVERSE LENGTH=281	2	4	4	21.7	21.7	281;281	5098;11001;21055;26392	16688;35442;35443;66028;66029;66030;66031;83033;83034;83035	4036	66999	76052	72564	79779	460231	100716
1280	0.00085335	0.00311778	1.5482	AT2G21410.1	AT2G21410.1	AT2G21410.1	3	1	AT2G21410.1 | Symbols: VHA-A2 | vacuolar proton ATPase A2 | chr2:9162703-9168141 FORWARD LENGTH=821	1	3	1	4.9	1.9	821	5028;8974;21300	16473;29206;66855	1280	2722	2572	2959	3846	15851	4439
2399	1.89633e-05	0.000461538	1.5261	AT3G53460.3	AT3G53460.3;AT3G53460.2;AT3G53460.1;AT3G53460.4	AT3G53460.3;AT3G53460.2;AT3G53460.1;AT3G53460.4	2;2;2;2	1;1;1;1	AT3G53460.3 | Symbols: CP29 | chloroplast RNA-binding protein 29 | chr3:19819738-19821423 REVERSE LENGTH=342;AT3G53460.2 | Symbols: CP29 | chloroplast RNA-binding protein 29 | chr3:19819738-19821423 REVERSE LENGTH=342;AT3G53460.1 | Symbols: CP29 | chloropl	4	2	1	7.3	4.4	342;342;342;363	9557;27360	30881;86183	2399	24614	26714	23652	26880	154001	35066
390	0.000442478	0.00311778	1.51443	AT1G21440.1	AT1G21440.1;AT1G77060.1	AT1G21440.1;AT1G77060.1	2;1	2;1	AT1G21440.1 | Symbols: | Phosphoenolpyruvate carboxylase family protein | chr1:7502325-7504103 REVERSE LENGTH=336;AT1G77060.1 | Symbols: | Phosphoenolpyruvate carboxylase family protein | chr1:28951804-28953449 REVERSE LENGTH=339	2	2	2	6	6	336;339	1711;3153	5784;10459	390	9044	9557	9182	7904	50003	21465
2987	0	0	1.51389	AT4G29350.1	AT4G29350.1	AT4G29350.1	2	2	AT4G29350.1 | Symbols: PFN2, PRO2, PRF2 | profilin 2 | chr4:14450135-14451119 FORWARD LENGTH=131	1	2	2	24.4	24.4	131	3461;28739	11393;90559;90560;90561;90562;90563;90564	2987	58009	78899	72954	54960	432834	111529
3135	0.0005689	0.00311778	1.51307	AT4G37000.1	AT4G37000.1	AT4G37000.1	3	3	AT4G37000.1 | Symbols: ACD2, ATRCCR | accelerated cell death 2 (ACD2) | chr4:17442627-17443762 FORWARD LENGTH=319	1	3	3	12.2	12.2	319	1978;4231;16045	6709;6710;6711;13856;50625	3135	5808	6584	6116	7159	36944	8722
1373	0.000442478	0.00311778	1.50908	AT2G27720.1	AT2G27720.1	AT2G27720.1	2	1	AT2G27720.1 | Symbols: | 60S acidic ribosomal protein family | chr2:11818696-11819370 FORWARD LENGTH=115	1	2	1	26.1	17.4	115	3832;3982	12601;13086	1373	8113	9329	8430	6151	53538	13950
1573	1.89633e-05	0.000461538	1.49856	AT2G40490.1	AT2G40490.1	AT2G40490.1	1	1	AT2G40490.1 | Symbols: HEME2 | Uroporphyrinogen decarboxylase | chr2:16912961-16914988 FORWARD LENGTH=394	1	1	1	4.3	4.3	394	3761	12333	1573	16391	20620	20904	20095	114356	29194
995	1.89633e-05	0.000461538	1.49644	AT1G74730.1	AT1G74730.1	AT1G74730.1	1	1	AT1G74730.1 | Symbols: | Protein of unknown function (DUF1118) | chr1:28078995-28079831 FORWARD LENGTH=198	1	1	1	6.6	6.6	198	644	2287;2288;2289	995	19689	24302	24667	26125	132777	34814
475	0	0	1.4939	AT1G27400.1	AT1G27400.1	AT1G27400.1	6	1	AT1G27400.1 | Symbols: | Ribosomal protein L22p/L17e family protein | chr1:9515230-9516725 FORWARD LENGTH=176	1	6	1	38.1	5.7	176	10047;13503;17874;20921;28618;28927	32599;32600;43072;56732;65603;65604;65605;65606;65607;65608;90172;90173;91089	475	55944	55979	46639	66168	304811	75611
12	0.000695322	0.00311778	1.49051	AT4G00400.1	AT4G00400.1;AT1G01610.1	AT4G00400.1;AT1G01610.1	3;3	3;3	AT4G00400.1 | Symbols: GPAT8, AtGPAT8 | glycerol-3-phosphate acyltransferase 8 | chr4:174312-176734 REVERSE LENGTH=500;AT1G01610.1 | Symbols: ATGPAT4, GPAT4 | glycerol-3-phosphate acyltransferase 4 | chr1:221950-224255 REVERSE LENGTH=503	2	3	3	5.2	5.2	500;503	4597;5139;8806	15017;16826;28597	12	5795	5191	5556	5734	34232	6515
2133	0	0	1.48943	AT3G21850.1	AT3G21850.1	AT3G21850.1	1	1	AT3G21850.1 | Symbols: ASK9, SK9 | SKP1-like 9 | chr3:7697089-7697550 REVERSE LENGTH=153	1	1	1	5.2	5.2	153	221	732;733;734;735	2133	48159	48989	55138	148645	112110	166830
221	0.000771176	0.00311778	1.48266	AT1G12410.1	AT1G12410.1	AT1G12410.1	1	1	AT1G12410.1 | Symbols: CLPR2, NCLPP2, CLP2 | CLP protease proteolytic subunit 2 | chr1:4223099-4224954 FORWARD LENGTH=279	1	1	1	5	5	279	8632	28080	221	4769	4346	4694	5795	26899	5897
2342	0	0	1.48182	AT3G50820.1	AT3G50820.1	AT3G50820.1	16	6	AT3G50820.1 | Symbols: PSBO2, PSBO-2, OEC33 | photosystem II subunit O-2 | chr3:18891008-18892311 REVERSE LENGTH=331	1	16	6	58.9	28.1	331	8085;8488;8606;9767;9768;10572;10714;10813;16815;16822;17928;18800;19621;20538;21967;27079	26130;26131;26132;26133;27562;27563;27978;27979;27980;31650;31651;31652;31653;31654;31655;31656;31657;34166;34556;34846;34847;53062;53063;53064;53065;53077;53078;53079;53080;57071;59781;59782;59783;59784;59785;59786;62043;62044;62045;62046;62047;64488;64489;64490;64491;68903;68904;68905;68906;68907;68908;85290;85291;85292	2342	149332	157736	163517	169354	919744	225253
4147	0	0	1.47513	ATCG00350.1	ATCG00350.1	ATCG00350.1	5	5	ATCG00350.1 | Symbols: PSAA | Photosystem I, PsaA/PsaB protein | chrC:39605-41857 REVERSE LENGTH=750	1	5	5	5.9	5.9	750	1666;3830;6302;12397;28900	5673;12591;12592;20681;20682;20683;39548;39549;91003;91004;91005	4147	90135	150704	117096	127370	602580	265142
1368	0.00085335	0.00311778	1.46937	AT2G27530.2	AT2G27530.2;AT2G27530.1;AT5G22440.2;AT5G22440.1	AT2G27530.2;AT2G27530.1	3;3;1;1	2;2;0;0	AT2G27530.2 | Symbols: PGY1 | Ribosomal protein L1p/L10e family | chr2:11763443-11764570 REVERSE LENGTH=216;AT2G27530.1 | Symbols: PGY1 | Ribosomal protein L1p/L10e family | chr2:11763443-11764570 REVERSE LENGTH=216	4	3	2	13	9.3	216;216;217;217	5345;15658;18132	17542;49370;49371;49372;49373;49374;57753;57754	1368	3069	4965	3079	3486	21131	6155
162	1.89633e-05	0.000461538	1.46847	AT1G09415.1	AT1G09415.1	AT1G09415.1	1	1	AT1G09415.1 | Symbols: NIMIN-3 | NIM1-interacting 3 | chr1:3037910-3038248 REVERSE LENGTH=112	1	1	1	14.3	14.3	112	215	720;721	162	13531	15777	13672	42013	36069	40856
2508	0	0	1.45451	AT3G60380.1	AT3G60380.1	AT3G60380.1	1	1	AT3G60380.1 | Symbols: | FUNCTIONS IN: molecular_function unknown; INVOLVED IN: biological_process unknown; LOCATED IN: cellular_component unknown; EXPRESSED IN: 24 plant structures; EXPRESSED DURING: 13 growth stages; BEST Arabidopsis thaliana protein ma	1	1	1	1.2	1.2	743	17253	54395;54396;54397	2508	25025	23977	23306	74083	59411	64676
1774	0.00085335	0.00311778	1.45032	AT3G03110.1	AT3G03110.1	AT3G03110.1	5	2	AT3G03110.1 | Symbols: XPO1B, CRM1B | exportin 1B | chr3:708966-716879 FORWARD LENGTH=1076	1	5	2	4.8	2	1076	5906;7292;15369;15780;21474	19333;23544;23545;48466;49750;67369	1774	3116	3501	2627	3948	16940	4373
962	0.00229456	0.00515625	1.42474	AT1G73060.1	AT1G73060.1	AT1G73060.1	1	1	AT1G73060.1 | Symbols: LPA3 | Low PSII Accumulation 3 | chr1:27479027-27481258 FORWARD LENGTH=358	1	1	1	5.9	5.9	358	23594	74102	962	1659	2336	1694	2181	10520	2572
4159	0	0	1.42219	ATCG00680.1	ATCG00680.1	ATCG00680.1	16	16	ATCG00680.1 | Symbols: PSBB | photosystem II reaction center protein B | chrC:72371-73897 FORWARD LENGTH=508	1	16	16	33.5	33.5	508	540;1046;2084;2085;4928;14368;15100;17658;19454;20288;20554;20774;24167;26359;27310;28867	1823;1824;1825;1826;3614;3615;3616;3617;7036;7037;7038;7039;7040;7041;7042;7043;7044;7045;7046;7047;7048;16148;16149;16150;16151;16152;16153;16154;16155;45291;45292;45293;45294;45295;45296;45297;45298;45299;45300;45301;45302;45303;47715;47716;47717;47718;55899;55900;55901;55902;55903;55904;55905;55906;61597;63942;63943;63944;64531;64532;64533;64534;64535;64536;64537;64538;65032;65033;75821;75822;…	4159	1015917	1051247	1115912	1130145	5867931	1532327
2671	0	0	1.41839	AT4G10500.1	AT4G10500.1;AT4G10490.1	AT4G10500.1	8;1	8;1	AT4G10500.1 | Symbols: | 2-oxoglutarate (2OG) and Fe(II)-dependent oxygenase superfamily protein | chr4:6491089-6492342 FORWARD LENGTH=349	2	8	8	26.6	26.6	349;348	4426;5840;7835;11421;16615;18169;22002;25437	14478;19127;19128;19129;25228;25229;25230;25231;25232;36594;36595;36596;52444;52445;52446;52447;52448;52449;57849;57850;69004;69005;69006;69007;80029;80030	2671	264517	285809	288560	846099	644777	751357
2031	1.89633e-05	0.000461538	1.41181	AT3G16240.1	AT3G16240.1	AT3G16240.1	1	1	AT3G16240.1 | Symbols: DELTA-TIP, TIP2;1, DELTA-TIP1, AQP1, ATTIP2;1 | delta tonoplast integral protein | chr3:5505534-5506788 FORWARD LENGTH=250	1	1	1	7.2	7.2	250	1071	3695;3696;3697;3698;3699	2031	28120	29791	28252	28188	162178	38889
2113	0.0005689	0.00311778	1.39891	AT3G20370.1	AT3G20370.1	AT3G20370.1	1	1	AT3G20370.1 | Symbols: | TRAF-like family protein | chr3:7105481-7107079 FORWARD LENGTH=379	1	1	1	3.7	3.7	379	21297	66844;66845	2113	7800	8581	8155	8836	45044	10822
4146	1.89633e-05	0.000461538	1.38411	ATCG00340.1	ATCG00340.1	ATCG00340.1	4	4	ATCG00340.1 | Symbols: PSAB | Photosystem I, PsaA/PsaB protein | chrC:37375-39579 REVERSE LENGTH=734	1	4	4	7.5	7.5	734	5145;8867;24755;25078	16857;16858;28773;28774;77713;78737;78738;78739;78740;78741;78742;78743;78744;78745	4146	165861	203447	175917	189780	993609	239708
880	1.89633e-05	0.000461538	1.38036	AT1G67700.3	AT1G67700.3;AT1G67700.1;AT1G67700.2	AT1G67700.3;AT1G67700.1;AT1G67700.2	1;1;1	1;1;1	AT1G67700.3 | Symbols: | unknown protein; FUNCTIONS IN: molecular_function unknown; INVOLVED IN: biological_process unknown; EXPRESSED IN: 22 plant structures; EXPRESSED DURING: 13 growth stages. | chr1:25374295-25375716 FORWARD LENGTH=229;AT1G67700.1 | S	3	1	1	7.9	7.9	229;230;231	204	686;687	880	24684	32259	29463	31665	151149	42129
1413	0.00145386	0.00389831	1.36647	AT2G30695.2	AT2G30695.2;AT2G30695.1	AT2G30695.2;AT2G30695.1	2;2	2;2	AT2G30695.2 | Symbols: | FUNCTIONS IN: molecular_function unknown; INVOLVED IN: protein folding, protein transport; LOCATED IN: chloroplast; EXPRESSED IN: 23 plant structures; EXPRESSED DURING: 13 growth stages; CONTAINS InterPro DOMAIN/s: Trigger factor,	2	2	2	11.1	11.1	199;199	4971;15415	16290;16291;48652	1413	2707	2908	2575	3582	14157	3378
3836	0.00085335	0.00311778	1.35486	AT5G48760.2	AT5G48760.2;AT5G48760.1	AT5G48760.2;AT5G48760.1	4;4	2;2	AT5G48760.2 | Symbols: | Ribosomal protein L13 family protein | chr5:19771315-19772686 REVERSE LENGTH=206;AT5G48760.1 | Symbols: | Ribosomal protein L13 family protein | chr5:19771315-19772686 REVERSE LENGTH=206	2	4	2	18.9	11.7	206;206	15081;17788;20778;28044	47669;47670;56461;56462;56463;56464;65041;88442	3836	5512	5865	4405	5606	28507	6253
45	0.000417193	0.00311778	1.35289	AT1G03220.1	AT1G03220.1;AT1G03230.1	AT1G03220.1;AT1G03230.1	4;2	4;2	AT1G03220.1 | Symbols: | Eukaryotic aspartyl protease family protein | chr1:787143-788444 FORWARD LENGTH=433;AT1G03230.1 | Symbols: | Eukaryotic aspartyl protease family protein | chr1:790110-791414 FORWARD LENGTH=434	2	4	4	11.3	11.3	433;434	1588;11172;15289;24770	5357;35986;48241;77771;77772;77773;77774	45	16702	20318	18994	20091	99394	23588
1701	0.000442478	0.00311778	1.34737	AT2G46820.2	AT2G46820.2;AT2G46820.1	AT2G46820.2;AT2G46820.1	2;2	2;2	AT2G46820.2 | Symbols: PTAC8, TMP14, PSAP, PSI-P | photosystem I P subunit | chr2:19243729-19244870 FORWARD LENGTH=174;AT2G46820.1 | Symbols: PTAC8, TMP14, PSAP, PSI-P | photosystem I P subunit | chr2:19243729-19244870 FORWARD LENGTH=174	2	2	2	19	19	174;174	2578;23757	8536;8537;8538;74602	1701	7887	9879	8285	12091	36074	18121
2227	1.89633e-05	0.000461538	1.32816	AT3G27850.1	AT3G27850.1;AT3G27830.1	AT3G27850.1;AT3G27830.1	2;2	2;2	AT3G27850.1 | Symbols: RPL12-C | ribosomal protein L12-C | chr3:10324905-10325468 FORWARD LENGTH=187;AT3G27830.1 | Symbols: RPL12-A, RPL12 | ribosomal protein L12-A | chr3:10318576-10319151 FORWARD LENGTH=191	2	2	2	12.3	12.3	187;191	12043;12398	38495;38496;38497;38498;38499;39550;39551	2227	77174	101506	102683	94787	471043	140624
1292	0.000695322	0.00311778	1.32173	AT2G22400.1	AT2G22400.1	AT2G22400.1	2	2	AT2G22400.1 | Symbols: | S-adenosyl-L-methionine-dependent methyltransferases superfamily protein | chr2:9504823-9508788 REVERSE LENGTH=808	1	2	2	3.1	3.1	808	12879;26391	41085;41086;83032	1292	4633	6102	5080	9929	20824	8779
3582	0.000442478	0.00311778	1.29973	AT5G23820.1	AT5G23820.1	AT5G23820.1	1	1	AT5G23820.1 | Symbols: | MD-2-related lipid recognition domain-containing protein | chr5:8031386-8032809 FORWARD LENGTH=164	1	1	1	7.9	7.9	164	18235	58059;58060	3582	16996	15645	17364	14394	88978	19732
1745	0.00085335	0.00311778	1.2981	AT3G02080.1	AT3G02080.1	AT3G02080.1	4	1	AT3G02080.1 | Symbols: | Ribosomal protein S19e family protein | chr3:364138-365161 REVERSE LENGTH=143	1	4	1	28.7	7.7	143	4011;6456;9710;11793	13199;21144;31440;37755;37756;37757	1745	5216	5449	4449	6759	24713	5694
2706	0.000252845	0.00311778	1.29695	AT4G12800.1	AT4G12800.1	AT4G12800.1	1	1	AT4G12800.1 | Symbols: PSAL | photosystem I subunit l | chr4:7521469-7522493 FORWARD LENGTH=219	1	1	1	6.8	6.8	219	5969	19550;19551;19552	2706	13155	23379	20330	23458	79652	36610
3537	0.0005689	0.00311778	1.29612	AT5G20400.1	AT5G20400.1	AT5G20400.1	2	2	AT5G20400.1 | Symbols: | 2-oxoglutarate (2OG) and Fe(II)-dependent oxygenase superfamily protein | chr5:6894871-6896185 FORWARD LENGTH=348	1	2	2	5.2	5.2	348	5835;13132	19093;41887;41888;41889	3537	9401	7189	7164	15753	30422	12157
149	0.000543616	0.00311778	1.29049	AT5G54640.1	AT5G54640.1;AT4G27230.2;AT4G27230.1;AT3G20670.1;AT1G51060.1;AT1G54690.1;AT1G08880.1;AT5G59870.1	AT5G54640.1;AT4G27230.2;AT4G27230.1;AT3G20670.1;AT1G51060.1;AT1G54690.1;AT1G08880.1;AT5G59870.1	2;2;2;2;2;2;2;1	1;1;1;1;1;1;1;0	AT5G54640.1 | Symbols: HTA1, RAT5, ATHTA1 | Histone superfamily protein | chr5:22196540-22197279 FORWARD LENGTH=130;AT4G27230.2 | Symbols: HTA2 | histone H2A 2 | chr4:13637515-13638325 REVERSE LENGTH=131;AT4G27230.1 | Symbols: HTA2 | histone H2A 2 | chr4:1	8	2	1	12.3	5.4	130;131;131;132;132;142;142;150	999;11265	3489;3490;3491;36202;36203	149	10723	10584	9510	12146	46151	17085
1622	0.000417193	0.00311778	1.28651	AT2G42620.1	AT2G42620.1	AT2G42620.1	2	2	AT2G42620.1 | Symbols: MAX2, ORE9, PPS | RNI-like superfamily protein | chr2:17756170-17758251 FORWARD LENGTH=693	1	2	2	2.3	2.3	693	22851;28238	71674;88963	1622	13075	13190	15297	35532	28624	37229
432	0	0	1.27598	AT1G23780.1	AT1G23780.1;AT1G23770.1	AT1G23780.1	9;1	9;1	AT1G23780.1 | Symbols: | F-box family protein | chr1:8407053-8408480 REVERSE LENGTH=475	2	9	9	16.4	16.4	475;350	4820;6672;14855;16451;19591;21942;26352;28601;28977	15723;15724;21792;46881;46882;51931;51932;51933;61955;68831;82911;90112;90113;90114;91245;91246;91247;91248	432	164557	178920	173150	461194	360835	429055
1726	0.000176991	0.00311778	1.25561	AT3G01280.1	AT3G01280.1	AT3G01280.1	7	6	AT3G01280.1 | Symbols: VDAC1, ATVDAC1 | voltage dependent anion channel 1 | chr3:85754-87612 FORWARD LENGTH=276	1	7	6	29.3	25.7	276	8842;10404;12447;13578;21446;26255;27058	28715;33704;33705;33706;33707;39720;43265;43266;67296;67297;82564;82565;85229	1726	104701	113018	111165	95501	541367	148402
2475	0	0	1.25099	AT3G57680.1	AT3G57680.1	AT3G57680.1	1	1	AT3G57680.1 | Symbols: | Peptidase S41 family protein | chr3:21381054-21383629 FORWARD LENGTH=519	1	1	1	2.3	2.3	519	14630	46223;46224;46225	2475	60800	63505	55748	120493	142931	165110
2845	1.89633e-05	0.000461538	1.24706	AT4G21280.1	AT4G21280.1;AT4G21280.2	AT4G21280.1;AT4G21280.2	7;6	6;5	AT4G21280.1 | Symbols: PSBQ, PSBQA, PSBQ-1 | photosystem II subunit QA | chr4:11334446-11335587 FORWARD LENGTH=223;AT4G21280.2 | Symbols: PSBQ, PSBQA, PSBQ-1 | photosystem II subunit QA | chr4:11334446-11335587 FORWARD LENGTH=224	2	7	6	35	30.5	223;224	2914;3452;14977;26292;28317;28318;29067	9718;11372;11373;11374;11375;11376;11377;47337;47338;82724;89156;89157;89158;91518;91519;91520;91521	2845	149583	189543	167400	178304	757324	266650
471	0.000442478	0.00311778	1.23436	AT1G27090.1	AT1G27090.1	AT1G27090.1	2	2	AT1G27090.1 | Symbols: | glycine-rich protein | chr1:9404041-9406098 REVERSE LENGTH=420	1	2	2	7.9	7.9	420	1971;21964	6693;6694;68895;68896	471	13717	13780	13226	15715	62502	17595
2	0.00547408	0.00964365	1.21367	AT1G01090.1	AT1G01090.1	AT1G01090.1	6	6	AT1G01090.1 | Symbols: PDH-E1 ALPHA | pyruvate dehydrogenase E1 alpha | chr1:47705-49166 REVERSE LENGTH=428	1	6	6	14	14	428	2558;2785;9561;11619;13660;22695	8487;9248;30891;37191;43449;43450;71159;71160	2	2078	2584	1740	1961	9856	3031
609	1.89633e-05	0.000461538	1.20728	AT1G44575.1	AT1G44575.1;AT1G44575.2	AT1G44575.1;AT1G44575.2	8;6	8;6	AT1G44575.1 | Symbols: NPQ4, PSBS | Chlorophyll A-B binding family protein | chr1:16871768-16873194 FORWARD LENGTH=265;AT1G44575.2 | Symbols: NPQ4, PSBS | Chlorophyll A-B binding family protein | chr1:16871768-16872548 FORWARD LENGTH=205	2	8	8	33.6	33.6	265;205	1820;2754;7097;8473;8999;21977;25608;25911	6182;6183;9134;23040;23041;23042;23043;23044;27530;29290;29291;29292;29293;29294;29295;29296;29297;29298;68932;68933;68934;68935;68936;80623;81613;81614;81615;81616	609	346183	379761	369026	493265	1373352	661698
1950	0	0	1.1939	AT3G12350.1	AT3G12350.1;AT3G12350.2	AT3G12350.1;AT3G12350.2	4;2	4;2	AT3G12350.1 | Symbols: | F-box family protein | chr3:3931626-3933104 FORWARD LENGTH=422;AT3G12350.2 | Symbols: | F-box family protein | chr3:3931626-3932504 FORWARD LENGTH=292	2	4	4	10	10	422;292	4448;21310;22532;23334	14547;14548;14549;66872;66873;66874;66875;70615;70616;73295	1950	64335	70712	68427	159645	134753	171091
3406	0.00085335	0.00311778	1.18948	AT5G13510.1	AT5G13510.1	AT5G13510.1	3	3	AT5G13510.1 | Symbols: | Ribosomal protein L10 family protein | chr5:4341294-4341956 FORWARD LENGTH=220	1	3	3	11.8	11.8	220	7734;9121;24505	24903;24904;24905;24906;29640;76894	3406	4949	6095	6027	7318	23571	8045
2878	0.000417193	0.00311778	1.18939	AT4G23670.1	AT4G23670.1	AT4G23670.1	5	3	AT4G23670.1 | Symbols: | Polyketide cyclase/dehydrase and lipid transport superfamily protein | chr4:12332846-12333656 REVERSE LENGTH=151	1	5	3	37.7	24.5	151	2566;13001;19774;20555;26076	8505;8506;41434;41435;62494;64539;82082;82083	2878	29403	49038	37238	31341	179208	53265
3195	0.000771176	0.00311778	1.1781	AT5G01650.1	AT5G01650.1;AT5G01650.2	AT5G01650.1;AT5G01650.2	1;1	1;1	AT5G01650.1 | Symbols: | Tautomerase/MIF superfamily protein | chr5:242734-244033 REVERSE LENGTH=115;AT5G01650.2 | Symbols: | Tautomerase/MIF superfamily protein | chr5:243067-244033 REVERSE LENGTH=122	2	1	1	10.4	10.4	115;122	16382	51693;51694;51695	3195	8405	7066	6292	10443	29623	9179
2410	1.89633e-05	0.000461538	1.17717	AT3G54150.1	AT3G54150.1	AT3G54150.1	9	7	AT3G54150.1 | Symbols: | S-adenosyl-L-methionine-dependent methyltransferases superfamily protein | chr3:20050802-20052742 REVERSE LENGTH=323	1	9	7	27.2	22.9	323	5254;8216;8267;9571;15697;20606;23565;24751;28799	17247;26552;26781;26782;30917;49483;64661;64662;64663;74029;77699;90725;90726;90727	2410	31329	26242	29016	77128	63497	55176
3859	1.89633e-05	0.000461538	1.16576	AT5G49980.1	AT5G49980.1	AT5G49980.1	13	12	AT5G49980.1 | Symbols: AFB5 | auxin F-box protein 5 | chr5:20334420-20336531 REVERSE LENGTH=619	1	13	12	21.6	20.5	619	1470;4676;9078;11400;11918;14568;14853;17463;17855;21387;22022;24554;28729	4972;4973;15223;15224;15225;15226;15227;29531;29532;29533;29534;29535;36531;36532;38132;38133;46025;46026;46027;46028;46029;46030;46031;46032;46033;46034;46035;46036;46037;46871;55117;55118;55119;55120;56670;56671;67127;67128;67129;67130;67131;69053;69054;77037;77038;77039;77040;77041;77042;77043;90526;90527;90528;90529;90530;90531;90532;90533	3859	415066	449860	449776	993758	929706	1026086
3611	0.000252845	0.00311778	1.16373	AT5G26000.2	AT5G26000.2;AT5G26000.1	AT5G26000.2;AT5G26000.1	8;8	7;7	AT5G26000.2 | Symbols: TGG1, BGLU38 | thioglucoside glucohydrolase 1 | chr5:9080009-9082347 REVERSE LENGTH=456;AT5G26000.1 | Symbols: TGG1, BGLU38 | thioglucoside glucohydrolase 1 | chr5:9079678-9082347 REVERSE LENGTH=541	2	8	7	17.8	15.4	456;541	7979;9570;9971;11000;11101;15034;16032;24352	25726;25727;25728;25729;30913;30914;30915;30916;32372;32373;32374;35440;35441;35746;35747;47485;50600;76436	3611	94403	100447	91264	117185	408492	115320
1799	0.00101138	0.00336694	1.15338	AT3G04600.3	AT3G04600.3;AT3G04600.2;AT3G04600.1	AT3G04600.3;AT3G04600.2;AT3G04600.1	5;5;5	5;5;5	AT3G04600.3 | Symbols: | Nucleotidylyl transferase superfamily protein | chr3:1243152-1245958 FORWARD LENGTH=402;AT3G04600.2 | Symbols: | Nucleotidylyl transferase superfamily protein | chr3:1243152-1245958 FORWARD LENGTH=402;AT3G04600.1 | Symbols: | Nu	3	5	5	14.4	14.4	402;402;402	3516;16698;17699;19841;28250	11572;52725;52726;56098;56099;62664;88992	1799	6774	6728	8103	6761	32618	8678
2040	0.000252845	0.00311778	1.13805	AT3G16470.3	AT3G16470.3;AT3G16470.2;AT3G16470.1	AT3G16470.3;AT3G16470.2;AT3G16470.1	2;2;2	2;2;2	AT3G16470.3 | Symbols: JR1 | Mannose-binding lectin superfamily protein | chr3:5596096-5597709 REVERSE LENGTH=297;AT3G16470.2 | Symbols: JR1 | Mannose-binding lectin superfamily protein | chr3:5596096-5597709 REVERSE LENGTH=451;AT3G16470.1 | Symbols: JR1 |	3	2	2	9.4	9.4	297;451;451	13121;28095	41859;88568	2040	59101	64126	58546	57752	248504	93796
592	0.000442478	0.00311778	1.1208	AT1G41830.1	AT1G41830.1;AT1G76160.1;AT1G21860.1	AT1G41830.1;AT1G76160.1;AT1G21860.1	2;2;1	2;2;1	AT1G41830.1 | Symbols: SKS6 | SKU5-similar 6 | chr1:15603892-15607802 REVERSE LENGTH=542;AT1G76160.1 | Symbols: sks5 | SKU5 similar 5 | chr1:28578211-28581020 REVERSE LENGTH=541;AT1G21860.1 | Symbols: sks7 | SKU5 similar 7 | chr1:7671028-7674215 REVERSE LE	3	2	2	4.1	4.1	542;541;538	5178;12855	16977;41021	592	23250	33637	32292	30546	120302	43088
3748	1.89633e-05	0.000461538	1.11257	AT5G42840.2	AT5G42840.2;AT5G42840.1	AT5G42840.2;AT5G42840.1	1;1	1;1	AT5G42840.2 | Symbols: | Cysteine/Histidine-rich C1 domain family protein | chr5:17179158-17181042 FORWARD LENGTH=592;AT5G42840.1 | Symbols: | Cysteine/Histidine-rich C1 domain family protein | chr5:17179158-17181173 FORWARD LENGTH=671	2	1	1	2.2	2.2	592;671	15825	49844;49845;49846;49847;49848	3748	374798	369858	375869	874489	680743	867679
1051	0.000252845	0.00311778	1.10981	AT1G78380.1	AT1G78380.1;AT1G17170.1	AT1G78380.1	7;1	7;1	AT1G78380.1 | Symbols: ATGSTU19, GST8, GSTU19 | glutathione S-transferase TAU 19 | chr1:29486659-29487819 REVERSE LENGTH=219	2	7	7	24.7	24.7	219;218	3497;9102;10929;18571;22184;22185;27585	11506;11507;11508;11509;11510;29600;29601;35217;35218;59136;69610;69611;86913;86914;86915;86916	1051	175534	199768	208344	225182	729035	305391
1732	0.000335019	0.00311778	1.10844	AT3G01480.1	AT3G01480.1;AT3G01480.2	AT3G01480.1;AT3G01480.2	6;4	6;4	AT3G01480.1 | Symbols: CYP38, ATCYP38 | cyclophilin 38 | chr3:188569-190674 FORWARD LENGTH=437;AT3G01480.2 | Symbols: CYP38, ATCYP38 | cyclophilin 38 | chr3:188569-190252 FORWARD LENGTH=355	2	6	6	22.7	22.7	437;355	5652;7283;13149;14755;21036;21829	18522;18523;23512;41948;46554;65968;68382;68383;68384	1732	97827	107458	110511	121354	422562	136980
872	0.000417193	0.00311778	1.09795	AT1G67090.1	AT1G67090.1;AT1G67090.2	AT1G67090.1	11;3	7;3	AT1G67090.1 | Symbols: RBCS1A | ribulose bisphosphate carboxylase small chain 1A | chr1:25048465-25049249 REVERSE LENGTH=180	2	11	7	56.1	35	180;136	6138;7676;7677;7961;8276;12134;13535;13717;16079;20164;28147	20121;20122;20123;20124;20125;24736;24737;24738;24739;24740;24741;25640;25641;25642;25643;25644;25645;25646;25647;25648;25649;26822;26823;26824;26825;26826;26827;26828;26829;26830;26831;38794;38795;38796;38797;38798;38799;38800;38801;38802;43138;43139;43140;43141;43142;43143;43144;43145;43146;43147;43148;43576;50746;50747;50748;50749;50750;50751;50752;50753;50754;50755;50756;50757;50758;50759;507…	872	462874	441966	477741	574980	1856680	527759
355	0.00085335	0.00311778	1.09651	AT1G19570.1	AT1G19570.1;AT1G19570.2;AT1G19550.1	AT1G19570.1;AT1G19570.2;AT1G19550.1	3;3;2	3;3;2	AT1G19570.1 | Symbols: DHAR1, ATDHAR1, DHAR5 | dehydroascorbate reductase | chr1:6773462-6774413 REVERSE LENGTH=213;AT1G19570.2 | Symbols: DHAR1, ATDHAR1, DHAR5 | dehydroascorbate reductase | chr1:6773462-6774413 REVERSE LENGTH=212;AT1G19550.1 | Symbols:	3	3	3	13.6	13.6	213;212;153	1602;24450;27325	5412;5413;76703;76704;86060;86061	355	9287	10111	10304	9606	41060	12848
3731	0.000252845	0.00311778	1.09556	AT5G42020.1	AT5G42020.1;AT5G42020.2	AT5G42020.1;AT5G42020.2	27;23	1;1	AT5G42020.1 | Symbols: BIP, BIP2 | Heat shock protein 70 (Hsp 70) family protein | chr5:16807697-16810480 REVERSE LENGTH=668;AT5G42020.2 | Symbols: BIP | Heat shock protein 70 (Hsp 70) family protein | chr5:16807697-16810480 REVERSE LENGTH=613	2	27	1	43.1	2.7	668;613	1750;2160;3143;3245;3475;3836;5258;5259;5368;5369;7448;8221;10999;12161;12162;12994;13012;14302;16563;16998;17541;17912;18619;18852;22670;25962;26146	5926;5927;5928;5929;7239;10418;10419;10420;10736;10737;10738;10739;10740;11440;12611;12612;12613;17256;17257;17258;17259;17260;17606;17607;17608;17609;24097;24098;26573;26574;35436;35437;35438;35439;38854;38855;38856;38857;38858;38859;38860;38861;38862;38863;38864;38865;38866;38867;38868;38869;38870;38871;38872;38873;38874;38875;38876;41408;41409;41483;41484;45072;45073;52278;52279;53666;55422;57…	3731	308261	343707	366635	384113	1210485	582118
2984	0.000771176	0.00311778	1.09448	AT4G29130.1	AT4G29130.1;AT2G19860.2;AT1G47840.1;AT2G19860.1	AT4G29130.1	3;1;1;1	3;1;1;1	AT4G29130.1 | Symbols: ATHXK1, GIN2, HXK1 | hexokinase 1 | chr4:14352338-14354865 REVERSE LENGTH=496	4	3	3	9.1	9.1	496;393;493;502	6577;9597;11434	21494;31019;31020;36626;36627	2984	9790	11746	10164	11047	43088	13556
3401	0.0005689	0.00311778	1.08792	AT5G13420.1	AT5G13420.1	AT5G13420.1	5	5	AT5G13420.1 | Symbols: | Aldolase-type TIM barrel family protein | chr5:4302080-4304212 REVERSE LENGTH=438	1	5	5	15.8	15.8	438	331;1298;21436;24251;26221	1128;4481;4482;67272;67273;76093;76094;76095;82464	3401	17907	17538	17318	18090	72125	21942
3061	0.000543616	0.00311778	1.08729	AT4G33210.1	AT4G33210.1	AT4G33210.1	4	4	AT4G33210.1 | Symbols: SLOMO | F-box family protein | chr4:16015971-16020697 REVERSE LENGTH=990	1	4	4	3.8	3.8	990	2854;12995;18339;28705	9444;41410;58367;58368;58369;90437;90438	3061	12619	14333	12054	30945	23968	27965
3335	0.00105563	0.00336694	1.08698	AT5G09900.2	AT5G09900.2;AT5G09900.1;AT5G09900.3;AT5G64760.2;AT5G64760.1	AT5G09900.2;AT5G09900.1;AT5G09900.3;AT5G64760.2;AT5G64760.1	6;6;4;3;3	6;6;4;3;3	AT5G09900.2 | Symbols: EMB2107, RPN5A, MSA | 26S proteasome regulatory subunit, putative (RPN5) | chr5:3089462-3092434 REVERSE LENGTH=442;AT5G09900.1 | Symbols: EMB2107, RPN5A, MSA | 26S proteasome regulatory subunit, putative (RPN5) | chr5:3089462-3092434	5	6	6	13.1	13.1	442;442;462;442;442	4663;11479;15563;15726;18424;28588	15190;36747;49080;49585;58687;90075	3335	6258	7086	7406	8935	26681	8463
3690	0.000417193	0.00311778	1.08566	AT5G38430.1	AT5G38430.1	AT5G38430.1	12	4	AT5G38430.1 | Symbols: | Ribulose bisphosphate carboxylase (small chain) family protein | chr5:15384350-15385155 REVERSE LENGTH=181	1	12	4	64.1	20.4	181	6139;7669;7676;7959;8277;12134;13536;13718;16079;20162;28015;28147	20126;20127;20128;20129;20130;20131;20132;24707;24708;24709;24710;24711;24712;24713;24714;24715;24716;24717;24718;24719;24720;24721;24722;24736;24737;24738;24739;24740;25632;25633;25634;25635;25636;25637;25638;26832;26833;26834;26835;26836;38794;38795;38796;38797;38798;38799;38800;38801;38802;43149;43150;43151;43152;43153;43154;43577;50746;50747;50748;50749;50750;50751;50752;50753;50754;50755;507…	3690	146166	133341	121969	200803	523755	127515
4164	0.000442478	0.00311778	1.07806	ATCG00780.1	ATCG00780.1	ATCG00780.1	5	5	ATCG00780.1 | Symbols: RPL14 | ribosomal protein L14 | chrC:80696-81064 REVERSE LENGTH=122	1	5	5	53.3	53.3	122	5338;13196;17527;28257;28305	17508;42157;42158;42159;55396;89016;89137	4164	29492	42338	36093	31779	143174	52894
454	1.89633e-05	0.000461538	1.07744	AT1G25211.1	AT1G25211.1;AT1G25150.1;AT1G25055.1;AT1G24881.1;AT1G24800.1	AT1G25211.1;AT1G25150.1;AT1G25055.1;AT1G24881.1;AT1G24800.1	11;11;11;11;11	11;11;11;11;11	AT1G25211.1 | Symbols: | F-box family protein | chr1:8835405-8836706 FORWARD LENGTH=433;AT1G25150.1 | Symbols: | F-box family protein | chr1:8821027-8822328 FORWARD LENGTH=433;AT1G25055.1 | Symbols: | F-box family protein | chr1:8806649-8807950 FORWARD	5	11	11	34.9	34.9	433;433;433;433;433	34;3615;8144;17110;20115;21947;24018;26665;27989;28382;28531	139;140;141;142;143;11853;26296;26297;26298;53987;53988;53989;63416;63417;63418;63419;68847;68848;68849;68850;68851;75334;75335;75336;75337;75338;83903;88289;88290;88291;88292;88293;89461;89892	454	264199	303008	286123	617338	592011	591427
3478	0.000252845	0.00311778	1.07512	AT5G17170.1	AT5G17170.1;AT5G17170.2	AT5G17170.1;AT5G17170.2	5;3	5;3	AT5G17170.1 | Symbols: ENH1 | rubredoxin family protein | chr5:5649335-5650975 FORWARD LENGTH=271;AT5G17170.2 | Symbols: ENH1 | rubredoxin family protein | chr5:5649335-5650835 FORWARD LENGTH=224	2	5	5	25.5	25.5	271;224	9188;21420;21558;23726;28341	29804;67220;67221;67597;74519;74520;89345;89346;89347;89348;89349	3478	119095	106644	118815	149608	414263	162070
2908	0.000442478	0.00311778	1.07304	AT4G25050.1	AT4G25050.1;AT4G25050.2	AT4G25050.1;AT4G25050.2	1;1	1;1	AT4G25050.1 | Symbols: ACP4 | acyl carrier protein 4 | chr4:12870178-12871024 FORWARD LENGTH=137;AT4G25050.2 | Symbols: ACP4 | acyl carrier protein 4 | chr4:12870178-12871024 FORWARD LENGTH=149	2	1	1	11.7	11.7	137;149	7115	23086;23087;23088	2908	73198	86361	88635	48924	369201	104041
1804	0.000417193	0.00311778	1.0693	AT3G04790.1	AT3G04790.1	AT3G04790.1	8	8	AT3G04790.1 | Symbols: | Ribose 5-phosphate isomerase, type A protein | chr3:1313365-1314195 FORWARD LENGTH=276	1	8	8	44.9	44.9	276	2667;3613;8479;11662;15805;17770;22088;25784	8841;8842;11850;27539;27540;27541;27542;27543;37353;37354;37355;49799;49800;49801;56400;56401;56402;56403;69292;69293;81245	1804	109972	110334	110075	122192	420426	150660
533	0.000417193	0.00311778	1.06279	AT1G31330.1	AT1G31330.1	AT1G31330.1	7	7	AT1G31330.1 | Symbols: PSAF | photosystem I subunit F | chr1:11215011-11215939 REVERSE LENGTH=221	1	7	7	33	33	221	5880;6249;9575;13787;17125;20381;23623	19256;19257;19258;19259;19260;19261;20513;20514;20515;20516;20517;20518;20519;30922;43769;54032;54033;54034;54035;54036;54037;54038;64128;74196;74197;74198;74199;74200	533	447890	502209	510089	587430	1744498	718352
3166	0.0005689	0.00311778	1.05636	AT4G39080.1	AT4G39080.1	AT4G39080.1	4	2	AT4G39080.1 | Symbols: VHA-A3 | vacuolar proton ATPase A3 | chr4:18209513-18214752 FORWARD LENGTH=821	1	4	2	6.9	4	821	5028;8963;15116;21300	16473;29163;29164;47779;66855	3166	17302	17568	17317	21738	63054	23740
2451	0.00480405	0.0086758	1.05263	AT3G56120.1	AT3G56120.1	AT3G56120.1	1	1	AT3G56120.1 | Symbols: | S-adenosyl-L-methionine-dependent methyltransferases superfamily protein | chr3:20823243-20826357 FORWARD LENGTH=468	1	1	1	3.6	3.6	468	2244	7458	2451	2543	3219	3228	3589	10889	4170
3204	0.000771176	0.00311778	1.0495	AT5G02450.1	AT5G02450.1;AT3G53740.1;AT3G53740.4;AT3G53740.3;AT3G53740.2	AT5G02450.1;AT3G53740.1;AT3G53740.4;AT3G53740.3;AT3G53740.2	2;1;1;1;1	2;1;1;1;1	AT5G02450.1 | Symbols: | Ribosomal protein L36e family protein | chr5:533501-534394 FORWARD LENGTH=108;AT3G53740.1 | Symbols: | Ribosomal protein L36e family protein | chr3:19913921-19914813 REVERSE LENGTH=103;AT3G53740.4 | Symbols: | Ribosomal protein	5	2	2	19.4	19.4	108;103;112;112;112	7626;25671	24575;24576;80873;80874;80875	3204	10722	13184	10385	13984	43455	13537
2323	0.0011378	0.00340265	1.04946	AT3G49120.1	AT3G49120.1;AT3G49110.1	AT3G49120.1;AT3G49110.1	1;1	1;1	AT3G49120.1 | Symbols: ATPERX34, PERX34, PRXCB, ATPCB, PRX34 | peroxidase CB | chr3:18207819-18210041 FORWARD LENGTH=353;AT3G49110.1 | Symbols: PRX33, PRXCA, ATPRX33, ATPCA | peroxidase CA | chr3:18200713-18202891 FORWARD LENGTH=354	2	1	1	5.4	5.4	353;354	2917	9726	2323	7213	7071	5987	6987	25024	9945
576	0.0005689	0.00311778	1.04643	AT1G34430.1	AT1G34430.1	AT1G34430.1	1	1	AT1G34430.1 | Symbols: EMB3003 | 2-oxoacid dehydrogenases acyltransferase family protein | chr1:12588027-12590084 REVERSE LENGTH=465	1	1	1	3.9	3.9	465	4907	16074	576	19038	23718	23967	19897	88663	29251
512	0.000335019	0.00311778	1.04424	AT1G29930.1	AT1G29930.1;AT1G29920.1;AT1G29910.1	AT1G29930.1;AT1G29920.1;AT1G29910.1	7;7;7	2;2;2	AT1G29930.1 | Symbols: CAB1, AB140, CAB140, LHCB1.3 | chlorophyll A/B binding protein 1 | chr1:10478071-10478874 FORWARD LENGTH=267;AT1G29920.1 | Symbols: CAB2, AB165, LHCB1.1 | chlorophyll A/B-binding protein 2 | chr1:10475089-10475892 REVERSE LENGTH=267;	3	7	2	39.3	27.3	267;267;267	6550;8338;10442;10443;18700;25567;28636	21409;21410;21411;21412;21413;21414;21415;21416;21417;21418;27060;27061;27062;27063;27064;27065;27066;27067;27068;27069;27070;27071;27072;27073;27074;27075;33795;33796;33797;33798;33799;33800;33801;33802;33803;33804;33805;33806;33807;33808;59513;59514;59515;59516;59517;80461;80462;80463;80464;80465;80466;80467;90234;90235;90236	512	737074	745909	799104	985465	2643712	1077118
1372	0.000442478	0.00311778	1.04091	AT2G27710.4	AT2G27710.4;AT2G27710.3;AT2G27710.2;AT2G27710.1;AT2G27720.3;AT2G27720.2	AT2G27710.4;AT2G27710.3;AT2G27710.2;AT2G27710.1;AT2G27720.3;AT2G27720.2	2;2;2;2;1;1	1;1;1;1;0;0	AT2G27710.4 | Symbols: | 60S acidic ribosomal protein family | chr2:11816929-11817670 FORWARD LENGTH=98;AT2G27710.3 | Symbols: | 60S acidic ribosomal protein family | chr2:11816929-11817670 FORWARD LENGTH=115;AT2G27710.2 | Symbols: | 60S acidic ribosoma	6	2	1	30.6	20.4	98;115;115;115;127;130	3982;24302	13086;76272	1372	30133	35148	30233	28592	118253	49677
3038	0.000335019	0.00311778	1.03974	AT4G32260.1	AT4G32260.1	AT4G32260.1	7	7	AT4G32260.1 | Symbols: | ATPase, F0 complex, subunit B/B, bacterial/chloroplast | chr4:15573859-15574586 REVERSE LENGTH=219	1	7	7	31.1	31.1	219	647;1435;1436;5354;6486;7560;28101	2298;2299;2300;2301;2302;2303;2304;4845;4846;4847;4848;4849;4850;4851;4852;4853;17561;21233;24385;24386;88590	3038	242496	270496	257931	336532	808049	440329
2609	0.000176991	0.00311778	1.03757	AT4G02570.4	AT4G02570.4;AT4G02570.3;AT4G02570.2;AT4G02570.1;AT1G43140.1	AT4G02570.4;AT4G02570.3;AT4G02570.2;AT4G02570.1	11;11;11;11;1	11;11;11;11;1	AT4G02570.4 | Symbols: CUL1 | cullin 1 | chr4:1129315-1133435 FORWARD LENGTH=738;AT4G02570.3 | Symbols: ATCUL1, CUL1, AXR6 | cullin 1 | chr4:1129315-1133435 FORWARD LENGTH=738;AT4G02570.2 | Symbols: ATCUL1, CUL1, AXR6 | cullin 1 | chr4:1129315-1133435 FORW	5	11	11	17.2	17.2	738;738;738;738;721	2378;4042;4242;10075;15542;16410;17373;19209;21422;24256;25328	7894;13304;13305;13880;13881;32706;32707;32708;32709;49035;49036;49037;51806;51807;51808;54787;60885;60886;60887;60888;60889;67224;67225;76120;79667;79668;79669	2609	223825	229475	250633	480430	438740	525842
2948	0.000442478	0.00311778	1.03626	AT4G27090.1	AT4G27090.1;AT2G20450.1	AT4G27090.1;AT2G20450.1	6;4	6;4	AT4G27090.1 | Symbols: | Ribosomal protein L14 | chr4:13594104-13595187 REVERSE LENGTH=134;AT2G20450.1 | Symbols: | Ribosomal protein L14 | chr2:8813923-8815071 FORWARD LENGTH=134	2	6	6	42.5	42.5	134;134	1554;1707;16520;16521;17070;25602	5237;5780;52150;52151;52152;52153;52154;52155;52156;52157;52158;53879;53880;53881;53882;53883;53884;53885;80584;80585	2948	114761	142445	135439	111196	520958	173123
808	0.000442478	0.00311778	1.03177	AT1G61520.2	AT1G61520.2;AT1G61520.3;AT1G61520.1	AT1G61520.2;AT1G61520.3;AT1G61520.1	7;7;7	7;7;7	AT1G61520.2 | Symbols: LHCA3 | photosystem I light harvesting complex gene 3 | chr1:22700493-22701149 FORWARD LENGTH=218;AT1G61520.3 | Symbols: LHCA3 | photosystem I light harvesting complex gene 3 | chr1:22700152-22701149 FORWARD LENGTH=273;AT1G61520.1 |	3	7	7	34.4	34.4	218;273;273	8038;10010;10011;16180;20218;20530;28151	25941;25942;25943;25944;25945;25946;25947;25948;25949;25950;25951;25952;25953;25954;25955;25956;32498;32499;32500;32501;32502;32503;32504;51040;51041;51042;51043;51044;63766;63767;63768;63769;63770;63771;63772;64469;88724;88725;88726;88727	808	352680	320300	335551	412457	1240909	408602
1017	0.000442478	0.00311778	1.03118	AT1G76080.1	AT1G76080.1	AT1G76080.1	6	6	AT1G76080.1 | Symbols: ATCDSP32, CDSP32 | chloroplastic drought-induced stress protein of 32 kD | chr1:28548063-28549348 REVERSE LENGTH=302	1	6	6	20.9	20.9	302	4288;15480;17060;17257;22370;26322	14053;14054;14055;14056;48817;48818;53844;53845;53846;53847;54409;70144;70145;82811	1017	80941	88433	92433	85032	335006	115015
2893	0.000176991	0.00311778	1.02623	AT4G24390.2	AT4G24390.2;AT4G24390.1	AT4G24390.2;AT4G24390.1	6;6	5;5	AT4G24390.2 | Symbols: | RNI-like superfamily protein | chr4:12613909-12615966 REVERSE LENGTH=623;AT4G24390.1 | Symbols: | RNI-like superfamily protein | chr4:12613909-12615966 REVERSE LENGTH=623	2	6	5	12	10.9	623;623	1459;1992;2955;4677;11918;24555	4923;6774;9855;9856;15228;15229;38132;38133;77044	2893	57389	53203	57363	125602	101720	114751
3833	0.0095512	0.0142279	1.02368	AT5G48480.1	AT5G48480.1	AT5G48480.1	2	2	AT5G48480.1 | Symbols: | Lactoylglutathione lyase / glyoxalase I family protein | chr5:19644814-19645658 FORWARD LENGTH=166	1	2	2	13.3	13.3	166	25266;27575	79418;86891;86892	3833	2570	2424	1925	2987	8356	2724
97	0.00085335	0.00311778	1.0201	AT1G06400.1	AT1G06400.1	AT1G06400.1	6	4	AT1G06400.1 | Symbols: ARA2, ATRABA1A, ATRAB11E, ARA-2 | Ras-related small GTP-binding family protein | chr1:1951089-1952686 REVERSE LENGTH=216	1	6	4	27.8	20.4	216	1314;9283;9507;18045;23211;23341	4524;4525;30075;30076;30077;30744;57474;72781;72782;73308	97	11965	12171	11499	13587	44419	14264
4122	0.0100885	0.0146961	1.01295	AT5G66720.2	AT5G66720.2;AT5G66720.1	AT5G66720.2;AT5G66720.1	2;2	2;2	AT5G66720.2 | Symbols: | Protein phosphatase 2C family protein | chr5:26639015-26640545 REVERSE LENGTH=411;AT5G66720.1 | Symbols: | Protein phosphatase 2C family protein | chr5:26639015-26640545 REVERSE LENGTH=414	2	2	2	6.3	6.3	411;414	10720;14618	34570;46194;46195;46196	4122	1411	2384	2250	2995	6812	2392
3276	0.000252845	0.00311778	1.01235	AT5G06550.1	AT5G06550.1;REV__AT5G40820.1	AT5G06550.1	9;1	9;1	AT5G06550.1 | Symbols: | CONTAINS InterPro DOMAIN/s: Transcription factor jumonji/aspartyl beta-hydroxylase (InterPro:IPR003347), F-box domain, Skp2-like (InterPro:IPR022364), Transcription factor jumonji (InterPro:IPR013129); BEST Arabidopsis thaliana pr	2	9	9	23.1	23.1	502;2702	1168;5552;6810;7678;8016;9943;18449;27166;27811	4019;4020;18229;18230;22249;24742;24743;25851;25852;25853;25854;32261;32262;32263;32264;32265;32266;32267;32268;58752;58753;58754;85582;85583;85584;87737	3276	221971	238826	237721	474743	453202	481103
2330	0.0011378	0.00340265	1.00777	AT3G49680.2	AT3G49680.2;AT3G49680.1;AT5G65780.1	AT3G49680.2;AT3G49680.1;AT5G65780.1	2;2;1	2;2;1	AT3G49680.2 | Symbols: ATBCAT-3, BCAT3 | branched-chain aminotransferase 3 | chr3:18422768-18425473 FORWARD LENGTH=411;AT3G49680.1 | Symbols: ATBCAT-3, BCAT3 | branched-chain aminotransferase 3 | chr3:18422768-18425473 FORWARD LENGTH=413;AT5G65780.1 | Symb	3	2	2	6.3	6.3	411;413;415	4349;6118	14258;20077	2330	9258	8912	8776	7691	35096	11396
706	0.00323009	0.00643577	1.00404	AT1G52760.1	AT1G52760.1	AT1G52760.1	1	1	AT1G52760.1 | Symbols: LysoPL2 | lysophospholipase 2 | chr1:19651378-19652576 FORWARD LENGTH=332	1	1	1	4.2	4.2	332	15055	47548;47549	706	3642	3737	3508	5912	11159	4764
4172	0.00085335	0.00311778	0.997609	ATCG01010.1	ATCG01010.1	ATCG01010.1	3	3	ATCG01010.1 | Symbols: NDHF | NADH-Ubiquinone oxidoreductase (complex I), chain 5 protein | chrC:110398-112638 REVERSE LENGTH=746	1	3	3	4.7	4.7	746	11130;18643;22706	35813;59352;59353;59354;71196	4172	10671	11665	9976	13132	37606	13779
1843	0.000613148	0.00311778	0.994607	AT3G06860.1	AT3G06860.1	AT3G06860.1	4	4	AT3G06860.1 | Symbols: MFP2, ATMFP2 | multifunctional protein 2 | chr3:2161926-2166009 FORWARD LENGTH=725	1	4	4	5.8	5.8	725	1323;5279;8833;10974	4555;17319;28681;35342;35343	1843	16137	16447	17798	19177	57774	23437
1713	0.000417193	0.00311778	0.994022	AT2G47470.3	AT2G47470.3;AT2G47470.4;AT2G47470.1;AT2G47470.2	AT2G47470.3;AT2G47470.4;AT2G47470.1;AT2G47470.2	4;4;4;3	3;3;3;2	AT2G47470.3 | Symbols: ATPDIL2-1, UNE5, MEE30, PDI11, ATPDI11 | thioredoxin family protein | chr2:19481503-19483571 FORWARD LENGTH=323;AT2G47470.4 | Symbols: ATPDIL2-1, UNE5, MEE30, PDI11, ATPDI11 | thioredoxin family protein | chr2:19481503-19483683 FORWA	4	4	3	12.7	10.5	323;335;361;266	986;4000;14473;28526	3457;3458;13163;13164;45672;89883	1713	36691	42554	39370	48659	111569	76021
2387	0.000417193	0.00311778	0.992963	AT3G53000.1	AT3G53000.1	AT3G53000.1	3	3	AT3G53000.1 | Symbols: AtPP2-A15, PP2-A15 | phloem protein 2-A15 | chr3:19654278-19655801 FORWARD LENGTH=300	1	3	3	12	12	300	3797;9163;9704	12502;29749;29750;29751;31390;31391	2387	39940	35746	31084	75068	71782	65651
2622	0.00145386	0.00389831	0.986852	AT4G03400.1	AT4G03400.1	AT4G03400.1	4	4	AT4G03400.1 | Symbols: DFL2, GH3-10 | Auxin-responsive GH3 family protein | chr4:1497675-1499729 REVERSE LENGTH=591	1	4	4	8	8	591	12262;12273;15223;28157	39183;39184;39226;39227;48082;88733	2622	5281	5944	5034	11319	13356	7548
3299	0.000417193	0.00311778	0.986359	AT5G08050.1	AT5G08050.1	AT5G08050.1	2	2	AT5G08050.1 | Symbols: | Protein of unknown function (DUF1118) | chr5:2578418-2578964 FORWARD LENGTH=158	1	2	2	10.8	10.8	158	996;23162	3483;3484;3485;72633;72634	3299	40323	50445	46414	80260	108151	83371
92	0.000695322	0.00311778	0.985766	AT1G06110.1	AT1G06110.1	AT1G06110.1	1	1	AT1G06110.1 | Symbols: SKIP16 | SKP1/ASK-interacting protein 16 | chr1:1853237-1854938 REVERSE LENGTH=436	1	1	1	3	3	436	2376	7890;7891;7892	92	11623	11487	13761	21044	30399	21575
3541	0.000442478	0.00311778	0.975789	AT5G20720.3	AT5G20720.3;AT5G20720.2;AT5G20720.1	AT5G20720.3;AT5G20720.2;AT5G20720.1	5;5;5	5;5;5	AT5G20720.3 | Symbols: CPN20 | chaperonin 20 | chr5:7015015-7016354 FORWARD LENGTH=253;AT5G20720.2 | Symbols: CPN20, CPN10, CHCPN10, ATCPN21, CPN21 | chaperonin 20 | chr5:7015015-7016354 FORWARD LENGTH=253;AT5G20720.1 | Symbols: CPN20, CPN10, CHCPN10, ATCP	3	5	5	31.6	31.6	253;253;253	5513;6421;13007;18276;23718	18051;18052;21036;21037;41461;41462;58171;74492;74493;74494;74495	3541	195287	196901	186904	193382	716817	228711
1652	0.000771176	0.00311778	0.973125	AT2G44120.1	AT2G44120.1;AT2G44120.2;AT3G13580.3;AT3G13580.2;AT3G13580.1	AT2G44120.1;AT2G44120.2;AT3G13580.3;AT3G13580.2;AT3G13580.1	7;7;4;4;4	2;2;1;1;1	AT2G44120.1 | Symbols: | Ribosomal protein L30/L7 family protein | chr2:18249227-18250402 REVERSE LENGTH=242;AT2G44120.2 | Symbols: | Ribosomal protein L30/L7 family protein | chr2:18249227-18250417 REVERSE LENGTH=247;AT3G13580.3 | Symbols: | Ribosomal	5	7	2	28.9	9.9	242;247;244;244;244	1965;5394;6919;9667;9902;11503;27981	6673;6674;17704;22534;31235;31236;32167;32168;36837;36838;88256;88257	1652	12167	13091	13456	15999	43869	16131
3856	0.000417193	0.00311778	0.969596	AT5G49910.1	AT5G49910.1	AT5G49910.1	22	3	AT5G49910.1 | Symbols: CPHSC70-2EAT SHOCK PROTEIN 70-2, HSC70-7, cpHsc70-2 | chloroplast heat shock protein 70-2 | chr5:20303470-20306295 FORWARD LENGTH=718	1	22	3	37	7.2	718	1357;2759;3387;3765;11012;11252;11484;11545;11795;12164;14009;14010;16465;16678;16930;18620;18847;19218;19359;21388;25143;27815	4649;9147;9148;9149;9150;9151;11188;11189;11190;12343;12344;12345;12346;12347;35464;36177;36764;36765;36977;36978;36979;36980;37764;37765;37766;37767;38878;38879;38880;44333;44334;51977;52676;52677;52678;52679;53427;53428;53429;53430;59282;59283;59284;59285;59286;59933;59934;59935;60907;60908;60909;61294;61295;61296;61297;67132;79006;79007;79008;79009;87744	3856	57767	69265	67222	85471	193021	101914
166	0.0291593	0.0327395	0.969275	AT1G09630.1	AT1G09630.1	AT1G09630.1	4	1	AT1G09630.1 | Symbols: ATRAB11C, ATRABA2A, ATRAB-A2A, RAB-A2A, RAB11c | RAB GTPase 11C | chr1:3118350-3119571 REVERSE LENGTH=217	1	4	1	21.7	8.3	217	1314;6040;23212;27866	4524;4525;19797;19798;72783;87883;87884;87885	166	2162	1923	1420	1587	7077	2114
569	0.000335019	0.00311778	0.96602	AT1G33960.1	AT1G33960.1	AT1G33960.1	6	6	AT1G33960.1 | Symbols: AIG1 | P-loop containing nucleoside triphosphate hydrolases superfamily protein | chr1:12346555-12348184 FORWARD LENGTH=353	1	6	6	13.3	13.3	353	2060;7079;11508;17521;18730;20138	6971;6972;22972;22973;36864;36865;36866;55376;59587;63475;63476	569	133461	146213	143990	285881	251721	290002
3510	0.000442478	0.00311778	0.964377	AT5G19220.1	AT5G19220.1	AT5G19220.1	8	8	AT5G19220.1 | Symbols: ADG2, APL1 | ADP glucose pyrophosphorylase large subunit 1 | chr5:6463931-6466775 REVERSE LENGTH=522	1	8	8	17.8	17.8	522	1361;1749;8723;21621;25199;26301;26477;28061	4659;5925;28350;67750;67751;67752;79183;79184;82754;82755;83266;83267;88486	3510	72720	87544	85516	74214	297107	108250
2972	0.000442478	0.00311778	0.96371	AT4G28520.2	AT4G28520.2;AT4G28520.4;AT4G28520.1;AT4G28520.3	AT4G28520.2;AT4G28520.4;AT4G28520.1;AT4G28520.3	3;3;3;2	3;3;3;2	AT4G28520.2 | Symbols: CRU3, CRC | cruciferin 3 | chr4:14087596-14089229 FORWARD LENGTH=394;AT4G28520.4 | Symbols: CRU3, CRC | cruciferin 3 | chr4:14087596-14089229 FORWARD LENGTH=396;AT4G28520.1 | Symbols: CRU3, CRC | cruciferin 3 | chr4:14087596-14089617	4	3	3	11.9	11.9	394;396;524;453	11704;12926;29018	37495;41223;91383	2972	54684	74168	70155	64376	239462	84289
2366	0.000335019	0.00311778	0.959517	AT3G52030.2	AT3G52030.2;AT3G52030.1	AT3G52030.2;AT3G52030.1	2;2	2;2	AT3G52030.2 | Symbols: | F-box family protein with WD40/YVTN repeat doamin | chr3:19301872-19304227 FORWARD LENGTH=433;AT3G52030.1 | Symbols: | F-box family protein with WD40/YVTN repeat doamin | chr3:19301872-19304227 FORWARD LENGTH=454	2	2	2	6	6	433;454	10128;27694	32835;32836;32837;87312;87313	2366	66852	62460	67953	128004	130817	124792
2530	0.0011378	0.00340265	0.958248	AT3G61470.1	AT3G61470.1	AT3G61470.1	3	3	AT3G61470.1 | Symbols: LHCA2 | photosystem I light harvesting complex gene 2 | chr3:22745736-22747032 FORWARD LENGTH=257	1	3	3	26.1	26.1	257	12000;16714;28103	38376;38377;38378;38379;38380;52759;52760;52761;88598	2530	9627	8494	9696	10748	32462	10837
1486	0.0005689	0.00311778	0.953055	AT2G35410.1	AT2G35410.1	AT2G35410.1	2	2	AT2G35410.1 | Symbols: | RNA-binding (RRM/RBD/RNP motifs) family protein | chr2:14898341-14899590 FORWARD LENGTH=308	1	2	2	8.4	8.4	308	6564;22909	21455;21456;71859	1486	54236	51296	54809	45506	208024	56885
3462	0.000252845	0.00311778	0.948855	AT5G16390.1	AT5G16390.1;AT5G16390.2	AT5G16390.1;AT5G16390.2	13;12	12;11	AT5G16390.1 | Symbols: CAC1, CAC1A, BCCP, BCCP1 | chloroplastic acetylcoenzyme A carboxylase 1 | chr5:5361098-5363020 REVERSE LENGTH=280;AT5G16390.2 | Symbols: CAC1, CAC1A, BCCP, BCCP1, CAC1-A, BCCP-1 | chloroplastic acetylcoenzyme A carboxylase 1 | chr5:5	2	13	12	40	36.8	280;254	3923;7398;16865;19116;19609;22499;22560;22954;25790;25791;27523;27524;27525	12892;12893;12894;12895;12896;12897;12898;12899;12900;12901;12902;12903;12904;12905;12906;12907;23895;23896;23897;23898;53211;53212;53213;53214;60635;62005;62006;70510;70511;70512;70513;70514;70515;70516;70517;70518;70519;70520;70521;70522;70682;70683;70684;70685;70686;70687;70688;70689;70690;70691;71992;71993;71994;71995;71996;71997;71998;71999;72000;81256;81257;81258;81259;81260;81261;81262;812…	3462	1542653	1706729	1785464	3194027	2473006	4051932
254	0.000417193	0.00311778	0.947234	AT1G14330.1	AT1G14330.1	AT1G14330.1	4	4	AT1G14330.1 | Symbols: | Galactose oxidase/kelch repeat superfamily protein | chr1:4890375-4891700 REVERSE LENGTH=441	1	4	4	10	10	441	1484;9147;15479;26842	4995;29705;48816;84496;84497	254	103417	117784	108588	228275	190048	217567
1338	0.000613148	0.00311778	0.94368	AT2G26080.1	AT2G26080.1	AT2G26080.1	10	3	AT2G26080.1 | Symbols: AtGLDP2, GLDP2 | glycine decarboxylase P-protein 2 | chr2:11109330-11113786 REVERSE LENGTH=1044	1	10	3	10.1	3.2	1044	436;7904;8405;11491;12142;18802;18803;25827;27569;27966	1493;1494;1495;25448;25449;27278;36788;36789;36790;36791;38822;38823;59789;59790;59791;59792;59793;81384;86885;88200	1338	21697	20757	25495	22141	80084	28470
3979	0.000417193	0.00311778	0.942799	AT5G57580.1	AT5G57580.1	AT5G57580.1	9	9	AT5G57580.1 | Symbols: | Calmodulin-binding protein | chr5:23314994-23317683 REVERSE LENGTH=647	1	9	9	12.5	12.5	647	2888;13845;16514;16652;17172;17825;23907;24301;28092	9562;43903;43904;52143;52572;52573;54166;56585;75005;75006;75007;76269;76270;76271;88555;88556;88557;88558;88559;88560;88561	3979	285689	309385	312687	639995	503414	601538
220	0.000543616	0.00311778	0.940477	AT1G12380.1	AT1G12380.1;AT1G62870.1	AT1G12380.1;AT1G62870.1	2;1	2;1	AT1G12380.1 | Symbols: | unknown protein; BEST Arabidopsis thaliana protein match is: unknown protein (TAIR:AT1G62870.1); Has 173 Blast hits to 170 proteins in 34 species: Archae - 0; Bacteria - 4; Metazoa - 25; Fungi - 8; Plants - 123; Viruses - 7; Other	2	2	2	3.2	3.2	793;762	7198;26532	23337;83429	220	47376	53499	54399	47250	56236	194510
4138	0.000417193	0.00311778	0.939383	ATCG00120.1	ATCG00120.1	ATCG00120.1	22	20	ATCG00120.1 | Symbols: ATPA | ATP synthase subunit alpha | chrC:9938-11461 REVERSE LENGTH=507	1	22	20	49.7	48.3	507	413;414;2375;5483;6011;7101;7224;7842;8567;9224;11533;13542;14859;15366;19773;20694;23541;24558;24650;26443;27630;27631	1411;1412;1413;1414;1415;1416;1417;7876;7877;7878;7879;7880;7881;7882;7883;7884;7885;7886;7887;7888;7889;17967;17968;17969;17970;17971;17972;17973;17974;19708;19709;19710;19711;23049;23050;23051;23052;23053;23054;23055;23056;23057;23058;23374;23375;25263;25264;25265;25266;25267;25268;25269;25270;25271;25272;25273;25274;27834;27835;29903;36942;36943;36944;36945;36946;36947;36948;36949;36950;36951;…	4138	1750799	1803149	1993489	2163224	5826842	2648300
1388	0.000417193	0.00311778	0.933713	AT2G29070.2	AT2G29070.2;AT2G29070.1	AT2G29070.2;AT2G29070.1	6;5	5;5	AT2G29070.2 | Symbols: | Ubiquitin fusion degradation UFD1 family protein | chr2:12487797-12489335 FORWARD LENGTH=312;AT2G29070.1 | Symbols: | Ubiquitin fusion degradation UFD1 family protein | chr2:12488061-12489335 FORWARD LENGTH=280	2	6	5	19.6	16.3	312;280	2130;8956;12157;16260;16641;18267	7169;7170;7171;7172;29143;29144;38849;38850;51305;51306;52534;58153	1388	216207	227253	207673	467266	371309	405210
3291	0.000442478	0.00311778	0.92687	AT5G07440.3	AT5G07440.3;AT5G07440.2;AT5G07440.1	AT5G07440.3;AT5G07440.2;AT5G07440.1	4;4;4	4;4;4	AT5G07440.3 | Symbols: GDH2 | glutamate dehydrogenase 2 | chr5:2356153-2357546 FORWARD LENGTH=309;AT5G07440.2 | Symbols: GDH2 | glutamate dehydrogenase 2 | chr5:2356153-2358012 FORWARD LENGTH=411;AT5G07440.1 | Symbols: GDH2 | glutamate dehydrogenase 2 | ch	3	4	4	15.5	15.5	309;411;411	4178;11062;18551;27730	13671;35624;35625;35626;59073;87452	3291	87096	103186	100777	92332	332343	128671
1517	0.000442478	0.00311778	0.922044	AT2G37270.2	AT2G37270.2;AT2G37270.1	AT2G37270.2;AT2G37270.1	7;7	2;2	AT2G37270.2 | Symbols: ATRPS5B, RPS5B | ribosomal protein 5B | chr2:15647883-15649042 REVERSE LENGTH=207;AT2G37270.1 | Symbols: ATRPS5B, RPS5B | ribosomal protein 5B | chr2:15647883-15649042 REVERSE LENGTH=207	2	7	2	35.7	15.5	207;207	266;10727;12040;19205;19206;24241;26999	876;877;878;34590;34591;34592;34593;34594;38491;38492;60865;60866;60867;76054;76055;76056;85038;85039;85040;85041	1517	200326	215097	227883	235253	689812	293870
1008	0.00314159	0.00636364	0.921371	AT1G75350.1	AT1G75350.1	AT1G75350.1	2	2	AT1G75350.1 | Symbols: emb2184 | Ribosomal protein L31 | chr1:28272163-28272687 FORWARD LENGTH=144	1	2	2	18.1	18.1	144	8021;20881	25869;25870;65417;65418;65419;65420;65421	1008	6502	6217	5502	7848	20215	6446
4063	0.00105563	0.00336694	0.920309	AT5G63620.2	AT5G63620.2;AT5G63620.1	AT5G63620.2;AT5G63620.1	3;3	3;3	AT5G63620.2 | Symbols: | GroES-like zinc-binding alcohol dehydrogenase family protein | chr5:25466380-25468296 REVERSE LENGTH=427;AT5G63620.1 | Symbols: | GroES-like zinc-binding alcohol dehydrogenase family protein | chr5:25466380-25468296 REVERSE LENGT	2	3	3	9.6	9.6	427;427	824;857;14349	2876;3005;45243	4063	11398	11084	12120	13202	37779	14504
121	0.000442478	0.00311778	0.919104	AT5G59970.1	AT5G59970.1;AT5G59690.1;AT3G53730.1;AT3G46320.1;AT3G45930.1;AT2G28740.1;AT1G07820.2;AT1G07820.1;AT1G07660.1;AT1G07660.2	AT5G59970.1;AT5G59690.1;AT3G53730.1;AT3G46320.1;AT3G45930.1;AT2G28740.1;AT1G07820.2;AT1G07820.1;AT1G07660.1;AT1G07660.2	7;7;7;7;7;7;7;7;7;5	7;7;7;7;7;7;7;7;7;5	AT5G59970.1 | Symbols: | Histone superfamily protein | chr5:24146352-24146663 REVERSE LENGTH=103;AT5G59690.1 | Symbols: | Histone superfamily protein | chr5:24051649-24051960 FORWARD LENGTH=103;AT3G53730.1 | Symbols: | Histone superfamily protein | chr3	10	7	7	51.5	51.5	103;103;103;103;103;103;103;103;103;86	3243;4318;4319;11896;12817;25335;25336	10724;10725;10726;10727;10728;10729;10730;14158;14159;14160;14161;14162;14163;38049;38050;38051;40909;40910;40911;40912;40913;40914;40915;40916;40917;79689;79690;79691;79692;79693;79694;79695;79696;79697;79698;79699;79700;79701;79702	121	106458	143282	129017	139525	359524	217158
2593	0.00642857	0.010912	0.917779	AT4G01800.1	AT4G01800.1;AT4G01800.2	AT4G01800.1;AT4G01800.2	7;7	7;7	AT4G01800.1 | Symbols: AGY1, AtcpSecA, SECA1 | Albino or Glassy Yellow 1 | chr4:770926-776131 REVERSE LENGTH=1022;AT4G01800.2 | Symbols: AGY1, SECA1 | Albino or Glassy Yellow 1 | chr4:770926-776134 REVERSE LENGTH=1042	2	7	7	8.1	8.1	1022;1042	7188;7765;8560;10455;14321;21258;24762	23317;25010;27812;33841;45132;45133;45134;66705;77733	2593	3473	3727	3712	5059	10521	5035
3244	0.000442478	0.00311778	0.91586	AT5G04590.1	AT5G04590.1	AT5G04590.1	7	7	AT5G04590.1 | Symbols: SIR | sulfite reductase | chr5:1319404-1322298 FORWARD LENGTH=642	1	7	7	9.5	9.5	642	5538;6607;6701;7304;9922;14344;26261	18183;21578;21900;23575;23576;32209;45230;45231;82582;82583	3244	51246	70437	60716	88588	161421	94122
2216	0.000771176	0.00311778	0.908236	AT3G27120.1	AT3G27120.1	AT3G27120.1	2	2	AT3G27120.1 | Symbols: | P-loop containing nucleoside triphosphate hydrolases superfamily protein | chr3:10000248-10003265 REVERSE LENGTH=476	1	2	2	4	4	476	1123;10127	3854;32834	2216	11812	13680	11871	21283	26412	22426
3457	0.00271808	0.00590659	0.903476	AT5G16150.3	AT5G16150.3;AT5G16150.2;AT5G16150.1	AT5G16150.3;AT5G16150.2;AT5G16150.1	1;1;1	1;1;1	AT5G16150.3 | Symbols: GLT1, PGLCT | plastidic GLC translocator | chr5:5272904-5275678 FORWARD LENGTH=546;AT5G16150.2 | Symbols: GLT1, PGLCT | plastidic GLC translocator | chr5:5272904-5275678 FORWARD LENGTH=546;AT5G16150.1 | Symbols: GLT1, PGLCT | plastid	3	1	1	2.4	2.4	546;546;546	22045	69141;69142	3457	7280	8176	7274	7872	25667	8979
2088	0.000771176	0.00311778	0.902619	AT3G19080.1	AT3G19080.1	AT3G19080.1	2	2	AT3G19080.1 | Symbols: | SWIB complex BAF60b domain-containing protein | chr3:6596082-6598667 FORWARD LENGTH=462	1	2	2	6.3	6.3	462	6558;7752	21431;24973;24974;24975	2088	11490	13624	12904	23557	25310	22206
401	0.000929204	0.00336384	0.897077	AT1G21750.2	AT1G21750.2;AT1G21750.1	AT1G21750.2;AT1G21750.1	2;2	1;1	AT1G21750.2 | Symbols: ATPDIL1-1, PDIL1-1 | PDI-like 1-1 | chr1:7645767-7648695 FORWARD LENGTH=487;AT1G21750.1 | Symbols: ATPDIL1-1, ATPDI5, PDI5, PDIL1-1 | PDI-like 1-1 | chr1:7645767-7648514 FORWARD LENGTH=501	2	2	1	5.1	3.1	487;501	5269;16483	17289;52038;52039	401	15118	16436	17948	12880	58395	20912
455	0.000442478	0.00311778	0.894738	AT1G25280.1	AT1G25280.1;AT1G25280.3;AT1G25280.2;AT1G47270.2;AT1G47270.1;AT3G06380.1;AT5G18680.1;AT1G43640.1;AT1G76900.2;AT1G76900.1	AT1G25280.1;AT1G25280.3;AT1G25280.2	6;4;4;2;2;1;1;1;1;1	4;2;2;0;0;0;0;0;0;0	AT1G25280.1 | Symbols: AtTLP10, TLP10 | tubby like protein 10 | chr1:8864961-8866608 FORWARD LENGTH=445;AT1G25280.3 | Symbols: AtTLP10, TLP10 | tubby like protein 10 | chr1:8865676-8866608 FORWARD LENGTH=267;AT1G25280.2 | Symbols: AtTLP10, TLP10 | tubby li	10	6	4	13.3	10.1	445;267;267;412;413;380;389;429;455;455	4119;16981;20503;22408;22984;26435	13515;53601;64415;70262;70263;72099;83135;83136;83137;83138	455	97489	96391	99089	208132	162651	173926
3786	0.00337547	0.00664179	0.893531	AT5G45360.1	AT5G45360.1	AT5G45360.1	2	2	AT5G45360.1 | Symbols: | F-box family protein | chr5:18384783-18386670 REVERSE LENGTH=316	1	2	2	8.9	8.9	316	11836;22635	37901;70992	3786	5713	5670	4529	8350	15152	6058
3257	0.00985461	0.0144085	0.892529	AT5G05460.1	AT5G05460.1;AT3G11040.1	AT5G05460.1	3;1	2;1	AT5G05460.1 | Symbols: | Glycosyl hydrolase family 85 | chr5:1615615-1618771 FORWARD LENGTH=680	2	3	2	7.1	3.2	680;701	9060;23323;26692	29468;29469;83982;83983	3257	2513	2581	2498	4916	4949	4229
2962	0.000613148	0.00311778	0.892298	AT4G27700.1	AT4G27700.1	AT4G27700.1	4	4	AT4G27700.1 | Symbols: | Rhodanese/Cell cycle control phosphatase superfamily protein | chr4:13826541-13827673 REVERSE LENGTH=224	1	4	4	19.2	19.2	224	6033;6947;7900;20365	19780;22588;25428;64099	2962	26024	24493	29743	27200	83949	37824
3130	0.00085335	0.00311778	0.88578	AT4G36760.1	AT4G36760.1	AT4G36760.1	5	4	AT4G36760.1 | Symbols: ATAPP1, APP1 | aminopeptidase P1 | chr4:17326688-17329979 FORWARD LENGTH=645	1	5	4	8.7	7.4	645	7972;15469;16700;18610;21275	25693;25694;25695;25696;48795;48796;52728;52729;59255	3130	17730	19663	19939	19696	63908	22332
423	0.000442478	0.00311778	0.884859	AT1G23130.1	AT1G23130.1	AT1G23130.1	4	4	AT1G23130.1 | Symbols: | Polyketide cyclase/dehydrase and lipid transport superfamily protein | chr1:8200434-8200997 FORWARD LENGTH=160	1	4	4	22.5	22.5	160	11733;15611;16693;26381	37560;49237;49238;49239;49240;49241;52712;82991;82992	423	39874	39598	36305	81799	74081	57912
3317	0.00229456	0.00515625	0.880689	AT5G08570.1	AT5G08570.1;AT3G25960.1;AT3G04050.1	AT5G08570.1	8;1;1	3;0;0	AT5G08570.1 | Symbols: | Pyruvate kinase family protein | chr5:2778433-2780300 FORWARD LENGTH=510	3	8	3	17.6	7.5	510;497;510	2436;3670;9763;10114;13066;15395;18925;22415	8058;8059;12020;12021;12022;31616;31617;32813;41667;48563;60147;70281;70282;70283	3317	6638	6571	10987	6858	26020	11673
306	0.0106574	0.0153273	0.879041	AT1G17100.1	AT1G17100.1	AT1G17100.1	2	2	AT1G17100.1 | Symbols: | SOUL heme-binding family protein | chr1:5844766-5845539 FORWARD LENGTH=232	1	2	2	14.2	14.2	232	10775;19407	34759;34760;61452	306	4872	5247	5604	4136	19197	5584
3774	0.000442478	0.00311778	0.878765	AT5G44200.2	AT5G44200.2;AT5G44200.1	AT5G44200.2;AT5G44200.1	6;6	6;6	AT5G44200.2 | Symbols: CBP20, ATCBP20 | CAP-binding protein 20 | chr5:17802062-17803875 REVERSE LENGTH=257;AT5G44200.1 | Symbols: CBP20, ATCBP20 | CAP-binding protein 20 | chr5:17802062-17803875 REVERSE LENGTH=257	2	6	6	24.1	24.1	257;257	5588;8838;12155;21612;25776;28575	18320;18321;28696;28697;28698;28699;28700;38843;38844;38845;67738;81231;90025	3774	101679	112500	119396	212539	173504	227335
3573	0.000442478	0.00311778	0.875377	AT5G23120.1	AT5G23120.1	AT5G23120.1	13	13	AT5G23120.1 | Symbols: HCF136 | photosystem II stability/assembly factor, chloroplast (HCF136) | chr5:7778154-7780463 FORWARD LENGTH=403	1	13	13	43.7	43.7	403	76;168;437;3632;8672;9613;9678;10806;12581;21216;21854;25331;26122	273;274;275;568;569;570;571;1496;11907;28184;31088;31089;31090;31284;31285;31286;34826;34827;34828;34829;40182;66580;66581;66582;68478;79681;82180	3573	228507	258141	261370	316276	699138	356816
2358	0.00843869	0.0131917	0.874917	AT3G51580.1	AT3G51580.1;AT3G51580.2	AT3G51580.1;AT3G51580.2	2;1	2;1	AT3G51580.1 | Symbols: | unknown protein; FUNCTIONS IN: molecular_function unknown; INVOLVED IN: biological_process unknown; LOCATED IN: endomembrane system; EXPRESSED IN: 25 plant structures; EXPRESSED DURING: 15 growth stages; Has 1768 Blast hits to 160	2	2	2	8.5	8.5	390;410	9161;13160	29746;41988	2358	4197	3962	4129	4511	12597	5427
1101	0.00085335	0.00311778	0.869073	AT2G01140.1	AT2G01140.1	AT2G01140.1	3	1	AT2G01140.1 | Symbols: | Aldolase superfamily protein | chr2:95006-96491 REVERSE LENGTH=391	1	3	1	8.2	3.8	391	1882;2334;5228	6404;6405;6406;6407;6408;6409;6410;6411;6412;7732;7733;7734;7735;17156;17157;17158;17159	1101	20880	22229	19688	18204	74752	21742
1155	0.00271808	0.00590659	0.868905	AT2G05990.2	AT2G05990.2;AT2G05990.1	AT2G05990.2;AT2G05990.1	3;3	3;3	AT2G05990.2 | Symbols: MOD1, ENR1 | NAD(P)-binding Rossmann-fold superfamily protein | chr2:2322876-2324867 FORWARD LENGTH=390;AT2G05990.1 | Symbols: MOD1, ENR1 | NAD(P)-binding Rossmann-fold superfamily protein | chr2:2322876-2324867 FORWARD LENGTH=390	2	3	3	10	10	390;390	26578;27016;28031	83553;85082;88408;88409	1155	8992	8679	8330	9346	28750	9389
598	0.00859039	0.0133235	0.868731	AT1G43620.3	AT1G43620.3;AT1G43620.2;AT1G43620.1	AT1G43620.3;AT1G43620.2;AT1G43620.1	3;3;3	3;3;3	AT1G43620.3 | Symbols: UGT80B1 | UDP-Glycosyltransferase superfamily protein | chr1:16425654-16429500 REVERSE LENGTH=615;AT1G43620.2 | Symbols: UGT80B1 | UDP-Glycosyltransferase superfamily protein | chr1:16425654-16429500 REVERSE LENGTH=615;AT1G43620.1 |	3	3	3	6.3	6.3	615;615;615	10093;10542;14546	32767;32768;34089;45936	598	4864	4513	4386	4536	14876	5720
2886	0.000442478	0.00311778	0.865621	AT4G24190.2	AT4G24190.2;AT4G24190.1	AT4G24190.2;AT4G24190.1	19;19	17;17	AT4G24190.2 | Symbols: SHD, AtHsp90.7, AtHsp90-7 | Chaperone protein htpG family protein | chr4:12551902-12555851 REVERSE LENGTH=823;AT4G24190.1 | Symbols: SHD, HSP90.7, AtHsp90.7, AtHsp90-7 | Chaperone protein htpG family protein | chr4:12551902-12555851	2	19	17	23.9	21.4	823;823	1953;2782;3802;4970;6623;7605;7838;8079;8414;8496;10208;10322;11539;12433;15153;16776;20751;21718;26117	6641;9241;12514;12515;12516;12517;12518;16287;16288;16289;21621;21622;21623;21624;21625;24516;25238;26096;27313;27587;27588;33058;33059;33060;33061;33471;33472;36963;39634;39635;47881;47882;52953;52954;52955;64988;67993;67994;82173	2886	111942	134043	124986	177216	279631	219108
399	0.000695322	0.00311778	0.859815	AT1G21700.1	AT1G21700.1	AT1G21700.1	2	2	AT1G21700.1 | Symbols: ATSWI3C, CHB4, SWI3C | SWITCH/sucrose nonfermenting 3C | chr1:7620156-7623978 REVERSE LENGTH=807	1	2	2	2.5	2.5	807	1002;19363	3496;61306;61307	399	17039	19965	20892	31622	36181	37267
4153	0.000442478	0.00311778	0.859393	ATCG00490.1	ATCG00490.1;ATMG00280.1;AT2G07732.1	ATCG00490.1	36;3;2	36;3;2	ATCG00490.1 | Symbols: RBCL | ribulose-bisphosphate carboxylases | chrC:54958-56397 FORWARD LENGTH=479	3	36	36	63.3	63.3	479;110;116	1372;1769;2396;2890;3282;3356;3994;4313;4524;4757;6343;6344;7411;7412;7413;8537;9705;9706;9810;12591;14823;14824;15185;16473;16824;16825;18052;19077;19078;22632;24089;25587;26564;27658;28194;28507	4683;4684;4685;4686;4687;4688;5993;5994;5995;5996;5997;5998;5999;6000;6001;6002;6003;6004;7930;7931;9565;9566;9567;10862;10863;10864;10865;10866;10867;10868;10869;10870;10871;10872;10873;11087;11088;13132;13133;13134;13135;13136;13137;13138;13139;13140;13141;13142;13143;13144;13145;13146;13147;14134;14135;14136;14137;14138;14139;14140;14790;15535;15536;15537;15538;15539;15540;15541;15542;15543;15…	4153	4547636	4929648	5971128	4460468	16827303	6739890
2461	0.00744627	0.011899	0.85917	AT3G56650.1	AT3G56650.1	AT3G56650.1	4	4	AT3G56650.1 | Symbols: | Mog1/PsbP/DUF1795-like photosystem II reaction center PsbP family protein | chr3:20984807-20985913 FORWARD LENGTH=262	1	4	4	19.5	19.5	262	1364;10756;16749;27274	4662;34709;34710;52857;52858;52859;85931	2461	4667	3865	4059	6024	11987	4829
3219	0.000613148	0.00311778	0.8585	AT5G03300.1	AT5G03300.1;AT3G09820.1;AT3G09820.2	AT5G03300.1;AT3G09820.1;AT3G09820.2	8;7;6	8;7;6	AT5G03300.1 | Symbols: ADK2 | adenosine kinase 2 | chr5:796573-798997 FORWARD LENGTH=345;AT3G09820.1 | Symbols: ADK1, ATADK1 | adenosine kinase 1 | chr3:3012122-3014624 FORWARD LENGTH=344;AT3G09820.2 | Symbols: ADK1 | adenosine kinase 1 | chr3:3012645-3014	3	8	8	29.9	29.9	345;344;302	918;8579;8675;13930;15954;22103;25185;28817	3215;3216;3217;3218;27876;28192;28193;28194;28195;44122;44123;50395;50396;50397;50398;69346;79156;79157;90778;90779	3219	219760	230364	255085	206750	793452	278449
1877	0.000442478	0.00311778	0.858235	AT3G08940.2	AT3G08940.2;AT3G08940.1	AT3G08940.2;AT3G08940.1	15;8	10;6	AT3G08940.2 | Symbols: LHCB4.2 | light harvesting complex photosystem II | chr3:2717717-2718665 FORWARD LENGTH=287;AT3G08940.1 | Symbols: LHCB4.2 | light harvesting complex photosystem II | chr3:2717717-2718400 FORWARD LENGTH=227	2	15	10	46.7	38	287;227	2091;5491;8291;8292;8794;13394;17866;17867;18460;19031;20546;22528;23244;23912;25262	7057;7058;7059;17988;26914;26915;26916;26917;26918;26919;26920;26921;26922;26923;28556;42738;56707;56708;56709;56710;56711;56712;56713;58785;60434;60435;60436;64511;70607;70608;70609;70610;70611;73007;73008;73009;73010;73011;73012;73013;73014;73015;73016;73017;75024;75025;75026;79404	1877	427047	449247	475646	620272	1242910	587641
363	0.000442478	0.00311778	0.857924	AT1G20020.2	AT1G20020.2;AT1G20020.3;AT1G20020.1	AT1G20020.2;AT1G20020.3;AT1G20020.1	3;3;3	3;3;3	AT1G20020.2 | Symbols: ATLFNR2 | ferredoxin-NADP(+)-oxidoreductase 2 | chr1:6942851-6944868 FORWARD LENGTH=350;AT1G20020.3 | Symbols: ATLFNR2 | ferredoxin-NADP(+)-oxidoreductase 2 | chr1:6942851-6944868 FORWARD LENGTH=369;AT1G20020.1 | Symbols: ATLFNR2, FN	3	3	3	10.9	10.9	350;369;369	4394;16711;17092	14393;14394;52754;53944	363	65831	79478	77843	107025	179113	118309
613	0.0092225	0.0139885	0.855392	AT1G45145.1	AT1G45145.1	AT1G45145.1	2	2	AT1G45145.1 | Symbols: ATTRX5, ATH5, LIV1, TRX5 | thioredoxin H-type 5 | chr1:17075264-17076256 REVERSE LENGTH=118	1	2	2	21.2	21.2	118	8431;11700	27357;37490;37491	613	3540	3814	3456	4704	9740	5114
3826	0.00635272	0.0108297	0.853852	AT5G47910.1	AT5G47910.1	AT5G47910.1	2	2	AT5G47910.1 | Symbols: RBOHD, ATRBOHD | respiratory burst oxidase homologue D | chr5:19397585-19401768 FORWARD LENGTH=921	1	2	2	3	3	921	11942;15312	38185;48282	3826	4047	4330	4328	6143	10381	6438
3790	0.000442478	0.00311778	0.851854	AT5G45500.2	AT5G45500.2;AT5G45500.1	AT5G45500.2;AT5G45500.1	13;13	13;13	AT5G45500.2 | Symbols: | RNI-like superfamily protein | chr5:18432636-18434951 REVERSE LENGTH=771;AT5G45500.1 | Symbols: | RNI-like superfamily protein | chr5:18432636-18434951 REVERSE LENGTH=771	2	13	13	18.7	18.7	771;771	3896;4001;5828;5829;6240;6387;8688;16645;18361;21380;25402;25703;25721	12811;12812;12813;13165;13166;19077;19078;19079;19080;20487;20488;20953;20954;28230;28231;52538;58423;67114;67115;67116;79915;81011;81012;81065;81066	3790	367885	401819	402865	714572	688217	713485
3194	0.000613148	0.00311778	0.850561	AT5G01610.1	AT5G01610.1	AT5G01610.1	3	2	AT5G01610.1 | Symbols: | Protein of unknown function, DUF538 | chr5:231075-231994 FORWARD LENGTH=170	1	3	2	15.3	11.2	170	19082;22756;27670	60572;60573;71372;87231;87232	3194	20263	23668	22289	43782	31679	43947
2273	0.000442478	0.00311778	0.850335	AT3G46030.1	AT3G46030.1;AT5G59910.1;AT3G45980.1;AT2G37470.1;AT5G22880.1;AT1G07790.1;AT2G28720.1;AT5G02570.1;AT3G09480.1;AT3G53650.1	AT3G46030.1;AT5G59910.1;AT3G45980.1;AT2G37470.1;AT5G22880.1;AT1G07790.1;AT2G28720.1;AT5G02570.1;AT3G09480.1;AT3G53650.1	6;6;6;5;5;5;5;4;3;3	6;6;6;5;5;5;5;4;3;3	AT3G46030.1 | Symbols: HTB11 | Histone superfamily protein | chr3:16913614-16914051 REVERSE LENGTH=145;AT5G59910.1 | Symbols: HTB4 | Histone superfamily protein | chr5:24127206-24127658 FORWARD LENGTH=150;AT3G45980.1 | Symbols: H2B, HTB9 | Histone superfam	10	6	6	38.6	38.6	145;150;150;138;145;148;151;132;126;138	1766;6323;13991;14106;16959;20139	5977;5978;5979;20737;44302;44563;53526;53527;53528;53529;53530;53531;53532;63477;63478;63479;63480;63481	2273	201861	209318	186927	328319	461163	288855
3145	0.0150695	0.0199665	0.84702	AT4G37910.1	AT4G37910.1	AT4G37910.1	13	7	AT4G37910.1 | Symbols: mtHsc70-1 | mitochondrial heat shock protein 70-1 | chr4:17825368-17828099 REVERSE LENGTH=682	1	13	7	16.3	10	682	2884;5273;7139;7448;9470;11293;12163;17541;18845;18846;20380;21092;27212	9553;17296;17297;23157;24097;24098;30643;30644;30645;36275;38877;55422;59924;59925;59926;59927;59928;59929;59930;59931;59932;64127;66146;85750;85751	3145	2889	3061	2588	4074	7606	3678
2329	0.0186346	0.0234527	0.846324	AT3G49620.1	AT3G49620.1	AT3G49620.1	1	1	AT3G49620.1 | Symbols: DIN11 | 2-oxoglutarate (2OG) and Fe(II)-dependent oxygenase superfamily protein | chr3:18393823-18396662 FORWARD LENGTH=357	1	1	1	3.4	3.4	357	26849	84516;84517	2329	2717	2933	2406	3945	7482	3057
2587	0.000442478	0.00311778	0.845604	AT4G01150.1	AT4G01150.1;AT4G01150.2	AT4G01150.1	3;1	3;1	AT4G01150.1 | Symbols: | unknown protein; FUNCTIONS IN: molecular_function unknown; INVOLVED IN: biological_process unknown; LOCATED IN: thylakoid, chloroplast thylakoid membrane, chloroplast, plastoglobule, chloroplast envelope; EXPRESSED IN: 23 plant st	2	3	3	18.3	18.3	164;125	2356;6440;6441	7821;7822;7823;21097;21098;21099;21100;21101;21102;21103;21104;21105;21106;21107	2587	167782	190908	184843	226519	440551	309668
2400	0.0060493	0.0105049	0.835918	AT3G53580.1	AT3G53580.1	AT3G53580.1	4	4	AT3G53580.1 | Symbols: | diaminopimelate epimerase family protein | chr3:19864784-19866907 FORWARD LENGTH=362	1	4	4	10.8	10.8	362	2048;8427;8856;25756	6935;27341;27342;27343;27344;27345;28751;81171;81172	2400	5542	7238	6903	6067	20819	8248
2496	0.00155499	0.00408638	0.828443	AT3G59760.3	AT3G59760.3;AT3G59760.1;AT3G59760.2	AT3G59760.3;AT3G59760.1;AT3G59760.2	3;3;2	1;1;1	AT3G59760.3 | Symbols: OASC, ATCS-C | O-acetylserine (thiol) lyase isoform C | chr3:22072668-22075345 REVERSE LENGTH=430;AT3G59760.1 | Symbols: OASC, ATCS-C | O-acetylserine (thiol) lyase isoform C | chr3:22072119-22075345 REVERSE LENGTH=433;AT3G59760.2 |	3	3	1	8.4	3	430;433;432	822;14850;15320	2870;46861;48298	2496	12398	12861	11123	11464	36558	16584
2308	0.0245828	0.0285956	0.822581	AT3G48420.1	AT3G48420.1	AT3G48420.1	1	1	AT3G48420.1 | Symbols: | Haloacid dehalogenase-like hydrolase (HAD) superfamily protein | chr3:17929743-17931551 FORWARD LENGTH=319	1	1	1	3.1	3.1	319	23991	75251	2308	2971	3764	2892	2882	10378	3766
2537	0.000613148	0.00311778	0.820267	AT3G62030.3	AT3G62030.3;AT3G62030.1;AT3G62030.2	AT3G62030.3;AT3G62030.1;AT3G62030.2	6;6;6	5;5;5	AT3G62030.3 | Symbols: ROC4 | rotamase CYP 4 | chr3:22973708-22975139 FORWARD LENGTH=259;AT3G62030.1 | Symbols: ROC4 | rotamase CYP 4 | chr3:22973708-22975139 FORWARD LENGTH=260;AT3G62030.2 | Symbols: ROC4 | rotamase CYP 4 | chr3:22973004-22975139 FORWARD	3	6	5	22.4	19.7	259;260;313	1410;8202;11409;13168;13268;25074	4782;4783;4784;4785;26502;26503;26504;26505;26506;36553;36554;36555;36556;42030;42031;42032;42033;42034;42035;42036;42037;42038;42039;42040;42380;78727;78728;78729;78730	2537	292592	338832	338887	312153	985459	415698
1409	0.0005689	0.00311778	0.820229	AT2G30490.1	AT2G30490.1;AT3G20120.2;AT3G20120.1;AT3G61040.2;AT3G61040.1;AT2G45560.1;AT3G20100.1;AT4G15380.1;AT1G28430.1	AT2G30490.1	9;1;1;1;1;1;1;1;1	9;1;1;1;1;1;1;1;1	AT2G30490.1 | Symbols: ATC4H, C4H, CYP73A5, REF3 | cinnamate-4-hydroxylase | chr2:12993861-12995683 REVERSE LENGTH=505	9	9	9	19.6	19.6	505;378;378;395;498;512;513;517;521	6132;7768;14395;16146;17300;18448;18968;19498;20382	20107;25025;25026;45390;45391;45392;45393;45394;50955;54589;54590;58751;60274;60275;60276;60277;61691;64129	1409	58032	73667	69045	68168	204983	81300
2613	0.000442478	0.00311778	0.819699	AT4G02770.1	AT4G02770.1;AT1G03130.1	AT4G02770.1;AT1G03130.1	7;6	7;6	AT4G02770.1 | Symbols: PSAD-1 | photosystem I subunit D-1 | chr4:1229247-1229873 REVERSE LENGTH=208;AT1G03130.1 | Symbols: PSAD-2 | photosystem I subunit D-2 | chr1:753528-754142 REVERSE LENGTH=204	2	7	7	44.7	44.7	208;204	3726;5414;7107;13046;18948;23884;26133	12193;17770;17771;17772;17773;23071;41580;60221;60222;60223;74939;74940;74941;82210	2613	71113	90923	75513	97350	205753	116180
284	0.0005689	0.00311778	0.816649	AT1G15930.2	AT1G15930.2;AT1G15930.1	AT1G15930.2;AT1G15930.1	3;3	1;1	AT1G15930.2 | Symbols: | Ribosomal protein L7Ae/L30e/S12e/Gadd45 family protein | chr1:5471702-5472741 FORWARD LENGTH=144;AT1G15930.1 | Symbols: | Ribosomal protein L7Ae/L30e/S12e/Gadd45 family protein | chr1:5471702-5472741 FORWARD LENGTH=144	2	3	1	22.2	9.7	144;144	3482;15826;24454	11454;11455;11456;49849;49850;49851;49852;49853;49854;49855;76715	284	72679	79791	83250	74212	222026	118938
182	0.00085335	0.00311778	0.816431	AT1G10370.1	AT1G10370.1	AT1G10370.1	3	3	AT1G10370.1 | Symbols: GST30, ATGSTU17, GST30B, ERD9 | Glutathione S-transferase family protein | chr1:3397274-3398273 REVERSE LENGTH=227	1	3	3	16.7	16.7	227	2740;23462;27587	9083;9084;9085;73671;73672;86918;86919	182	19968	20055	23018	21840	64815	24363
2974	0.000442478	0.00311778	0.813013	AT4G28750.1	AT4G28750.1	AT4G28750.1	3	2	AT4G28750.1 | Symbols: PSAE-1 | Photosystem I reaction centre subunit IV / PsaE protein | chr4:14202951-14203888 REVERSE LENGTH=143	1	3	2	35	25.9	143	4671;18898;27033	15213;60065;60066;85162;85163;85164	2974	56304	63761	62283	102748	145878	71737
1647	0.00305942	0.00636364	0.81157	AT2G43950.1	AT2G43950.1;AT2G43950.3;AT2G43950.2	AT2G43950.1;AT2G43950.3;AT2G43950.2	3;2;2	3;2;2	AT2G43950.1 | Symbols: OEP37, ATOEP37 | chloroplast outer envelope protein 37 | chr2:18200553-18202644 REVERSE LENGTH=343;AT2G43950.3 | Symbols: OEP37 | chloroplast outer envelope protein 37 | chr2:18200677-18202644 REVERSE LENGTH=280;AT2G43950.2 | Symbols	3	3	3	11.1	11.1	343;280;333	15284;24556;27666	48233;48234;77045;87225;87226	1647	7638	8491	8867	9043	23021	11807
4136	0.0005689	0.00311778	0.810773	ATCG00020.1	ATCG00020.1	ATCG00020.1	9	9	ATCG00020.1 | Symbols: PSBA | photosystem II reaction center protein A | chrC:383-1444 REVERSE LENGTH=353	1	9	9	26.3	26.3	353	1844;7284;7576;7892;8087;8381;15378;20374;26449	6243;6244;6245;6246;6247;6248;6249;6250;6251;6252;6253;6254;6255;23513;23514;23515;23516;23517;24421;24422;24423;24424;24425;24426;24427;24428;24429;24430;24431;25412;25413;25414;25415;25416;25417;26136;27197;27198;27199;27200;48504;48505;48506;48507;48508;48509;48510;48511;48512;48513;64115;64116;64117;64118;83174;83175;83176;83177;83178;83179;83180;83181;83182;83183;83184;83185;83186;83187;83188	4136	667090	716830	740431	842010	1957239	927184
816	0.00085335	0.00311778	0.810708	AT1G62640.2	AT1G62640.2;AT1G62640.1	AT1G62640.2;AT1G62640.1	3;3	3;3	AT1G62640.2 | Symbols: KAS III | 3-ketoacyl-acyl carrier protein synthase III | chr1:23192502-23194737 FORWARD LENGTH=404;AT1G62640.1 | Symbols: KAS III | 3-ketoacyl-acyl carrier protein synthase III | chr1:23192502-23194737 FORWARD LENGTH=404	2	3	3	9.4	9.4	404;404	3215;4656;18918	10653;10654;10655;15157;15158;15159;15160;60114	816	20784	21063	22009	21820	61269	28919
2107	0.00221239	0.00513196	0.810535	AT3G19930.1	AT3G19930.1	AT3G19930.1	1	1	AT3G19930.1 | Symbols: STP4, ATSTP4 | sugar transporter 4 | chr3:6935048-6936841 FORWARD LENGTH=514	1	1	1	3.9	3.9	514	10836	34948	2107	8880	11545	10261	11065	29784	12970
2385	0.0005689	0.00311778	0.810262	AT3G52960.1	AT3G52960.1	AT3G52960.1	7	7	AT3G52960.1 | Symbols: | Thioredoxin superfamily protein | chr3:19639699-19640403 FORWARD LENGTH=234	1	7	7	38	38	234	4059;15275;16024;25349;25350;26762;28259	13340;13341;48213;48214;50567;79751;79752;84266;84267;84268;89018;89019;89020;89021;89022;89023	2385	145674	168067	168937	165242	464285	216863
2737	0.000442478	0.00311778	0.810246	AT4G14880.4	AT4G14880.4;AT4G14880.3;AT4G14880.2;AT4G14880.1;AT3G22460.1	AT4G14880.4;AT4G14880.3;AT4G14880.2;AT4G14880.1	14;14;14;14;4	13;13;13;13;3	AT4G14880.4 | Symbols: OASA1 | O-acetylserine (thiol) lyase (OAS-TL) isoform A1 | chr4:8518209-8520050 REVERSE LENGTH=322;AT4G14880.3 | Symbols: OASA1 | O-acetylserine (thiol) lyase (OAS-TL) isoform A1 | chr4:8518209-8520050 REVERSE LENGTH=322;AT4G14880.2	5	14	13	58.1	54.7	322;322;322;322;305	610;7136;10111;11630;11983;11984;12655;14488;14874;15394;17161;24772;28698;28699	2179;2180;2181;2182;2183;23154;32810;37230;37231;37232;37233;37234;37235;37236;37237;37238;38318;38319;38320;38321;38322;38323;38324;38325;38326;40445;45705;45706;46931;46932;46933;48561;48562;54139;54140;77777;90425;90426;90427;90428;90429	2737	555168	572339	554301	887687	1168004	893376
3368	0.0095512	0.0142279	0.809776	AT5G11560.1	AT5G11560.1	AT5G11560.1	4	4	AT5G11560.1 | Symbols: | catalytics | chr5:3709734-3713994 REVERSE LENGTH=982	1	4	4	6.2	6.2	982	5658;9959;10677;26511	18542;32320;34449;83370	3368	4315	4461	4152	5486	11488	5688
2058	0.00737042	0.0118256	0.803543	AT3G17820.1	AT3G17820.1	AT3G17820.1	5	1	AT3G17820.1 | Symbols: ATGSKB6, GLN1.3, GLN1;3 | glutamine synthetase 1.3 | chr3:6097503-6099408 FORWARD LENGTH=354	1	5	1	14.4	4.8	354	3920;6140;22152;24506;24507	12879;12880;12881;20133;69529;69530;69531;76895;76896;76897;76898	2058	5954	6548	5093	6169	17343	7198
2302	0.00137168	0.00382716	0.803349	AT3G48060.1	AT3G48060.1	AT3G48060.1	26	2	AT3G48060.1 | Symbols: | BAH domain ;TFIIS helical bundle-like domain | chr3:17743234-17748372 REVERSE LENGTH=1611	1	26	2	19.9	2.2	1611	544;2534;5691;9719;10002;10397;10591;10936;12876;13663;14173;14722;15391;16137;17887;19935;20910;21704;22297;22352;22439;22502;24077;24443;25759;26635	1844;8402;8403;18631;18632;31469;31470;32472;33687;33688;33689;34217;34218;35231;41078;41079;41080;41081;41082;43454;43455;44708;44709;44710;44711;46465;48554;48555;50922;56783;56784;62884;62885;62886;62887;62888;62889;65578;65579;65580;65581;65582;67959;67960;69926;69927;69928;70084;70085;70353;70354;70528;70529;70530;75523;76688;76689;76690;81182;83801;83802;83803	2302	10580	10129	9685	16373	19232	17437
225	0.0100885	0.0146961	0.802978	AT1G12780.1	AT1G12780.1	AT1G12780.1	3	3	AT1G12780.1 | Symbols: UGE1, ATUGE1 | UDP-D-glucose/UDP-D-galactose 4-epimerase 1 | chr1:4356124-4358120 REVERSE LENGTH=351	1	3	3	11.7	11.7	351	2730;20677;27427	9060;64817;86383;86384	225	5741	5895	4917	5529	17152	6199
640	0.000613148	0.00311778	0.796396	AT1G48630.1	AT1G48630.1	AT1G48630.1	9	1	AT1G48630.1 | Symbols: RACK1B_AT | receptor for activated C kinase 1B | chr1:17981977-17983268 REVERSE LENGTH=326	1	9	1	27.9	3.1	326	3714;4976;8860;13244;17112;20396;23516;23843;25811	12152;16301;16302;16303;16304;28761;42304;42305;42306;42307;42308;53991;53992;64151;73820;73821;73822;73823;74838;74839;81327	640	85720	99801	108835	99953	291836	119436
3314	0.00677623	0.01138	0.793042	AT5G08540.1	AT5G08540.1	AT5G08540.1	1	1	AT5G08540.1 | Symbols: | unknown protein; FUNCTIONS IN: molecular_function unknown; INVOLVED IN: biological_process unknown; LOCATED IN: chloroplast thylakoid membrane, chloroplast, chloroplast envelope; EXPRESSED IN: 24 plant structures; EXPRESSED DURING	1	1	1	5.5	5.5	346	1428	4817	3314	9912	7507	7761	8092	27530	8008
856	0.000543616	0.00311778	0.791435	AT1G65980.1	AT1G65980.1;AT1G65980.2	AT1G65980.1	5;2	5;2	AT1G65980.1 | Symbols: TPX1 | thioredoxin-dependent peroxidase 1 | chr1:24559524-24560753 REVERSE LENGTH=162	2	5	5	35.2	35.2	162;121	8032;11404;20377;26431;27686	25915;25916;25917;25918;25919;25920;25921;25922;36543;36544;64121;64122;64123;64124;83129;87283;87284;87285;87286	856	146591	133329	131306	212041	321503	178204
3590	0.000442478	0.00311778	0.789697	AT5G24530.1	AT5G24530.1	AT5G24530.1	9	9	AT5G24530.1 | Symbols: DMR6 | 2-oxoglutarate (2OG) and Fe(II)-dependent oxygenase superfamily protein | chr5:8378964-8383154 FORWARD LENGTH=341	1	9	9	28.2	28.2	341	2851;3558;5845;11752;13488;16457;16616;17196;19530	9436;9437;11685;11686;11687;11688;19158;19159;19160;19161;37625;37626;37627;37628;37629;37630;43047;43048;51956;51957;51958;51959;52450;52451;52452;52453;52454;54222;54223;54224;54225;54226;54227;61771;61772;61773;61774;61775;61776	3590	583040	591178	591101	1166975	890442	994309
2309	0.00376106	0.00720339	0.781224	AT3G48425.1	AT3G48425.1	AT3G48425.1	1	1	AT3G48425.1 | Symbols: | DNAse I-like superfamily protein | chr3:17931910-17934493 FORWARD LENGTH=364	1	1	1	2.7	2.7	364	26428	83123;83124	2309	7708	7363	7476	9240	18459	11050
1401	0.0100885	0.0146961	0.780561	AT2G30060.1	AT2G30060.1	AT2G30060.1	2	1	AT2G30060.1 | Symbols: | Pleckstrin homology (PH) domain superfamily protein | chr2:12827035-12828551 FORWARD LENGTH=217	1	2	1	15.2	9.2	217	7622;14806	24565;24566;46712	1401	6449	6937	6093	6293	20373	6795
3796	0.00170038	0.00418351	0.778897	AT5G45950.1	AT5G45950.1	AT5G45950.1	3	3	AT5G45950.1 | Symbols: | GDSL-like Lipase/Acylhydrolase superfamily protein | chr5:18634155-18636512 FORWARD LENGTH=357	1	3	3	9.8	9.8	357	1133;16929;24362	3885;53426;76458	3796	14528	15543	14587	14413	45288	16924
2643	0.0005689	0.00311778	0.778068	AT4G05180.1	AT4G05180.1	AT4G05180.1	7	6	AT4G05180.1 | Symbols: PSBQ, PSBQ-2, PSII-Q | photosystem II subunit Q-2 | chr4:2672093-2673170 REVERSE LENGTH=230	1	7	6	33.5	29.1	230	2914;3547;4526;9135;15041;26237;28319	9718;11659;11660;14792;29671;29672;47505;47506;82515;89159;89160;89161;89162	2643	63344	83277	71076	78794	175518	119002
894	0.000613148	0.00311778	0.777137	AT1G68780.1	AT1G68780.1	AT1G68780.1	1	1	AT1G68780.1 | Symbols: | RNI-like superfamily protein | chr1:25831881-25833335 REVERSE LENGTH=432	1	1	1	2.1	2.1	432	14372	45307;45308;45309	894	34476	38695	34478	71770	45008	67703
953	0.00898862	0.0137924	0.77265	AT1G72680.1	AT1G72680.1	AT1G72680.1	1	1	AT1G72680.1 | Symbols: ATCAD1, CAD1 | cinnamyl-alcohol dehydrogenase | chr1:27359346-27360876 REVERSE LENGTH=355	1	1	1	4.2	4.2	355	11487	36776;36777;36778	953	5924	5280	4976	7090	14321	6231
2897	0.00085335	0.00311778	0.768685	AT4G24620.2	AT4G24620.2;AT4G24620.1	AT4G24620.2;AT4G24620.1	1;1	1;1	AT4G24620.2 | Symbols: PGI1, PGI | phosphoglucose isomerase 1 | chr4:12709097-12712610 REVERSE LENGTH=570;AT4G24620.1 | Symbols: PGI1, PGI | phosphoglucose isomerase 1 | chr4:12708972-12712610 REVERSE LENGTH=613	2	1	1	1.8	1.8	570;613	21	75	2897	15156	16657	17437	24799	30472	28637
1205	0.0356953	0.0379248	0.768546	AT2G17580.1	AT2G17580.1	AT2G17580.1	3	3	AT2G17580.1 | Symbols: | Polynucleotide adenylyltransferase family protein | chr2:7646507-7650066 FORWARD LENGTH=757	1	3	3	5.4	5.4	757	5384;5980;12148	17673;19597;38831	1205	1919	2333	2110	2769	5216	2853
3154	0.0005689	0.00311778	0.767766	AT4G38600.2	AT4G38600.2;AT4G38600.1	AT4G38600.2;AT4G38600.1	6;6	6;6	AT4G38600.2 | Symbols: KAK, UPL3 | HEAT repeat ;HECT-domain (ubiquitin-transferase) | chr4:18041503-18049073 REVERSE LENGTH=1794;AT4G38600.1 | Symbols: KAK, UPL3 | HEAT repeat ;HECT-domain (ubiquitin-transferase) | chr4:18041503-18049292 REVERSE LENGTH=188	2	6	6	3.8	3.8	1794;1888	843;12789;15572;16040;19762;20860	2926;2927;40837;49097;49098;50617;62450;62451;62452;65347	3154	53008	54509	57978	90831	101693	89253
1461	0.000442478	0.00311778	0.766744	AT2G33540.1	AT2G33540.1	AT2G33540.1	28	28	AT2G33540.1 | Symbols: CPL3, ATCPL3 | C-terminal domain phosphatase-like 3 | chr2:14204081-14208797 REVERSE LENGTH=1241	1	28	28	25.6	25.6	1241	61;148;591;1821;2818;2838;3760;4766;4767;4768;6807;6808;8367;9325;9972;12286;12813;14411;16090;17126;18057;19789;22353;23294;23776;25973;26943;28084	219;220;221;222;223;224;225;523;524;525;526;527;2090;2091;6184;6185;9337;9338;9339;9395;9396;9397;9398;12332;15578;15579;15580;15581;15582;15583;22227;22228;22229;27158;27159;27160;30188;30189;32375;32376;32377;39266;39267;39268;40900;45457;45458;45459;45460;50807;54039;54040;54041;54042;54043;54044;57505;57506;57507;57508;57509;57510;62532;70086;73185;74677;74678;81757;81758;81759;81760;81761;84…	1461	1220781	1238475	1193270	2207180	1991434	2015888
400	0.0116877	0.0162907	0.765976	AT1G77440.2	AT1G77440.2;AT1G77440.1;AT1G21720.1	AT1G77440.2;AT1G77440.1;AT1G21720.1	1;1;1	1;1;1	AT1G77440.2 | Symbols: PBC2 | 20S proteasome beta subunit C2 | chr1:29096020-29098105 FORWARD LENGTH=204;AT1G77440.1 | Symbols: PBC2 | 20S proteasome beta subunit C2 | chr1:29096334-29098105 FORWARD LENGTH=204;AT1G21720.1 | Symbols: PBC1 | proteasome beta	3	1	1	6.9	6.9	204;204;204	15280	48224	400	5582	6210	6079	6207	17962	6221
3920	0.000613148	0.00311778	0.765053	AT5G54270.1	AT5G54270.1	AT5G54270.1	4	4	AT5G54270.1 | Symbols: LHCB3, LHCB3*1 | light-harvesting chlorophyll B-binding protein 3 | chr5:22038424-22039383 FORWARD LENGTH=265	1	4	4	34.3	34.3	265	1493;12476;25778;28637	5013;5014;5015;5016;5017;5018;5019;5020;5021;39790;81234;81235;81236;90237	3920	121557	135677	138285	131369	366633	174156
1562	0.000543616	0.00311778	0.76396	AT2G39940.1	AT2G39940.1	AT2G39940.1	3	3	AT2G39940.1 | Symbols: COI1 | RNI-like superfamily protein | chr2:16672848-16675486 REVERSE LENGTH=592	1	3	3	5.2	5.2	592	400;12944;20769	1372;41284;65021;65022	1562	60696	72145	70081	114761	99638	130192
2201	0.0011378	0.00340265	0.763283	AT3G26520.1	AT3G26520.1	AT3G26520.1	1	1	AT3G26520.1 | Symbols: TIP2, SITIP, GAMMA-TIP2, TIP1;2 | tonoplast intrinsic protein 2 | chr3:9722770-9723703 REVERSE LENGTH=253	1	1	1	7.1	7.1	253	18176	57865;57866	2201	21594	21702	24204	20456	70891	23224
3050	0.000613148	0.00311778	0.762857	AT4G32720.2	AT4G32720.2;AT4G32720.1	AT4G32720.2;AT4G32720.1	2;2	2;2	AT4G32720.2 | Symbols: AtLa1, La1 | La protein 1 | chr4:15787313-15789498 FORWARD LENGTH=404;AT4G32720.1 | Symbols: AtLa1, La1 | La protein 1 | chr4:15787313-15789683 FORWARD LENGTH=433	2	2	2	6.2	6.2	404;433	49;14775	189;190;46605	3050	49049	49401	51201	59808	121487	72640
3297	0.0005689	0.00311778	0.759868	AT5G07970.1	AT5G07970.1	AT5G07970.1	9	6	AT5G07970.1 | Symbols: | dentin sialophosphoprotein-related | chr5:2544126-2547916 REVERSE LENGTH=1097	1	9	6	9.5	6.4	1097	9253;16484;18151;19504;19753;23307;24452;25449;26925	29985;29986;29987;29988;52040;52041;52042;57802;61706;61707;61708;61709;61710;62423;62424;73226;76706;80064;80065;84796;84797	3297	182591	192793	182020	327447	273981	342444
3630	0.00155499	0.00408638	0.758899	AT5G27560.1	AT5G27560.1	AT5G27560.1	2	2	AT5G27560.1 | Symbols: | Domain of unknown function (DUF1995) | chr5:9731758-9733644 FORWARD LENGTH=341	1	2	2	6.2	6.2	341	2717;26120	9008;9009;82178	3630	13414	14089	14131	12736	26102	31615
1864	0.0005689	0.00311778	0.757531	AT3G07890.2	AT3G07890.2;AT3G07890.1	AT3G07890.2;AT3G07890.1	10;10	10;10	AT3G07890.2 | Symbols: | Ypt/Rab-GAP domain of gyp1p superfamily protein | chr3:2516639-2518784 REVERSE LENGTH=400;AT3G07890.1 | Symbols: | Ypt/Rab-GAP domain of gyp1p superfamily protein | chr3:2516639-2518784 REVERSE LENGTH=400	2	10	10	24.8	24.8	400;400	2680;9921;12051;16613;19501;20278;22202;23305;28006;28023	8894;8895;8896;8897;8898;8899;32208;38514;52440;61694;63922;69644;69645;73221;73222;73223;73224;88335;88386;88387;88388;88389	1864	257624	267292	258648	467549	397030	460110
1324	0.0005689	0.00311778	0.755599	AT2G25210.1	AT2G25210.1;AT4G31985.1	AT2G25210.1;AT4G31985.1	2;2	2;2	AT2G25210.1 | Symbols: | Ribosomal protein L39 family protein | chr2:10740157-10740379 FORWARD LENGTH=44;AT4G31985.1 | Symbols: | Ribosomal protein L39 family protein | chr4:15469931-15470366 FORWARD LENGTH=51	2	2	2	27.3	27.3	44;51	16375;23863	51661;51662;51663;74878;74879	1324	79236	69997	69436	126916	92221	150049
1048	0.0005689	0.00311778	0.752275	AT1G78280.1	AT1G78280.1	AT1G78280.1	7	7	AT1G78280.1 | Symbols: | transferases, transferring glycosyl groups | chr1:29452823-29457118 FORWARD LENGTH=943	1	7	7	8.5	8.5	943	5131;8337;14897;15619;16135;18248;24869	16802;16803;27058;27059;47012;49255;50916;50917;50918;50919;58105;58106;58107;78142	1048	213350	241616	262577	406748	362159	439756
3938	0.0355057	0.037774	0.752163	AT5G55160.1	AT5G55160.1;AT5G55160.2	AT5G55160.1;AT5G55160.2	3;2	2;2	AT5G55160.1 | Symbols: SUM2, SUMO 2, SUMO2, ATSUMO2 | small ubiquitin-like modifier 2 | chr5:22383747-22384772 REVERSE LENGTH=103;AT5G55160.2 | Symbols: SUM2, SUMO 2, SUMO2, ATSUMO2 | small ubiquitin-like modifier 2 | chr5:22383747-22384772 REVERSE LENGTH=	2	3	2	42.7	33	103;116	10476;20027;20956	33894;33895;33896;33897;63163;63164;65720	3938	3046	2810	2586	3266	7876	3077
3193	0.000613148	0.00311778	0.75047	AT5G01530.1	AT5G01530.1	AT5G01530.1	9	4	AT5G01530.1 | Symbols: LHCB4.1 | light harvesting complex photosystem II | chr5:209084-210243 FORWARD LENGTH=290	1	9	4	22.4	13.8	290	5491;8289;8794;17866;17867;18292;18293;20546;23760	17988;26888;26889;26890;26891;26892;26893;26894;26895;26896;26897;26898;26899;26900;26901;26902;28556;56707;56708;56709;56710;56711;56712;56713;58235;58236;58237;58238;58239;64511;74613;74614;74615;74616;74617;74618	3193	212722	220002	213924	293426	498521	295935
2079	0.0005689	0.00311778	0.749805	AT3G18640.1	AT3G18640.1	AT3G18640.1	4	4	AT3G18640.1 | Symbols: | Zinc finger C-x8-C-x5-C-x3-H type family protein | chr3:6413617-6415829 REVERSE LENGTH=676	1	4	4	8	8	676	8036;12854;22842;27616	25937;41020;71639;87019;87020	2079	59549	55179	56086	103885	89920	93430
2335	0.0172756	0.0221655	0.748398	AT3G50270.1	AT3G50270.1	AT3G50270.1	1	1	AT3G50270.1 | Symbols: | HXXXD-type acyl-transferase family protein | chr3:18635926-18637278 FORWARD LENGTH=450	1	1	1	4.2	4.2	450	23489	73743;73744	2335	5186	4799	4721	4800	13783	6122
3191	0.0005689	0.00311778	0.748149	AT5G01270.1	AT5G01270.1;AT5G01270.2	AT5G01270.1;AT5G01270.2	12;12	12;12	AT5G01270.1 | Symbols: CPL2, ATCPL2 | carboxyl-terminal domain (ctd) phosphatase-like 2 | chr5:108163-112143 REVERSE LENGTH=770;AT5G01270.2 | Symbols: CPL2 | carboxyl-terminal domain (ctd) phosphatase-like 2 | chr5:107943-112143 REVERSE LENGTH=774	2	12	12	16.5	16.5	770;774	2101;3147;10058;10395;11997;13408;15565;16363;20225;21233;25265;28991	7096;7097;7098;7099;10446;32656;32657;32658;33685;38360;38361;42767;49083;51621;51622;63783;63784;66634;79415;79416;79417;91305;91306	3191	321642	342619	330643	602305	472625	596147
421	0.0202655	0.0249146	0.747345	AT1G22940.1	AT1G22940.1	AT1G22940.1	3	3	AT1G22940.1 | Symbols: TH1, TH-1, THIE | thiamin biosynthesis protein, putative | chr1:8122384-8124908 FORWARD LENGTH=522	1	3	3	6.1	6.1	522	5877;15742;23437	19251;49625;49626;73617	421	3539	3029	3404	5509	7201	4030
2210	0.000613148	0.00311778	0.743575	AT3G26810.1	AT3G26810.1;AT1G12820.1	AT3G26810.1	5;2	5;2	AT3G26810.1 | Symbols: AFB2 | auxin signaling F-box 2 | chr3:9868342-9870464 FORWARD LENGTH=575	2	5	5	10.4	10.4	575;577	2803;4009;4675;17107;17821	9302;9303;9304;13193;15219;15220;15221;15222;53981;53982;53983;53984;56571;56572	2210	47858	48929	49657	76443	83449	85302
2487	0.000771176	0.00311778	0.738549	AT3G58610.3	AT3G58610.3;AT3G58610.2;AT3G58610.1;REV__AT1G20540.1	AT3G58610.3;AT3G58610.2;AT3G58610.1	11;11;11;1	11;11;11;1	AT3G58610.3 | Symbols: | ketol-acid reductoisomerase | chr3:21671561-21674639 FORWARD LENGTH=591;AT3G58610.2 | Symbols: | ketol-acid reductoisomerase | chr3:21671561-21674639 FORWARD LENGTH=591;AT3G58610.1 | Symbols: | ketol-acid reductoisomerase | chr3	4	11	11	20.8	20.8	591;591;591;351	2019;2020;4655;6030;8191;11026;11296;19528;20547;21053;27442	6863;6864;6865;6866;6867;6868;6869;15151;15152;15153;15154;15155;15156;19776;19777;26475;26476;26477;26478;35502;35503;35504;36278;36279;36280;61766;61767;64512;66026;86426;86427;86428;86429;86430;86431;86432;86433;86434	2487	473986	535779	556066	492144	1488372	632069
1312	0.000695322	0.00311778	0.737647	AT2G24270.3	AT2G24270.3;AT2G24270.2;AT2G24270.1;AT2G24270.4	AT2G24270.3;AT2G24270.2;AT2G24270.1;AT2G24270.4	4;4;4;4	4;4;4;4	AT2G24270.3 | Symbols: ALDH11A3 | aldehyde dehydrogenase 11A3 | chr2:10327325-10329601 REVERSE LENGTH=496;AT2G24270.2 | Symbols: ALDH11A3 | aldehyde dehydrogenase 11A3 | chr2:10327325-10329601 REVERSE LENGTH=496;AT2G24270.1 | Symbols: ALDH11A3 | aldehyde d	4	4	4	11.1	11.1	496;496;496;503	1057;9663;11575;27874	3654;3655;3656;3657;31208;31209;37073;37074;37075;87899;87900;87901;87902	1312	76344	90629	92633	82253	241841	108787
2851	0.000613148	0.00311778	0.736093	AT4G21850.1	AT4G21850.1;AT4G21850.2	AT4G21850.1;AT4G21850.2	6;4	5;3	AT4G21850.1 | Symbols: ATMSRB9, MSRB9 | methionine sulfoxide reductase B9 | chr4:11591378-11592138 REVERSE LENGTH=143;AT4G21850.2 | Symbols: ATMSRB9, MSRB9 | methionine sulfoxide reductase B9 | chr4:11591548-11592138 REVERSE LENGTH=121	2	6	5	44.1	37.8	143;121	1249;8168;8818;9450;17662;19107	4319;4320;4321;4322;4323;4324;4325;4326;26412;26413;28640;28641;30580;30581;55917;60616;60617;60618	2851	317539	319135	317048	554916	444822	588837
1378	0.000613148	0.00311778	0.735351	AT2G28000.1	AT2G28000.1	AT2G28000.1	21	21	AT2G28000.1 | Symbols: CPN60A, CH-CPN60A, SLP | chaperonin-60alpha | chr2:11926603-11929184 FORWARD LENGTH=586	1	21	21	42.7	42.7	586	199;1181;1601;1968;2628;3824;4723;4724;6164;6557;7487;10980;11132;15067;18971;24627;25310;26177;26178;26707;27880	676;677;678;679;680;4075;4076;4077;5409;5410;5411;6679;6680;8710;8711;8712;12573;12574;12575;12576;12577;15416;15417;15418;15419;20213;21429;21430;24204;35361;35362;35817;35818;35819;47604;47605;60280;60281;60282;60283;60284;77335;79597;79598;79599;79600;82326;82327;84032;84033;84034;84035;84036;84037;87910;87911	1378	622188	742843	748731	787575	1728279	1003142
1533	0.00085335	0.00311778	0.734567	AT2G38470.1	AT2G38470.1;AT3G01080.1	AT2G38470.1	3;1	2;0	AT2G38470.1 | Symbols: WRKY33, ATWRKY33 | WRKY DNA-binding protein 33 | chr2:16108476-16110539 FORWARD LENGTH=519	2	3	2	6.6	4.8	519;423	2758;22051;25054	9143;9144;9145;9146;69155;69156;69157;78668	1533	22845	24999	25229	30709	55264	35613
2566	0.000695322	0.00311778	0.730751	AT3G63490.1	AT3G63490.1;AT3G63490.2	AT3G63490.1;AT3G63490.2	11;7	11;7	AT3G63490.1 | Symbols: | Ribosomal protein L1p/L10e family | chr3:23444269-23446020 FORWARD LENGTH=346;AT3G63490.2 | Symbols: | Ribosomal protein L1p/L10e family | chr3:23444269-23445777 FORWARD LENGTH=291	2	11	11	33.5	33.5	346;291	1066;1067;7916;9026;10141;10810;10811;20845;23378;26955;28748	3682;3683;3684;3685;3686;3687;25514;25515;25516;25517;29364;32878;34840;34841;34842;65257;65258;65259;73447;84912;84913;90588	2566	154816	154026	160375	176820	410762	191085
1899	0.00105563	0.00336694	0.730693	AT3G10070.1	AT3G10070.1	AT3G10070.1	1	1	AT3G10070.1 | Symbols: TAF12, TAFII58 | TBP-associated factor 12 | chr3:3104195-3106798 REVERSE LENGTH=539	1	1	1	2	2	539	23492	73765	1899	17823	17564	16888	27594	27255	31898
2292	0.000771176	0.00311778	0.729144	AT3G47520.1	AT3G47520.1	AT3G47520.1	11	9	AT3G47520.1 | Symbols: MDH | malate dehydrogenase | chr3:17513657-17514868 FORWARD LENGTH=403	1	11	9	31.8	28.8	403	904;1445;1888;3313;4993;9025;12679;13794;15002;18150;24380	3177;3178;4878;6435;6436;6437;6438;10970;10971;16368;16369;29363;40505;40506;43780;47401;47402;47403;47404;47405;57801;76508;76509	2292	243780	261206	276092	275470	676647	342641
3563	0.000613148	0.00311778	0.728269	AT5G22530.1	AT5G22530.1	AT5G22530.1	2	2	AT5G22530.1 | Symbols: | unknown protein; BEST Arabidopsis thaliana protein match is: unknown protein (TAIR:AT5G22520.1); Has 30201 Blast hits to 17322 proteins in 780 species: Archae - 12; Bacteria - 1396; Metazoa - 17338; Fungi - 3422; Plants - 5037; Vi	1	2	2	15.1	15.1	139	23977;23985	75225;75226;75242;75243	3563	46880	54405	46235	82513	78823	83053
2604	0.000613148	0.00311778	0.728004	AT4G02480.1	AT4G02480.1;AT1G02890.1;AT1G02890.2;AT1G62130.1;AT4G24860.1	AT4G02480.1	21;9;7;2;2	21;9;7;2;2	AT4G02480.1 | Symbols: | AAA-type ATPase family protein | chr4:1082082-1088680 REVERSE LENGTH=1265	5	21	21	24	24	1265;1246;1218;1043;1122	934;2631;2722;2811;5070;5822;6800;6954;9040;10518;11493;11523;12319;13992;14837;15874;19348;21962;22276;25584;26871	3256;8719;9024;9025;9317;16604;16605;16606;19051;22192;22608;22609;22610;29396;34015;36794;36917;39336;39337;39338;44303;44304;46825;46826;46827;46828;50075;50076;50077;61249;61250;68892;68893;69878;69879;80509;84599;84600;84601;84602	2604	338314	364493	370791	627828	534528	615894
307	0.000613148	0.00311778	0.727602	AT1G17130.1	AT1G17130.1;AT1G17130.2	AT1G17130.1;AT1G17130.2	7;7	7;7	AT1G17130.1 | Symbols: | Family of unknown function (DUF572) | chr1:5854264-5856472 FORWARD LENGTH=331;AT1G17130.2 | Symbols: | Family of unknown function (DUF572) | chr1:5854264-5856472 FORWARD LENGTH=338	2	7	7	33.2	33.2	331;338	2456;3113;6835;11445;18998;20450;23869	8104;8105;8106;8107;8108;8109;10308;10309;10310;22330;36659;36660;60355;64287;64288;74890;74891;74892	307	191917	218301	209631	340339	328653	357406
5	0.000613148	0.00311778	0.7247	AT1G01260.3	AT1G01260.3;AT1G01260.2;AT1G01260.1;AT4G29930.4;AT4G29930.2;AT4G29930.1;AT4G29930.3	AT1G01260.3;AT1G01260.2;AT1G01260.1	5;5;5;1;1;1;1	4;4;4;0;0;0;0	AT1G01260.3 | Symbols: | basic helix-loop-helix (bHLH) DNA-binding superfamily protein | chr1:109595-111367 FORWARD LENGTH=590;AT1G01260.2 | Symbols: | basic helix-loop-helix (bHLH) DNA-binding superfamily protein | chr1:109595-111367 FORWARD LENGTH=590;	7	5	4	8	6.6	590;590;590;184;225;254;263	572;1315;2622;17086;23523	1948;4526;8682;8683;8684;53931;73858;73859;73860	5	53188	57745	52550	92042	76294	101829
1384	0.000442478	0.00311778	0.722175	AT2G28290.2	AT2G28290.2;AT2G28290.3;AT2G28290.1	AT2G28290.2;AT2G28290.3;AT2G28290.1	84;84;84	84;84;84	AT2G28290.2 | Symbols: SYD, CHR3 | P-loop containing nucleoside triphosphate hydrolases superfamily protein | chr2:12056771-12072950 FORWARD LENGTH=3529;AT2G28290.3 | Symbols: SYD, CHR3 | P-loop containing nucleoside triphosphate hydrolases superfamily pro	3	84	84	29.5	29.5	3529;3543;3574	1352;1755;2040;3055;3689;3700;3997;4900;5110;5335;5628;5775;5838;6228;6406;6925;6974;7004;7114;7278;7382;8246;8278;9216;9468;10297;10527;11372;11605;11799;11846;11847;12455;12560;14047;14644;15271;15429;15571;15836;15837;16683;17013;17047;17213;18245;18550;18833;19652;20043;20426;20740;20813;20814;20815;20927;21246;21285;21330;21331;21413;22683;23205;23353;23354;23836;23862;24025;24524;24526;2464…	4638;5937;5938;5939;5940;5941;5942;5943;6919;10104;10105;12078;12102;12103;13159;16030;16031;16032;16033;16034;16035;16036;16037;16724;16725;16726;16727;16728;17496;17497;17498;17499;17500;17501;17502;17503;17504;18449;18450;18892;19109;19110;19111;20431;20432;20433;20434;20435;20436;20437;20988;22541;22654;22758;22759;22760;22761;22762;22763;23084;23085;23506;23837;23838;23839;26721;26837;26838;…	1384	3560006	3771850	3948036	6699821	5203759	6704492
2500	0.000613148	0.00311778	0.71767	AT3G59940.1	AT3G59940.1;AT2G44130.1	AT3G59940.1	4;1	4;1	AT3G59940.1 | Symbols: | Galactose oxidase/kelch repeat superfamily protein | chr3:22143009-22144265 FORWARD LENGTH=418	2	4	4	14.1	14.1	418;409	13713;23662;26726;28089	43565;43566;74326;84086;84087;88538	2500	76046	74314	84930	131561	97952	157427
11	0.000613148	0.00311778	0.717653	AT1G01560.2	AT1G01560.2;AT1G01560.1	AT1G01560.2;AT1G01560.1	7;4	3;2	AT1G01560.2 | Symbols: ATMPK11, MPK11 | MAP kinase 11 | chr1:202345-204189 FORWARD LENGTH=369;AT1G01560.1 | Symbols: ATMPK11, MPK11 | MAP kinase 11 | chr1:202345-203662 FORWARD LENGTH=275	2	7	3	24.1	11.1	369;275	8714;12020;15457;19704;21369;29017;29036	28328;28329;28330;38446;48768;48769;62281;62282;62283;67084;91382;91423	11	60198	56541	55511	99368	102679	81219
130	0.000613148	0.00311778	0.715828	AT1G08050.1	AT1G08050.1	AT1G08050.1	12	12	AT1G08050.1 | Symbols: | Zinc finger (C3HC4-type RING finger) family protein | chr1:2499088-2501311 REVERSE LENGTH=641	1	12	12	27.3	27.3	641	1962;6743;7872;8611;9393;14590;15035;19128;23110;23111;24414;26551	6669;22003;22004;25357;27998;30430;46099;47486;47487;47488;47489;47490;47491;47492;47493;47494;60664;72472;72473;72474;72475;72476;76602;83473;83474;83475;83476	130	178614	191996	188555	335558	264115	318714
2235	0.000613148	0.00311778	0.715008	AT3G28930.1	AT3G28930.1	AT3G28930.1	6	5	AT3G28930.1 | Symbols: AIG2 | AIG2-like (avirulence induced gene) family protein | chr3:10959890-10960728 REVERSE LENGTH=170	1	6	5	41.2	37.1	170	8440;9065;12383;20131;22761;25243	27407;29495;29496;39519;63446;71386;71387;71388;79325;79326;79327;79328;79329	2235	55414	58844	54168	85770	97514	93186
1078	0.00145386	0.00389831	0.714995	AT1G79850.1	AT1G79850.1	AT1G79850.1	2	2	AT1G79850.1 | Symbols: RPS17, CS17, PRPS17 | ribosomal protein S17 | chr1:30041473-30041922 REVERSE LENGTH=149	1	2	2	20.1	20.1	149	13355;21529	42631;42632;42633;67523	1078	16957	20115	18191	17294	46532	26887
2463	0.000613148	0.00311778	0.710231	AT3G56860.5	AT3G56860.5;AT3G56860.4;AT3G56860.3;AT3G56860.2;AT3G56860.1	AT3G56860.5;AT3G56860.4;AT3G56860.3;AT3G56860.2;AT3G56860.1	4;4;4;4;4	4;4;4;4;4	AT3G56860.5 | Symbols: UBA2A | UBP1-associated protein 2A | chr3:21050708-21052144 REVERSE LENGTH=478;AT3G56860.4 | Symbols: UBA2A | UBP1-associated protein 2A | chr3:21050708-21052144 REVERSE LENGTH=478;AT3G56860.3 | Symbols: UBA2A | UBP1-associated prote	5	4	4	8.6	8.6	478;478;478;478;478	7183;7618;13331;24034	23303;23304;24554;42553;42554;75391;75392;75393	2463	58122	56092	58301	108604	81489	92153
3822	0.00085335	0.00311778	0.708042	AT5G47770.1	AT5G47770.1	AT5G47770.1	3	3	AT5G47770.1 | Symbols: FPS1 | farnesyl diphosphate synthase 1 | chr5:19345297-19347415 FORWARD LENGTH=384	1	3	3	8.9	8.9	384	6491;10185;23191	21244;32989;32990;72730	3822	34384	34974	38277	38464	93424	43943
2905	0.00229456	0.00515625	0.706848	AT5G50460.1	AT5G50460.1;AT4G24920.1	AT5G50460.1;AT4G24920.1	1;1	1;1	AT5G50460.1 | Symbols: | secE/sec61-gamma protein transport protein | chr5:20552168-20552509 REVERSE LENGTH=69;AT4G24920.1 | Symbols: | secE/sec61-gamma protein transport protein | chr4:12820257-12820665 REVERSE LENGTH=69	2	1	1	23.2	23.2	69;69	17266	54440	2905	17120	18883	17512	16942	50190	20217
2190	0.0110809	0.0155961	0.704503	AT3G25800.1	AT3G25800.1	AT3G25800.1	3	1	AT3G25800.1 | Symbols: PDF1, PR 65, PP2AA2 | protein phosphatase 2A subunit A2 | chr3:9422822-9425783 REVERSE LENGTH=587	1	3	1	5.3	2.7	587	42;3382;26812	166;11176;84400;84401	2190	6718	5744	6001	8888	14661	6538
1947	0.000613148	0.00311778	0.703997	AT3G12280.2	AT3G12280.2;AT3G12280.1	AT3G12280.2;AT3G12280.1	24;24	24;24	AT3G12280.2 | Symbols: RBR1 | retinoblastoma-related 1 | chr3:3913671-3918433 REVERSE LENGTH=1012;AT3G12280.1 | Symbols: RBR1, RBR, RB, ATRBR1, RB1 | retinoblastoma-related 1 | chr3:3913671-3918433 REVERSE LENGTH=1013	2	24	24	24.3	24.3	1012;1013	1053;1855;5174;5842;6261;6707;10726;11294;13279;14291;15531;15628;15941;16238;18128;18710;18734;20982;23545;24163;24347;25263;26403;27542	3643;3644;3645;3646;6288;6289;6290;16967;16968;16969;19131;20547;21909;21910;21911;21912;34588;34589;36276;42406;42407;45046;48997;48998;48999;49000;49269;49270;49271;49272;49273;50354;51228;51229;57745;59534;59597;59598;59599;65794;73944;73945;75809;75810;76427;76428;79405;79406;79407;83057;86811;86812;86813	1947	720439	800526	821159	1434673	1031548	1349126
3526	0.00714918	0.0116119	0.702204	AT5G19940.2	AT5G19940.2;AT5G19940.1	AT5G19940.2;AT5G19940.1	3;3	3;3	AT5G19940.2 | Symbols: | Plastid-lipid associated protein PAP / fibrillin family protein | chr5:6739693-6740747 FORWARD LENGTH=235;AT5G19940.1 | Symbols: | Plastid-lipid associated protein PAP / fibrillin family protein | chr5:6739693-6740661 FORWARD LEN	2	3	3	13.2	13.2	235;239	7635;13048;24185	24613;24614;41589;75879;75880;75881;75882;75883	3526	7521	8761	7602	10618	19347	8894
3101	0.00314159	0.00636364	0.702162	AT4G35260.1	AT4G35260.1;AT2G17130.2;AT2G17130.1;AT4G35650.1	AT4G35260.1;AT2G17130.2;AT2G17130.1;AT4G35650.1	2;1;1;1	2;1;1;1	AT4G35260.1 | Symbols: IDH1, IDH-I | isocitrate dehydrogenase 1 | chr4:16774494-16776233 REVERSE LENGTH=367;AT2G17130.2 | Symbols: IDH2, IDH-II | isocitrate dehydrogenase subunit 2 | chr2:7461062-7462466 REVERSE LENGTH=363;AT2G17130.1 | Symbols: IDH2, IDH-	4	2	2	7.9	7.9	367;363;367;368	4056;28248	13337;88988	3101	11377	11511	11892	14601	26284	15700
110	0.000771176	0.00311778	0.701356	AT1G06950.1	AT1G06950.1	AT1G06950.1	19	19	AT1G06950.1 | Symbols: ATTIC110, TIC110 | translocon at the inner envelope membrane of chloroplasts 110 | chr1:2130303-2135563 REVERSE LENGTH=1016	1	19	19	21	21	1016	2171;2977;3158;3858;3859;5253;6774;10958;12556;14447;14941;16333;16411;19866;22000;26015;27570;27830;27972	7269;9920;9921;10469;12707;12708;12709;17246;22101;35303;35304;40111;40112;45593;47182;51541;51542;51809;51810;62724;62725;69001;69002;81888;86886;87786;88215	110	128750	136873	138308	143876	335627	177302
3321	0.000771176	0.00311778	0.699522	AT5G08690.1	AT5G08690.1;AT5G08670.1;AT5G08680.1	AT5G08690.1;AT5G08670.1;AT5G08680.1	16;16;16	15;15;15	AT5G08690.1 | Symbols: | ATP synthase alpha/beta family protein | chr5:2825739-2828352 FORWARD LENGTH=556;AT5G08670.1 | Symbols: | ATP synthase alpha/beta family protein | chr5:2818395-2821149 REVERSE LENGTH=556;AT5G08680.1 | Symbols: | ATP synthase alp	3	16	15	42.4	40.5	556;556;559	3115;3195;6847;8961;12009;12594;18412;19563;24242;25277;25409;25728;26277;26768;27749;28302	10319;10320;10321;10322;10585;10586;10587;10588;10589;10590;10591;22361;22362;22363;22364;22365;29158;29159;29160;29161;38408;38409;38410;38411;38412;38413;38414;38415;38416;38417;38418;38419;38420;40229;40230;40231;40232;40233;58656;61877;61878;61879;61880;61881;61882;76057;76058;76059;76060;76061;76062;79462;79463;79464;79465;79466;79931;79932;79933;81089;81090;82651;82652;82653;82654;82655;826…	3321	534798	605511	599914	610359	1457285	758420
541	0.00085335	0.00311778	0.69952	AT1G32060.1	AT1G32060.1	AT1G32060.1	12	12	AT1G32060.1 | Symbols: PRK | phosphoribulokinase | chr1:11532668-11534406 FORWARD LENGTH=395	1	12	12	38.2	38.2	395	1814;4105;4251;9134;9728;9806;12401;12723;13846;13906;20211;27561	6151;6152;6153;6154;6155;6156;6157;6158;13453;13454;13894;29670;31488;31770;39557;40644;40645;43905;44048;44049;44050;44051;44052;44053;44054;63744;63745;63746;63747;86855	541	360876	385892	357879	330392	980201	483315
2510	0.000695322	0.00311778	0.698827	AT3G60420.1	AT3G60420.1;AT3G60420.2;AT3G60420.3;AT3G60450.1	AT3G60420.1;AT3G60420.2	3;3;1;1	3;3;1;1	AT3G60420.1 | Symbols: | Phosphoglycerate mutase family protein | chr3:22334446-22335710 FORWARD LENGTH=270;AT3G60420.2 | Symbols: | Phosphoglycerate mutase family protein | chr3:22334446-22337330 FORWARD LENGTH=350	4	3	3	9.6	9.6	270;350;258;274	4974;22693;26170	16296;16297;71156;82315	2510	44979	49461	51398	83485	67891	85346
3446	0.000613148	0.00311778	0.697951	AT5G15530.1	AT5G15530.1	AT5G15530.1	4	3	AT5G15530.1 | Symbols: BCCP2, CAC1-B | biotin carboxyl carrier protein 2 | chr5:5038955-5040437 FORWARD LENGTH=255	1	4	3	16.9	13.3	255	3922;22540;22560;24700	12885;12886;12887;12888;12889;12890;12891;70633;70634;70635;70682;70683;70684;70685;70686;70687;70688;70689;70690;70691;77538;77539;77540	3446	136106	178108	165692	247012	244963	286528
861	0.0897472	0.077205	0.697373	AT1G66270.2	AT1G66270.2;AT1G66270.1	AT1G66270.2;AT1G66270.1	3;3	1;1	AT1G66270.2 | Symbols: BGLU21 | Glycosyl hydrolase superfamily protein | chr1:24700110-24702995 REVERSE LENGTH=522;AT1G66270.1 | Symbols: BGLU21 | Glycosyl hydrolase superfamily protein | chr1:24700110-24702995 REVERSE LENGTH=524	2	3	1	6.9	3.6	522;524	8371;11035;18397	27171;27172;27173;27174;27175;27176;35533;58609;58610	861	1787	1644	1460	1520	4058	2353
2741	0.000771176	0.00311778	0.696909	AT4G15000.2	AT4G15000.2;AT4G15000.1;AT2G32220.1	AT4G15000.2;AT4G15000.1	3;3;1	1;1;0	AT4G15000.2 | Symbols: | Ribosomal L27e protein family | chr4:8571896-8572387 FORWARD LENGTH=131;AT4G15000.1 | Symbols: | Ribosomal L27e protein family | chr4:8571896-8572303 FORWARD LENGTH=135	3	3	1	20.6	8.4	131;135;135	2750;7641;28973	9125;9126;24630;24631;24632;24633;24634;91229;91230;91231;91232;91233;91234;91235;91236;91237	2741	153281	192563	182771	177884	435605	243411
260	0.000613148	0.00311778	0.695911	AT1G14580.2	AT1G14580.2;AT1G14580.1	AT1G14580.2;AT1G14580.1	5;5	1;1	AT1G14580.2 | Symbols: | C2H2-like zinc finger protein | chr1:4990070-4992442 FORWARD LENGTH=467;AT1G14580.1 | Symbols: | C2H2-like zinc finger protein | chr1:4990070-4992442 FORWARD LENGTH=467	2	5	1	7.1	1.7	467;467	1519;1520;4743;7141;8500	5117;5118;5119;5120;5121;15499;23159;23160;23161;27599;27600;27601	260	63026	73925	72232	124288	93201	121368
2677	0.000613148	0.00311778	0.695409	AT4G10930.1	AT4G10930.1	AT4G10930.1	4	4	AT4G10930.1 | Symbols: | unknown protein; LOCATED IN: cellular_component unknown; EXPRESSED IN: 23 plant structures; EXPRESSED DURING: 14 growth stages; Has 30201 Blast hits to 17322 proteins in 780 species: Archae - 12; Bacteria - 1396; Metazoa - 17338;	1	4	4	4.4	4.4	984	1386;17175;22844;27872	4713;4714;54169;71652;87895	2677	53621	62477	60815	102872	78060	105551
443	0.0341909	0.0366712	0.694658	AT1G24180.1	AT1G24180.1	AT1G24180.1	7	4	AT1G24180.1 | Symbols: IAR4 | Thiamin diphosphate-binding fold (THDP-binding) superfamily protein | chr1:8560777-8563382 REVERSE LENGTH=393	1	7	4	17.8	12.7	393	7375;16849;17379;20168;20407;20551;23379	23812;53179;53180;54801;54802;54803;54804;54805;63616;64181;64182;64183;64517;64518;73448	443	3682	2575	3224	3400	7485	4460
3001	0.000613148	0.00311778	0.694222	AT4G30100.1	AT4G30100.1	AT4G30100.1	9	7	AT4G30100.1 | Symbols: | P-loop containing nucleoside triphosphate hydrolases superfamily protein | chr4:14714191-14719335 FORWARD LENGTH=1311	1	9	7	7.8	6.5	1311	1022;10924;14161;14472;15683;16674;19202;21085;27545	3544;35203;35204;44684;45671;49445;49446;52665;60853;60854;66139;86821;86822	3001	61338	68774	68046	114410	88542	117670
2406	0.000613148	0.00311778	0.69412	AT3G53970.1	AT3G53970.1;AT3G53970.2	AT3G53970.1;AT3G53970.2	6;5	6;5	AT3G53970.1 | Symbols: | proteasome inhibitor-related | chr3:19985208-19987132 FORWARD LENGTH=302;AT3G53970.2 | Symbols: | proteasome inhibitor-related | chr3:19985208-19986762 FORWARD LENGTH=252	2	6	6	29.1	29.1	302;252	8156;9661;14494;15831;17044;26211	26340;31205;31206;45719;49872;49873;49874;53803;53804;53805;53806;82430;82431;82432	2406	171827	179242	171146	281610	281848	281432
208	0.0470796	0.0457494	0.694019	AT1G11890.1	AT1G11890.1	AT1G11890.1	2	2	AT1G11890.1 | Symbols: SEC22, ATSEC22 | Synaptobrevin family protein | chr1:4011509-4012835 FORWARD LENGTH=218	1	2	2	15.6	15.6	218	14365;27572	45280;86888	208	2333	3179	2664	3104	7137	2986
1879	0.00085335	0.00311778	0.693913	AT3G09200.1	AT3G09200.1;AT3G09200.2;AT2G40010.1;AT3G11250.1	AT3G09200.1;AT3G09200.2;AT2G40010.1;AT3G11250.1	8;7;5;5	8;7;5;5	AT3G09200.1 | Symbols: | Ribosomal protein L10 family protein | chr3:2823364-2825020 REVERSE LENGTH=320;AT3G09200.2 | Symbols: | Ribosomal protein L10 family protein | chr3:2823364-2825020 REVERSE LENGTH=287;AT2G40010.1 | Symbols: | Ribosomal protein L1	4	8	8	38.4	38.4	320;287;317;323	7822;7948;8071;9395;10878;17909;26278;26304	25190;25191;25192;25193;25598;26072;30432;30433;35066;35067;35068;35069;35070;35071;35072;35073;35074;35075;57006;57007;57008;82658;82659;82760;82761;82762	1879	137554	148292	147144	115508	421967	162958
332	0.0190898	0.0238735	0.69266	AT1G18060.1	AT1G18060.1	AT1G18060.1	2	2	AT1G18060.1 | Symbols: | unknown protein; INVOLVED IN: biological_process unknown; LOCATED IN: chloroplast; EXPRESSED IN: 22 plant structures; EXPRESSED DURING: 13 growth stages; Has 74 Blast hits to 74 proteins in 29 species: Archae - 0; Bacteria - 19; M	1	2	2	13.7	13.7	226	11677;12026	37433;38462	332	4090	4324	4673	6877	8746	5529
1405	0.000771176	0.00311778	0.69247	AT2G30200.1	AT2G30200.1;AT2G30200.2	AT2G30200.1;AT2G30200.2	4;3	4;3	AT2G30200.1 | Symbols: | catalytics;transferases;[acyl-carrier-protein] S-malonyltransferases;binding | chr2:12883162-12885482 REVERSE LENGTH=393;AT2G30200.2 | Symbols: | catalytics;transferases;[acyl-carrier-protein] S-malonyltransferases;binding | chr2	2	4	4	13.5	13.5	393;369	7394;9855;14726;23147	23882;23883;31973;31974;46476;72596	1405	61567	67065	73758	161764	82399	82909
2606	0.000613148	0.00311778	0.691689	AT4G02520.1	AT4G02520.1;AT2G02930.1	AT4G02520.1;AT2G02930.1	13;8	11;6	AT4G02520.1 | Symbols: ATGSTF2, ATPM24.1, ATPM24, GST2, GSTF2 | glutathione S-transferase PHI 2 | chr4:1110673-1111531 REVERSE LENGTH=212;AT2G02930.1 | Symbols: ATGSTF3, GST16, GSTF3 | glutathione S-transferase F3 | chr2:851348-852106 REVERSE LENGTH=212	2	13	11	71.7	64.2	212;212	1311;13506;14359;15053;18250;18314;18561;21929;26107;26623;26698;26951;28388	4513;4514;4515;4516;43076;43077;43078;45264;45265;45266;45267;45268;45269;45270;45271;45272;47540;47541;47542;47543;47544;47545;58110;58111;58299;58300;58301;59092;59093;59094;59095;59096;59097;59098;59099;59100;59101;59102;68774;68775;68776;68777;68778;68779;68780;68781;68782;68783;68784;68785;82153;82154;82155;83756;83757;83758;83759;83760;83761;83996;83997;83998;83999;84000;84001;84893;84894;8…	2606	958088	838189	985028	1602452	1655969	1233869
2117	0.0754425	0.0673913	0.688604	AT3G20640.1	AT3G20640.1	AT3G20640.1	1	1	AT3G20640.1 | Symbols: | basic helix-loop-helix (bHLH) DNA-binding superfamily protein | chr3:7210654-7213199 REVERSE LENGTH=454	1	1	1	3.3	3.3	454	23817	74773	2117	3312	2503	2903	2851	8749	2451
3875	0.000695322	0.00311778	0.686314	AT5G51370.2	AT5G51370.2;AT5G51370.1;AT5G51380.1	AT5G51370.2;AT5G51370.1	5;4;2	5;4;2	AT5G51370.2 | Symbols: | RNI-like superfamily protein | chr5:20872783-20874192 FORWARD LENGTH=446;AT5G51370.1 | Symbols: | RNI-like superfamily protein | chr5:20872783-20873850 FORWARD LENGTH=355	3	5	5	12.6	12.6	446;355;479	6790;7297;13656;14871;16039	22165;23557;23558;23559;23560;43439;46924;50615;50616	3875	188577	189605	188384	345980	251856	313863
65	0.000771176	0.00311778	0.680942	AT1G04270.1	AT1G04270.1;AT1G04270.2;AT5G09500.1	AT1G04270.1;AT1G04270.2	3;3;1	1;1;0	AT1G04270.1 | Symbols: RPS15 | cytosolic ribosomal protein S15 | chr1:1141852-1142960 REVERSE LENGTH=152;AT1G04270.2 | Symbols: RPS15 | cytosolic ribosomal protein S15 | chr1:1141852-1142960 REVERSE LENGTH=151	3	3	1	28.3	7.9	152;151;150	535;5408;10917	1804;1805;17753;17754;17755;35187;35188;35189;35190;35191;35192;35193	65	139659	148551	135052	142686	353860	182022
765	0.000695322	0.00311778	0.680065	AT1G56460.1	AT1G56460.1;AT1G56460.2	AT1G56460.1;AT1G56460.2	10;10	10;10	AT1G56460.1 | Symbols: | HIT zinc finger ;PAPA-1-like conserved region | chr1:21146765-21149468 FORWARD LENGTH=502;AT1G56460.2 | Symbols: | HIT zinc finger ;PAPA-1-like conserved region | chr1:21146765-21149468 FORWARD LENGTH=532	2	10	10	21.1	21.1	502;532	952;1890;7274;9179;10845;17421;19818;20397;26586;27729	3325;3326;3327;3328;6440;23499;23500;29780;29781;29782;34971;34972;34973;34974;54943;62608;64152;83600;87451	765	264595	283571	253035	435138	387447	461109
993	0.00085335	0.00311778	0.677169	AT1G74560.1	AT1G74560.1;AT1G74560.2;AT1G74560.3;AT1G18800.1	AT1G74560.1;AT1G74560.2;AT1G74560.3;AT1G18800.1	3;3;3;2	3;3;3;2	AT1G74560.1 | Symbols: NRP1 | NAP1-related protein 1 | chr1:28017815-28019900 REVERSE LENGTH=256;AT1G74560.2 | Symbols: NRP1 | NAP1-related protein 1 | chr1:28017815-28019900 REVERSE LENGTH=257;AT1G74560.3 | Symbols: NRP1 | NAP1-related protein 1 | chr1:28	4	3	3	12.5	12.5	256;257;264;256	2204;16189;28666	7363;7364;51067;90318	993	26091	30373	29456	46268	41309	49809
3747	0.0211378	0.0255072	0.677166	AT5G42830.1	AT5G42830.1	AT5G42830.1	1	1	AT5G42830.1 | Symbols: | HXXXD-type acyl-transferase family protein | chr5:17176384-17177906 FORWARD LENGTH=450	1	1	1	3.3	3.3	450	942	3278;3279	3747	4477	4475	4589	5656	9776	6220
1147	0.000771176	0.00311778	0.677103	AT2G05070.1	AT2G05070.1;AT2G05100.1;AT3G27690.1	AT2G05070.1;AT2G05100.1;AT3G27690.1	4;4;4	1;1;1	AT2G05070.1 | Symbols: LHCB2.2, LHCB2 | photosystem II light harvesting complex gene 2.2 | chr2:1799436-1800329 REVERSE LENGTH=265;AT2G05100.1 | Symbols: LHCB2.1, LHCB2 | photosystem II light harvesting complex gene 2.1 | chr2:1823449-1824331 REVERSE LENGT	3	4	1	12.1	5.3	265;265;266	6550;8338;18700;23246	21409;21410;21411;21412;21413;21414;21415;21416;21417;21418;27060;27061;27062;27063;27064;27065;27066;27067;27068;27069;27070;27071;27072;27073;27074;27075;59513;59514;59515;59516;59517;73019;73020;73021;73022	1147	62368	52042	60792	61688	145864	72583
366	0.000695322	0.00311778	0.677057	AT1G20200.1	AT1G20200.1	AT1G20200.1	6	3	AT1G20200.1 | Symbols: EMB2719, HAP15 | PAM domain (PCI/PINT associated module) protein | chr1:7001409-7004154 REVERSE LENGTH=488	1	6	3	13.1	6.8	488	6150;7348;11957;14039;15979;24323	20165;23713;38241;44399;50451;50452;76329;76330;76331;76332	366	52811	63254	73614	81076	124413	97784
174	0.00137168	0.00382716	0.676105	AT1G09800.1	AT1G09800.1	AT1G09800.1	3	3	AT1G09800.1 | Symbols: | Pseudouridine synthase family protein | chr1:3177121-3180336 REVERSE LENGTH=372	1	3	3	8.6	8.6	372	15478;15788;25360	48815;49765;49766;49767;49768;49769;79774	174	20192	18214	16910	31722	34547	22116
3082	0.000613148	0.00311778	0.676026	AT4G34430.3	AT4G34430.3;AT4G34430.2;AT4G34430.1;AT4G34430.4	AT4G34430.3;AT4G34430.2;AT4G34430.1;AT4G34430.4	33;33;33;33	33;33;33;33	AT4G34430.3 | Symbols: CHB3, ATSWI3D | DNA-binding family protein | chr4:16461069-16464993 FORWARD LENGTH=983;AT4G34430.2 | Symbols: CHB3, ATSWI3D | DNA-binding family protein | chr4:16461069-16464993 FORWARD LENGTH=985;AT4G34430.1 | Symbols: CHB3, ATSWI3D	4	33	33	40.1	40.1	983;985;985;986	169;1807;3197;3198;3214;3321;3763;4199;4810;4850;4851;5654;6723;6986;7554;7792;7888;8879;8924;11720;12086;14067;14391;14611;14937;16494;19131;19300;19720;22204;23483;27286;27489	572;573;574;575;576;6134;10593;10594;10595;10596;10597;10651;10652;11003;11004;12335;12336;13770;13771;13772;13773;13774;15691;15692;15693;15830;15831;15832;15833;15834;15835;15836;15837;18525;18526;18527;18528;21950;21951;21952;21953;21954;22710;22711;24378;25106;25107;25395;25396;25397;25398;28794;28795;28796;28797;29042;29043;29044;29045;29046;37536;38646;44470;45375;45376;45377;45378;45379;46…	3082	1242020	1298886	1426800	2302908	1633127	2403300
758	0.000771176	0.00311778	0.673283	AT1G56190.2	AT1G56190.2;AT1G56190.1	AT1G56190.2;AT1G56190.1	22;22	6;6	AT1G56190.2 | Symbols: | Phosphoglycerate kinase family protein | chr1:21028622-21030454 FORWARD LENGTH=405;AT1G56190.1 | Symbols: | Phosphoglycerate kinase family protein | chr1:21028403-21030454 FORWARD LENGTH=478	2	22	6	55.3	23	405;478	167;481;1095;6503;8043;8558;8563;8844;9136;11028;11029;11053;12067;13176;13649;13731;14513;19105;20589;23392;26438;26778	561;562;563;564;565;566;567;1645;1646;1647;3778;3779;21292;21293;21294;21295;21296;21297;21298;21299;25978;25979;25980;25981;25982;25983;25984;25985;25986;27809;27825;28717;28718;28719;28720;29673;29674;29675;35507;35508;35509;35510;35511;35512;35513;35514;35515;35516;35589;35590;35591;35592;35593;35594;35595;35596;35597;35598;35599;35600;38581;38582;38583;38584;38585;38586;42084;42085;42086;4342…	758	133586	139280	140916	144419	288579	226859
1469	0.000613148	0.00311778	0.673065	AT2G34040.2	AT2G34040.2;AT2G34040.1	AT2G34040.2;AT2G34040.1	4;4	4;4	AT2G34040.2 | Symbols: | Apoptosis inhibitory protein 5 (API5) | chr2:14378571-14382246 REVERSE LENGTH=442;AT2G34040.1 | Symbols: | Apoptosis inhibitory protein 5 (API5) | chr2:14377957-14382246 REVERSE LENGTH=553	2	4	4	8.8	8.8	442;553	1378;4822;16732;17143	4696;15727;52793;52794;52795;52796;52797;54099	1469	81836	91481	89121	130372	146837	141237
3210	0.0337358	0.0363061	0.672909	AT5G02820.1	AT5G02820.1	AT5G02820.1	2	2	AT5G02820.1 | Symbols: RHL2, BIN5 | Spo11/DNA topoisomerase VI, subunit A protein | chr5:642658-644123 FORWARD LENGTH=427	1	2	2	6.3	6.3	427	16136;21932	50920;50921;68797	3210	3443	3562	3002	5352	6897	3705
1718	0.000771176	0.00311778	0.671795	AT2G47730.1	AT2G47730.1	AT2G47730.1	10	9	AT2G47730.1 | Symbols: ATGSTF8, ATGSTF5, GST6, GSTF8 | glutathione S-transferase phi 8 | chr2:19558213-19559266 FORWARD LENGTH=263	1	10	9	38.8	35.7	263	1312;2585;4153;10247;15450;15451;26387;26576;26623;26667	4517;4518;4519;4520;4521;8568;13616;13617;13618;33187;33188;33189;33190;33191;48755;48756;83016;83549;83550;83551;83756;83757;83758;83759;83760;83761;83907;83908;83909	1718	197092	201209	217533	247171	350603	383283
3919	0.000771176	0.00311778	0.671527	AT5G54160.1	AT5G54160.1	AT5G54160.1	6	6	AT5G54160.1 | Symbols: ATOMT1, OMT1 | O-methyltransferase 1 | chr5:21982075-21984167 FORWARD LENGTH=363	1	6	6	22.6	22.6	363	3154;9542;13302;18158;20872;27733	10460;10461;30839;30840;30841;42465;42466;42467;57816;65397;65398;65399;65400;65401;65402;65403;87471;87472	3919	130758	127059	143352	177862	292093	169010
3556	0.00085335	0.00311778	0.671054	AT5G22080.2	AT5G22080.2;AT5G22080.1	AT5G22080.2;AT5G22080.1	3;3	3;3	AT5G22080.2 | Symbols: | Chaperone DnaJ-domain superfamily protein | chr5:7310600-7313540 REVERSE LENGTH=228;AT5G22080.1 | Symbols: | Chaperone DnaJ-domain superfamily protein | chr5:7310600-7313540 REVERSE LENGTH=246	2	3	3	14	14	228;246	21476;22296;25752	67371;67372;67373;69925;81151	3556	32767	31854	31432	44679	61134	47126
3885	0.00513274	0.00917514	0.669424	AT5G52230.2	AT5G52230.2;AT5G52230.1	AT5G52230.2;AT5G52230.1	1;1	1;1	AT5G52230.2 | Symbols: MBD13 | methyl-CPG-binding domain protein 13 | chr5:21208097-21211634 REVERSE LENGTH=746;AT5G52230.1 | Symbols: MBD13 | methyl-CPG-binding domain protein 13 | chr5:21208097-21211634 REVERSE LENGTH=746	2	1	1	2	2	746;746	22662	71063;71064	3885	9463	10968	9960	14513	12545	21277
1139	0.000771176	0.00311778	0.669097	AT2G04030.2	AT2G04030.2;AT2G04030.1	AT2G04030.2;AT2G04030.1	12;12	9;9	AT2G04030.2 | Symbols: CR88, Hsp88.1, AtHsp90.5 | Chaperone protein htpG family protein | chr2:1281983-1285909 FORWARD LENGTH=777;AT2G04030.1 | Symbols: CR88, EMB1956, HSP90.5, Hsp88.1, AtHsp90.5 | Chaperone protein htpG family protein | chr2:1281983-12859	2	12	9	20.7	16.6	777;780	1334;2035;3795;5515;5768;6813;8283;8414;11059;20905;26116;27752	4584;6912;12498;18057;18866;18867;22253;26861;27313;35616;35617;35618;35619;65569;82171;82172;87545;87546;87547	1139	144303	169416	171578	186211	347413	238036
3654	0.000771176	0.00311778	0.66713	AT5G33320.1	AT5G33320.1	AT5G33320.1	1	1	AT5G33320.1 | Symbols: CUE1, PPT, ARAPPT | Glucose-6-phosphate/phosphate translocator-related | chr5:12588950-12591408 FORWARD LENGTH=408	1	1	1	3.4	3.4	408	8959	29150;29151;29152	3654	55724	62164	65376	85070	119808	86129
342	0.000695322	0.00311778	0.666885	AT1G18500.1	AT1G18500.1;AT1G74040.1	AT1G18500.1;AT1G74040.1	6;5	6;5	AT1G18500.1 | Symbols: MAML-4, IPMS1 | methylthioalkylmalate synthase-like 4 | chr1:6369347-6372861 FORWARD LENGTH=631;AT1G74040.1 | Symbols: IMS1, MAML-3, IPMS2 | 2-isopropylmalate synthase 1 | chr1:27842258-27845566 FORWARD LENGTH=631	2	6	6	11.3	11.3	631;631	1015;2649;2974;3605;15273;28936	3525;8761;8762;8763;8764;8765;8766;8767;9914;11821;48211;91109	342	74559	73155	89822	144147	104560	128415
1181	0.000695322	0.00311778	0.666196	AT2G15270.1	AT2G15270.1	AT2G15270.1	1	1	AT2G15270.1 | Symbols: | unknown protein; CONTAINS InterPro DOMAIN/s: Protein of unknown function DUF1168 (InterPro:IPR009548); Has 1930 Blast hits to 1364 proteins in 219 species: Archae - 0; Bacteria - 44; Metazoa - 762; Fungi - 280; Plants - 96; Viruse	1	1	1	5.7	5.7	194	19586	61946;61947;61948	1181	69080	67837	64469	116324	94270	108982
1190	0.000695322	0.00311778	0.665954	AT2G16860.1	AT2G16860.1	AT2G16860.1	12	12	AT2G16860.1 | Symbols: | GCIP-interacting family protein | chr2:7304139-7305959 REVERSE LENGTH=298	1	12	12	38.3	38.3	298	77;3773;5442;6641;7050;14092;15548;17343;18242;22460;22461;24585	276;277;278;12394;12395;17852;17853;17854;17855;17856;17857;21678;22899;22900;44529;49044;49045;54709;54710;54711;54712;58080;58081;58082;58083;58084;70409;70410;70411;70412;70413;70414;70415;77143;77144;77145;77146;77147;77148	1190	556317	574255	529252	955116	790749	887640
1824	0.00105563	0.00336694	0.665731	AT3G05530.1	AT3G05530.1;AT1G09100.1	AT3G05530.1;AT1G09100.1	7;4	6;3	AT3G05530.1 | Symbols: RPT5A, ATS6A.2 | regulatory particle triple-A ATPase 5A | chr3:1603540-1605993 FORWARD LENGTH=424;AT1G09100.1 | Symbols: RPT5B | 26S proteasome AAA-ATPase subunit RPT5B | chr1:2936675-2939258 REVERSE LENGTH=423	2	7	6	20	17.2	424;423	451;3124;4745;10977;14387;15281;24609	1530;10354;15502;15503;15504;15505;35348;35349;35350;35351;35352;45365;45366;45367;48225;77232	1824	29241	30372	28326	32767	71765	34972
3733	0.000771176	0.00311778	0.664072	AT5G42080.1	AT5G42080.1;AT5G42080.3;AT5G42080.2	AT5G42080.1;AT5G42080.3;AT5G42080.2	14;14;9	13;13;8	AT5G42080.1 | Symbols: ADL1, ADL1A, AG68, DRP1A, RSW9, DL1 | dynamin-like protein | chr5:16820661-16824536 REVERSE LENGTH=610;AT5G42080.3 | Symbols: DL1 | dynamin-like protein | chr5:16820661-16824536 REVERSE LENGTH=604;AT5G42080.2 | Symbols: ADL1, ADL1A,	3	14	13	23.6	22.5	610;604;429	7928;13824;14973;15162;15367;16596;22629;23124;23447;25274;25687;26060;28072;28749	25545;43832;47325;47898;48458;52382;52383;70972;72528;72529;73641;73642;79453;80967;82049;82050;82051;88501;88502;90589	3733	70785	76826	80394	91977	162502	106806
1781	0.00205436	0.00484352	0.662267	AT3G03710.1	AT3G03710.1	AT3G03710.1	2	2	AT3G03710.1 | Symbols: RIF10, PNP | polyribonucleotide nucleotidyltransferase, putative | chr3:919542-924906 FORWARD LENGTH=922	1	2	2	3.1	3.1	922	9512;26267	30751;82603	1781	29145	32224	31973	24425	91002	32293
1355	0.00137168	0.00382716	0.657965	AT2G26900.1	AT2G26900.1	AT2G26900.1	1	1	AT2G26900.1 | Symbols: | Sodium Bile acid symporter family | chr2:11475156-11477870 REVERSE LENGTH=409	1	1	1	3.4	3.4	409	18404	58627;58628	1355	17957	18032	21406	27257	33446	29858
3411	0.00229456	0.00515625	0.657445	AT5G13630.2	AT5G13630.2;AT5G13630.1	AT5G13630.2;AT5G13630.1	9;9	9;9	AT5G13630.2 | Symbols: GUN5, CCH, CHLH, CCH1, ABAR | magnesium-chelatase subunit chlH, chloroplast, putative / Mg-protoporphyrin IX chelatase, putative (CHLH) | chr5:4387920-4392082 REVERSE LENGTH=1263;AT5G13630.1 | Symbols: GUN5, CCH, CHLH, CCH1, ABAR | m	2	9	9	8.9	8.9	1263;1381	3234;4901;9292;9895;10560;15235;19716;21411;27898	10695;10696;16038;30099;32118;32119;32120;34148;48108;62320;62321;67192;87995;87996;87997	3411	22573	20210	21568	23352	56358	21790
3574	0.000771176	0.00311778	0.656814	AT5G23150.1	AT5G23150.1;AT5G08230.1	AT5G23150.1	10;1	10;1	AT5G23150.1 | Symbols: HUA2 | Tudor/PWWP/MBT domain-containing protein | chr5:7786173-7792080 FORWARD LENGTH=1392	2	10	10	6.8	6.8	1392;1445	1912;4070;5457;6364;9723;10519;10605;12750;12889;24712	6521;6522;13370;17893;17894;20887;31475;34016;34017;34249;34250;40715;41122;77578;77579;77580;77581	3574	207132	220385	216133	352019	293323	369435
1921	0.000771176	0.00311778	0.656535	AT3G11200.1	AT3G11200.1;AT3G11200.2	AT3G11200.1	3;1	2;1	AT3G11200.1 | Symbols: AL2 | alfin-like 2 | chr3:3508387-3510418 REVERSE LENGTH=246	2	3	2	12.6	9.8	246;233	4322;4891;25226	14168;14169;14170;15964;15965;15966;15967;15968;15969;15970;79282;79283;79284;79285;79286;79287;79288;79289;79290;79291;79292	1921	476950	478847	453864	843052	660536	718450
2586	0.0221997	0.0265257	0.65375	AT4G01100.1	AT4G01100.1;AT4G01100.2	AT4G01100.1;AT4G01100.2	4;4	4;4	AT4G01100.1 | Symbols: ADNT1 | adenine nucleotide transporter 1 | chr4:477411-479590 FORWARD LENGTH=352;AT4G01100.2 | Symbols: ADNT1 | adenine nucleotide transporter 1 | chr4:477411-479590 FORWARD LENGTH=366	2	4	4	15.1	15.1	352;366	3208;6962;10225;24015	10637;22627;33117;75327;75328	2586	4994	5579	5802	6697	12850	6215
3440	0.000771176	0.00311778	0.651972	AT5G15090.2	AT5G15090.2;AT5G15090.1	AT5G15090.2;AT5G15090.1	8;8	7;7	AT5G15090.2 | Symbols: VDAC3 | voltage dependent anion channel 3 | chr5:4889641-4891389 REVERSE LENGTH=274;AT5G15090.1 | Symbols: VDAC3, ATVDAC3 | voltage dependent anion channel 3 | chr5:4889641-4891389 REVERSE LENGTH=274	2	8	7	36.1	32.5	274;274	3317;3318;6890;10404;10674;18515;21447;27522	10984;10985;22475;33704;33705;33706;33707;34433;34434;58981;58982;58983;67298;67299;67300;86740;86741;86742;86743	3440	122542	150594	165225	167700	308501	212602
2861	0.0488622	0.0470481	0.650986	AT4G22570.1	AT4G22570.1;AT4G12440.1;AT4G12440.2	AT4G22570.1;AT4G12440.1;AT4G12440.2	2;1;1	2;1;1	AT4G22570.1 | Symbols: APT3 | adenine phosphoribosyl transferase 3 | chr4:11882310-11885250 REVERSE LENGTH=183;AT4G12440.1 | Symbols: APT4 | adenine phosphoribosyl transferase 4 | chr4:7376268-7378865 FORWARD LENGTH=178;AT4G12440.2 | Symbols: APT4 | adenin	3	2	2	12	12	183;178;182	9579;27895	30927;87978	2861	4700	2991	3378	4406	9849	3126
4123	0.00105563	0.00336694	0.650695	AT5G66730.1	AT5G66730.1	AT5G66730.1	6	1	AT5G66730.1 | Symbols: | C2H2-like zinc finger protein | chr5:26641914-26643883 REVERSE LENGTH=500	1	6	1	9.6	3	500	256;1519;1520;4483;4598;8994	852;5117;5118;5119;5120;5121;14673;14674;15018;15019;15020;29281	4123	23682	27182	25948	45799	32240	42550
2050	0.00085335	0.00311778	0.650121	AT3G17020.1	AT3G17020.1	AT3G17020.1	2	2	AT3G17020.1 | Symbols: | Adenine nucleotide alpha hydrolases-like superfamily protein | chr3:5802728-5804063 REVERSE LENGTH=163	1	2	2	17.8	17.8	163	1677;28269	5698;89047;89048	2050	49885	49283	54837	63703	112385	65592
941	0.000771176	0.00311778	0.649989	AT1G71800.1	AT1G71800.1	AT1G71800.1	6	6	AT1G71800.1 | Symbols: CSTF64 | cleavage stimulating factor 64 | chr1:26999606-27001850 FORWARD LENGTH=461	1	6	6	13.2	13.2	461	4492;15822;22703;24894;25774;25979	14700;49836;71188;71189;71190;78220;78221;81222;81791	941	88020	86551	84077	146187	137079	122593
232	0.00105563	0.00336694	0.649782	AT1G13030.1	AT1G13030.1	AT1G13030.1	2	2	AT1G13030.1 | Symbols: | sphere organelles protein-related | chr1:4444284-4447278 REVERSE LENGTH=608	1	2	2	3.8	3.8	608	12927;17812	41224;56555	232	23394	25841	24484	40776	37738	37146
2408	0.00085335	0.00311778	0.649558	AT3G54050.2	AT3G54050.2;AT3G54050.1	AT3G54050.2;AT3G54050.1	10;10	10;10	AT3G54050.2 | Symbols: HCEF1 | high cyclic electron flow 1 | chr3:20016951-20018527 FORWARD LENGTH=417;AT3G54050.1 | Symbols: HCEF1 | high cyclic electron flow 1 | chr3:20016951-20018527 FORWARD LENGTH=417	2	10	10	29.5	29.5	417;417	983;4378;13325;15852;24493;26600;27117;27118;28539;28561	3430;3431;3432;3433;3434;14351;14352;42528;42529;42530;42531;42532;49934;76839;76840;76841;76842;76843;76844;83655;83656;83657;83658;85385;85386;85387;85388;85389;85390;85391;89928;89929;89993;89994	2408	477896	504523	523616	523615	1193523	645360
1772	0.000771176	0.00311778	0.649104	AT3G03040.1	AT3G03040.1	AT3G03040.1	4	4	AT3G03040.1 | Symbols: | F-box/RNI-like superfamily protein | chr3:684685-686277 FORWARD LENGTH=472	1	4	4	8.3	8.3	472	7257;10444;11225;15684	23456;23457;23458;33809;36124;49447	1772	44983	49248	53384	77436	72352	81701
3973	0.000771176	0.00311778	0.648948	AT5G57160.1	AT5G57160.1	AT5G57160.1	3	3	AT5G57160.1 | Symbols: ATLIG4, LIG4 | DNA ligase IV | chr5:23155150-23161688 REVERSE LENGTH=1219	1	3	3	2.8	2.8	1219	1900;4874;23373	6461;15894;73427	3973	83678	92379	85789	142867	116754	150960
3077	0.000771176	0.00311778	0.647917	AT4G34200.1	AT4G34200.1	AT4G34200.1	12	10	AT4G34200.1 | Symbols: EDA9 | D-3-phosphoglycerate dehydrogenase | chr4:16374041-16376561 REVERSE LENGTH=603	1	12	10	25.5	22.2	603	1413;8065;9786;9874;11969;12324;13041;15084;18872;26369;26713;29015	4789;4790;26055;31712;31713;32020;32021;32022;32023;38276;38277;39364;39365;39366;41561;47675;47676;60006;60007;60008;82958;82959;84052;84053;84054;84055;91379;91380	3077	136541	146647	150081	157334	331194	190363
1238	0.00690265	0.0113987	0.647828	AT5G56670.1	AT5G56670.1;AT4G29390.1;AT2G19750.1	AT5G56670.1;AT4G29390.1;AT2G19750.1	1;1;1	1;1;1	AT5G56670.1 | Symbols: | Ribosomal protein S30 family protein | chr5:22935413-22935981 REVERSE LENGTH=62;AT4G29390.1 | Symbols: | Ribosomal protein S30 family protein | chr4:14465212-14465902 REVERSE LENGTH=62;AT2G19750.1 | Symbols: | Ribosomal protein	3	1	1	16.1	16.1	62;62;62	9085	29555	1238	10805	12384	9367	14995	25123	10891
874	0.0154994	0.020231	0.647621	AT1G67280.1	AT1G67280.1;AT1G67280.2	AT1G67280.1;AT1G67280.2	4;3	3;2	AT1G67280.1 | Symbols: | Glyoxalase/Bleomycin resistance protein/Dioxygenase superfamily protein | chr1:25188563-25190547 REVERSE LENGTH=350;AT1G67280.2 | Symbols: | Glyoxalase/Bleomycin resistance protein/Dioxygenase superfamily protein | chr1:25188563-	2	4	3	14.3	9.7	350;262	242;10280;23388;24892	821;33343;33344;33345;33346;33347;33348;33349;73482;73483;78216	874	7500	7931	7886	8323	19431	8774
3691	0.00085335	0.00311778	0.647215	AT5G38480.2	AT5G38480.2;AT5G38480.1	AT5G38480.2;AT5G38480.1	11;11	5;5	AT5G38480.2 | Symbols: GRF3, RCI1 | general regulatory factor 3 | chr5:15410277-15411285 FORWARD LENGTH=254;AT5G38480.1 | Symbols: GRF3, RCI1 | general regulatory factor 3 | chr5:15410277-15411285 FORWARD LENGTH=255	2	11	5	46.9	26	254;255	4716;5197;5736;10287;14345;17542;18384;19149;20923;25217;28368	15388;15389;15390;15391;15392;15393;15394;17044;17045;18791;18792;33363;45232;55423;55424;58558;58559;58560;58561;58562;60718;65616;65617;79249;79250;89432	3691	114983	129373	127856	118873	303379	160685
4038	0.0200253	0.0246921	0.647	AT5G61530.2	AT5G61530.2;AT5G61530.3;AT5G61530.1	AT5G61530.2;AT5G61530.3;AT5G61530.1	1;1;1	1;1;1	AT5G61530.2 | Symbols: | small G protein family protein / RhoGAP family protein | chr5:24742630-24744586 FORWARD LENGTH=367;AT5G61530.3 | Symbols: | small G protein family protein / RhoGAP family protein | chr5:24742405-24744586 FORWARD LENGTH=376;AT5G61	3	1	1	4.6	4.6	367;376;376	2285	7572;7573	4038	5873	6393	5979	8426	13879	6265
3456	0.000771176	0.00311778	0.645955	AT5G16130.1	AT5G16130.1	AT5G16130.1	6	4	AT5G16130.1 | Symbols: | Ribosomal protein S7e family protein | chr5:5268984-5269912 FORWARD LENGTH=190	1	6	4	35.3	25.8	190	2872;13562;14947;17459;17871;28880	9494;9495;9496;43218;47193;55079;56722;90954	3456	69551	72096	66682	85221	158083	82684
2250	0.0203982	0.0249961	0.644537	AT3G43240.1	AT3G43240.1	AT3G43240.1	1	1	AT3G43240.1 | Symbols: | ARID/BRIGHT DNA-binding domain-containing protein | chr3:15210032-15214440 REVERSE LENGTH=747	1	1	1	2.4	2.4	747	16995	53654;53655	2250	6485	6949	5629	8916	14915	5969
1056	0.000771176	0.00311778	0.643082	AT1G78650.1	AT1G78650.1	AT1G78650.1	6	6	AT1G78650.1 | Symbols: POLD3 | DNA-directed DNA polymerases | chr1:29582987-29585508 FORWARD LENGTH=509	1	6	6	13.9	13.9	509	12628;14527;19812;21350;23306;23918	40370;40371;45867;62594;67024;67025;67026;73225;75040;75041;75042;75043	1056	164934	176222	168231	288498	238245	268747
3046	0.000771176	0.00311778	0.642992	AT4G32551.1	AT4G32551.1;AT4G32551.2	AT4G32551.1;AT4G32551.2	13;13	13;13	AT4G32551.1 | Symbols: LUG, RON2 | LisH dimerisation motif;WD40/YVTN repeat-like-containing domain | chr4:15707863-15713359 FORWARD LENGTH=931;AT4G32551.2 | Symbols: LUG | LisH dimerisation motif;WD40/YVTN repeat-like-containing domain | chr4:15707863-1571	2	13	13	15.1	15.1	931;969	2420;7336;9398;10294;11094;11359;14551;18668;19800;21276;21643;22734;28600	8019;8020;8021;8022;8023;23675;23676;23677;30440;33383;35737;36422;45968;45969;59433;59434;59435;62563;62564;62565;62566;66769;67829;67830;67831;67832;67833;71277;90110;90111	3046	376005	386490	384078	667479	537163	585806
3208	0.000771176	0.00311778	0.642729	AT5G02770.1	AT5G02770.1	AT5G02770.1	11	11	AT5G02770.1 | Symbols: | unknown protein; Has 469 Blast hits to 336 proteins in 126 species: Archae - 0; Bacteria - 54; Metazoa - 249; Fungi - 22; Plants - 47; Viruses - 0; Other Eukaryotes - 97 (source: NCBI BLink). | chr5:628101-629168 REVERSE LENGTH=21	1	11	11	49.5	49.5	214	513;5426;8400;8406;8407;9595;13077;13078;23830;25848;27567	1740;1741;17812;17813;17814;17815;27250;27251;27252;27253;27279;27280;27281;27282;27283;27284;27285;27286;27287;27288;27289;27290;27291;31011;31012;31013;31014;31015;31016;41701;41702;41703;41704;41705;41706;74804;74805;81442;81443;81444;86882;86883	3208	713537	732680	633936	1141258	1056823	1049619
2700	0.000771176	0.00311778	0.641633	AT4G12560.2	AT4G12560.2;AT4G12560.1	AT4G12560.2;AT4G12560.1	3;3	3;3	AT4G12560.2 | Symbols: CPR30 | F-box and associated interaction domains-containing protein | chr4:7441815-7443157 FORWARD LENGTH=413;AT4G12560.1 | Symbols: CPR30 | F-box and associated interaction domains-containing protein | chr4:7441815-7443157 FORWARD L	2	3	3	8	8	413;413	9362;11165;26716	30305;35968;84063;84064;84065	2700	57048	62080	58578	98894	87044	91300
3222	0.000771176	0.00311778	0.640777	AT5G03380.2	AT5G03380.2;AT5G03380.1	AT5G03380.2;AT5G03380.1	4;4	4;4	AT5G03380.2 | Symbols: | Heavy metal transport/detoxification superfamily protein | chr5:832400-834128 REVERSE LENGTH=365;AT5G03380.1 | Symbols: | Heavy metal transport/detoxification superfamily protein | chr5:832400-834301 REVERSE LENGTH=392	2	4	4	10.7	10.7	365;392	7551;11002;19731;25246	24373;35444;62357;79347	3222	81123	89220	97909	115304	103962	198984
559	0.00105563	0.00336694	0.640305	AT1G32990.1	AT1G32990.1	AT1G32990.1	3	3	AT1G32990.1 | Symbols: PRPL11 | plastid ribosomal protein l11 | chr1:11955827-11957139 FORWARD LENGTH=222	1	3	3	17.6	17.6	222	1092;2525;24774	3773;3774;8373;77780;77781	559	29665	30470	28821	38229	60683	39740
3330	0.00085335	0.00311778	0.640236	AT5G09660.2	AT5G09660.2;AT5G09660.1;AT5G09660.3;AT5G09660.4	AT5G09660.2;AT5G09660.1;AT5G09660.3;AT5G09660.4	11;11;9;9	10;10;8;8	AT5G09660.2 | Symbols: PMDH2 | peroxisomal NAD-malate dehydrogenase 2 | chr5:2993645-2995169 REVERSE LENGTH=333;AT5G09660.1 | Symbols: PMDH2 | peroxisomal NAD-malate dehydrogenase 2 | chr5:2993645-2995551 REVERSE LENGTH=354;AT5G09660.3 | Symbols: PMDH2 | p	4	11	10	42.3	38.7	333;354;342;363	903;1069;1336;1887;9729;12445;12680;15667;19622;24113;25577	3174;3175;3176;3691;3692;4591;4592;4593;4594;4595;4596;6429;6430;6431;6432;6433;6434;31489;39714;39715;39716;40507;40508;49396;49397;49398;49399;49400;62048;75669;75670;75671;75672;75673;75674;80493	3330	490707	526336	526439	590273	1128011	687362
3471	0.000695322	0.00311778	0.639103	AT5G16780.1	AT5G16780.1	AT5G16780.1	30	30	AT5G16780.1 | Symbols: DOT2, MDF | SART-1 family | chr5:5517784-5521566 REVERSE LENGTH=820	1	30	30	35.5	35.5	820	584;3370;4999;5417;5427;6351;7184;7225;8638;8639;8938;10147;10174;10570;11832;12659;13932;14081;16927;17586;18037;18718;19064;20237;20311;20658;20682;21326;26697;27501	2075;2076;11146;11147;16384;16385;16386;17779;17780;17781;17816;17817;17818;20857;20858;20859;20860;20861;23305;23306;23307;23308;23376;23377;28091;28092;28093;28094;28095;29087;29088;29089;29090;32896;32897;32898;32956;32957;32958;32959;32960;34164;37881;37882;40456;44125;44126;44127;44128;44129;44130;44131;44132;44133;44134;44135;44504;44505;53415;53416;53417;53418;53419;53420;53421;53422;53423…	3471	1792119	1894969	1834652	3070770	2431242	3097331
1757	0.07	0.0634977	0.636947	AT3G02420.1	AT3G02420.1	AT3G02420.1	1	1	AT3G02420.1 | Symbols: | unknown protein; FUNCTIONS IN: molecular_function unknown; INVOLVED IN: biological_process unknown; LOCATED IN: membrane; EXPRESSED IN: 25 plant structures; EXPRESSED DURING: 15 growth stages; CONTAINS InterPro DOMAIN/s: Uncharact	1	1	1	4.6	4.6	348	24953	78393	1757	2084	2282	1612	2689	2940	3667
4150	0.00305942	0.00636364	0.635608	ATCG00430.1	ATCG00430.1	ATCG00430.1	1	1	ATCG00430.1 | Symbols: PSBG | photosystem II reaction center protein G | chrC:49257-49934 REVERSE LENGTH=225	1	1	1	6.2	6.2	225	19132	60677;60678	4150	19030	18736	17522	19623	44361	21911
276	0.000771176	0.00311778	0.63488	AT1G15340.2	AT1G15340.2;AT1G15340.1	AT1G15340.2;AT1G15340.1	12;12	11;11	AT1G15340.2 | Symbols: MBD10 | methyl-CPG-binding domain 10 | chr1:5275895-5277474 REVERSE LENGTH=332;AT1G15340.1 | Symbols: MBD10 | methyl-CPG-binding domain 10 | chr1:5275895-5277474 REVERSE LENGTH=384	2	12	11	38.3	36.1	332;384	1041;1042;5419;6087;6129;6915;7353;13379;14111;14124;19638;25093	3599;3600;3601;3602;3603;3604;17787;17788;17789;17790;19991;19992;19993;19994;20099;20100;20101;20102;20103;22527;22528;22529;23725;23726;42709;42710;42711;44573;44574;44575;44600;44601;62081;62082;62083;62084;62085;62086;78808	276	577248	607212	626546	942054	842122	1027970
3865	0.00085335	0.00311778	0.634263	AT5G50850.1	AT5G50850.1	AT5G50850.1	8	8	AT5G50850.1 | Symbols: MAB1 | Transketolase family protein | chr5:20689671-20692976 FORWARD LENGTH=363	1	8	8	29.5	29.5	363	3174;11482;14323;14432;17782;22492;26165;26571	10521;10522;36753;36754;36755;36756;45141;45142;45143;45144;45145;45536;45537;45538;56450;70478;82296;82297;83541;83542;83543	3865	74367	83360	82462	80335	172355	120118
556	0.000771176	0.00311778	0.631544	AT1G32750.1	AT1G32750.1;AT3G19040.1	AT1G32750.1	7;1	7;1	AT1G32750.1 | Symbols: HAF01, HAF1, HAC13, GTD1, TAF1 | HAC13 protein (HAC13) | chr1:11846385-11856261 REVERSE LENGTH=1919	2	7	7	3.8	3.8	1919;1786	6970;12327;16312;20371;20848;24156;28875	22644;39371;39372;51474;64112;65266;65267;75790;75791;90946	556	119395	114624	102646	185282	155379	180908
2867	0.00085335	0.00311778	0.630265	AT4G23100.1	AT4G23100.1;AT4G23100.3;AT4G23100.2	AT4G23100.1;AT4G23100.3;AT4G23100.2	9;9;7	9;9;7	AT4G23100.1 | Symbols: RML1, PAD2, GSH1, CAD2, ATECS1, GSHA | glutamate-cysteine ligase | chr4:12103458-12106751 REVERSE LENGTH=522;AT4G23100.3 | Symbols: GSH1 | glutamate-cysteine ligase | chr4:12103458-12106751 REVERSE LENGTH=522;AT4G23100.2 | Symbols: R	3	9	9	17.2	17.2	522;522;477	2615;5302;11391;18283;20335;24227;26320;27172;28325	8658;8659;8660;8661;8662;17399;17400;17401;17402;36499;36500;58195;58196;64028;76008;82808;85608;89170;89171	2867	85999	92854	91734	92330	217458	109040
1150	0.0092225	0.0139885	0.630224	AT2G05250.1	AT2G05250.1;AT2G05230.1	AT2G05250.1;AT2G05230.1	1;1	1;1	AT2G05250.1 | Symbols: | DNAJ heat shock N-terminal domain-containing protein | chr2:1913645-1915765 REVERSE LENGTH=706;AT2G05230.1 | Symbols: | DNAJ heat shock N-terminal domain-containing protein | chr2:1899818-1901938 REVERSE LENGTH=706	2	1	1	2.5	2.5	706;706	14418	45483;45484	1150	11699	12675	10894	11620	30104	12864
2528	0.00085335	0.00311778	0.630162	AT3G61430.2	AT3G61430.2;AT3G61430.1	AT3G61430.2;AT3G61430.1	6;6	0;0	AT3G61430.2 | Symbols: PIP1A, ATPIP1, PIP1, PIP1;1 | plasma membrane intrinsic protein 1A | chr3:22733657-22735113 FORWARD LENGTH=286;AT3G61430.1 | Symbols: PIP1A, ATPIP1, PIP1, PIP1;1 | plasma membrane intrinsic protein 1A | chr3:22733657-22735113 FORWARD	2	6	0	13.6	0	286;286	8692;17372;19844;22080;26184;26185	28242;62670;62671;62672;62673;62674;62675;69255;69256;69257;69258;82352;82353;82354	2528	49139	52695	53638	61529	118816	60285
2464	0.00085335	0.00311778	0.628951	AT3G56940.1	AT3G56940.1;AT3G56940.2	AT3G56940.1;AT3G56940.2	11;10	11;10	AT3G56940.1 | Symbols: CRD1, CHL27, ACSF | dicarboxylate diiron protein, putative (Crd1) | chr3:21076594-21078269 FORWARD LENGTH=409;AT3G56940.2 | Symbols: CRD1 | dicarboxylate diiron protein, putative (Crd1) | chr3:21076825-21078269 FORWARD LENGTH=332	2	11	11	30.6	30.6	409;332	2105;6316;10172;11916;11917;15529;17820;18388;23902;24639;24680	7110;20716;20717;32953;32954;38128;38129;38130;38131;48991;48992;48993;48994;56570;58593;58594;74980;74981;77360;77361;77501;77502;77503	2464	78991	73606	83127	76978	198333	89222
599	0.00085335	0.00311778	0.625256	AT1G43670.1	AT1G43670.1	AT1G43670.1	11	11	AT1G43670.1 | Symbols: | Inositol monophosphatase family protein | chr1:16468184-16470347 FORWARD LENGTH=341	1	11	11	40.8	40.8	341	1429;1738;9050;10320;13756;15386;22547;24492;25063;25064;29014	4818;4819;4820;5889;5890;5891;29417;29418;29419;33467;33468;43681;48544;48545;70647;70648;70649;76838;78703;78704;78705;91378	599	257827	273638	282320	329338	585239	340674
4133	0.000771176	0.00311778	0.62467	AT5G67530.1	AT5G67530.1	AT5G67530.1	15	15	AT5G67530.1 | Symbols: ATPUB49, PUB49 | plant U-box 49 | chr5:26941260-26943878 FORWARD LENGTH=595	1	15	15	25.7	25.7	595	24;473;6169;6669;9431;9654;10670;11341;11595;11596;17987;20106;21528;26155;27687	80;81;82;83;84;85;86;1629;20225;20226;21786;21787;21788;30521;30522;30523;30524;31190;34420;34421;34422;34423;36390;37111;37112;37113;37114;37115;57280;57281;63384;63385;63386;67522;82273;82274;82275;87287	4133	409312	400562	421903	702655	554882	641689
868	0.0238938	0.0278967	0.62307	AT1G66750.1	AT1G66750.1	AT1G66750.1	3	2	AT1G66750.1 | Symbols: CDKD1;2, CAK4AT, AT;CDKD;2, CDKD;2, CAK4 | CDK-activating kinase 4 | chr1:24894775-24897015 FORWARD LENGTH=348	1	3	2	9.8	7.5	348	12992;14293;24280	41398;45051;45052;45053;76226;76227	868	5704	5627	5257	7913	11501	6134
2792	0.00105563	0.00336694	0.621513	AT4G17570.1	AT4G17570.1;AT4G17570.3;AT4G17570.2	AT4G17570.1;AT4G17570.3;AT4G17570.2	2;2;2	2;2;2	AT4G17570.1 | Symbols: GATA26 | GATA transcription factor 26 | chr4:9784329-9786974 REVERSE LENGTH=510;AT4G17570.3 | Symbols: GATA26 | GATA transcription factor 26 | chr4:9784329-9786974 REVERSE LENGTH=514;AT4G17570.2 | Symbols: GATA26 | GATA transcription	3	2	2	3.7	3.7	510;514;526	10800;14436	34817;45555	2792	29235	27890	27369	41690	47301	41002
3444	0.00975348	0.0143535	0.616727	AT5G15450.1	AT5G15450.1	AT5G15450.1	3	3	AT5G15450.1 | Symbols: APG6, CLPB3, CLPB-P | casein lytic proteinase B3 | chr5:5014399-5018255 REVERSE LENGTH=968	1	3	3	4.2	4.2	968	5796;26967;27819	18965;84953;87753	3444	10879	10705	10235	10646	24451	13694
1507	0.00085335	0.00311778	0.616667	AT2G36530.1	AT2G36530.1	AT2G36530.1	18	17	AT2G36530.1 | Symbols: LOS2, ENO2 | Enolase | chr2:15321081-15323786 REVERSE LENGTH=444	1	18	17	55	53.4	444	916;2490;2735;3630;6022;10351;11245;11746;12809;14248;14440;17759;21572;25404;27005;27557;27842;28504	3207;3208;3209;3210;3211;9068;9069;9070;11901;11902;11903;19735;19736;19737;19738;19739;33553;36166;36167;37610;37611;37612;37613;37614;37615;40889;44916;44917;45563;45564;45565;45566;56344;56345;67630;67631;67632;67633;79917;79918;79919;79920;79921;85049;85050;85051;85052;85053;85054;85055;86845;86846;86847;86848;87828;87829;87830;87831;89833;89834	1507	724600	799223	812369	809994	1802887	969268
3325	0.00229456	0.00515625	0.61642	AT5G09510.1	AT5G09510.1;AT5G09510.2	AT5G09510.1	3;1	1;1	AT5G09510.1 | Symbols: | Ribosomal protein S19 family protein | chr5:2955698-2956554 REVERSE LENGTH=152	2	3	1	28.3	7.9	152;118	535;5399;10917	1804;1805;17731;17732;35187;35188;35189;35190;35191;35192;35193	3325	16559	19965	17186	31473	25328	25540
4021	0.00165613	0.00418351	0.613505	AT5G59880.2	AT5G59880.2;AT5G59880.1;AT3G46000.1;AT5G59890.1;AT3G46010.1	AT5G59880.2;AT5G59880.1	3;3;1;1;1	3;3;1;1;1	AT5G59880.2 | Symbols: ADF3 | actin depolymerizing factor 3 | chr5:24120382-24121628 FORWARD LENGTH=124;AT5G59880.1 | Symbols: ADF3 | actin depolymerizing factor 3 | chr5:24120382-24121628 FORWARD LENGTH=139	5	3	3	33.9	33.9	124;139;137;139;139	1804;11887;28258	6125;6126;38019;89017	4021	24459	24427	24767	28163	50430	34094
3262	0.00085335	0.00311778	0.613211	AT5G05610.2	AT5G05610.2;AT5G05610.1	AT5G05610.2;AT5G05610.1	2;2	1;1	AT5G05610.2 | Symbols: AL1 | alfin-like 1 | chr5:1677331-1678942 REVERSE LENGTH=241;AT5G05610.1 | Symbols: AL1 | alfin-like 1 | chr5:1677331-1678942 REVERSE LENGTH=241	2	2	1	6.2	3.3	241;241	1675;25226	5695;5696;79282;79283;79284;79285;79286;79287;79288;79289;79290;79291;79292	3262	46599	52962	46276	86152	65367	71562
453	0.00085335	0.00311778	0.612166	AT1G24706.1	AT1G24706.1;AT1G24706.2	AT1G24706.1;AT1G24706.2	17;17	17;17	AT1G24706.1 | Symbols: THO2, AtTHO2 | THO2 | chr1:8742210-8755243 FORWARD LENGTH=1804;AT1G24706.2 | Symbols: THO2 | THO2 | chr1:8742210-8755250 FORWARD LENGTH=1823	2	17	17	10	10	1804;1823	2597;3690;4136;8539;9731;11210;11356;12766;14956;16658;16760;20306;21224;24017;24429;26520;28897	8596;8597;8598;12079;12080;13568;13569;13570;27754;31492;36080;36418;40773;47216;47217;52605;52894;63978;66604;75331;75332;75333;76642;83388;83389;83390;90995	453	380368	391303	389259	631952	514700	627890
2699	0.000771176	0.00311778	0.611634	AT4G12400.1	AT4G12400.1;AT4G12400.2	AT4G12400.1;AT4G12400.2	10;10	7;7	AT4G12400.1 | Symbols: Hop3 | stress-inducible protein, putative | chr4:7339024-7341239 REVERSE LENGTH=530;AT4G12400.2 | Symbols: Hop3 | stress-inducible protein, putative | chr4:7338866-7341239 REVERSE LENGTH=558	2	10	7	20.4	14.7	530;558	356;1686;3467;8108;8354;9369;9451;13502;28064;28359	1209;1210;1211;1212;1213;1214;1215;1216;1217;1218;1219;1220;1221;1222;1223;1224;1225;1226;1227;1228;1229;1230;1231;1232;1233;1234;1235;1236;1237;1238;1239;1240;1241;1242;1243;5727;5728;5729;5730;5731;5732;11411;26187;27116;30327;30328;30329;30330;30331;30332;30333;30334;30335;30336;30337;30582;43071;88489;89394	2699	93210	102102	107846	156360	128249	178613
2265	0.00085335	0.00311778	0.611569	AT3G44890.1	AT3G44890.1	AT3G44890.1	7	7	AT3G44890.1 | Symbols: RPL9 | ribosomal protein L9 | chr3:16386505-16387963 FORWARD LENGTH=197	1	7	7	38.1	38.1	197	2087;5605;5622;15305;15376;18119;19467	7050;7051;7052;18369;18370;18371;18372;18373;18425;48264;48498;48499;48500;57715;61619;61620	2265	130005	145259	139606	177998	269197	186693
3909	0.00205436	0.00484352	0.610775	AT5G53460.3	AT5G53460.3;AT5G53460.2;AT5G53460.1	AT5G53460.3;AT5G53460.2;AT5G53460.1	6;6;6	6;6;6	AT5G53460.3 | Symbols: GLT1 | NADH-dependent glutamate synthase 1 | chr5:21700518-21709629 FORWARD LENGTH=2208;AT5G53460.2 | Symbols: GLT1 | NADH-dependent glutamate synthase 1 | chr5:21700518-21709629 FORWARD LENGTH=2208;AT5G53460.1 | Symbols: GLT1 | NADH	3	6	6	4	4	2208;2208;2208	8411;10511;11712;12574;16996;26602	27300;34004;37520;40164;53656;83668	3909	27931	35171	34445	26896	82795	39271
1474	0.00085335	0.00311778	0.610653	AT2G34430.1	AT2G34430.1	AT2G34430.1	6	1	AT2G34430.1 | Symbols: LHB1B1, LHCB1.4 | light-harvesting chlorophyll-protein complex II subunit B1 | chr2:14524818-14525618 FORWARD LENGTH=266	1	6	1	38	6.4	266	2291;6550;8338;10415;18700;28635	7583;7584;21409;21410;21411;21412;21413;21414;21415;21416;21417;21418;27060;27061;27062;27063;27064;27065;27066;27067;27068;27069;27070;27071;27072;27073;27074;27075;33733;59513;59514;59515;59516;59517;90233	1474	82227	66490	88222	93192	158204	110398
2202	0.000771176	0.00311778	0.60989	AT3G26560.1	AT3G26560.1	AT3G26560.1	47	46	AT3G26560.1 | Symbols: | ATP-dependent RNA helicase, putative | chr3:9750122-9753719 REVERSE LENGTH=1168	1	47	46	39.6	38.9	1168	28;1337;1338;3442;3443;4134;4272;5300;6620;7349;7850;8196;9629;10956;11274;11358;11873;12485;13095;13447;13714;13976;14744;15106;15483;16498;17206;17223;18069;18552;18928;19449;19687;19821;19827;20728;24084;24285;24604;24803;25150;25475;26481;26555;26903;28160;28592	111;112;113;114;115;116;4597;4598;4599;4600;4601;11340;11341;13563;13564;13565;13566;13956;13957;13958;13959;13960;13961;13962;13963;17391;17392;17393;17394;17395;17396;17397;21616;21617;21618;23714;23715;23716;23717;25291;25292;25293;25294;25295;26492;26493;26494;26495;31129;31130;31131;31132;31133;31134;35298;35299;35300;35301;36221;36420;36421;37987;37988;37989;39823;39824;39825;39826;39827;41…	2202	2254461	2375993	2335301	3852794	3097035	3680908
775	0.00085335	0.00311778	0.609579	AT1G58220.1	AT1G58220.1	AT1G58220.1	15	15	AT1G58220.1 | Symbols: | Homeodomain-like superfamily protein | chr1:21558388-21562669 REVERSE LENGTH=834	1	15	15	21	21	834	2586;3366;5868;7416;13175;14558;17960;20700;20802;22892;22936;23403;23673;24312;26047	8569;8570;8571;8572;8573;8574;11139;11140;19220;23962;23963;23964;42080;42081;42082;42083;45992;57176;57177;57178;64868;64869;64870;65123;71802;71803;71804;71946;71947;73522;73523;74364;76298;76299;76300;82006;82007	775	434162	438425	421425	704988	608473	660961
1444	0.0234829	0.0276414	0.60904	AT2G32640.2	AT2G32640.2;AT2G32640.1	AT2G32640.2;AT2G32640.1	1;1	1;1	AT2G32640.2 | Symbols: | Lycopene beta/epsilon cyclase protein | chr2:13848495-13850811 REVERSE LENGTH=385;AT2G32640.1 | Symbols: | Lycopene beta/epsilon cyclase protein | chr2:13847197-13850811 REVERSE LENGTH=585	2	1	1	3.6	3.6	385;585	26843	84498	1444	7403	8612	8526	7290	20822	9319
2899	0.00085335	0.00311778	0.608673	AT4G24690.1	AT4G24690.1	AT4G24690.1	8	8	AT4G24690.1 | Symbols: | ubiquitin-associated (UBA)/TS-N domain-containing protein / octicosapeptide/Phox/Bemp1 (PB1) domain-containing protein | chr4:12741191-12744202 FORWARD LENGTH=704	1	8	8	13.4	13.4	704	1833;5007;5013;6126;10777;11069;17425;25781	6212;16398;16421;16422;20090;20091;20092;20093;20094;20095;34762;35650;54956;81241	2899	172252	180055	199964	329203	244774	268157
2165	0.0200253	0.0246921	0.608161	AT3G23750.1	AT3G23750.1	AT3G23750.1	2	2	AT3G23750.1 | Symbols: | Leucine-rich repeat protein kinase family protein | chr3:8558332-8561263 FORWARD LENGTH=928	1	2	2	2.5	2.5	928	1415;8764	4795;28490	2165	8102	8309	7607	7362	18567	10682
1144	0.00744627	0.011899	0.607847	AT2G04842.1	AT2G04842.1	AT2G04842.1	5	5	AT2G04842.1 | Symbols: EMB2761 | threonyl-tRNA synthetase, putative / threonine--tRNA ligase, putative | chr2:1698466-1701271 REVERSE LENGTH=650	1	5	5	8.8	8.8	650	7696;8348;10969;12413;23397	24791;27100;27101;35331;35332;39582;73509	1144	13863	13689	15707	14181	35922	15823
2379	0.00376106	0.00720339	0.606791	AT3G52660.2	AT3G52660.2;AT3G52660.1	AT3G52660.2;AT3G52660.1	1;1	1;1	AT3G52660.2 | Symbols: | RNA-binding (RRM/RBD/RNP motifs) family protein | chr3:19522598-19524735 FORWARD LENGTH=471;AT3G52660.1 | Symbols: | RNA-binding (RRM/RBD/RNP motifs) family protein | chr3:19522598-19524735 FORWARD LENGTH=471	2	1	1	2.8	2.8	471;471	21595	67681;67682	2379	13366	13961	15812	22237	20293	23165
1089	0.00105563	0.00336694	0.605255	AT1G80380.3	AT1G80380.3;AT1G80380.4;AT1G80380.2;AT1G80380.1	AT1G80380.3;AT1G80380.4;AT1G80380.2;AT1G80380.1	4;4;4;3	4;4;4;3	AT1G80380.3 | Symbols: | P-loop containing nucleoside triphosphate hydrolases superfamily protein | chr1:30217895-30219784 FORWARD LENGTH=364;AT1G80380.4 | Symbols: | P-loop containing nucleoside triphosphate hydrolases superfamily protein | chr1:3021733	4	4	4	12.6	12.6	364;450;456;362	2654;15040;16629;26563	8777;8778;47503;47504;52493;52494;83523;83524	1089	38444	42408	41376	44111	84391	57437
3212	0.00085335	0.00311778	0.603078	AT5G02870.2	AT5G02870.2;AT5G02870.1	AT5G02870.2;AT5G02870.1	11;11	3;3	AT5G02870.2 | Symbols: | Ribosomal protein L4/L1 family | chr5:657830-659526 FORWARD LENGTH=406;AT5G02870.1 | Symbols: | Ribosomal protein L4/L1 family | chr5:657830-659526 FORWARD LENGTH=407	2	11	3	28.3	8.6	406;407	11815;12172;13624;14474;14927;14928;17794;18398;18403;19520;19863	37840;37841;37842;37843;37844;37845;38915;38916;38917;43381;43382;45673;45674;47122;47123;47124;47125;56504;56505;58611;58626;61738;61739;61740;62719	3212	173178	181940	183044	234834	332397	250212
2572	0.0351264	0.0374461	0.602589	AT4G00240.1	AT4G00240.1	AT4G00240.1	13	1	AT4G00240.1 | Symbols: PLDBETA2 | phospholipase D beta 2 | chr4:106380-110718 REVERSE LENGTH=927	1	13	1	15.4	1.5	927	4763;7062;7718;8621;10274;10500;11638;12411;13057;21779;25076;28339;28816	15571;15572;22931;22932;24855;24856;24857;28024;28025;28026;33306;33971;33972;33973;33974;37277;37278;37279;37280;37281;37282;37283;37284;39579;41640;68205;68206;68207;68208;78732;78733;89339;90777	2572	4823	5220	4329	5925	10149	5749
1961	0.00085335	0.00311778	0.602061	AT3G12780.1	AT3G12780.1	AT3G12780.1	30	14	AT3G12780.1 | Symbols: PGK1 | phosphoglycerate kinase 1 | chr3:4061127-4063140 REVERSE LENGTH=481	1	30	14	64.7	37.2	481	167;482;483;1095;2075;6503;7988;8043;8563;8844;9136;11030;11031;11053;12067;13177;13731;14339;14513;14861;16446;18012;18013;19105;20589;23393;24080;26438;26777;28645	561;562;563;564;565;566;567;1648;1649;1650;1651;1652;1653;1654;1655;1656;3778;3779;7005;7006;7007;7008;21292;21293;21294;21295;21296;21297;21298;21299;25752;25753;25754;25755;25756;25757;25758;25978;25979;25980;25981;25982;25983;25984;25985;25986;27825;28717;28718;28719;28720;29673;29674;29675;35517;35518;35519;35520;35521;35589;35590;35591;35592;35593;35594;35595;35596;35597;35598;35599;35600;38…	1961	1970433	2007177	2107122	2183503	4377397	2675013
1332	0.00085335	0.00311778	0.601622	AT2G25720.1	AT2G25720.1	AT2G25720.1	4	4	AT2G25720.1 | Symbols: | unknown protein; Has 38 Blast hits to 38 proteins in 18 species: Archae - 0; Bacteria - 0; Metazoa - 0; Fungi - 0; Plants - 38; Viruses - 0; Other Eukaryotes - 0 (source: NCBI BLink). | chr2:10955664-10956017 REVERSE LENGTH=117	1	4	4	18.8	18.8	117	6404;14234;14666;28301	20984;20985;20986;44875;44876;44877;46315;46316;89132	1332	453914	333896	314885	634931	553909	484413
3520	0.00085335	0.00311778	0.60121	AT5G19760.1	AT5G19760.1	AT5G19760.1	9	9	AT5G19760.1 | Symbols: | Mitochondrial substrate carrier family protein | chr5:6679591-6681845 REVERSE LENGTH=298	1	9	9	37.9	37.9	298	1187;1748;10170;12668;12746;17665;17680;18053;28819	4089;4090;4091;4092;5924;32949;32950;32951;40475;40476;40477;40478;40705;40706;40707;40708;40709;40710;40711;55922;55923;55924;55925;55926;55927;55989;55990;55991;57497;57498;90784	3520	305915	307331	336074	393346	611676	435085
732	0.00085335	0.00311778	0.5975	AT1G54440.1	AT1G54440.1;AT1G54440.2	AT1G54440.1;AT1G54440.2	12;12	12;12	AT1G54440.1 | Symbols: | Polynucleotidyl transferase, ribonuclease H fold protein with HRDC domain | chr1:20323284-20327931 FORWARD LENGTH=637;AT1G54440.2 | Symbols: | Polynucleotidyl transferase, ribonuclease H fold protein with HRDC domain | chr1:20323	2	12	12	19.5	19.5	637;639	10700;10701;12396;18751;20008;20009;22363;23889;23937;24210;24445;27381	34539;34540;39547;59636;63106;63107;70126;74950;75098;75951;75952;75953;75954;76694;76695;86253;86254	732	163553	166933	170531	277272	220850	259963
34	0.00297724	0.00623841	0.597165	AT1G02560.1	AT1G02560.1	AT1G02560.1	2	2	AT1G02560.1 | Symbols: CLPP5, NCLPP5, NCLPP1 | nuclear encoded CLP protease 5 | chr1:538000-539805 FORWARD LENGTH=298	1	2	2	9.4	9.4	298	7933;12502	25552;25553;25554;25555;25556;25557;25558;39862;39863	34	22397	23388	23129	26953	52884	24412
3636	0.00085335	0.00311778	0.596824	AT5G27850.1	AT5G27850.1;AT3G05590.1	AT5G27850.1;AT3G05590.1	6;5	6;5	AT5G27850.1 | Symbols: | Ribosomal protein L18e/L15 superfamily protein | chr5:9873169-9874297 FORWARD LENGTH=187;AT3G05590.1 | Symbols: RPL18 | ribosomal protein L18 | chr3:1621511-1622775 FORWARD LENGTH=187	2	6	6	31.6	31.6	187;187	1966;9833;11574;16881;21018;22467	6675;6676;31899;31900;31901;37068;37069;37070;37071;37072;53263;65909;65910;70423	3636	148087	184286	173309	207067	334316	223402
3107	0.00128951	0.00371585	0.595578	AT4G35570.1	AT4G35570.1	AT4G35570.1	1	1	AT4G35570.1 | Symbols: HMGB5, NFD5, HMGD, NFD05 | high mobility group B5 | chr4:16887363-16888184 REVERSE LENGTH=125	1	1	1	8	8	125	5892	19293;19294;19295	3107	31357	28229	25765	42795	45821	40356
1365	0.00085335	0.00311778	0.59222	AT2G27285.1	AT2G27285.1;AT2G27280.1;AT1G55928.1	AT2G27285.1	17;3;1	17;3;1	AT2G27285.1 | Symbols: | Coiled-coil domain-containing protein 55 (DUF2040) | chr2:11676079-11677897 REVERSE LENGTH=323	3	17	17	42.1	42.1	323;427;298	1356;1456;5271;5505;5752;6202;6382;6735;6844;7827;9087;11759;18870;20333;20651;22059;28571	4646;4647;4648;4915;4916;4917;4918;4919;17292;18023;18024;18025;18026;18027;18028;18839;20335;20944;21983;21984;21985;21986;21987;22357;22358;25205;25206;25207;25208;25209;29559;29560;29561;29562;29563;29564;37644;37645;60004;64026;64759;64760;64761;64762;64763;69190;69191;69192;69193;69194;90015;90016;90017;90018;90019;90020	1365	911999	910803	812038	1435692	1231164	1305337
3206	0.00085335	0.00311778	0.591404	AT5G02490.1	AT5G02490.1;AT1G56410.1	AT5G02490.1;AT1G56410.1	27;19	5;2	AT5G02490.1 | Symbols: | Heat shock protein 70 (Hsp 70) family protein | chr5:550296-552565 REVERSE LENGTH=653;AT1G56410.1 | Symbols: ERD2, HSP70T-1 | heat shock protein 70 (Hsp 70) family protein | chr1:21117147-21119241 FORWARD LENGTH=617	2	27	5	38.1	7.5	653;617	2417;2574;3144;4337;6159;8811;12161;12162;12993;15381;17798;17804;17911;17964;18687;18688;18845;18846;19360;20392;21202;21844;25144;25145;25964;27252;28597	8010;8011;8012;8013;8529;8530;10421;10422;10423;10424;10425;10426;10427;14220;14221;14222;14223;20195;28613;28614;38854;38855;38856;38857;38858;38859;38860;38861;38862;38863;38864;38865;38866;38867;38868;38869;38870;38871;38872;38873;38874;38875;38876;41399;41400;41401;41402;41403;41404;41405;41406;41407;48520;48521;48522;48523;48524;48525;56511;56512;56513;56522;56523;56524;56525;56526;56527;565…	3206	119424	136218	134915	176332	202915	209210
170	0.0011378	0.00340265	0.591182	AT1G09750.1	AT1G09750.1	AT1G09750.1	4	4	AT1G09750.1 | Symbols: | Eukaryotic aspartyl protease family protein | chr1:3157541-3158960 FORWARD LENGTH=449	1	4	4	11.1	11.1	449	8050;12283;15173;19776	26000;39260;39261;47932;47933;47934;62498;62499	170	34756	34935	35697	44228	66393	48144
3708	0.00085335	0.00311778	0.591027	AT5G40340.1	AT5G40340.1	AT5G40340.1	9	9	AT5G40340.1 | Symbols: | Tudor/PWWP/MBT superfamily protein | chr5:16131654-16134680 REVERSE LENGTH=1008	1	9	9	8.7	8.7	1008	6849;8547;14077;14084;21901;23182;23183;23208;27290	22367;27781;44495;44510;68682;68683;68684;68685;72702;72703;72704;72705;72767;85966	3708	49510	53727	55181	83227	67335	88066
1826	0.00085335	0.00311778	0.590158	AT3G05680.1	AT3G05680.1;AT3G05680.2	AT3G05680.1;AT3G05680.2	8;8	8;8	AT3G05680.1 | Symbols: EMB2016 | embryo defective 2016 | chr3:1660802-1672015 REVERSE LENGTH=2138;AT3G05680.2 | Symbols: EMB2016 | embryo defective 2016 | chr3:1660802-1672015 REVERSE LENGTH=2152	2	8	8	3.6	3.6	2138;2152	3638;7034;9021;9022;10523;14559;18190;18608	11923;22849;29339;29340;29341;29342;34025;45993;57933;57934;59247;59248	1826	70060	76325	73966	112592	101841	117286
3811	0.00170038	0.00418351	0.589837	AT5G47110.1	AT5G47110.1	AT5G47110.1	1	1	AT5G47110.1 | Symbols: LIL3:2 | Chlorophyll A-B binding family protein | chr5:19134218-19135238 REVERSE LENGTH=258	1	1	1	4.3	4.3	258	4044	13309;13310	3811	24133	28310	26454	31119	49588	38039
2833	0.00145386	0.00389831	0.588677	AT4G20340.1	AT4G20340.1	AT4G20340.1	7	4	AT4G20340.1 | Symbols: | Transcription factor TFIIE, alpha subunit | chr4:10985011-10987748 FORWARD LENGTH=475	1	7	4	12.8	9.3	475	4089;6920;10606;14250;19279;25361;28741	13410;13411;13412;22535;34251;44921;61070;79775;79776;90567	2833	24029	28046	29633	43385	39778	39715
3311	0.00247155	0.0054993	0.588355	AT5G08430.1	AT5G08430.1	AT5G08430.1	2	2	AT5G08430.1 | Symbols: | SWIB/MDM2 domain;Plus-3;GYF | chr5:2716974-2720095 FORWARD LENGTH=553	1	2	2	4.3	4.3	553	4405;22311	14420;14421;69970	3311	21923	20978	19814	30408	37652	26234
754	0.00085335	0.00311778	0.588232	AT1G56050.1	AT1G56050.1	AT1G56050.1	7	7	AT1G56050.1 | Symbols: | GTP-binding protein-related | chr1:20963793-20966181 FORWARD LENGTH=421	1	7	7	24.5	24.5	421	746;2607;9255;17966;23322;24054;25301	2597;8627;29995;29996;57214;73276;73277;75432;79578;79579	754	72267	73328	79499	83627	146797	107983
133	0.00085335	0.00311778	0.586666	AT1G08130.1	AT1G08130.1;AT1G49250.1	AT1G08130.1	9;1	9;1	AT1G08130.1 | Symbols: ATLIG1, LIG1 | DNA ligase 1 | chr1:2542913-2547815 REVERSE LENGTH=790	2	9	9	13.2	13.2	790;657	1286;10900;13922;19814;21157;22744;23927;24419;24789	4440;35144;35145;44106;44107;62601;66386;71306;71307;71308;75073;76620;76621;77849;77850	133	241434	258003	264091	400562	324288	421795
2814	0.00297724	0.00623841	0.586032	AT4G18740.3	AT4G18740.3;AT4G18740.2;AT4G18740.1	AT4G18740.3;AT4G18740.2;AT4G18740.1	2;2;2	2;2;2	AT4G18740.3 | Symbols: | Rho termination factor | chr4:10303543-10304397 REVERSE LENGTH=189;AT4G18740.2 | Symbols: | Rho termination factor | chr4:10303543-10304479 REVERSE LENGTH=214;AT4G18740.1 | Symbols: | Rho termination factor | chr4:10303543-10304	3	2	2	10.1	10.1	189;214;245	1230;22455	4257;4258;4259;70397	2814	20399	20923	18481	25064	38461	26246
196	0.00128951	0.00371585	0.585159	AT1G11260.1	AT1G11260.1	AT1G11260.1	2	2	AT1G11260.1 | Symbols: STP1, ATSTP1 | sugar transporter 1 | chr1:3777460-3780133 FORWARD LENGTH=522	1	2	2	6.1	6.1	522	9014;10910	29325;35174;35175;35176;35177;35178;35179	196	37631	36281	33626	55467	68625	37237
4152	0.00085335	0.00311778	0.583963	ATCG00480.1	ATCG00480.1	ATCG00480.1	35	34	ATCG00480.1 | Symbols: ATPB, PB | ATP synthase subunit beta | chrC:52660-54156 REVERSE LENGTH=498	1	35	34	86.7	84.5	498	1101;2519;2624;2625;4803;4987;6057;6720;7322;9063;9583;9969;10242;10563;10666;11532;11913;12009;13119;13637;16493;17653;17654;20420;20716;20717;20901;24679;24896;25165;25276;25605;26275;27750;27751	3792;3793;8344;8345;8346;8347;8348;8349;8350;8351;8352;8353;8354;8355;8356;8357;8358;8688;8689;8690;8691;8692;8693;8694;8695;8696;8697;8698;8699;8700;8701;8702;8703;8704;8705;8706;15671;15672;15673;15674;15675;16335;16336;16337;16338;16339;19864;19865;19866;19867;19868;19869;19870;19871;19872;19873;21942;23627;23628;23629;23630;23631;23632;23633;23634;23635;23636;23637;29473;29474;29475;29476;294…	4152	3539732	3840524	3965343	3941838	8396486	4668284
1146	0.00085335	0.00311778	0.582618	AT2G04880.2	AT2G04880.2;AT2G04880.1	AT2G04880.2;AT2G04880.1	23;23	23;23	AT2G04880.2 | Symbols: ZAP1, ATWRKY1, WRKY1 | zinc-dependent activator protein-1 | chr2:1718557-1720219 FORWARD LENGTH=463;AT2G04880.1 | Symbols: ZAP1, ATWRKY1, WRKY1 | zinc-dependent activator protein-1 | chr2:1718557-1720219 FORWARD LENGTH=487	2	23	23	54	54	463;487	753;2639;2640;2737;3054;5146;9724;12976;13228;13599;15682;16990;20668;21162;22030;24040;24787;24954;25178;26572;26908;27379;27952	2610;2611;2612;2613;2614;2615;2616;2617;8737;8738;8739;8740;8741;8742;9072;9073;9074;9075;9076;10102;10103;16859;16860;16861;16862;31476;31477;31478;31479;41358;42252;43324;49444;53635;64802;66395;66396;66397;66398;66399;66400;69091;69092;69093;75405;75406;75407;77838;77839;77840;77841;77842;77843;78394;78395;79129;79130;83544;84698;84699;84700;84701;84702;84703;86244;86245;86246;86247;86248;8624…	1146	1257274	1297200	1199646	1920223	1861276	1840536
847	0.0392351	0.0404365	0.582451	AT1G65220.1	AT1G65220.1	AT1G65220.1	7	2	AT1G65220.1 | Symbols: | ARM repeat superfamily protein | chr1:24226204-24228799 FORWARD LENGTH=411	1	7	2	17.8	5.8	411	5336;8588;15601;16476;18335;26132;27235	17505;17506;27919;49206;52016;52017;58360;58361;82209;85821;85822	847	5377	4733	4840	7958	9599	4829
614	0.00376106	0.00720339	0.581317	AT1G45201.2	AT1G45201.2;AT1G45201.1	AT1G45201.2;AT1G45201.1	3;3	3;3	AT1G45201.2 | Symbols: ATTLL1, TLL1 | triacylglycerol lipase-like 1 | chr1:17123889-17127497 FORWARD LENGTH=387;AT1G45201.1 | Symbols: ATTLL1, TLL1 | triacylglycerol lipase-like 1 | chr1:17123889-17128462 FORWARD LENGTH=479	2	3	3	9	9	387;479	9100;25037;26192	29598;78626;82371;82372	614	30535	36047	36984	28855	93512	32590
3985	0.0492415	0.0472981	0.580875	AT5G57890.1	AT5G57890.1	AT5G57890.1	1	1	AT5G57890.1 | Symbols: | Glutamine amidotransferase type 1 family protein | chr5:23447648-23449622 REVERSE LENGTH=273	1	1	1	6.2	6.2	273	9437	30535;30536	3985	5060	4252	4592	4779	10639	5379
586	0.00101138	0.00336694	0.580298	AT3G18740.1	AT3G18740.1;AT1G77940.1;AT1G36240.1	AT3G18740.1;AT1G77940.1;AT1G36240.1	2;2;2	2;2;2	AT3G18740.1 | Symbols: | Ribosomal protein L7Ae/L30e/S12e/Gadd45 family protein | chr3:6453437-6453870 FORWARD LENGTH=112;AT1G77940.1 | Symbols: | Ribosomal protein L7Ae/L30e/S12e/Gadd45 family protein | chr1:29304116-29305288 REVERSE LENGTH=112;AT1G3624	3	2	2	24.1	24.1	112;112;112	21270;27328	66741;66742;66743;66744;66745;66746;86071;86072;86073	586	84764	92750	90760	98326	195021	107765
2722	0.0011378	0.00340265	0.579854	AT4G13930.1	AT4G13930.1	AT4G13930.1	14	14	AT4G13930.1 | Symbols: SHM4 | serine hydroxymethyltransferase 4 | chr4:8048013-8050021 REVERSE LENGTH=471	1	14	14	31	31	471	1421;1810;2850;3469;8808;10214;10526;12758;13630;17957;19187;26956;26957;29080	4807;4808;6144;6145;6146;6147;9435;11420;11421;11422;11423;11424;11425;28607;33089;34041;34042;34043;40749;40750;40751;40752;40753;40754;43389;43390;57170;57171;57172;60807;60808;60809;60810;84914;84915;84916;84917;91557	2722	408462	423770	446042	455088	956399	499146
2263	0.018464	0.023368	0.579289	AT3G44600.1	AT3G44600.1	AT3G44600.1	2	2	AT3G44600.1 | Symbols: CYP71 | cyclophilin71 | chr3:16165368-16169201 REVERSE LENGTH=631	1	2	2	3.2	3.2	631	21155;21702	66382;66383;67957	2263	6157	9208	7905	9671	15132	9965
2602	0.00085335	0.00311778	0.579024	AT4G02390.1	AT4G02390.1	AT4G02390.1	5	5	AT4G02390.1 | Symbols: APP, PARP1, ATPARP1, PP | poly(ADP-ribose) polymerase | chr4:1050104-1053960 FORWARD LENGTH=637	1	5	5	8	8	637	8320;9326;10046;10184;15317	26998;26999;30190;30191;30192;32598;32987;32988;48291;48292	2602	127552	86962	82871	135288	121511	187446
562	0.0011378	0.00340265	0.578276	AT1G33120.1	AT1G33120.1;AT1G33140.1;AT4G10450.1	AT1G33120.1;AT1G33140.1	8;8;3	8;8;3	AT1G33120.1 | Symbols: | Ribosomal protein L6 family | chr1:12010986-12012223 FORWARD LENGTH=194;AT1G33140.1 | Symbols: PGY2 | Ribosomal protein L6 family | chr1:12023360-12024502 FORWARD LENGTH=194	3	8	8	47.9	47.9	194;194;194	8507;9098;11697;13539;23744;24307;26404;26527	27625;27626;27627;27628;27629;27630;29594;29595;37482;37483;37484;43157;74564;76283;76284;76285;76286;83058;83059;83060;83408;83409	562	315337	336916	345798	322722	751242	416190
190	0.00105563	0.00336694	0.578035	AT3G62290.3	AT3G62290.3;AT3G62290.2;AT3G62290.1;AT2G47170.1;AT1G70490.3;AT1G70490.2;AT1G70490.1;AT1G23490.1;AT1G10630.1;AT5G14670.1	AT3G62290.3;AT3G62290.2;AT3G62290.1;AT2G47170.1;AT1G70490.3;AT1G70490.2;AT1G70490.1;AT1G23490.1;AT1G10630.1;AT5G14670.1	8;8;8;8;8;8;8;8;8;8	8;8;8;8;8;8;8;8;8;8	AT3G62290.3 | Symbols: ARFA1E | ADP-ribosylation factor A1E | chr3:23052287-23053545 FORWARD LENGTH=181;AT3G62290.2 | Symbols: ARFA1E | ADP-ribosylation factor A1E | chr3:23052287-23053545 FORWARD LENGTH=181;AT3G62290.1 | Symbols: ATARFA1E, ARFA1E | ADP-ri	10	8	8	47.5	47.5	181;181;181;181;181;181;181;181;181;188	3240;12322;15114;15171;17582;17583;18246;19249	10707;10708;10709;10710;10711;10712;10713;10714;10715;10716;10717;10718;10719;39342;39343;39344;39345;39346;39347;39348;39349;39350;39351;39352;39353;39354;39355;39356;39357;39358;39359;39360;47767;47768;47769;47770;47771;47925;47926;47927;47928;47929;55565;55566;55567;55568;55569;58101;58102;58103;60990;60991;60992;60993;60994;60995;60996;60997;60998;60999;61000;61001;61002;61003;61004;61005;610…	190	719416	743318	788173	775702	1686110	898374
2368	0.00085335	0.00311778	0.577771	AT3G52120.1	AT3G52120.1;AT3G52120.2	AT3G52120.1;AT3G52120.2	17;15	17;15	AT3G52120.1 | Symbols: | SWAP (Suppressor-of-White-APricot)/surp domain-containing protein / D111/G-patch domain-containing protein | chr3:19329243-19331738 FORWARD LENGTH=443;AT3G52120.2 | Symbols: | SWAP (Suppressor-of-White-APricot)/surp domain-contai	2	17	17	47.4	47.4	443;414	4620;8538;9174;9234;10236;12623;12828;14501;15261;15262;15535;18564;20918;24665;25041;27357;27922	15068;27750;27751;27752;27753;29772;29929;29930;29931;33140;33141;40353;40354;40355;40356;40941;40942;40943;45741;45742;45743;45744;45745;45746;45747;45748;45749;48168;48169;48170;49013;49014;49015;49016;49017;59112;59113;59114;59115;65599;65600;77447;78637;78638;78639;78640;86179;86180;88082;88083;88084;88085	2368	1150980	1127616	1127549	1888276	1578253	1617282
1831	0.0148293	0.0197143	0.577239	AT3G06050.1	AT3G06050.1	AT3G06050.1	6	6	AT3G06050.1 | Symbols: PRXIIF, ATPRXIIF | peroxiredoxin IIF | chr3:1826311-1827809 REVERSE LENGTH=201	1	6	6	32.3	32.3	201	2796;3151;4167;8894;23551;27604	9287;9288;10453;10454;13643;28844;28845;73982;86969;86970	1831	9653	10073	9490	11163	20181	12246
2909	0.00085335	0.00311778	0.574599	AT4G25070.1	AT4G25070.1;AT4G25070.2	AT4G25070.1;AT4G25070.2	6;6	6;6	AT4G25070.1 | Symbols: | unknown protein; EXPRESSED IN: cultured cell; BEST Arabidopsis thaliana protein match is: unknown protein (TAIR:AT3G48860.2); Has 14837 Blast hits to 10961 proteins in 1163 species: Archae - 189; Bacteria - 1924; Metazoa - 7665; F	2	6	6	8	8	765;767	2686;18611;19820;20462;21209;23184	8921;59256;62615;64323;66560;72706	2909	49703	58149	53844	77986	77640	85182
1516	0.00128951	0.00371585	0.573971	AT2G37220.1	AT2G37220.1	AT2G37220.1	4	3	AT2G37220.1 | Symbols: | RNA-binding (RRM/RBD/RNP motifs) family protein | chr2:15634980-15636331 REVERSE LENGTH=289	1	4	3	20.8	17.3	289	7153;9559;22875;27360	23196;23197;23198;30889;71735;71736;86183	1516	44190	49251	46139	45653	100491	61637
2176	0.00137168	0.00382716	0.572419	AT3G24830.1	AT3G24830.1	AT3G24830.1	6	4	AT3G24830.1 | Symbols: | Ribosomal protein L13 family protein | chr3:9064613-9065871 FORWARD LENGTH=206	1	6	4	22.3	15	206	14508;15246;15247;17788;20778;26086	45770;48125;48126;48127;56461;56462;56463;56464;65041;82100;82101	2176	87653	65242	87683	65500	198090	94153
1866	0.00105563	0.00336694	0.57159	AT3G08030.1	AT3G08030.1;AT3G08030.2	AT3G08030.1;AT3G08030.2	7;6	7;6	AT3G08030.1 | Symbols: | Protein of unknown function, DUF642 | chr3:2564191-2565819 FORWARD LENGTH=365;AT3G08030.2 | Symbols: | Protein of unknown function, DUF642 | chr3:2564517-2565819 FORWARD LENGTH=323	2	7	7	21.9	21.9	365;323	6797;7249;15199;18152;23805;25000;28435	22188;22189;23440;48003;48004;48005;48006;48007;48008;57803;57804;74748;78522;78523;89625	1866	86473	89660	98231	103190	192129	112430
3617	0.00085335	0.00311778	0.571368	AT5G26610.3	AT5G26610.3;AT5G26610.2;AT5G26610.1	AT5G26610.3;AT5G26610.2;AT5G26610.1	5;5;5	5;5;5	AT5G26610.3 | Symbols: | D111/G-patch domain-containing protein | chr5:9375456-9376991 FORWARD LENGTH=301;AT5G26610.2 | Symbols: | D111/G-patch domain-containing protein | chr5:9375456-9376991 FORWARD LENGTH=301;AT5G26610.1 | Symbols: | D111/G-patch dom	3	5	5	19.6	19.6	301;301;301	15170;19329;22720;25177;26174	47924;61189;71235;71236;71237;79128;82319;82320	3617	86095	86729	85212	135390	114529	133505
1828	0.00085335	0.00311778	0.570258	AT3G05760.1	AT3G05760.1;AT3G05760.2	AT3G05760.1;AT3G05760.2	4;3	4;3	AT3G05760.1 | Symbols: | C2H2 and C2HC zinc fingers superfamily protein | chr3:1707981-1709910 FORWARD LENGTH=202;AT3G05760.2 | Symbols: | C2H2 and C2HC zinc fingers superfamily protein | chr3:1707981-1709846 FORWARD LENGTH=153	2	4	4	19.8	19.8	202;153	5129;13387;13530;22940	16800;42723;42724;42725;42726;43119;43120;43121;71958	1828	227184	233093	207684	322394	333465	335922
1737	0.00085335	0.00311778	0.568902	AT3G01540.1	AT3G01540.1;AT3G01540.4;AT3G01540.3;AT3G01540.2;AT5G14610.2;AT5G14610.1;AT3G06480.1	AT3G01540.1;AT3G01540.4;AT3G01540.3;AT3G01540.2	22;22;22;22;7;7;6	21;21;21;21;6;6;5	AT3G01540.1 | Symbols: DRH1, ATDRH1 | DEAD box RNA helicase 1 | chr3:213077-216142 REVERSE LENGTH=618;AT3G01540.4 | Symbols: DRH1, ATDRH1 | DEAD box RNA helicase 1 | chr3:213077-216142 REVERSE LENGTH=619;AT3G01540.3 | Symbols: DRH1, ATDRH1 | DEAD box RNA h	7	22	21	43.4	41.6	618;619;619;619;645;712;1088	308;915;2874;3916;4350;6471;7772;9173;11186;11429;12263;12761;17490;17562;19385;19568;20076;20510;22711;24809;27113;28274	1048;1049;1050;3200;3201;3202;3203;3204;3205;3206;9504;12867;12868;12869;14259;21176;21177;21178;21179;21180;21181;21182;25046;25047;29770;29771;36021;36022;36611;36612;36613;36614;39185;39186;40764;40765;40766;55266;55267;55268;55269;55270;55517;61368;61369;61901;61902;61903;61904;61905;63287;63288;63289;64432;71209;71210;71211;77916;77917;77918;77919;85378;85379;85380;85381;89061;89062	1737	1111881	1150487	1115878	1829026	1474451	1707793
1603	0.00105563	0.00336694	0.568899	AT2G41840.1	AT2G41840.1	AT2G41840.1	17	6	AT2G41840.1 | Symbols: | Ribosomal protein S5 family protein | chr2:17460016-17461398 REVERSE LENGTH=285	1	17	6	55.8	23.9	285	893;1674;2457;7638;7967;7968;9200;12006;14195;16643;16644;16827;19515;22622;24457;25419;26800	3140;5689;5690;5691;5692;5693;5694;8110;24625;24626;25682;25683;25684;29837;29838;29839;29840;29841;29842;29843;29844;38403;44776;44777;44778;52536;52537;53104;53105;53106;61726;61727;70945;70946;76721;76722;76723;76724;76725;76726;79959;79960;79961;79962;84361;84362;84363;84364;84365;84366	1603	418898	442977	486360	541243	894740	563977
4158	0.00085335	0.00311778	0.565402	ATCG00670.1	ATCG00670.1	ATCG00670.1	2	2	ATCG00670.1 | Symbols: CLPP1, PCLPP | plastid-encoded CLP P | chrC:69910-71882 REVERSE LENGTH=196	1	2	2	11.2	11.2	196	11480;22535	36748;36749;36750;70620;70621;70622;70623;70624	4158	97644	105760	116959	155068	168192	150813
906	0.00085335	0.00311778	0.565032	AT1G69620.1	AT1G69620.1	AT1G69620.1	3	1	AT1G69620.1 | Symbols: RPL34 | ribosomal protein L34 | chr1:26189900-26191081 FORWARD LENGTH=119	1	3	1	22.7	5.9	119	847;2938;16820	2934;2935;2936;2937;2938;2939;9796;9797;9798;53074;53075	906	124048	134782	133663	185373	201550	193739
310	0.00385588	0.00727924	0.563975	AT1G17220.1	AT1G17220.1	AT1G17220.1	2	2	AT1G17220.1 | Symbols: FUG1 | Translation initiation factor 2, small GTP-binding protein | chr1:5885383-5890165 FORWARD LENGTH=1026	1	2	2	2.8	2.8	1026	5986;26516	19615;83383	310	18420	20293	19288	21893	36693	27159
1415	0.00101138	0.00336694	0.562541	AT2G30860.2	AT2G30860.2;AT2G30860.1	AT2G30860.2;AT2G30860.1	6;6	5;5	AT2G30860.2 | Symbols: ATGSTF9, GLUTTR, ATGSTF7, GSTF9 | glutathione S-transferase PHI 9 | chr2:13139132-13140079 FORWARD LENGTH=166;AT2G30860.1 | Symbols: ATGSTF9, GLUTTR, ATGSTF7, GSTF9 | glutathione S-transferase PHI 9 | chr2:13139132-13140057 FORWARD L	2	6	5	38	32.5	166;215	1729;10901;19823;20277;22663;28054	5870;5871;5872;5873;5874;5875;35146;35147;35148;35149;35150;35151;35152;35153;35154;35155;35156;62618;62619;62620;62621;63921;71065;71066;71067;71068;71069;71070;88471;88472	1415	332792	312114	336404	442773	554855	451637
3233	0.00085335	0.00311778	0.562177	AT5G03880.1	AT5G03880.1	AT5G03880.1	6	6	AT5G03880.1 | Symbols: | Thioredoxin family protein | chr5:1038674-1041453 REVERSE LENGTH=339	1	6	6	23.3	23.3	339	5680;10331;15141;19882;20646;24921	18604;18605;18606;33495;33496;33497;47849;47850;47851;62750;64751;78287	3233	107336	124732	137887	175369	178735	192133
1797	0.00085335	0.00311778	0.561827	AT3G04560.1	AT3G04560.1	AT3G04560.1	7	7	AT3G04560.1 | Symbols: | unknown protein; FUNCTIONS IN: molecular_function unknown; INVOLVED IN: biological_process unknown; EXPRESSED IN: 22 plant structures; EXPRESSED DURING: 16 growth stages; Has 227 Blast hits to 225 proteins in 83 species: Archae -	1	7	7	24.7	24.7	417	5341;14742;20714;21965;21971;24629;25043	17522;46520;46521;46522;64903;68897;68898;68917;77340;77341;78642;78643	1797	71499	69151	74351	114840	95273	107258
3423	0.000929204	0.00336384	0.561567	AT5G14170.1	AT5G14170.1	AT5G14170.1	6	6	AT5G14170.1 | Symbols: CHC1 | SWIB/MDM2 domain superfamily protein | chr5:4568696-4570444 REVERSE LENGTH=534	1	6	6	14.8	14.8	534	4130;12257;17183;20574;21030;22500	13546;39170;39171;54180;54181;54182;64573;65943;70523;70524	3423	57494	58292	61247	86670	82579	92029
2044	0.0011378	0.00340265	0.561363	AT3G16640.1	AT3G16640.1	AT3G16640.1	9	9	AT3G16640.1 | Symbols: TCTP | translationally controlled tumor protein | chr3:5669709-5670729 REVERSE LENGTH=168	1	9	9	43.5	43.5	168	6106;6213;9566;9848;16196;16197;16430;16431;27745	20041;20359;20360;30901;31951;51087;51088;51089;51876;51877;51878;87501;87502;87503;87504	2044	95582	111269	103947	98139	226122	134372
698	0.00085335	0.00311778	0.559982	AT1G52380.1	AT1G52380.1	AT1G52380.1	28	28	AT1G52380.1 | Symbols: | NUP50 (Nucleoporin 50 kDa) protein | chr1:19509979-19511301 FORWARD LENGTH=440	1	28	28	60	60	440	2202;2203;2209;2210;3238;3952;4339;4340;4422;4610;6042;6063;7031;8486;9390;9391;9948;13395;13611;14457;14466;15404;19349;19725;21257;24726;25549;27027	7359;7360;7361;7362;7372;7373;7374;7375;7376;7377;7378;10702;10703;10704;10705;12986;12987;14233;14234;14235;14236;14237;14238;14239;14240;14241;14242;14243;14473;15042;19800;19801;19802;19803;19804;19805;19806;19807;19808;19894;19895;22838;22839;27556;27557;27558;27559;27560;30404;30405;30406;30407;30408;30409;30410;30411;30412;30413;30414;30415;30416;30417;30418;30419;32278;32279;32280;32281;32…	698	2542448	2400672	2420356	3910683	3171102	3773828
2890	0.00105563	0.00336694	0.559161	AT4G24270.1	AT4G24270.1;AT4G24270.2	AT4G24270.1;AT4G24270.2	19;19	19;19	AT4G24270.1 | Symbols: EMB140 | EMBRYO DEFECTIVE 140 | chr4:12581765-12587293 REVERSE LENGTH=816;AT4G24270.2 | Symbols: EMB140 | EMBRYO DEFECTIVE 140 | chr4:12581765-12587293 REVERSE LENGTH=817	2	19	19	21.9	21.9	816;817	710;1964;2053;4415;5834;6373;7657;8299;8752;11077;11148;13369;13617;16275;16276;17345;17566;19250;28653	2488;6672;6948;6949;6950;14458;14459;19092;20915;20916;20917;20918;20919;20920;20921;24678;24679;26938;26939;28450;28451;28452;28453;35674;35675;35897;35898;42689;42690;43362;43363;51359;51360;51361;51362;54716;55524;61008;90279;90280	2890	391432	422759	395487	664137	499684	618533
3231	0.00609355	0.010547	0.558276	AT5G03740.1	AT5G03740.1	AT5G03740.1	2	2	AT5G03740.1 | Symbols: HD2C, HDT3 | histone deacetylase 2C | chr5:981994-983961 FORWARD LENGTH=294	1	2	2	6.5	6.5	294	15675;17368	49426;54779	3231	15365	15697	15371	22471	25323	20579
3312	0.00085335	0.00311778	0.55751	AT5G08450.3	AT5G08450.3;AT5G08450.2;AT5G08450.1	AT5G08450.3;AT5G08450.2;AT5G08450.1	28;28;28	28;28;28	AT5G08450.3 | Symbols: | FUNCTIONS IN: molecular_function unknown; INVOLVED IN: biological_process unknown; LOCATED IN: cellular_component unknown; EXPRESSED IN: 25 plant structures; EXPRESSED DURING: 15 growth stages; CONTAINS InterPro DOMAIN/s: Histone	3	28	28	25.6	25.6	918;918;918	2906;3123;3593;3594;4169;6339;6375;6376;6572;6876;6877;6965;7195;7911;8164;8265;10349;17997;20363;21041;22554;22641;22779;23335;25520;26790;27547;28798	9697;9698;10351;10352;10353;11795;11796;11797;13645;13646;20809;20923;20924;20925;20926;20927;20928;21472;21473;21474;22438;22439;22440;22630;22631;23333;25468;25469;26387;26388;26389;26390;26391;26774;26775;26776;26777;26778;33545;33546;33547;33548;33549;33550;57336;64097;65980;70664;71006;71424;73296;73297;73298;73299;73300;80259;80260;80261;80262;80263;80264;80265;84332;84333;84334;84335;84336…	3312	1133796	1170522	1143284	1793341	1425793	1854794
2891	0.00105563	0.00336694	0.556865	AT4G24280.1	AT4G24280.1	AT4G24280.1	23	4	AT4G24280.1 | Symbols: cpHsc70-1 | chloroplast heat shock protein 70-1 | chr4:12590094-12593437 FORWARD LENGTH=718	1	23	4	37.2	5.4	718	1357;2759;3387;3765;11012;11252;11484;11795;12046;14009;16465;16678;16930;17619;18620;18847;19218;19359;21388;25143;27768;27815;27924	4649;9147;9148;9149;9150;9151;11188;11189;11190;12343;12344;12345;12346;12347;35464;36177;36764;36765;37764;37765;37766;37767;38505;44333;51977;52676;52677;52678;52679;53427;53428;53429;53430;55706;59282;59283;59284;59285;59286;59933;59934;59935;60907;60908;60909;61294;61295;61296;61297;67132;79006;79007;79008;79009;87583;87584;87744;88088;88089	2891	818700	902111	915743	951581	1778288	1148684
1567	0.00642857	0.010912	0.556821	AT2G40100.1	AT2G40100.1;AT2G40100.2	AT2G40100.1;AT2G40100.2	6;3	4;1	AT2G40100.1 | Symbols: LHCB4.3 | light harvesting complex photosystem II | chr2:16745884-16747190 FORWARD LENGTH=276;AT2G40100.2 | Symbols: LHCB4.3 | light harvesting complex photosystem II | chr2:16745884-16746545 FORWARD LENGTH=185	2	6	4	20.7	17	276;185	5491;8794;9533;10456;13315;18725	17988;28556;30817;30818;30819;33842;33843;42488;42489;59578	1567	16572	17092	15635	22164	31617	18739
2301	0.00085335	0.00311778	0.555737	AT3G48050.2	AT3G48050.2;AT3G48050.1	AT3G48050.2;AT3G48050.1	38;38	14;14	AT3G48050.2 | Symbols: | BAH domain ;TFIIS helical bundle-like domain | chr3:17734270-17739412 REVERSE LENGTH=1613;AT3G48050.1 | Symbols: | BAH domain ;TFIIS helical bundle-like domain | chr3:17734270-17739412 REVERSE LENGTH=1613	2	38	14	29.3	12.3	1613;1613	1228;2534;3216;3641;3844;4836;5691;9719;10003;10397;10591;10868;10936;12325;12876;13663;13968;14173;14722;15391;16137;17887;19935;20910;21186;21187;21666;21704;22297;22352;22439;22502;24077;24443;25759;25760;25938;26635	4254;4255;8402;8403;10656;10657;11928;11929;12630;12631;15790;15791;15792;15793;18631;18632;31469;31470;32473;32474;32475;32476;32477;32478;32479;33687;33688;33689;34217;34218;35044;35045;35046;35047;35048;35049;35231;39367;39368;39369;41078;41079;41080;41081;41082;43454;43455;44240;44708;44709;44710;44711;46465;48554;48555;50922;56783;56784;62884;62885;62886;62887;62888;62889;65578;65579;65580;6…	2301	1482797	1565396	1578236	2453467	1895201	2451808
3110	0.00442478	0.00809249	0.555115	AT4G35630.1	AT4G35630.1;AT2G17630.1	AT4G35630.1;AT2G17630.1	4;2	4;2	AT4G35630.1 | Symbols: PSAT | phosphoserine aminotransferase | chr4:16904205-16905497 FORWARD LENGTH=430;AT2G17630.1 | Symbols: | Pyridoxal phosphate (PLP)-dependent transferases superfamily protein | chr2:7666637-7667905 FORWARD LENGTH=422	2	4	4	9.1	9.1	430;422	5886;21288;24697;27132	19279;19280;66805;77533;85451;85452	3110	19633	19384	19491	21479	36519	27967
2910	0.00616941	0.0106434	0.553594	AT4G25080.4	AT4G25080.4;AT4G25080.5;AT4G25080.3;AT4G25080.2;AT4G25080.1	AT4G25080.4;AT4G25080.5;AT4G25080.3;AT4G25080.2;AT4G25080.1	5;5;5;5;5	5;5;5;5;5	AT4G25080.4 | Symbols: CHLM | magnesium-protoporphyrin IX methyltransferase | chr4:12877216-12878128 FORWARD LENGTH=245;AT4G25080.5 | Symbols: CHLM | magnesium-protoporphyrin IX methyltransferase | chr4:12877015-12878128 FORWARD LENGTH=312;AT4G25080.3 | Sy	5	5	5	19.6	19.6	245;312;312;312;312	2089;7926;11974;13298;24110	7054;7055;25541;38293;38294;42458;75634	2910	15838	18516	15704	20058	31078	22336
479	0.00105563	0.00336694	0.553251	AT1G27595.1	AT1G27595.1	AT1G27595.1	7	7	AT1G27595.1 | Symbols: | CONTAINS InterPro DOMAIN/s: Symplekin tight junction protein C-terminal (InterPro:IPR022075); BEST Arabidopsis thaliana protein match is: HEAT repeat-containing protein (TAIR:AT5G01400.1); Has 593 Blast hits to 297 proteins in 111	1	7	7	8.6	8.6	961	6495;6627;7434;7831;11585;15982;21477	21251;21635;24031;24032;24033;25224;37093;50464;67374;67375;67376;67377	479	108920	121221	131545	197381	130240	203113
1347	0.00101138	0.00336694	0.55319	AT2G26560.1	AT2G26560.1	AT2G26560.1	13	13	AT2G26560.1 | Symbols: PLP2, PLA IIA, PLA2A | phospholipase A 2A | chr2:11293912-11295708 REVERSE LENGTH=407	1	13	13	45.5	45.5	407	1547;3226;3574;6090;11920;12635;14377;16575;17676;22556;24124;25914;26966	5207;5208;5209;5210;5211;5212;5213;10678;11755;11756;11757;19997;19998;19999;20000;38135;38136;38137;40383;40384;45320;45321;45322;45323;45324;45325;45326;45327;45328;45329;45330;52318;52319;52320;52321;52322;55980;55981;55982;55983;55984;70672;70673;70674;75713;81621;81622;84950;84951;84952	1347	606587	593125	594984	968925	807454	857027
4109	0.00635272	0.0108297	0.55313	AT5G66100.1	AT5G66100.1	AT5G66100.1	1	1	AT5G66100.1 | Symbols: | winged-helix DNA-binding transcription factor family protein | chr5:26427639-26429772 FORWARD LENGTH=453	1	1	1	4.9	4.9	453	18517	58986	4109	16988	16827	15827	22864	19151	30823
1458	0.00229456	0.00515625	0.552184	AT2G33435.1	AT2G33435.1	AT2G33435.1	1	1	AT2G33435.1 | Symbols: | RNA-binding (RRM/RBD/RNP motifs) family protein | chr2:14166037-14169492 FORWARD LENGTH=979	1	1	1	1.2	1.2	979	13684	43499	1458	24127	26857	28179	35901	36133	44043
824	0.00145386	0.00389831	0.550659	AT1G63940.4	AT1G63940.4;AT1G63940.1;AT1G63940.2;AT1G63940.3	AT1G63940.4;AT1G63940.1;AT1G63940.2;AT1G63940.3	11;11;11;9	11;11;11;9	AT1G63940.4 | Symbols: MDAR6 | monodehydroascorbate reductase 6 | chr1:23730206-23733534 FORWARD LENGTH=482;AT1G63940.1 | Symbols: MDAR6 | monodehydroascorbate reductase 6 | chr1:23730206-23733534 FORWARD LENGTH=486;AT1G63940.2 | Symbols: MDAR6 | monodehyd	4	11	11	30.9	30.9	482;486;493;416	5927;7617;9250;9854;10988;14300;15054;20079;22715;25053;26098	19408;24549;24550;24551;24552;24553;29975;29976;29977;31970;31971;31972;35389;35390;35391;35392;45069;47546;47547;63295;63296;71223;71224;78665;78666;78667;82124	824	298944	325435	346538	316548	693448	412159
4171	0.00101138	0.00336694	0.549332	ATCG01240.1	ATCG01240.1;ATCG00900.1	ATCG01240.1;ATCG00900.1	3;3	3;3	ATCG01240.1 | Symbols: RPS7.2 | ribosomal protein S7 | chrC:140704-141171 FORWARD LENGTH=155;ATCG00900.1 | Symbols: RPS7.1, RPS7 | Ribosomal protein S7p/S5e family protein | chrC:97478-97945 REVERSE LENGTH=155	2	3	3	18.1	18.1	155;155	11051;16590;22008	35586;35587;52357;52358;52359;52360;69020	4171	72964	82251	83458	97461	119311	132504
3058	0.000929204	0.00336384	0.548288	AT4G33060.1	AT4G33060.1	AT4G33060.1	15	15	AT4G33060.1 | Symbols: | Cyclophilin-like peptidyl-prolyl cis-trans isomerase family protein | chr4:15948535-15951954 FORWARD LENGTH=504	1	15	15	26.8	26.8	504	3323;3333;6231;7217;9397;13813;15123;15124;15949;16212;20305;22911;23311;24930;27605	11010;11030;11031;20447;20448;20449;20450;20451;23365;30439;43810;47795;47796;47797;47798;47799;47800;50379;50380;50381;50382;50383;51143;51144;51145;63970;63971;63972;63973;63974;63975;63976;63977;71863;71864;73232;73233;73234;78326;78327;78328;78329;78330;86971;86972;86973;86974;86975;86976	3058	812995	836687	816695	1227244	1133417	1246045
2170	0.00165613	0.00418351	0.548136	AT3G23990.1	AT3G23990.1	AT3G23990.1	6	4	AT3G23990.1 | Symbols: HSP60, HSP60-3B | heat shock protein 60 | chr3:8669013-8672278 FORWARD LENGTH=577	1	6	4	13.2	10.2	577	338;3345;6233;9938;11985;16474	1149;11050;20453;32252;32253;32254;38327;38328;52011;52012;52013;52014	2170	116479	123826	122994	114999	286200	130015
3558	0.00105563	0.00336694	0.547399	AT5G22320.2	AT5G22320.2;AT5G22320.1	AT5G22320.2;AT5G22320.1	15;15	15;15	AT5G22320.2 | Symbols: | Leucine-rich repeat (LRR) family protein | chr5:7388175-7390426 REVERSE LENGTH=436;AT5G22320.1 | Symbols: | Leucine-rich repeat (LRR) family protein | chr5:7388175-7390426 REVERSE LENGTH=452	2	15	15	41.5	41.5	436;452	4135;5697;6687;8664;10344;14730;16303;17638;18574;21217;22349;22476;23135;24315;24484	13567;18645;21852;28166;33534;33535;33536;33537;46485;46486;51439;55810;59142;59143;66583;66584;70078;70433;70434;72557;72558;76305;76816	3558	321806	330386	310330	485415	429752	491509
1551	0.00105563	0.00336694	0.547177	AT3G55280.3	AT3G55280.3;AT3G55280.2;AT3G55280.1;AT2G39460.2;AT2G39460.1	AT3G55280.3;AT3G55280.2;AT3G55280.1;AT2G39460.2;AT2G39460.1	4;4;4;4;4	4;4;4;4;4	AT3G55280.3 | Symbols: RPL23AB | ribosomal protein L23AB | chr3:20500667-20501519 FORWARD LENGTH=148;AT3G55280.2 | Symbols: RPL23AB | ribosomal protein L23AB | chr3:20500667-20501519 FORWARD LENGTH=154;AT3G55280.1 | Symbols: RPL23AB | ribosomal protein L23	5	4	4	30.4	30.4	148;154;154;154;154	13673;16753;27603;28806	43479;52871;52872;52873;52874;52875;52876;86967;86968;90752;90753;90754;90755;90756	1551	197189	186539	156526	223064	328856	237512
410	0.00105563	0.00336694	0.54657	AT1G22410.1	AT1G22410.1	AT1G22410.1	4	2	AT1G22410.1 | Symbols: | Class-II DAHP synthetase family protein | chr1:7912120-7914742 FORWARD LENGTH=527	1	4	2	9.7	5.3	527	790;10905;19610;24704	2762;2763;35166;35167;35168;62007;62008;62009;77551	410	46666	52741	54348	78143	68463	77970
269	0.00085335	0.00311778	0.54516	AT1G14830.1	AT1G14830.1;AT3G61760.1	AT1G14830.1	22;2	16;1	AT1G14830.1 | Symbols: ADL1C, ADL5, DRP1C, DL1C | DYNAMIN-like 1C | chr1:5107699-5111470 REVERSE LENGTH=614	2	22	16	33.9	28.7	614;610	3303;6200;7090;8000;8001;10381;13305;13494;13495;15077;15332;16220;21775;21876;22113;22629;22630;23126;23127;24071;25686;27928	10937;10938;10939;10940;10941;10942;20329;20330;20331;20332;20333;23001;25798;25799;25800;33652;33653;33654;42471;42472;43060;43061;43062;43063;47622;47623;48333;48334;48335;48336;48337;51166;51167;51168;68170;68171;68172;68173;68586;68587;68588;68589;68590;68591;69372;69373;69374;69375;69376;69377;69378;69379;69380;69381;69382;69383;70972;70973;70974;72531;72532;72533;72534;72535;72536;72537;755…	269	1238834	1198696	1210918	2051750	1597310	1674690
3693	0.00155499	0.00408638	0.542681	AT5G38600.1	AT5G38600.1	AT5G38600.1	5	5	AT5G38600.1 | Symbols: | Proline-rich spliceosome-associated (PSP) family protein / zinc knuckle (CCHC-type) family protein | chr5:15457386-15460466 FORWARD LENGTH=532	1	5	5	10.9	10.9	532	1834;17429;17430;28309;28345	6213;6214;54967;54968;89148;89362;89363	3693	35429	38668	34216	51775	50135	55867
38	0.00105563	0.00336694	0.542339	AT1G02930.2	AT1G02930.2;AT1G02930.1	AT1G02930.2;AT1G02930.1	12;12	5;5	AT1G02930.2 | Symbols: GSTF6 | glutathione S-transferase 6 | chr1:661363-662191 REVERSE LENGTH=208;AT1G02930.1 | Symbols: ATGSTF6, GST1, ERD11, ATGSTF3, GSTF6, ATGST1 | glutathione S-transferase 6 | chr1:661363-662191 REVERSE LENGTH=208	2	12	5	60.6	30.3	208;208	1309;4258;10337;13505;17084;18875;19091;25356;26108;26624;26698;27043	4511;13904;33514;33515;33516;43075;53920;53921;53922;53923;53924;53925;53926;53927;53928;60014;60594;79763;79764;79765;79766;79767;79768;82156;83762;83763;83764;83765;83766;83996;83997;83998;83999;84000;84001;85187;85188;85189;85190;85191;85192;85193;85194;85195	38	387233	375882	379820	600141	530365	533987
1714	0.00128951	0.00371585	0.542279	AT2G47510.2	AT2G47510.2;AT2G47510.1	AT2G47510.2;AT2G47510.1	8;8	3;3	AT2G47510.2 | Symbols: FUM1 | fumarase 1 | chr2:19498614-19502020 FORWARD LENGTH=492;AT2G47510.1 | Symbols: FUM1 | fumarase 1 | chr2:19498614-19502020 FORWARD LENGTH=492	2	8	3	21.3	8.9	492;492	1256;4771;11427;12073;15314;17103;17190;26978	4340;15592;15593;15594;15595;15596;36608;36609;38610;38611;38612;48284;48285;48286;53970;53971;54206;54207;54208;54209;84983	1714	74408	67079	73828	79763	153055	80739
2648	0.0435209	0.0432747	0.542217	AT4G08180.3	AT4G08180.3;AT4G08180.2;AT4G08180.1;AT2G31030.1;AT2G31020.1	AT4G08180.3;AT4G08180.2;AT4G08180.1;AT2G31030.1;AT2G31020.1	2;2;2;1;1	1;1;1;1;1	AT4G08180.3 | Symbols: ORP1C | OSBP(oxysterol binding protein)-related protein 1C | chr4:5169727-5173360 FORWARD LENGTH=813;AT4G08180.2 | Symbols: ORP1C | OSBP(oxysterol binding protein)-related protein 1C | chr4:5169727-5173360 FORWARD LENGTH=813;AT4G0818	5	2	1	3.6	2	813;813;814;489;760	3005;25718	9982;81057;81058	2648	6370	5781	5455	7939	11916	5783
2397	0.00163085	0.00416801	0.54206	AT3G53420.2	AT3G53420.2;AT3G53420.1	AT3G53420.2;AT3G53420.1	6;6	4;4	AT3G53420.2 | Symbols: PIP2A, PIP2, PIP2;1 | plasma membrane intrinsic protein 2A | chr3:19803906-19805454 REVERSE LENGTH=287;AT3G53420.1 | Symbols: PIP2A, PIP2, PIP2;1 | plasma membrane intrinsic protein 2A | chr3:19803906-19805454 REVERSE LENGTH=287	2	6	4	18.1	11.5	287;287	861;1340;4908;5151;5152;21449	3011;3012;3013;3014;4605;16075;16076;16077;16078;16079;16080;16871;16872;16873;16874;16875;16876;16877;67314;67315;67316;67317;67318;67319	2397	453412	508202	515235	501547	1082679	566140
3644	0.0224905	0.0266917	0.541866	AT5G28630.1	AT5G28630.1	AT5G28630.1	1	1	AT5G28630.1 | Symbols: | glycine-rich protein | chr5:10636690-10637136 FORWARD LENGTH=148	1	1	1	9.5	9.5	148	11426	36607	3644	9738	7265	7099	14216	11528	9345
229	0.0764918	0.0680596	0.540576	AT1G12900.2	AT1G12900.2	AT1G12900.2	18	1	AT1G12900.2 | Symbols: GAPA-2 | glyceraldehyde 3-phosphate dehydrogenase A subunit 2 | chr1:4392634-4393747 REVERSE LENGTH=317	1	18	1	58.4	5.4	317	27;2623;3049;6579;9884;10834;11301;14137;14193;15549;15934;24058;24059;26373;26706;27153;27154;27746	94;95;96;97;98;99;100;101;102;103;104;105;106;107;108;109;110;8685;8686;8687;10092;10093;10094;21497;32073;32074;32075;32076;32077;32078;34920;34921;34922;34923;34924;34925;34926;34927;34928;34929;34930;34931;34932;34933;34934;34935;36294;44620;44621;44622;44771;44772;44773;44774;49046;49047;49048;49049;49050;49051;49052;49053;50334;50335;50336;75438;75439;75440;75441;75442;75443;75444;75445;7544…	229	3599	4206	3648	4373	7813	4473
735	0.00145386	0.00389831	0.540119	AT1G54780.1	AT1G54780.1	AT1G54780.1	5	5	AT1G54780.1 | Symbols: TLP18.3 | thylakoid lumen 18.3 kDa protein | chr1:20439533-20440953 FORWARD LENGTH=285	1	5	5	18.9	18.9	285	384;7611;9961;15777;28752	1325;1326;1327;1328;24529;32323;32324;49743;90597;90598	735	49033	52291	48421	53089	97620	67034
652	0.00137168	0.00382716	0.53932	AT1G49240.1	AT1G49240.1;AT3G18780.2;AT3G18780.1	AT1G49240.1;AT3G18780.2;AT3G18780.1	19;19;17	5;5;3	AT1G49240.1 | Symbols: ACT8 | actin 8 | chr1:18216539-18217947 FORWARD LENGTH=377;AT3G18780.2 | Symbols: ACT2, DER1, LSR2, ENL2 | actin 2 | chr3:6475535-6476832 FORWARD LENGTH=377;AT3G18780.1 | Symbols: ACT2, DER1, LSR2, ENL2 | actin 2 | chr3:6475535-64767	3	19	5	48.8	18.3	377;377;371	774;775;949;2720;2721;2999;3255;3256;4196;4254;6342;11142;11517;16471;18994;20418;27719;27720;28802	2717;2718;2719;2720;2721;2722;3295;3296;3297;3298;3299;3300;3301;3302;3303;3304;3305;3306;3307;3308;9022;9023;9976;10775;10776;10777;10778;10779;10780;10781;10782;10783;10784;10785;10786;13748;13749;13750;13751;13752;13753;13754;13755;13756;13757;13758;13897;13898;13899;20812;20813;20814;20815;20816;20817;20818;35851;35852;35853;35854;35855;35856;35857;35858;35859;35860;35861;35862;35863;36893;36…	652	573270	571848	647850	553818	1150637	901242
1683	0.00105563	0.00336694	0.538909	AT2G45730.1	AT2G45730.1	AT2G45730.1	14	14	AT2G45730.1 | Symbols: | eukaryotic initiation factor 3 gamma subunit family protein | chr2:18836519-18839123 REVERSE LENGTH=446	1	14	14	32.1	32.1	446	4501;6359;6360;7970;7994;8769;9329;10730;13188;13549;13967;15147;16592;23777	14729;14730;14731;14732;14733;14734;14735;20875;20876;20877;25687;25770;25771;28498;28499;28500;30201;30202;34597;34598;42123;42124;42125;43173;43174;43175;44236;44237;44238;44239;47866;47867;52362;52363;52364;52365;52366;74679;74680;74681;74682;74683	1683	784717	821603	752079	1269160	1023492	1133804
1668	0.00105563	0.00336694	0.538696	AT2G44950.1	AT2G44950.1	AT2G44950.1	19	19	AT2G44950.1 | Symbols: RDO4, HUB1 | histone mono-ubiquitination 1 | chr2:18542602-18548247 REVERSE LENGTH=878	1	19	19	22.8	22.8	878	449;1560;3220;3406;3880;4150;6789;7917;9357;14729;14762;15016;17251;19707;19763;22107;22696;22769;22935	1528;5252;5253;10661;10662;10663;11244;12775;12776;13610;13611;22164;25518;25519;30297;46483;46484;46568;47438;47439;54387;54388;54389;54390;62290;62453;62454;69355;69356;69357;69358;69359;71161;71162;71401;71402;71942;71943;71944;71945	1668	709520	738796	819553	1191445	910621	1192374
2686	0.00105563	0.00336694	0.538057	AT4G11660.1	AT4G11660.1;AT2G41690.1;AT3G51910.1;AT3G63350.1;AT4G36990.1;AT3G24520.1;AT5G45710.1;AT2G26150.1;AT1G46264.1;AT3G22830.1;AT5G03720.1;AT5G62020.1	AT4G11660.1	9;2;2;2;2;2;2;2;2;2;2;1	7;0;0;0;0;0;0;0;0;0;0;1	AT4G11660.1 | Symbols: AT-HSFB2B, HSFB2B | winged-helix DNA-binding transcription factor family protein | chr4:7043006-7044227 FORWARD LENGTH=377	12	9	7	26.5	24.1	377;244;272;282;284;330;345;345;348;406;412;299	5185;15001;15104;19325;19698;19699;20347;21857;25157	16992;16993;47398;47399;47400;47727;47728;47729;61181;61182;62264;62265;62266;62267;64047;68487;68488;68489;68490;68491;68492;68493;68494;68495;68496;68497;79053	2686	391374	377937	345696	585289	517579	516140
1110	0.0489317	0.0470864	0.537601	AT2G01620.1	AT2G01620.1	AT2G01620.1	4	4	AT2G01620.1 | Symbols: MEE11 | RNI-like superfamily protein | chr2:278204-279226 FORWARD LENGTH=292	1	4	4	15.8	15.8	292	1062;3157;16665;27735	3677;10468;52618;52619;87480;87481	1110	4312	4686	4781	6038	7499	6464
1229	0.00105563	0.00336694	0.537307	AT2G19385.1	AT2G19385.1	AT2G19385.1	4	4	AT2G19385.1 | Symbols: | zinc ion binding | chr2:8387149-8388581 FORWARD LENGTH=275	1	4	4	16	16	275	3684;15468;16949;19918	12066;12067;48794;53495;53496;62827;62828;62829	1229	180043	186876	172580	264923	261804	256227
3650	0.00085335	0.00311778	0.53675	AT5G30490.2	AT5G30490.2;AT5G30490.1	AT5G30490.2;AT5G30490.1	22;22	21;21	AT5G30490.2 | Symbols: | FUNCTIONS IN: molecular_function unknown; INVOLVED IN: biological_process unknown; LOCATED IN: cellular_component unknown; EXPRESSED IN: 22 plant structures; EXPRESSED DURING: 13 growth stages; CONTAINS InterPro DOMAIN/s: Craniofa	2	22	21	75.4	68.2	236;236	3450;3451;4755;5083;9985;10656;10740;10741;10926;11789;16869;17617;17952;18709;20540;20767;21755;22833;23434;23622;25496;26958	11362;11363;11364;11365;11366;11367;11368;11369;11370;11371;15522;15523;15524;15525;15526;16649;32417;32418;32419;34638;34639;34640;34641;34642;34643;34644;34645;34646;34647;34648;34649;34650;35207;35208;35209;35210;35211;37738;37739;53220;53221;53222;53223;53224;55698;55699;55700;55701;55702;57153;57154;57155;57156;57157;57158;59533;64493;64494;64495;65018;68106;68107;68108;68109;68110;68111;681…	3650	1490327	1365797	1338329	2245018	1974269	1865610
2691	0.00105563	0.00336694	0.536722	AT4G11840.1	AT4G11840.1	AT4G11840.1	30	12	AT4G11840.1 | Symbols: PLDGAMMA3 | phospholipase D gamma 3 | chr4:7122152-7125882 REVERSE LENGTH=866	1	30	12	40	17.3	866	3070;3289;7062;7790;8621;10139;10273;10955;11637;11774;12411;13058;13964;18346;18498;19717;19740;20208;20566;21386;21780;22140;24601;24602;24615;25020;25970;26878;27508;28818	10152;10153;10154;10155;10894;22931;22932;25099;25100;25101;25102;25103;25104;28024;28025;28026;32875;32876;33303;33304;33305;35297;37264;37265;37266;37267;37268;37269;37270;37271;37272;37273;37274;37275;37276;37685;37686;37687;37688;37689;37690;39579;41641;44225;44226;44227;44228;58398;58399;58400;58933;58934;58935;62322;62323;62324;62389;62390;63734;63735;63736;63737;64561;67125;67126;68209;682…	2691	1010125	1033389	1006662	1657962	1275226	1491619
1033	0.0011378	0.00340265	0.536255	AT1G76970.1	AT1G76970.1	AT1G76970.1	4	3	AT1G76970.1 | Symbols: | Target of Myb protein 1 | chr1:28922841-28924854 REVERSE LENGTH=446	1	4	3	8.7	5.6	446	4218;5690;18406;27224	13825;18629;18630;58630;58631;85772	1033	51278	47732	49914	66736	73778	75456
3022	0.00867257	0.0133723	0.53609	AT4G31500.1	AT4G31500.1	AT4G31500.1	4	4	AT4G31500.1 | Symbols: CYP83B1, SUR2, RNT1, RED1, ATR4 | cytochrome P450, family 83, subfamily B, polypeptide 1 | chr4:15273677-15275271 REVERSE LENGTH=499	1	4	4	6.4	6.4	499	7505;8189;8942;14561	24239;26471;29106;46001;46002	3022	14483	15395	15436	17182	27858	20667
1172	0.00128951	0.00371585	0.535676	AT2G13360.2	AT2G13360.2;AT2G13360.1	AT2G13360.2;AT2G13360.1	14;14	14;14	AT2G13360.2 | Symbols: AGT, AGT1, SGAT | alanine:glyoxylate aminotransferase | chr2:5539417-5540902 REVERSE LENGTH=401;AT2G13360.1 | Symbols: AGT, AGT1, SGAT | alanine:glyoxylate aminotransferase | chr2:5539417-5540902 REVERSE LENGTH=401	2	14	14	40.6	40.6	401;401	182;1140;1668;14553;16561;17339;18504;22497;24474;24477;24478;25164;26101;28764	634;635;3897;5675;5676;45972;45973;45974;45975;45976;45977;45978;45979;45980;52269;52270;52271;52272;52273;54696;58947;58948;70498;70499;70500;70501;70502;70503;70504;76766;76767;76768;76769;76782;76783;76784;76785;76786;76787;76788;79086;82128;82129;82130;82131;82132;90631;90632;90633;90634;90635;90636;90637	1172	521803	523301	570732	642499	1049903	649948
1942	0.00105563	0.00336694	0.535544	AT3G12110.1	AT3G12110.1;AT2G42170.1	AT3G12110.1	17;1	1;0	AT3G12110.1 | Symbols: ACT11 | actin-11 | chr3:3858116-3859609 FORWARD LENGTH=377	2	17	1	44.6	2.7	377;329	434;949;2718;2719;2999;3255;3256;4196;4253;6342;11154;11379;20418;25623;27719;27720;28801	3295;3296;3297;3298;3299;3300;3301;3302;3303;3304;3305;3306;3307;3308;9010;9011;9012;9013;9014;9015;9016;9017;9018;9019;9020;9021;9976;10775;10776;10777;10778;10779;10780;10781;10782;10783;10784;10785;10786;13748;13749;13750;13751;13752;13753;13754;13755;13756;13757;13758;13896;20812;20813;20814;20815;20816;20817;20818;35920;36468;36469;36470;36471;36472;64205;64206;80658;80659;80660;80661;80662;…	1942	59165	79147	73077	101983	89446	114977
980	0.00651075	0.011016	0.535455	AT1G73960.2	AT1G73960.2;AT1G73960.1	AT1G73960.2;AT1G73960.1	4;4	4;4	AT1G73960.2 | Symbols: TAF2 | TBP-associated factor 2 | chr1:27805173-27814433 REVERSE LENGTH=1370;AT1G73960.1 | Symbols: TAF2 | TBP-associated factor 2 | chr1:27805173-27814433 REVERSE LENGTH=1390	2	4	4	4	4	1370;1390	3597;6719;14059;17034	11805;11806;21941;44440;53763	980	16941	17051	16264	25108	23360	24373
1996	0.00170038	0.00418351	0.535121	AT3G14600.1	AT3G14600.1	AT3G14600.1	5	2	AT3G14600.1 | Symbols: | Ribosomal protein L18ae/LX family protein | chr3:4910773-4911933 FORWARD LENGTH=178	1	5	2	24.2	10.1	178	1633;8425;8686;19000;24231	5550;27339;28227;60358;76021;76022;76023	1996	33248	36171	36448	56081	50263	47064
2506	0.0011378	0.00340265	0.534841	AT3G60245.1	AT3G60245.1;AT3G10950.1	AT3G60245.1	5;2	5;2	AT3G60245.1 | Symbols: | Zinc-binding ribosomal protein family protein | chr3:22268803-22269750 FORWARD LENGTH=92	2	5	5	51.1	51.1	92;92	959;2732;14188;17446;28406	3346;3347;3348;3349;9062;9063;9064;9065;44758;44759;55003;89546	2506	140190	150349	165840	181430	289876	189888
2934	0.00105563	0.00336694	0.534042	AT4G26630.2	AT4G26630.2;AT4G26630.1	AT4G26630.2;AT4G26630.1	7;7	7;7	AT4G26630.2 | Symbols: | DEK domain-containing chromatin associated protein | chr4:13430873-13434877 REVERSE LENGTH=763;AT4G26630.1 | Symbols: | DEK domain-containing chromatin associated protein | chr4:13430873-13434877 REVERSE LENGTH=763	2	7	7	9.2	9.2	763;763	2483;3865;7165;7463;14987;20125;25780	8224;8225;8226;12720;12721;12722;23238;24151;24152;47361;47362;63435;81240	2934	174154	194909	189557	290141	231825	286905
517	0.00229456	0.00515625	0.533833	AT1G30230.1	AT1G30230.1;AT1G30230.2	AT1G30230.1;AT1G30230.2	10;10	6;6	AT1G30230.1 | Symbols: | Glutathione S-transferase, C-terminal-like;Translation elongation factor EF1B/ribosomal protein S6 | chr1:10639286-10640515 FORWARD LENGTH=231;AT1G30230.2 | Symbols: | Glutathione S-transferase, C-terminal-like;Translation elong	2	10	6	67.5	49.8	231;260	127;3079;3307;12822;13741;13762;16997;21865;23129;23618	462;463;10191;10959;40932;40933;40934;43629;43630;43631;43693;53657;53658;53659;53660;53661;53662;53663;53664;53665;68539;68540;72542;74182;74183;74184	517	257634	263153	269283	243852	613001	286987
316	0.0011378	0.00340265	0.533705	AT1G17440.2	AT1G17440.2;AT1G17440.1	AT1G17440.2;AT1G17440.1	4;4	4;4	AT1G17440.2 | Symbols: EER4, TAF12B | Transcription initiation factor TFIID subunit A | chr1:5984407-5987663 REVERSE LENGTH=683;AT1G17440.1 | Symbols: EER4, TAF12B | Transcription initiation factor TFIID subunit A | chr1:5984407-5987663 REVERSE LENGTH=683	2	4	4	6.4	6.4	683;683	1582;3835;12638;23123	5338;5339;5340;12609;12610;40389;72526;72527	316	220909	210038	223795	351769	288673	307390
1169	0.00105563	0.00336694	0.533153	AT2G09990.1	AT2G09990.1	AT2G09990.1	8	1	AT2G09990.1 | Symbols: | Ribosomal protein S5 domain 2-like superfamily protein | chr2:3781442-3781882 FORWARD LENGTH=146	1	8	1	53.4	6.8	146	1706;2550;11882;15933;20430;23787;24486;28995	5773;5774;5775;5776;5777;5778;5779;8463;8464;38008;38009;50332;50333;64244;64245;74709;74710;76819;76820;91324	1169	148888	150537	165863	242866	206078	224369
1838	0.0326485	0.0354252	0.53308	AT3G06580.1	AT3G06580.1	AT3G06580.1	5	5	AT3G06580.1 | Symbols: GAL1, GALK | Mevalonate/galactokinase family protein | chr3:2049141-2051867 REVERSE LENGTH=496	1	5	5	12.5	12.5	496	1831;5744;5827;10710;24143	6209;18819;19075;19076;34552;75769	1838	7954	6454	7504	9682	14139	7886
3527	0.0221302	0.0265227	0.532902	AT5G20000.1	AT5G20000.1;AT5G19990.1	AT5G20000.1;AT5G19990.1	8;8	7;7	AT5G20000.1 | Symbols: | AAA-type ATPase family protein | chr5:6756915-6759550 FORWARD LENGTH=419;AT5G19990.1 | Symbols: RPT6A, ATSUG1 | regulatory particle triple-A ATPase 6A | chr5:6752144-6754918 FORWARD LENGTH=419	2	8	7	22	19.1	419;419	7729;10977;11648;24608;25834;27059;27411;29050	24896;24897;35348;35349;35350;35351;35352;37323;37324;37325;77229;77230;77231;81412;81413;85230;85231;86342;91472	3527	14770	12681	14128	12458	33823	13877
2983	0.0011378	0.00340265	0.531916	AT4G29060.1	AT4G29060.1;AT4G29060.2	AT4G29060.1;AT4G29060.2	9;6	9;6	AT4G29060.1 | Symbols: emb2726 | elongation factor Ts family protein | chr4:14317744-14321315 FORWARD LENGTH=953;AT4G29060.2 | Symbols: emb2726 | elongation factor Ts family protein | chr4:14317744-14321315 FORWARD LENGTH=709	2	9	9	9.5	9.5	953;709	1374;3340;5042;7185;9939;11555;20999;27773;28974	4691;11039;16510;16511;23309;23310;32255;36998;65841;87593;91238;91239;91240	2983	105261	124038	123882	135424	210227	164995
4183	0.00714918	0.0116119	0.531736	ATMG00640.1	ATMG00640.1	ATMG00640.1	2	2	ATMG00640.1 | Symbols: ORF25 | hydrogen ion transporting ATP synthases, rotational mechanism;zinc ion binding | chrM:188084-188662 REVERSE LENGTH=192	1	2	2	7.8	7.8	192	8743;9146	28417;28418;29704	4183	13067	16623	17197	24185	19369	24229
4054	0.00105563	0.00336694	0.531482	AT5G62790.1	AT5G62790.1;AT5G62790.2	AT5G62790.1;AT5G62790.2	11;10	11;10	AT5G62790.1 | Symbols: DXR, PDE129 | 1-deoxy-D-xylulose 5-phosphate reductoisomerase | chr5:25214358-25217292 REVERSE LENGTH=477;AT5G62790.2 | Symbols: DXR | 1-deoxy-D-xylulose 5-phosphate reductoisomerase | chr5:25214358-25217289 REVERSE LENGTH=497	2	11	11	26.6	26.6	477;497	971;2694;2800;7524;7905;12152;12924;13029;15242;27716;28811	3372;8954;9294;24285;24286;24287;25450;38840;41219;41220;41221;41526;48118;87405;90765	4054	82764	83119	84004	116879	140471	103840
634	0.0167193	0.0216803	0.531462	AT1G48350.1	AT1G48350.1	AT1G48350.1	3	3	AT1G48350.1 | Symbols: | Ribosomal L18p/L5e family protein | chr1:17867269-17868215 FORWARD LENGTH=170	1	3	3	22.4	22.4	170	11309;19585;26225	36305;61944;61945;82482	634	14223	15077	15557	14185	34578	16073
1640	0.00137168	0.00382716	0.531142	AT2G43750.2	AT2G43750.2;AT2G43750.1	AT2G43750.2;AT2G43750.1	15;15	12;12	AT2G43750.2 | Symbols: OASB | O-acetylserine (thiol) lyase B | chr2:18129604-18132322 REVERSE LENGTH=392;AT2G43750.1 | Symbols: OASB, ACS1, CPACS1, ATCS-B | O-acetylserine (thiol) lyase B | chr2:18129604-18132322 REVERSE LENGTH=392	2	15	12	52.8	45.2	392;392	823;2831;10117;10263;11649;12076;12091;12656;14145;14850;15320;15406;23441;26418;26419	2871;2872;2873;2874;2875;9381;32816;32817;32818;32819;33248;37326;37327;38623;38624;38625;38626;38661;38662;40446;40447;40448;40449;40450;44638;46861;48298;48625;73627;73628;83093;83094;83095	1640	513462	527088	545944	579398	1026642	686559
3455	0.00205436	0.00484352	0.530617	AT5G16050.1	AT5G16050.1	AT5G16050.1	11	3	AT5G16050.1 | Symbols: GRF5, GF14 UPSILON | general regulatory factor 5 | chr5:5244008-5245402 REVERSE LENGTH=268	1	11	3	48.9	15.7	268	4330;4716;5197;14345;17542;18384;19151;20919;25238;25768;28368	14191;15388;15389;15390;15391;15392;15393;15394;17044;17045;45232;55423;55424;58558;58559;58560;58561;58562;60725;60726;60727;65601;79319;79320;81201;89432	3455	191367	202634	210223	183186	448756	240888
3458	0.0011378	0.00340265	0.530435	AT5G16260.1	AT5G16260.1	AT5G16260.1	6	6	AT5G16260.1 | Symbols: ELF9 | RNA binding (RRM/RBD/RNP motifs) family protein | chr5:5311363-5315496 FORWARD LENGTH=519	1	6	6	12.9	12.9	519	5521;7046;9319;12242;13820;27430	18078;18079;18080;18081;18082;22883;22884;22885;22886;22887;30169;39131;39132;39133;43825;43826;43827;86389;86390;86391;86392;86393	3458	280138	290653	292966	435138	384731	427711
171	0.0011378	0.00340265	0.530159	AT1G09760.1	AT1G09760.1	AT1G09760.1	13	13	AT1G09760.1 | Symbols: U2A | U2 small nuclear ribonucleoprotein A | chr1:3159476-3161603 REVERSE LENGTH=249	1	13	13	56.2	56.2	249	161;555;5257;7192;8386;12500;14209;15266;16334;16650;16974;27380;27721	545;546;547;1884;1885;1886;1887;17255;23330;27222;39859;39860;44815;44816;48191;51543;51544;51545;51546;52566;52567;52568;52569;53574;53575;53576;53577;53578;86250;86251;86252;87416	171	207577	207540	235170	331253	312015	295804
1256	0.0011378	0.00340265	0.52983	AT2G20420.1	AT2G20420.1	AT2G20420.1	16	16	AT2G20420.1 | Symbols: | ATP citrate lyase (ACL) family protein | chr2:8805574-8807858 FORWARD LENGTH=421	1	16	16	37.3	37.3	421	1270;4627;9778;10898;10899;12387;14840;15455;15931;15937;17575;20310;22672;27097;27742;28524	4383;4384;15080;15081;31690;31691;35142;35143;39525;46842;46843;46844;48763;48764;50327;50328;50344;55553;63984;63985;71101;85332;85333;85334;85335;85336;85337;87497;87498;89881	1256	158504	169999	181598	210421	278550	247492
3467	0.00105563	0.00336694	0.529145	AT5G16680.1	AT5G16680.1	AT5G16680.1	24	22	AT5G16680.1 | Symbols: | RING/FYVE/PHD zinc finger superfamily protein | chr5:5467534-5472956 REVERSE LENGTH=1311	1	24	22	17.5	16.9	1311	333;334;4139;6479;7484;8694;8695;9747;10158;11718;14891;16897;16898;18702;18838;19667;20070;22945;22980;24165;25540;25933;25934;26657	1132;1133;1134;1135;13574;13575;13576;13577;21218;21219;24197;28249;28250;28251;28252;28253;28254;31539;32918;32919;32920;37532;37533;46990;46991;53314;53315;53316;53317;53318;59519;59520;59903;59904;62161;62162;63277;71966;71967;71968;72086;72087;72088;75812;75813;75814;80332;81665;81666;81667;81668;81669;83876;83877;83878	3467	796496	794762	804398	1234607	1036306	1186196
1264	0.00128951	0.00371585	0.529048	AT2G20890.1	AT2G20890.1	AT2G20890.1	5	5	AT2G20890.1 | Symbols: PSB29, THF1 | photosystem II reaction center PSB29 protein | chr2:8987783-8989185 FORWARD LENGTH=300	1	5	5	19.3	19.3	300	2942;5945;15608;22735;23349	9810;9811;9812;9813;19456;19457;19458;19459;19460;49228;49229;49230;71278;73329	1264	231645	232465	237641	285904	415858	310848
1928	0.0140392	0.0188061	0.528909	AT3G11670.2	AT3G11670.2;AT3G11670.1	AT3G11670.2;AT3G11670.1	2;2	2;2	AT3G11670.2 | Symbols: DGD1 | UDP-Glycosyltransferase superfamily protein | chr3:3681679-3684495 REVERSE LENGTH=639;AT3G11670.1 | Symbols: DGD1 | UDP-Glycosyltransferase superfamily protein | chr3:3681090-3684495 REVERSE LENGTH=808	2	2	2	3.6	3.6	639;808	6603;21806	21569;21570;68311	1928	11140	11158	12218	15217	19123	15461
3115	0.00732617	0.0117904	0.528634	AT4G35980.1	AT4G35980.1	AT4G35980.1	1	1	AT4G35980.1 | Symbols: | unknown protein; FUNCTIONS IN: molecular_function unknown; INVOLVED IN: biological_process unknown; LOCATED IN: cellular_component unknown; EXPRESSED IN: 24 plant structures; EXPRESSED DURING: 15 growth stages; Has 30201 Blast hit	1	1	1	13.8	13.8	87	19123	60644	3115	17494	17804	17621	20526	34007	21806
612	0.00682048	0.0113987	0.528264	AT1G45000.2	AT1G45000.2;AT1G45000.1	AT1G45000.2;AT1G45000.1	7;7	1;1	AT1G45000.2 | Symbols: | AAA-type ATPase family protein | chr1:17009220-17011607 FORWARD LENGTH=335;AT1G45000.1 | Symbols: | AAA-type ATPase family protein | chr1:17009220-17011607 FORWARD LENGTH=399	2	7	1	21.8	2.4	335;399	1135;5891;7325;10977;23680;26248;27943	3887;3888;19292;23645;35348;35349;35350;35351;35352;74387;82547;82548;88142	612	21341	23038	24064	21729	49624	27355
2629	0.00105563	0.00336694	0.528159	AT4G04640.1	AT4G04640.1	AT4G04640.1	19	19	AT4G04640.1 | Symbols: ATPC1 | ATPase, F1 complex, gamma subunit protein | chr4:2350761-2351882 REVERSE LENGTH=373	1	19	19	48.8	48.8	373	1641;2052;4534;9455;10026;10090;10360;12977;13619;16799;17697;17698;20287;20625;21332;22254;25604;25971;28616	5579;5580;5581;5582;5583;5584;5585;5586;5587;5588;5589;5590;5591;5592;5593;5594;5595;6946;6947;14820;14821;14822;14823;14824;14825;30593;30594;30595;32544;32545;32546;32547;32548;32752;32753;32754;32755;32756;32757;32758;32759;32760;33570;33571;41359;41360;41361;41362;41363;43365;43366;53012;56088;56089;56090;56091;56092;56093;56094;56095;56096;56097;63941;64701;64702;66955;66956;66957;66958;6695…	2629	1625004	1642961	1728988	1983890	3143665	2078490
1445	0.0011378	0.00340265	0.528131	AT2G32700.6	AT2G32700.6;AT2G32700.5;AT2G32700.4;AT2G32700.3;AT2G32700.2;AT2G32700.1;AT2G32700.7	AT2G32700.6;AT2G32700.5;AT2G32700.4;AT2G32700.3;AT2G32700.2;AT2G32700.1;AT2G32700.7	12;12;12;12;12;12;12	12;12;12;12;12;12;12	AT2G32700.6 | Symbols: LUH | LEUNIG_homolog | chr2:13867235-13871844 FORWARD LENGTH=785;AT2G32700.5 | Symbols: LUH | LEUNIG_homolog | chr2:13867235-13871844 FORWARD LENGTH=787;AT2G32700.4 | Symbols: LUH | LEUNIG_homolog | chr2:13867235-13871844 FORWARD LEN	7	12	12	19.6	19.6	785;787;787;787;787;787;806	2122;3681;7150;11355;14126;19057;19706;19851;21492;24045;24867;26375	7155;7156;12059;12060;23182;36413;36414;36415;36416;36417;44606;60502;62285;62286;62287;62288;62289;62688;62689;62690;67415;75416;75417;78134;78135;78136;78137;82976	1445	512458	505842	513630	823544	657766	727824
3598	0.00105563	0.00336694	0.527864	AT5G25060.1	AT5G25060.1;AT5G10800.1	AT5G25060.1	20;5	20;5	AT5G25060.1 | Symbols: | RNA recognition motif (RRM)-containing protein | chr5:8634219-8639984 REVERSE LENGTH=946	2	20	20	24.2	24.2	946;947	3409;7056;7258;7567;8380;8619;9774;11112;12496;12930;15792;17189;17197;19319;20513;23569;24011;24563;25767;29030	11255;22915;22916;22917;23459;24399;24400;27194;27195;27196;28019;28020;28021;28022;31681;31682;35775;39852;39853;39854;41229;41230;41231;49773;49774;49775;49776;49777;49778;54204;54205;54228;61161;61162;61163;61164;64438;64439;64440;74034;74035;74036;74037;74038;75319;75320;77077;77078;81199;81200;91414;91415	3598	724253	765392	769113	1118125	980052	1158484
1103	0.00867257	0.0133723	0.527348	AT2G01250.1	AT2G01250.1;AT2G01250.2	AT2G01250.1;AT2G01250.2	9;6	4;3	AT2G01250.1 | Symbols: | Ribosomal protein L30/L7 family protein | chr2:132943-134264 REVERSE LENGTH=242;AT2G01250.2 | Symbols: | Ribosomal protein L30/L7 family protein | chr2:133038-134264 REVERSE LENGTH=184	2	9	4	33.9	14.9	242;184	1965;5394;6622;9667;9902;11504;20748;26010;27981	6673;6674;17704;21620;31235;31236;32167;32168;36839;36840;64985;81876;88256;88257	1103	21437	18881	18722	21936	43553	19604
2804	0.00128951	0.00371585	0.527066	AT4G18130.1	AT4G18130.1	AT4G18130.1	2	2	AT4G18130.1 | Symbols: PHYE | phytochrome E | chr4:10042312-10045948 REVERSE LENGTH=1112	1	2	2	2.2	2.2	1112	11584;21983	37092;68944	2804	49348	49763	56124	73771	71031	78891
884	0.0011378	0.00340265	0.526898	AT1G67970.1	AT1G67970.1	AT1G67970.1	10	10	AT1G67970.1 | Symbols: AT-HSFA8, HSFA8 | heat shock transcription factor A8 | chr1:25484844-25486313 REVERSE LENGTH=374	1	10	10	35.6	35.6	374	13098;15442;15706;17576;18939;19695;20150;20238;22466;23170	41756;48736;48737;48738;49508;55554;60189;60190;62256;63524;63525;63526;63527;63834;63835;63836;63837;70420;70421;70422;72678;72679	884	405257	442533	444049	679510	537055	644753
3367	0.103805	0.0865227	0.526744	AT5G11530.1	AT5G11530.1	AT5G11530.1	4	4	AT5G11530.1 | Symbols: EMF1 | embryonic flower 1 (EMF1) | chr5:3697140-3700930 FORWARD LENGTH=1096	1	4	4	4.2	4.2	1096	5865;15781;23288;25293	19207;49751;73176;79543	3367	3079	2291	2763	3883	3289	4545
53	0.00105563	0.00336694	0.526436	AT1G03630.2	AT1G03630.2;AT1G03630.1	AT1G03630.2;AT1G03630.1	14;14	9;9	AT1G03630.2 | Symbols: POR C, PORC | protochlorophyllide oxidoreductase C | chr1:907699-909245 FORWARD LENGTH=399;AT1G03630.1 | Symbols: POR C, PORC | protochlorophyllide oxidoreductase C | chr1:907699-909245 FORWARD LENGTH=401	2	14	9	37.3	30.1	399;401	1843;6142;10019;10774;11169;13640;14491;15644;15688;15689;17102;21182;21733;24014	6241;6242;20138;20139;20140;20141;32516;32517;34757;34758;35974;35975;43407;45709;45710;45711;49329;49330;49454;49455;49456;49457;49458;49459;49460;49461;49462;53968;53969;66475;66476;68038;75325;75326	53	130931	133205	141417	174814	216214	193117
2583	0.00155499	0.00408638	0.525682	AT4G00990.1	AT4G00990.1	AT4G00990.1	4	4	AT4G00990.1 | Symbols: | Transcription factor jumonji (jmjC) domain-containing protein | chr4:427035-431535 FORWARD LENGTH=840	1	4	4	8.1	8.1	840	214;4608;5567;21788	717;718;719;15040;18267;68253	2583	41945	42342	43732	61081	61721	61496
449	0.00521492	0.00929054	0.525434	AT1G24360.1	AT1G24360.1	AT1G24360.1	6	6	AT1G24360.1 | Symbols: | NAD(P)-binding Rossmann-fold superfamily protein | chr1:8640820-8643283 FORWARD LENGTH=319	1	6	6	22.3	22.3	319	1128;2440;9789;19510;26031;28145	3867;3868;8063;31735;31736;61720;81931;88716	449	20144	19661	20500	27690	32378	26733
2774	0.0011378	0.00340265	0.525088	AT4G17390.1	AT4G17390.1;AT4G16720.1	AT4G17390.1;AT4G16720.1	6;6	6;6	AT4G17390.1 | Symbols: | Ribosomal protein L23/L15e family protein | chr4:9714407-9715545 REVERSE LENGTH=204;AT4G16720.1 | Symbols: | Ribosomal protein L23/L15e family protein | chr4:9400156-9401315 REVERSE LENGTH=204	2	6	6	33.3	33.3	204;204	9963;10202;17011;27887;29039;29074	32327;32328;32329;33038;53699;53700;87954;87955;87956;87957;91432;91539;91540;91541	2774	178440	131653	145163	183923	265547	205653
3946	0.00128951	0.00371585	0.524677	AT5G55660.1	AT5G55660.1	AT5G55660.1	11	11	AT5G55660.1 | Symbols: | DEK domain-containing chromatin associated protein | chr5:22539375-22543142 FORWARD LENGTH=778	1	11	11	14	14	778	398;3866;5389;7063;7420;10911;13474;16848;16880;17381;25526	1369;1370;12723;12724;17689;22933;22934;23977;23978;35180;43003;43004;53175;53176;53177;53178;53261;53262;54809;80286;80287;80288	3946	409872	429105	451439	654825	483329	718253
791	0.0011378	0.00340265	0.523048	AT1G60200.1	AT1G60200.1	AT1G60200.1	6	6	AT1G60200.1 | Symbols: | splicing factor PWI domain-containing protein / RNA recognition motif (RRM)-containing protein | chr1:22200882-22205241 REVERSE LENGTH=899	1	6	6	6.5	6.5	899	5771;12890;15129;19665;25068;25888	18880;41123;47816;62154;62155;78713;78714;81546	791	141957	147890	141542	228331	181033	210537
3093	0.0683375	0.0621679	0.522146	AT4G34950.1	AT4G34950.1	AT4G34950.1	3	1	AT4G34950.1 | Symbols: | Major facilitator superfamily protein | chr4:16642544-16644759 REVERSE LENGTH=567	1	3	1	6.5	3	567	827;10457;22165	2886;2887;33844;69557;69558;69559	3093	5888	6111	5158	6544	12900	5195
1157	0.0294058	0.0329462	0.521852	AT2G06210.1	AT2G06210.1	AT2G06210.1	2	2	AT2G06210.1 | Symbols: ELF8, VIP6 | binding | chr2:2429108-2436588 REVERSE LENGTH=1091	1	2	2	2.3	2.3	1091	3209;4551	10638;14860;14861	1157	8175	7668	8198	11193	9415	13910
499	0.0185651	0.0234024	0.521373	AT2G34250.2	AT2G34250.2;AT2G34250.1;AT1G29310.1	AT2G34250.2;AT2G34250.1;AT1G29310.1	3;3;3	3;3;3	AT2G34250.2 | Symbols: | SecY protein transport family protein | chr2:14462635-14464572 FORWARD LENGTH=475;AT2G34250.1 | Symbols: | SecY protein transport family protein | chr2:14462635-14464572 FORWARD LENGTH=475;AT1G29310.1 | Symbols: | SecY protein t	3	3	3	6.1	6.1	475;475;475	874;2236;10532	3073;7425;7426;7427;7428;34061;34062	499	11550	12587	11825	14144	23943	13530
1742	0.00128951	0.00371585	0.519086	AT3G01830.1	AT3G01830.1;AT3G01830.2	AT3G01830.1;AT3G01830.2	7;6	7;6	AT3G01830.1 | Symbols: | Calcium-binding EF-hand family protein | chr3:296114-296554 FORWARD LENGTH=146;AT3G01830.2 | Symbols: | Calcium-binding EF-hand family protein | chr3:296114-299147 FORWARD LENGTH=137	2	7	7	50.7	50.7	146;137	2862;3637;16877;16878;17142;21322;22056	9470;9471;9472;11920;11921;11922;53253;53254;53255;53256;53257;53258;53259;54096;54097;54098;66920;69173;69174	1742	309429	292294	305958	464604	407059	429087
572	0.00137168	0.00382716	0.518607	AT1G34130.1	AT1G34130.1	AT1G34130.1	2	2	AT1G34130.1 | Symbols: STT3B | staurosporin and temperature sensitive 3-like b | chr1:12430000-12432985 FORWARD LENGTH=735	1	2	2	2.4	2.4	735	9143;10933	29697;35228	572	70271	80038	83028	101619	84451	148202
164	0.00255373	0.00565035	0.518383	AT1G09520.1	AT1G09520.1	AT1G09520.1	2	2	AT1G09520.1 | Symbols: | LOCATED IN: chloroplast; EXPRESSED IN: 21 plant structures; EXPRESSED DURING: 12 growth stages; CONTAINS InterPro DOMAIN/s: Zinc finger, PHD-type, conserved site (InterPro:IPR019786); BEST Arabidopsis thaliana protein match is: PH	1	2	2	8.1	8.1	260	5366;5413	17603;17769	164	36563	34472	43088	65575	35660	62229
2567	0.00128951	0.00371585	0.517426	AT3G63500.1	AT3G63500.1;AT3G63500.2	AT3G63500.1;AT3G63500.2	5;5	5;5	AT3G63500.1 | Symbols: | Protein of unknown function (DUF1423) | chr3:23446331-23449166 REVERSE LENGTH=887;AT3G63500.2 | Symbols: | Protein of unknown function (DUF1423) | chr3:23446331-23449991 REVERSE LENGTH=1162	2	5	5	6.5	6.5	887;1162	216;6553;10326;18937;28756	722;723;21423;21424;33480;60186;90614;90615	2567	66676	73020	73065	115078	78840	110628
3138	0.00101138	0.00336694	0.517226	AT4G37120.1	AT4G37120.1	AT4G37120.1	29	17	AT4G37120.1 | Symbols: SMP2 | Pre-mRNA splicing Prp18-interacting factor | chr4:17486679-17489123 FORWARD LENGTH=536	1	29	17	45.7	27.8	536	376;989;2423;3738;4554;5558;5574;6291;9137;9169;11406;11834;11835;12728;13318;13319;13378;13781;13782;14863;18739;19544;21338;22366;28165;28492;28658;28782;28980	1303;3462;3463;3464;3465;3466;3467;8026;8027;8028;12229;14867;18243;18291;20643;20644;20645;29676;29677;29678;29679;29680;29681;29682;29683;29761;36546;36547;36548;37887;37888;37889;37890;37891;37892;37893;37894;37895;37896;37897;37898;37899;37900;40653;40654;40655;40656;42506;42507;42508;42509;42510;42707;42708;43756;43757;43758;43759;43760;43761;46903;59607;59608;59609;59610;61799;66981;66982;6…	3138	2156374	2129963	2050078	3121976	2767923	3178780
2873	0.00128951	0.00371585	0.516588	AT4G23460.1	AT4G23460.1	AT4G23460.1	14	5	AT4G23460.1 | Symbols: | Adaptin family protein | chr4:12243899-12248898 REVERSE LENGTH=893	1	14	5	16.6	6	893	5719;9577;10491;10798;12965;13158;14970;15808;18185;18233;18525;22189;22710;27039	18721;18722;18723;18724;30925;33948;34813;34814;34815;41331;41978;41979;41980;41981;47320;47321;49808;49809;57914;58053;58054;58055;59005;69617;69618;69619;71206;71207;71208;85173;85174	2873	319102	321327	358995	505500	441781	482463
327	0.0831163	0.0726063	0.51577	AT1G17760.1	AT1G17760.1	AT1G17760.1	1	1	AT1G17760.1 | Symbols: CSTF77, ATCSTF77 | Tetratricopeptide repeat (TPR)-like superfamily protein | chr1:6110208-6116271 REVERSE LENGTH=734	1	1	1	1.9	1.9	734	10347	33541;33542	327	3519	3389	3819	4600	5434	5303
3296	0.00128951	0.00371585	0.515603	AT5G07940.3	AT5G07940.3;AT5G07940.2;AT5G07940.1	AT5G07940.3;AT5G07940.2;AT5G07940.1	14;14;14	10;10;10	AT5G07940.3 | Symbols: | FUNCTIONS IN: molecular_function unknown; INVOLVED IN: biological_process unknown; LOCATED IN: cellular_component unknown; EXPRESSED IN: pollen tube; BEST Arabidopsis thaliana protein match is: dentin sialophosphoprotein-related (	3	14	10	10.9	8.3	1526;1526;1526	288;2407;3548;3692;5019;11126;12773;18491;19504;19754;22208;22797;25940;26059	958;959;960;7968;7969;7970;7971;11661;11662;12082;12083;16449;16450;16451;35806;40794;40795;58912;58913;61706;61707;61708;61709;61710;62425;62426;62427;69662;71484;71485;81686;81687;82047;82048	3296	376651	381002	372237	558530	505360	551391
3405	0.00170038	0.00418351	0.515488	AT5G13490.1	AT5G13490.1;AT5G13490.2;AT4G28390.1	AT5G13490.1;AT5G13490.2;AT4G28390.1	9;9;6	4;4;1	AT5G13490.1 | Symbols: AAC2 | ADP/ATP carrier 2 | chr5:4336034-4337379 FORWARD LENGTH=385;AT5G13490.2 | Symbols: AAC2 | ADP/ATP carrier 2 | chr5:4336034-4337379 FORWARD LENGTH=385;AT4G28390.1 | Symbols: AAC3, ATAAC3 | ADP/ATP carrier 3 | chr4:14041486-1404	3	9	4	23.4	11.4	385;385;379	2617;9193;10363;15680;17606;21038;22872;23664;28437	8664;8665;8666;8667;29814;29815;33578;49438;49439;49440;49441;49442;55662;55663;55664;55665;55666;55667;55668;55669;55670;55671;55672;65970;65971;71726;71727;74328;74329;74330;74331;89628	3405	134590	126118	143751	122487	276901	178777
2539	0.0011378	0.00340265	0.514443	AT3G62140.1	AT3G62140.1	AT3G62140.1	12	12	AT3G62140.1 | Symbols: | CONTAINS InterPro DOMAIN/s: NEFA-interacting nuclear protein NIP30, N-terminal (InterPro:IPR019331); Has 398 Blast hits to 395 proteins in 139 species: Archae - 0; Bacteria - 6; Metazoa - 193; Fungi - 83; Plants - 36; Viruses - 0;	1	12	12	44.9	44.9	214	1416;1417;1739;5207;15727;15728;18125;19600;19601;20859;25772;25913	4796;4797;4798;4799;4800;5892;5893;5894;5895;17084;17085;17086;17087;17088;17089;17090;17091;49586;49587;49588;49589;49590;49591;57731;57732;57733;61970;61971;61972;61973;61974;61975;61976;65344;65345;65346;81218;81219;81220;81618;81619;81620	2539	635395	628335	598650	903037	846880	910386
3298	0.00128951	0.00371585	0.514353	AT5G07980.1	AT5G07980.1	AT5G07980.1	25	20	AT5G07980.1 | Symbols: | dentin sialophosphoprotein-related | chr5:2549432-2554669 REVERSE LENGTH=1501	1	25	20	19.5	16	1501	287;1935;3693;3929;4186;8382;9608;10249;10332;11127;11189;12773;17806;18151;18253;19754;19937;20746;22207;23158;23793;24452;25079;25939;26059	957;6585;6586;12084;12917;13709;13710;13711;27201;27202;31069;33195;33498;35807;36025;36026;40794;40795;56542;57802;58123;58124;58125;62425;62426;62427;62892;64981;64982;69661;72624;72625;72626;74723;74724;76706;78746;78747;81684;81685;82047;82048	3298	407690	466676	448125	672044	561059	655881
2279	0.0424273	0.042347	0.514215	AT3G46510.1	AT3G46510.1;AT3G54850.1	AT3G46510.1	3;1	2;0	AT3G46510.1 | Symbols: PUB13, ATPUB13 | plant U-box 13 | chr3:17124106-17126539 REVERSE LENGTH=660	2	3	2	5.5	2.9	660;632	6881;12614;14576	22461;22462;40333;46052	2279	8381	7815	7159	8741	16820	7795
1428	0.00145386	0.00389831	0.513562	AT2G31610.1	AT2G31610.1	AT2G31610.1	15	2	AT2G31610.1 | Symbols: | Ribosomal protein S3 family protein | chr2:13450384-13451669 FORWARD LENGTH=250	1	15	2	56.4	9.2	250	3730;6439;6782;7936;8491;8731;8987;9055;9303;10025;12424;13553;15653;24766;24860	12197;12198;12199;12200;12201;12202;12203;21092;21093;21094;21095;21096;22120;22121;22122;22123;22124;22125;22126;25564;25565;25566;27569;28375;29258;29259;29260;29436;29437;29438;29439;29440;29441;30126;30127;30128;32540;32541;32542;32543;39607;39608;43180;49356;49357;77752;77753;78122;78123;78124;78125	1428	445525	483523	515418	554089	870249	637739
2915	0.00934893	0.0140991	0.511822	AT4G25340.2	AT4G25340.2;AT4G25340.1	AT4G25340.2;AT4G25340.1	4;4	4;4	AT4G25340.2 | Symbols: FKBP53 | FK506 BINDING PROTEIN 53 | chr4:12959863-12962632 REVERSE LENGTH=444;AT4G25340.1 | Symbols: FKBP53, ATFKBP53 | FK506 BINDING PROTEIN 53 | chr4:12959657-12962632 REVERSE LENGTH=477	2	4	4	11.9	11.9	444;477	112;2045;17474;21730	427;428;6929;6930;55140;68035	2915	14981	14836	16838	22389	19573	24561
2509	0.00128951	0.00371585	0.511738	AT3G60410.3	AT3G60410.3;AT3G60410.2;AT3G60410.1	AT3G60410.3;AT3G60410.2;AT3G60410.1	4;4;4	4;4;4	AT3G60410.3 | Symbols: | Protein of unknown function (DUF1639) | chr3:22331612-22332680 FORWARD LENGTH=324;AT3G60410.2 | Symbols: | Protein of unknown function (DUF1639) | chr3:22331612-22332680 FORWARD LENGTH=324;AT3G60410.1 | Symbols: | Protein of unk	3	4	4	15.4	15.4	324;324;324	13615;14844;16500;20641	43358;43359;43360;46849;52105;52106;64741	2509	183595	183902	167138	270724	232758	258783
3240	0.00128951	0.00371585	0.511586	AT5G04290.1	AT5G04290.1	AT5G04290.1	6	6	AT5G04290.1 | Symbols: KTF1, SPT5L | kow domain-containing transcription factor 1 | chr5:1196069-1202653 FORWARD LENGTH=1493	1	6	6	5.6	5.6	1493	743;3719;11652;13575;13954;19242	2591;12164;37332;43261;44195;60977	3240	74120	82110	73002	123303	92090	111404
951	0.00442478	0.00809249	0.511054	AT1G72450.1	AT1G72450.1	AT1G72450.1	2	2	AT1G72450.1 | Symbols: JAZ6, TIFY11B | jasmonate-zim-domain protein 6 | chr1:27274336-27276136 REVERSE LENGTH=269	1	2	2	7.8	7.8	269	5387;26929	17686;84812	951	24051	23736	21864	34432	29530	35297
1127	0.00337547	0.00664179	0.510545	AT2G03340.1	AT2G03340.1	AT2G03340.1	5	3	AT2G03340.1 | Symbols: WRKY3 | WRKY DNA-binding protein 3 | chr2:1014724-1016936 REVERSE LENGTH=513	1	5	3	9.9	5.8	513	2403;2883;3063;22023;27377	7958;7959;9550;9551;9552;10129;10130;69055;69056;69057;69058;69059;86240	1127	23484	30798	28377	31766	40001	45988
2753	0.018464	0.023368	0.510134	AT4G15550.1	AT4G15550.1	AT4G15550.1	3	3	AT4G15550.1 | Symbols: IAGLU | indole-3-acetate beta-D-glucosyltransferase | chr4:8877877-8879301 REVERSE LENGTH=474	1	3	3	6.3	6.3	474	7103;7532;13185	23060;24304;42116	2753	12424	11756	12144	20118	19132	12482
1431	0.104387	0.0867332	0.510044	AT2G31740.1	AT2G31740.1	AT2G31740.1	4	4	AT2G31740.1 | Symbols: | S-adenosyl-L-methionine-dependent methyltransferases superfamily protein | chr2:13491053-13495009 REVERSE LENGTH=760	1	4	4	7.2	7.2	760	38;3907;9210;17673	157;158;12838;12839;29864;55977	1431	3278	3737	3801	4665	7159	3579
3600	0.00128951	0.00371585	0.509216	AT5G25150.1	AT5G25150.1	AT5G25150.1	4	4	AT5G25150.1 | Symbols: TAF5 | TBP-associated factor 5 | chr5:8677117-8682058 FORWARD LENGTH=669	1	4	4	6.9	6.9	669	14944;17098;17310;21515	47187;53957;53958;53959;53960;54609;67482	3600	91140	96188	100087	143819	112612	152640
2022	0.00128951	0.00371585	0.509144	AT3G15880.2	AT3G15880.2;AT3G15880.1;AT3G15880.3	AT3G15880.2;AT3G15880.1;AT3G15880.3	29;29;28	19;19;18	AT3G15880.2 | Symbols: WSIP2, TPR4 | WUS-interacting protein 2 | chr3:5364454-5371869 REVERSE LENGTH=1137;AT3G15880.1 | Symbols: WSIP2, TPR4 | WUS-interacting protein 2 | chr3:5364792-5371869 REVERSE LENGTH=1135;AT3G15880.3 | Symbols: WSIP2 | WUS-interacti	3	29	19	27.1	20.4	1137;1135;1125	5972;6114;6347;6914;6927;8601;9899;12028;12234;12371;12838;13804;15045;15347;15490;16025;16203;20988;21683;22190;23408;25427;25876;26148;27990;28000;28411;28617;28687	19568;20065;20066;20849;22524;22525;22526;22544;27962;27963;27964;32131;32132;38470;38471;38472;38473;39095;39479;39480;40961;40962;43793;47515;47516;47517;47518;48373;48374;48375;48376;48877;50568;50569;50570;51109;65805;65806;65807;65808;65809;67915;69620;73539;73540;73541;79980;79981;81527;81528;82243;82244;82245;82246;82247;82248;82249;82250;88294;88295;88318;88319;88320;88321;88322;89558;901…	2022	609473	650930	677021	1002946	827174	927233
2125	0.00229456	0.00515625	0.508883	AT3G21220.1	AT3G21220.1;AT1G51660.1	AT3G21220.1;AT1G51660.1	2;1	2;1	AT3G21220.1 | Symbols: ATMKK5, ATMAP2K_ALPHA, MAP2K_A, MKK5, ATMEK5, MEK5 | MAP kinase kinase 5 | chr3:7445917-7446963 FORWARD LENGTH=348;AT1G51660.1 | Symbols: ATMKK4, MKK4, ATMEK4 | mitogen-activated protein kinase kinase 4 | chr1:19154575-19155675 FORWA	2	2	2	5.2	5.2	348;366	12044;22243	38500;38501;38502;69764	2125	38539	36534	36657	59941	46190	52855
2056	0.0132111	0.0178785	0.508522	AT3G17590.1	AT3G17590.1;AT3G17590.2	AT3G17590.1;AT3G17590.2	3;3	3;3	AT3G17590.1 | Symbols: BSH, CHE1 | transcription regulatory protein SNF5, putative (BSH) | chr3:6017313-6019591 REVERSE LENGTH=240;AT3G17590.2 | Symbols: BSH | transcription regulatory protein SNF5, putative (BSH) | chr3:6017313-6019591 REVERSE LENGTH=242	2	3	3	17.9	17.9	240;242	3128;7129;14673	10360;10361;23126;46341	2056	15386	15582	16023	19478	31480	15891
2049	0.00205436	0.00484352	0.507244	AT3G16950.1	AT3G16950.1;AT3G16950.2;AT4G16155.1	AT3G16950.1;AT3G16950.2;AT4G16155.1	4;4;4	4;4;4	AT3G16950.1 | Symbols: LPD1, ptlpd1 | lipoamide dehydrogenase 1 | chr3:5786761-5790383 REVERSE LENGTH=570;AT3G16950.2 | Symbols: LPD1, ptlpd1 | lipoamide dehydrogenase 1 | chr3:5786508-5790383 REVERSE LENGTH=623;AT4G16155.1 | Symbols: | dihydrolipoyl dehy	3	4	4	8.6	8.6	570;623;630	3647;3821;4800;9574	11939;11940;11941;12562;12563;15664;15665;30921	2049	89158	95212	94239	93373	198198	104425
780	0.00229456	0.00515625	0.506	AT1G59710.1	AT1G59710.1	AT1G59710.1	1	1	AT1G59710.1 | Symbols: | Protein of unknown function (DUF569) | chr1:21938623-21939673 FORWARD LENGTH=300	1	1	1	5	5	300	28710	90448	780	51690	53923	61273	50450	113811	72735
768	0.00137168	0.00382716	0.505871	AT1G57860.1	AT1G57860.1;AT1G57660.1;AT1G09690.1;AT1G09590.1	AT1G57860.1;AT1G57660.1;AT1G09690.1;AT1G09590.1	6;6;4;4	6;6;4;4	AT1G57860.1 | Symbols: | Translation protein SH3-like family protein | chr1:21430034-21430827 REVERSE LENGTH=164;AT1G57660.1 | Symbols: | Translation protein SH3-like family protein | chr1:21355567-21356364 FORWARD LENGTH=164;AT1G09690.1 | Symbols: | Tr	4	6	6	22	22	164;164;164;164	2162;2738;9508;11131;20298;26213	7242;7243;9077;9078;9079;30745;35814;35815;35816;63958;82436;82437;82438;82439;82440;82441;82442	768	188162	209379	203551	265172	311475	276892
96	0.00137168	0.00382716	0.505767	AT1G06230.3	AT1G06230.3;AT1G06230.2;AT1G06230.1	AT1G06230.3;AT1G06230.2;AT1G06230.1	7;7;7	7;7;7	AT1G06230.3 | Symbols: GTE4 | global transcription factor group E4 | chr1:1907626-1910183 FORWARD LENGTH=766;AT1G06230.2 | Symbols: GTE4 | global transcription factor group E4 | chr1:1907626-1910183 FORWARD LENGTH=766;AT1G06230.1 | Symbols: GTE4 | global t	3	7	7	10.7	10.7	766;766;766	2042;2043;5320;5963;13761;18437;21996	6923;6924;6925;6926;17453;19536;19537;43692;58734;68988;68989;68990;68991	96	176345	189896	193633	267132	231771	296050
3679	0.0320354	0.0349276	0.505422	AT5G37190.1	AT5G37190.1	AT5G37190.1	3	1	AT5G37190.1 | Symbols: CIP4 | COP1-interacting protein 4 | chr5:14723362-14726694 REVERSE LENGTH=876	1	3	1	4.6	1.6	876	4651;5265;27244	15138;15139;17272;17273;85851	3679	9167	10067	9345	10098	11034	19437
3751	0.00213654	0.00497059	0.505351	AT5G42960.1	AT5G42960.1	AT5G42960.1	1	1	AT5G42960.1 | Symbols: | unknown protein; FUNCTIONS IN: molecular_function unknown; INVOLVED IN: biological_process unknown; LOCATED IN: mitochondrion, chloroplast, plastid, chloroplast envelope; EXPRESSED IN: 24 plant structures; EXPRESSED DURING: 13 gro	1	1	1	6.6	6.6	213	24353	76437;76438;76439	3751	57512	62414	67442	60623	128152	77188
3606	0.00137168	0.00382716	0.505191	AT5G25520.2	AT5G25520.2;AT5G25520.1;AT2G25640.1	AT5G25520.2;AT5G25520.1	10;7;1	9;6;0	AT5G25520.2 | Symbols: | SPOC domain / Transcription elongation factor S-II protein | chr5:8885550-8889484 FORWARD LENGTH=997;AT5G25520.1 | Symbols: | SPOC domain / Transcription elongation factor S-II protein | chr5:8885550-8888157 FORWARD LENGTH=735	3	10	9	8.6	7.9	997;735;745	3424;4647;5134;17644;19747;21430;22139;23425;24496;24551	11287;15126;15127;16808;55824;62406;62407;62408;62409;67246;67247;67248;67249;67250;69485;69486;73584;76854;77029	3606	179599	149732	170656	249720	201969	257948
2882	0.00165613	0.00418351	0.504045	AT4G23860.3	AT4G23860.3;AT4G23860.2;AT4G23860.1	AT4G23860.3;AT4G23860.2;AT4G23860.1	8;8;8	8;8;8	AT4G23860.3 | Symbols: | PHD finger protein-related | chr4:12409336-12411336 FORWARD LENGTH=452;AT4G23860.2 | Symbols: | PHD finger protein-related | chr4:12409336-12411336 FORWARD LENGTH=452;AT4G23860.1 | Symbols: | PHD finger protein-related | chr4:12	3	8	8	25	25	452;452;452	1313;3535;3789;11625;13948;23858;25856;27554	4522;4523;11638;11639;12483;37223;37224;44181;44182;74870;81462;86841	2882	49082	55665	60881	82638	60911	91342
3620	0.00271808	0.00590659	0.503102	AT5G26742.2	AT5G26742.2;AT5G26742.1;AT5G26742.3	AT5G26742.2;AT5G26742.1;AT5G26742.3	10;10;9	10;10;9	AT5G26742.2 | Symbols: emb1138 | DEAD box RNA helicase (RH3) | chr5:9285540-9288871 REVERSE LENGTH=748;AT5G26742.1 | Symbols: emb1138 | DEAD box RNA helicase (RH3) | chr5:9285540-9288871 REVERSE LENGTH=747;AT5G26742.3 | Symbols: emb1138 | DEAD box RNA heli	3	10	10	14.6	14.6	748;747;655	10922;11897;12111;12652;14803;17123;23500;24305;24395;28613	35199;38052;38053;38731;40439;40440;46706;54030;73791;76280;76281;76559;90152;90153	3620	46450	55315	56564	51295	111220	61878
3975	0.0962579	0.0814209	0.501765	AT5G57350.1	AT5G57350.1;AT5G57350.2;AT4G11730.1	AT5G57350.1;AT5G57350.2	15;15;2	2;2;1	AT5G57350.1 | Symbols: AHA3, ATAHA3, HA3 | H(+)-ATPase 3 | chr5:23231208-23236381 REVERSE LENGTH=949;AT5G57350.2 | Symbols: HA3 | H(+)-ATPase 3 | chr5:23231208-23236381 REVERSE LENGTH=949	3	15	2	18.8	3.5	949;949;813	153;435;448;1427;2264;12566;13343;15093;15603;16573;24214;25842;25988;26545;28189	534;1489;1490;1491;1492;1519;1520;1521;1522;1523;1524;1525;1526;1527;4816;40133;40134;40135;40136;40137;40138;40139;42578;42579;42580;42581;42582;47698;47699;47700;49209;49210;49211;49212;49213;49214;49215;49216;52314;52315;52316;75963;75964;75965;75966;75967;81429;81813;81814;81815;81816;81817;83453;83454;88820	3975	4710	4622	6021	5210	11694	4835
2584	0.00145386	0.00389831	0.501578	AT4G01050.1	AT4G01050.1	AT4G01050.1	6	6	AT4G01050.1 | Symbols: TROL | thylakoid rhodanese-like | chr4:455874-458175 FORWARD LENGTH=466	1	6	6	11.4	11.4	466	1594;6791;15257;15642;20136;23558	5374;5375;22166;22167;48152;48153;48154;48155;49326;49327;63455;63456;63457;63458;63459;74001	2584	192970	218270	216349	260403	305433	322680
290	0.00314159	0.00636364	0.501392	AT1G16300.1	AT1G16300.1;AT1G79530.1	AT1G16300.1;AT1G79530.1	4;3	3;2	AT1G16300.1 | Symbols: GAPCP-2 | glyceraldehyde-3-phosphate dehydrogenase of plastid 2 | chr1:5574433-5577406 FORWARD LENGTH=420;AT1G79530.1 | Symbols: GAPCP-1 | glyceraldehyde-3-phosphate dehydrogenase of plastid 1 | chr1:29916232-29919088 REVERSE LENGTH=	2	4	3	10.5	8.6	420;422	17039;25208;26775;27150	53781;79208;79209;79210;79211;79212;79213;79214;79215;79216;79217;79218;79219;79220;79221;79222;79223;79224;79225;79226;79227;84302;85510;85511;85512;85513;85514	290	39902	43086	41513	42367	51216	82658
2146	0.0152276	0.0200083	0.501072	AT3G22520.1	AT3G22520.1	AT3G22520.1	1	1	AT3G22520.1 | Symbols: | unknown protein; INVOLVED IN: biological_process unknown; LOCATED IN: chloroplast stroma, chloroplast, chloroplast envelope; EXPRESSED IN: 24 plant structures; EXPRESSED DURING: 13 growth stages; BEST Arabidopsis thaliana protein	1	1	1	2.3	2.3	600	9273	30047;30048	2146	13053	15359	13867	17051	16633	26152
552	0.00155499	0.00408638	0.50047	AT1G32490.2	AT1G32490.2;AT1G32490.1;AT2G35340.1	AT1G32490.2;AT1G32490.1	7;7;3	7;7;3	AT1G32490.2 | Symbols: ESP3 | RNA helicase family protein | chr1:11742356-11749286 REVERSE LENGTH=1034;AT1G32490.1 | Symbols: EMB2733, ESP3 | RNA helicase family protein | chr1:11742356-11749286 REVERSE LENGTH=1044	3	7	7	6.2	6.2	1034;1044;1044	6822;8197;11883;13848;15681;28869;29051	22277;26496;38010;43908;49443;90929;91473	552	53623	61370	56614	77570	78421	86777
673	0.00155499	0.00408638	0.500105	AT1G50410.1	AT1G50410.1	AT1G50410.1	13	11	AT1G50410.1 | Symbols: | SNF2 domain-containing protein / helicase domain-containing protein / zinc finger protein-related | chr1:18672828-18677365 FORWARD LENGTH=981	1	13	11	13	11.5	981	1353;5560;5911;12589;15489;16794;18756;21384;24175;24363;27860;28324;28773	4639;18245;18246;19357;40210;40211;40212;48876;53000;59647;67120;67121;75838;75839;75840;76459;87868;87869;89169;90648	673	197362	214836	200078	295681	247558	322713
2012	0.0223894	0.0266116	0.499965	AT3G15360.1	AT3G15360.1	AT3G15360.1	1	1	AT3G15360.1 | Symbols: ATHM4, TRX-M4, ATM4 | thioredoxin M-type 4 | chr3:5188448-5189457 FORWARD LENGTH=193	1	1	1	4.7	4.7	193	23459	73665;73666;73667;73668	2012	10182	11647	9160	14595	16929	12300
3387	0.00145386	0.00389831	0.499837	AT5G12470.1	AT5G12470.1	AT5G12470.1	3	3	AT5G12470.1 | Symbols: | Protein of unknown function (DUF3411) | chr5:4044950-4047290 REVERSE LENGTH=386	1	3	3	8.3	8.3	386	7314;15521;28843	23594;23595;23596;48950;48951;48952;48953;48954;90854;90855;90856	3387	58310	64704	68937	90947	88728	91754
4145	0.0011378	0.00340265	0.499023	ATCG00280.1	ATCG00280.1	ATCG00280.1	14	14	ATCG00280.1 | Symbols: PSBC | photosystem II reaction center protein C | chrC:33720-35141 FORWARD LENGTH=473	1	14	14	28.5	28.5	473	6;2022;2023;3468;3878;3879;4446;9837;10427;13440;15080;15414;20841;22602	25;26;27;28;29;30;31;32;33;34;35;36;6877;6878;6879;6880;6881;6882;11412;11413;11414;11415;11416;11417;11418;11419;12764;12765;12766;12767;12768;12769;12770;12771;12772;12773;12774;14540;14541;14542;14543;14544;31910;31911;31912;31913;31914;31915;31916;31917;31918;31919;31920;31921;31922;31923;31924;33764;33765;33766;33767;33768;42888;47658;47659;47660;47661;47662;47663;47664;47665;47666;47667;476…	4145	1343679	1413976	1483161	1691156	2289595	2012610
3552	0.00155499	0.00408638	0.498828	AT5G22010.1	AT5G22010.1	AT5G22010.1	13	13	AT5G22010.1 | Symbols: AtRFC1, RFC1 | replication factor C1 | chr5:7280632-7287037 REVERSE LENGTH=956	1	13	13	14.9	14.9	956	116;2773;7671;7672;8597;9782;9869;12128;17849;24016;25211;25878;27737	439;9194;9195;9196;24726;24727;24728;27938;27939;27940;31706;31707;32012;38773;56660;75329;75330;79239;79240;81532;87486;87487;87488	3552	280186	287526	274988	397617	379081	414092
204	0.00867257	0.0133723	0.498494	AT1G11750.1	AT1G11750.1;AT1G11750.2	AT1G11750.1;AT1G11750.2	6;6	6;6	AT1G11750.1 | Symbols: CLPP6, NCLPP1, NCLPP6 | CLP protease proteolytic subunit 6 | chr1:3967609-3969535 FORWARD LENGTH=271;AT1G11750.2 | Symbols: CLPP6 | CLP protease proteolytic subunit 6 | chr1:3967609-3969535 FORWARD LENGTH=289	2	6	6	35.4	35.4	271;289	10348;12129;17827;20159;26325;26484	33543;33544;38774;38775;56587;63589;82816;83289;83290	204	22897	21769	24591	24790	49046	24006
1965	0.00163085	0.00416801	0.498092	AT3G13200.1	AT3G13200.1	AT3G13200.1	5	5	AT3G13200.1 | Symbols: EMB2769 | Cwf15 / Cwc15 cell cycle control family protein | chr3:4242239-4243976 FORWARD LENGTH=230	1	5	5	27	27	230	7149;10345;10704;12490;20361	23179;23180;23181;33538;34544;39839;64086;64087;64088	1965	60348	56721	52624	74348	77305	88012
4119	0.00271808	0.00590659	0.498033	AT5G66570.1	AT5G66570.1	AT5G66570.1	17	7	AT5G66570.1 | Symbols: PSBO-1, OEE1, OEE33, OE33, PSBO1, MSP-1 | PS II oxygen-evolving complex 1 | chr5:26568744-26570124 FORWARD LENGTH=332	1	17	7	56	25.3	332	8085;8606;9327;9767;9769;10573;10714;10813;12664;16815;16821;17929;18800;19608;20538;21967;27079	26130;26131;26132;26133;27978;27979;27980;30193;30194;30195;31650;31651;31652;31653;31654;31658;31659;31660;31661;31662;31663;31664;31665;34167;34168;34169;34556;34846;34847;40463;40464;40465;40466;40467;53062;53063;53064;53065;53076;57072;57073;57074;57075;57076;59781;59782;59783;59784;59785;59786;61999;62000;62001;62002;62003;62004;64488;64489;64490;64491;68903;68904;68905;68906;68907;68908;852…	4119	1211126	1279173	1216042	1146243	2698586	1389588
2701	0.00137168	0.00382716	0.497208	AT4G12610.1	AT4G12610.1;AT4G12610.2	AT4G12610.1;AT4G12610.2	6;6	6;6	AT4G12610.1 | Symbols: RAP74, ATRAP74 | transcription activators;DNA binding;RNA polymerase II transcription factors;catalytics;transcription initiation factors | chr4:7455565-7457465 FORWARD LENGTH=400;AT4G12610.2 | Symbols: RAP74, ATRAP74 | transcription	2	6	6	22.5	22.5	400;506	219;692;5203;5924;17893;19729	728;729;2431;2432;17077;19405;56793;56794;62352;62353	2701	119443	125347	132570	193076	157096	182464
1071	0.00205436	0.00484352	0.497056	AT1G79550.2	AT1G79550.2;AT1G79550.1	AT1G79550.2;AT1G79550.1	19;19	13;13	AT1G79550.2 | Symbols: PGK | phosphoglycerate kinase | chr1:29924347-29926295 REVERSE LENGTH=401;AT1G79550.1 | Symbols: PGK | phosphoglycerate kinase | chr1:29924347-29926295 REVERSE LENGTH=401	2	19	13	52.1	40.4	401;401	350;2074;6502;7989;8043;9116;11028;11029;11053;13178;13725;13935;14280;16841;18012;18013;19595;24094;25813	1185;7001;7002;7003;7004;21287;21288;21289;21290;21291;25759;25760;25761;25978;25979;25980;25981;25982;25983;25984;25985;25986;29627;29628;29629;35507;35508;35509;35510;35511;35512;35513;35514;35515;35516;35589;35590;35591;35592;35593;35594;35595;35596;35597;35598;35599;35600;42093;42094;43589;44161;45009;45010;45011;53157;53158;53159;53160;53161;53162;53163;57366;57367;57368;57369;57370;57371;61…	1071	265058	277516	298659	315971	514700	356587
2061	0.0154994	0.020231	0.494806	AT3G17880.2	AT3G17880.2;AT3G17880.1	AT3G17880.2;AT3G17880.1	3;3	2;2	AT3G17880.2 | Symbols: HIP, ATTDX, ATHIP2, TDX | tetraticopeptide domain-containing thioredoxin | chr3:6123534-6126113 FORWARD LENGTH=373;AT3G17880.1 | Symbols: HIP, ATTDX, ATHIP2, TDX | tetraticopeptide domain-containing thioredoxin | chr3:6123534-6126113	2	3	2	8	6.2	373;380	2784;13952;22082	9246;9247;44188;69261	2061	13241	14653	15955	24356	22986	14447
543	0.00145386	0.00389831	0.494684	AT1G32130.2	AT1G32130.2;AT1G32130.1	AT1G32130.2;AT1G32130.1	3;3	3;3	AT1G32130.2 | Symbols: IWS1 | Transcription elongation factor (TFIIS) family protein | chr1:11559146-11561786 REVERSE LENGTH=493;AT1G32130.1 | Symbols: IWS1, ATIWS1 | Transcription elongation factor (TFIIS) family protein | chr1:11559146-11561786 REVERSE L	2	3	3	6.7	6.7	493;502	3588;9682;21763	11784;31298;31299;68133;68134	543	97113	104116	108290	150072	117608	168436
15	0.00163085	0.00416801	0.494417	AT1G01730.1	AT1G01730.1	AT1G01730.1	3	3	AT1G01730.1 | Symbols: | unknown protein; FUNCTIONS IN: molecular_function unknown; INVOLVED IN: biological_process unknown; LOCATED IN: chloroplast; EXPRESSED IN: 23 plant structures; EXPRESSED DURING: 13 growth stages; Has 42 Blast hits to 42 proteins i	1	3	3	21	21	224	2591;2747;27597	8582;8583;8584;8585;9116;9117;9118;9119;9120;9121;86943;86944;86945;86946	15	215783	235024	211271	330199	272089	330415
44	0.00188369	0.00457055	0.494213	AT1G03140.1	AT1G03140.1	AT1G03140.1	11	10	AT1G03140.1 | Symbols: | splicing factor Prp18 family protein | chr1:754471-756223 REVERSE LENGTH=420	1	11	10	30.2	27.9	420	1684;1826;6023;17301;19313;19848;20669;21986;21987;22806;22899	5722;5723;5724;6202;19740;19741;61142;62684;62685;64803;64804;68962;68963;68964;68965;71514;71515;71516;71517;71829;71830;71831;71832;71833;71834	44	371033	412549	421641	598102	433280	666238
1840	0.00155499	0.00408638	0.493459	AT3G06670.1	AT3G06670.1;AT3G06670.2	AT3G06670.1;AT3G06670.2	8;7	8;7	AT3G06670.1 | Symbols: | binding | chr3:2105908-2113136 REVERSE LENGTH=865;AT3G06670.2 | Symbols: | binding | chr3:2105908-2113136 REVERSE LENGTH=886	2	8	8	11.1	11.1	865;886	1837;3339;5337;6697;9876;14036;22235;22596	6221;11038;17507;21884;21885;21886;32025;44394;44395;69746;69747;70832;70833;70834	1840	156892	161430	169893	240000	202726	244591
2529	0.00196587	0.00474809	0.492552	AT3G61440.1	AT3G61440.1;AT3G61440.2;AT3G61440.3	AT3G61440.1;AT3G61440.2	12;6;5	12;6;5	AT3G61440.1 | Symbols: ATCYSC1, ARATH;BSAS3;1, CYSC1 | cysteine synthase C1 | chr3:22735885-22737792 FORWARD LENGTH=368;AT3G61440.2 | Symbols: ATCYSC1, CYSC1 | cysteine synthase C1 | chr3:22736383-22737792 FORWARD LENGTH=272	3	12	12	30.7	30.7	368;272;247	3213;3528;4544;6029;12158;13806;20303;21452;24769;27586;28695;28696	10645;10646;10647;10648;10649;10650;11603;11604;11605;14843;14844;14845;19774;19775;38851;43796;63964;67323;67324;67325;67326;67327;77766;77767;77768;77769;77770;86917;90422;90423	2529	321642	341515	382291	398693	616529	455652
2110	0.00205436	0.00484352	0.492126	AT3G20050.1	AT3G20050.1	AT3G20050.1	9	9	AT3G20050.1 | Symbols: ATTCP-1, TCP-1 | T-complex protein 1 alpha subunit | chr3:6998544-7002266 REVERSE LENGTH=545	1	9	9	19.8	19.8	545	912;3223;7709;11444;17571;17593;25017;26865;28443	3195;3196;10668;10669;24837;24838;36655;36656;36657;36658;55531;55608;78582;84570;84571;89640	2110	103793	108632	110084	105302	208632	139680
4144	0.00145386	0.00389831	0.491887	ATCG00270.1	ATCG00270.1	ATCG00270.1	6	6	ATCG00270.1 | Symbols: PSBD | photosystem II reaction center protein D | chrC:32711-33772 FORWARD LENGTH=353	1	6	6	23.5	23.5	353	93;849;2913;2922;4045;18223	348;349;350;351;352;353;354;355;356;357;358;359;360;361;362;2942;2943;2944;2945;2946;2947;2948;2949;2950;2951;2952;2953;2954;2955;2956;2957;2958;2959;9711;9712;9713;9714;9715;9716;9717;9740;9741;9742;9743;9744;9745;9746;9747;9748;9749;9750;13311;13312;58023;58024;58025;58026;58027	4144	869163	986206	960787	1183628	1438769	1337916
1535	0.00163085	0.00416801	0.490421	AT2G38560.1	AT2G38560.1	AT2G38560.1	19	19	AT2G38560.1 | Symbols: TFIIS | transcript elongation factor IIS | chr2:16134802-16136319 FORWARD LENGTH=378	1	19	19	39.4	39.4	378	1502;2383;6673;7432;11340;13548;14224;15465;17332;17413;17414;20763;23328;23329;25556;25557;25700;26845;27839	5061;7908;7909;21793;21794;21795;21796;24026;24027;36389;43172;44853;48787;48788;54674;54675;54676;54911;54912;54913;54914;54915;54916;54917;54918;54919;65013;73287;73288;73289;73290;80441;80442;80443;80444;81000;81001;84500;84501;84502;84503;87801;87802;87803;87804;87805;87806	1535	582258	598904	581719	901010	754296	821285
191	0.0250442	0.0290256	0.489757	AT1G10670.4	AT1G10670.4;AT1G10670.2;AT1G10670.1;AT1G10670.3	AT1G10670.4;AT1G10670.2;AT1G10670.1;AT1G10670.3	4;4;4;4	1;1;1;1	AT1G10670.4 | Symbols: ACLA-1 | ATP-citrate lyase A-1 | chr1:3535787-3538098 FORWARD LENGTH=423;AT1G10670.2 | Symbols: ACLA-1 | ATP-citrate lyase A-1 | chr1:3535787-3538098 FORWARD LENGTH=423;AT1G10670.1 | Symbols: ACLA-1 | ATP-citrate lyase A-1 | chr1:353	4	4	1	8.7	2.6	423;423;423;443	8983;14652;21650;28134	29254;46269;46270;46271;46272;67850;67851;88691	191	17820	15771	16450	15828	39071	15369
2104	0.00163085	0.00416801	0.489147	AT3G19840.1	AT3G19840.1	AT3G19840.1	9	9	AT3G19840.1 | Symbols: ATPRP40C, PRP40C | pre-mRNA-processing protein 40C | chr3:6891228-6897227 FORWARD LENGTH=835	1	9	9	11.4	11.4	835	8;1567;5443;14120;14614;22074;23953;25100;27519	38;5265;5266;17858;17859;44592;46184;46185;69238;75145;78827;78828;86733	2104	162260	168880	166250	244362	226824	226958
991	0.00229456	0.00515625	0.488795	AT1G74470.1	AT1G74470.1	AT1G74470.1	17	17	AT1G74470.1 | Symbols: | Pyridine nucleotide-disulphide oxidoreductase family protein | chr1:27991248-27992845 FORWARD LENGTH=467	1	17	17	37.9	37.9	467	7755;12734;14142;14566;17507;17530;17744;20729;20730;21546;21771;24597;25599;25628;25694;25889;26620	24985;24986;40668;44631;46018;46019;46020;46021;46022;55310;55400;55401;55402;56280;56281;56282;56283;56284;64935;64936;67573;68152;68153;68154;68155;68156;68157;77201;77202;80572;80573;80574;80575;80576;80700;80701;80702;80703;80704;80705;80706;80987;80988;80989;81547;83739;83740;83741;83742	991	627652	633379	678832	700729	1242112	779315
1167	0.00376106	0.00720339	0.487688	ATMG00480.1	ATMG00480.1;AT2G07707.1	ATMG00480.1;AT2G07707.1	4;4	4;4	ATMG00480.1 | Symbols: ORFB, ATP8 | Plant mitochondrial ATPase, F0 complex, subunit 8 protein | chrM:129909-130385 FORWARD LENGTH=158;AT2G07707.1 | Symbols: | Plant mitochondrial ATPase, F0 complex, subunit 8 protein | chr2:3386292-3386768 FORWARD LENGTH=	2	4	4	17.1	17.1	158;158	2650;4398;18227;21939	8768;8769;14404;58034;68823	1167	23375	30914	33882	44126	35046	44461
1207	0.00170038	0.00418351	0.486926	AT2G17740.1	AT2G17740.1	AT2G17740.1	1	1	AT2G17740.1 | Symbols: | Cysteine/Histidine-rich C1 domain family protein | chr2:7707082-7707828 REVERSE LENGTH=248	1	1	1	4.8	4.8	248	22799	71488;71489;71490;71491;71492;71493;71494;71495;71496;71497;71498;71499	1207	163466	165554	163961	263281	184330	243280
2182	0.00163085	0.00416801	0.486359	AT3G25520.1	AT3G25520.1;AT3G25520.2;AT5G39740.2;AT5G39740.1	AT3G25520.1;AT3G25520.2;AT5G39740.2;AT5G39740.1	10;9;8;8	10;9;8;8	AT3G25520.1 | Symbols: ATL5, PGY3, OLI5, RPL5A | ribosomal protein L5 | chr3:9269573-9271327 REVERSE LENGTH=301;AT3G25520.2 | Symbols: ATL5 | ribosomal protein L5 | chr3:9269573-9270434 REVERSE LENGTH=190;AT5G39740.2 | Symbols: RPL5B | ribosomal protein L5	4	10	10	34.9	34.9	301;190;301;301	1576;3918;9211;9212;10923;13644;13851;15650;17569;19607	5312;5313;5314;12871;12872;12873;29865;29866;35200;35201;35202;43414;43913;49345;49346;49347;49348;49349;49350;55529;61996;61997;61998	2182	141928	159698	175108	187650	234880	245329
853	0.00165613	0.00418351	0.485988	AT1G65660.1	AT1G65660.1;AT3G45950.1	AT1G65660.1	21;1	9;0	AT1G65660.1 | Symbols: SMP1 | Pre-mRNA splicing Prp18-interacting factor | chr1:24418295-24421231 REVERSE LENGTH=535	2	21	9	38.7	20.6	535;385	376;989;2423;3738;5558;9137;9170;10477;10488;11834;11835;12728;13378;18739;19512;21108;22365;26388;28491;28658;28981	1303;3462;3463;3464;3465;3466;3467;8026;8027;8028;12229;18243;29676;29677;29678;29679;29680;29681;29682;29683;29762;29763;29764;29765;29766;29767;33898;33899;33934;33935;33936;33937;33938;33939;33940;33941;33942;33943;33944;33945;37887;37888;37889;37890;37891;37892;37893;37894;37895;37896;37897;37898;37899;37900;40653;40654;40655;40656;42707;42708;59607;59608;59609;59610;61722;66184;70129;70130;7…	853	736253	743977	726927	1119915	888469	1082837
334	0.00188369	0.00457055	0.485966	AT1G18080.1	AT1G18080.1	AT1G18080.1	14	10	AT1G18080.1 | Symbols: ATARCA, RACK1A_AT, RACK1A | Transducin/WD40 repeat-like superfamily protein | chr1:6222325-6223901 FORWARD LENGTH=327	1	14	10	34.3	25.7	327	494;495;3722;3723;4975;8859;13244;17094;17112;20396;21910;21911;25811;28014	1700;1701;1702;1703;1704;12176;12177;12178;12179;12180;12181;12182;16298;16299;16300;28756;28757;28758;28759;28760;42304;42305;42306;42307;42308;53946;53947;53948;53949;53991;53992;64151;68707;68708;68709;68710;68711;68712;68713;68714;68715;81327;88355;88356;88357	334	576157	578654	632023	708444	1014842	779217
4082	0.00385588	0.00727924	0.485936	AT5G64290.1	AT5G64290.1;AT5G64280.1	AT5G64290.1	3;1	3;1	AT5G64290.1 | Symbols: DCT, DIT2.1 | dicarboxylate transport 2.1 | chr5:25714495-25716642 REVERSE LENGTH=563	2	3	3	6.2	6.2	563;549	4824;11559;22253	15729;15730;15731;37012;69800	4082	26426	31635	30150	41969	37242	44328
695	0.00155499	0.00408638	0.48585	AT1G52160.1	AT1G52160.1	AT1G52160.1	21	19	AT1G52160.1 | Symbols: TRZ3 | tRNAse Z3 | chr1:19420911-19424419 REVERSE LENGTH=890	1	21	19	27.1	24.5	890	639;5327;8452;8502;10678;11047;11646;14774;17824;18464;20261;20788;21466;21556;22065;23050;24448;26114;27012;28483;28484	2275;2276;17470;17471;17472;17473;17474;27445;27446;27447;27448;27449;27450;27451;27606;27607;34450;34451;35577;37314;37315;37316;46604;56580;56581;56582;56583;56584;58795;58796;58797;58798;58799;58800;63887;63888;63889;65060;67354;67355;67356;67357;67358;67594;67595;69217;69218;69219;69220;69221;69222;69223;72284;72285;76699;82165;85070;85071;85072;85073;85074;85075;89775;89776	695	925061	986819	965285	1463561	1224623	1341030
3337	0.00188369	0.00457055	0.485563	AT5G10060.1	AT5G10060.1	AT5G10060.1	14	14	AT5G10060.1 | Symbols: | ENTH/VHS family protein | chr5:3145994-3148049 REVERSE LENGTH=469	1	14	14	33.9	33.9	469	670;2079;3176;3933;4909;4981;6512;7166;14524;15908;19457;20090;22963;23117	2365;2366;7015;7016;7017;10525;10526;10527;12927;12928;12929;12930;16081;16082;16083;16312;16313;16314;16315;21324;21325;23239;23240;23241;23242;45857;45858;45859;45860;50243;61602;63327;72031;72032;72504;72505	3337	358878	358959	377565	519775	454446	559487
3283	0.0128571	0.0175345	0.485385	AT5G07020.1	AT5G07020.1	AT5G07020.1	2	2	AT5G07020.1 | Symbols: | proline-rich family protein | chr5:2180669-2182284 REVERSE LENGTH=235	1	2	2	9.4	9.4	235	2665;3203	8839;10620;10621	3283	14421	17419	16920	18769	21361	28132
2177	0.00163085	0.00416801	0.484393	AT3G24880.1	AT3G24880.1;AT3G24870.1;AT3G24870.2	AT3G24880.1;AT3G24870.1;AT3G24870.2	6;6;5	6;6;5	AT3G24880.1 | Symbols: | Helicase/SANT-associated, DNA binding protein | chr3:9086457-9095537 REVERSE LENGTH=1957;AT3G24870.1 | Symbols: | Helicase/SANT-associated, DNA binding protein | chr3:9075237-9084278 REVERSE LENGTH=1907;AT3G24870.2 | Symbols: |	3	6	6	3.6	3.6	1957;1907;1899	4726;9730;19860;22583;22814;27509	15424;15425;31490;31491;62713;62714;70776;70777;70778;71535;86704;86705	2177	121943	124697	119225	184478	149162	178204
2456	0.00170038	0.00418351	0.484092	AT3G56340.1	AT3G56340.1	AT3G56340.1	4	2	AT3G56340.1 | Symbols: | Ribosomal protein S26e family protein | chr3:20892309-20893343 REVERSE LENGTH=130	1	4	2	36.9	18.5	130	5016;5591;18261;19033	16431;16432;16433;16434;16435;16436;18324;18325;58140;58141;60439;60440	2456	147305	146618	161684	179629	243341	214290
253	0.00297724	0.00623841	0.483286	AT1G14320.1	AT1G14320.1;AT1G14320.2	AT1G14320.1;AT1G14320.2	7;5	3;3	AT1G14320.1 | Symbols: SAC52, RPL10, RPL10A | Ribosomal protein L16p/L10e family protein | chr1:4888270-4889408 FORWARD LENGTH=220;AT1G14320.2 | Symbols: SAC52, RPL10A | Ribosomal protein L16p/L10e family protein | chr1:4888270-4889408 FORWARD LENGTH=163	2	7	3	27.3	9.5	220;163	6984;13283;17591;19839;20776;25575;27896	22703;22704;22705;22706;42417;42418;55605;55606;62661;62662;65035;65036;80489;80490;80491;87979;87980;87981;87982	253	197671	212476	231139	223154	433591	239724
2887	0.00170038	0.00418351	0.48238	AT4G24200.1	AT4G24200.1	AT4G24200.1	16	16	AT4G24200.1 | Symbols: | Transcription elongation factor (TFIIS) family protein | chr4:12556927-12559929 REVERSE LENGTH=1000	1	16	16	20.1	20.1	1000	3311;3662;4453;4563;7782;10091;14800;17749;18753;19744;20205;22968;24424;25172;25929;27705	10965;10966;12008;12009;14554;14904;14905;14906;14907;25076;32761;32762;32763;32764;46697;56299;59638;59639;59640;59641;62401;62402;62403;63718;63719;63720;72048;76632;76633;76634;79117;81653;81654;87342;87343	2887	515171	533894	520701	742203	689528	761305
3273	0.0035335	0.00690123	0.482194	AT5G06420.2	AT5G06420.2;AT5G06420.1	AT5G06420.2;AT5G06420.1	13;13	1;1	AT5G06420.2 | Symbols: | Zinc finger (CCCH-type/C3HC4-type RING finger) family protein | chr5:1961521-1962870 FORWARD LENGTH=378;AT5G06420.1 | Symbols: | Zinc finger (CCCH-type/C3HC4-type RING finger) family protein | chr5:1961521-1962870 FORWARD LENGTH=	2	13	1	31.7	4.5	378;378	970;6324;7168;7889;8192;9416;9871;20372;20710;21360;21361;24250;25583	3371;20738;20739;23244;23245;23246;23247;23248;25399;25400;25401;25402;25403;25404;26479;26480;30470;32014;32015;64113;64890;67060;67061;67062;67063;67064;67065;67066;67067;76090;76091;76092;80508	3273	34917	31958	32554	49505	43599	45785
2834	0.00205436	0.00484352	0.481936	AT4G20360.1	AT4G20360.1	AT4G20360.1	21	21	AT4G20360.1 | Symbols: ATRAB8D, ATRABE1B, RABE1b | RAB GTPase homolog E1B | chr4:10990036-10991466 FORWARD LENGTH=476	1	21	21	60.7	60.7	476	5579;6141;6668;8193;9952;10874;11366;12241;12429;13224;13288;14235;18473;20062;20137;23649;25130;25252;26223;26224;28307	18300;18301;18302;18303;18304;20134;20135;20136;20137;21784;21785;26481;26482;26483;26484;26485;26486;32290;32291;32292;32293;32294;32295;35061;36449;36450;39122;39123;39124;39125;39126;39127;39128;39129;39130;39622;39623;39624;39625;42237;42238;42239;42240;42430;42431;42432;42433;42434;42435;42436;42437;42438;42439;44878;44879;44880;44881;44882;58825;58826;63255;63256;63257;63258;63460;63461;634…	2834	1377373	1305248	1536448	1434673	2717508	1740241
2446	0.00714918	0.0116119	0.481144	AT3G55800.1	AT3G55800.1	AT3G55800.1	10	10	AT3G55800.1 | Symbols: SBPASE | sedoheptulose-bisphosphatase | chr3:20709640-20711421 FORWARD LENGTH=393	1	10	10	26.2	26.2	393	8225;9587;9861;15343;16707;24290;24291;24878;25191;28966	26582;30987;30988;30989;31997;31998;31999;32000;48363;48364;48365;48366;52747;76245;76246;76247;78161;78162;78163;79166;79167;79168;79169;79170;91215;91216;91217	2446	602629	614662	635644	485800	1478235	622384
1541	0.00163085	0.00416801	0.479961	AT2G38790.1	AT2G38790.1	AT2G38790.1	5	5	AT2G38790.1 | Symbols: | unknown protein; Has 21 Blast hits to 21 proteins in 5 species: Archae - 0; Bacteria - 0; Metazoa - 0; Fungi - 0; Plants - 19; Viruses - 0; Other Eukaryotes - 2 (source: NCBI BLink). | chr2:16214546-16215160 REVERSE LENGTH=204	1	5	5	25	25	204	3381;6826;11954;18752;19264	11175;22294;38231;38232;38233;38234;59637;61035;61036	1541	93282	98779	89110	138982	120411	132758
1993	0.00513274	0.00917514	0.479881	AT3G14400.1	AT3G14400.1	AT3G14400.1	1	1	AT3G14400.1 | Symbols: UBP25 | ubiquitin-specific protease 25 | chr3:4811953-4815210 REVERSE LENGTH=661	1	1	1	2.1	2.1	661	703	2459;2460	1993	26064	28695	28575	40621	34769	40830
2994	0.00798357	0.0126426	0.478472	AT4G29790.1	AT4G29790.1	AT4G29790.1	4	2	AT4G29790.1 | Symbols: | unknown protein; BEST Arabidopsis thaliana protein match is: unknown protein (TAIR:AT2G19390.1); Has 538 Blast hits to 357 proteins in 124 species: Archae - 0; Bacteria - 74; Metazoa - 109; Fungi - 58; Plants - 105; Viruses - 2; O	1	4	2	3.4	1.8	1211	8306;11904;14454;22772	26948;38073;38074;38075;45618;71405	2994	21326	21970	21225	27199	28322	34374
378	0.00205436	0.00484352	0.477345	AT1G20670.1	AT1G20670.1	AT1G20670.1	9	9	AT1G20670.1 | Symbols: | DNA-binding bromodomain-containing protein | chr1:7164537-7167933 REVERSE LENGTH=652	1	9	9	15.3	15.3	652	1272;11850;13652;14714;19670;19926;20455;23768;28229	4394;4395;4396;37929;37930;43430;43431;46442;46443;62168;62846;62847;64304;74645;74646;88935;88936;88937;88938	378	209556	208061	217419	303520	266602	313962
1696	0.0028129	0.00606267	0.477112	AT2G46420.2	AT2G46420.2;AT2G46420.1;AT3G61700.1;AT3G61700.2	AT2G46420.2;AT2G46420.1;AT3G61700.1;AT3G61700.2	4;4;2;2	4;4;2;2	AT2G46420.2 | Symbols: | Plant protein 1589 of unknown function | chr2:19054891-19056645 FORWARD LENGTH=345;AT2G46420.1 | Symbols: | Plant protein 1589 of unknown function | chr2:19054891-19056830 FORWARD LENGTH=363;AT3G61700.1 | Symbols: | Plant protei	4	4	4	16.5	16.5	345;363;359;364	11673;14788;19245;26973	37417;37418;46648;46649;60980;60981;60982;60983;84972	1696	45643	45934	43704	70434	62799	55072
1400	0.0161694	0.0210189	0.476811	AT2G29960.2	AT2G29960.2;AT2G29960.1;AT3G55920.1	AT2G29960.2;AT2G29960.1	3;3;1	1;1;0	AT2G29960.2 | Symbols: CYP5, ATCYP5, CYP19-4 | cyclophilin 5 | chr2:12769183-12770528 REVERSE LENGTH=191;AT2G29960.1 | Symbols: CYP5, ATCYP5, CYP19-4 | cyclophilin 5 | chr2:12769183-12770528 REVERSE LENGTH=201	3	3	1	13.1	5.8	191;201;228	1410;7997;27834	4782;4783;4784;4785;25792;25793;87796	1400	17197	19658	20342	17241	38672	23686
1768	0.00163085	0.00416801	0.476327	AT3G02860.2	AT3G02860.2;AT3G02860.1	AT3G02860.2;AT3G02860.1	14;13	14;13	AT3G02860.2 | Symbols: | zinc ion binding | chr3:625299-627157 REVERSE LENGTH=313;AT3G02860.1 | Symbols: | zinc ion binding | chr3:625299-627157 REVERSE LENGTH=312	2	14	14	49.8	49.8	313;312	751;5240;10420;10668;11380;11694;15428;16947;17353;17354;20004;21351;22981;28757	2605;2606;2607;17191;17192;17193;17194;17195;17196;17197;33746;33747;33748;33749;33750;33751;33752;34415;34416;34417;34418;36473;37477;37478;48679;48680;48681;48682;48683;48684;48685;48686;48687;48688;53490;53491;53492;53493;54745;54746;54747;54748;54749;54750;54751;54752;63092;63093;63094;63095;63096;63097;67027;67028;67029;67030;72089;90616;90617	1768	998829	970816	874491	1358884	1271590	1326281
3029	0.00213654	0.00497059	0.476102	AT4G31880.2	AT4G31880.2;AT4G31880.1	AT4G31880.2;AT4G31880.1	8;8	8;8	AT4G31880.2 | Symbols: | LOCATED IN: cytosol; EXPRESSED IN: 24 plant structures; EXPRESSED DURING: 14 growth stages; BEST Arabidopsis thaliana protein match is: Tudor/PWWP/MBT superfamily protein (TAIR:AT1G15940.1). | chr4:15419435-15423939 REVERSE LENGTH	2	8	8	9.9	9.9	872;873	3897;4576;11061;12831;13415;15482;20100;22906	12814;14938;35622;35623;40946;40947;42810;48833;48834;48835;63362;71851	3029	56705	62408	66083	89844	70566	97194
558	0.00205436	0.00484352	0.475806	AT1G32810.2	AT1G32810.2	AT1G32810.2	9	9	AT1G32810.2 | Symbols: | RING/FYVE/PHD zinc finger superfamily protein | chr1:11881810-11885843 FORWARD LENGTH=1068	1	9	9	12.5	12.5	1068	188;3775;5000;6820;17120;18536;22811;24184;27415	644;12402;16387;16388;22271;54022;59035;71529;75876;75877;75878;86351;86352	558	102287	110450	111823	162500	114626	174238
7	0.00188369	0.00457055	0.474749	AT1G01350.1	AT1G01350.1	AT1G01350.1	16	4	AT1G01350.1 | Symbols: | Zinc finger (CCCH-type/C3HC4-type RING finger) family protein | chr1:136732-137970 FORWARD LENGTH=343	1	16	4	47.2	17.2	343	970;6324;6999;7168;7889;8192;9416;9871;13337;17151;20372;20710;21129;21360;21361;24250	3371;20738;20739;22746;22747;22748;22749;22750;23244;23245;23246;23247;23248;25399;25400;25401;25402;25403;25404;26479;26480;30470;32014;32015;42563;54118;64113;64890;66269;67060;67061;67062;67063;67064;67065;67066;67067;76090;76091;76092	7	834852	802779	779690	1222712	987324	1149258
33	0.00271808	0.00590659	0.474309	AT1G02500.2	AT1G02500.2;AT1G02500.1	AT1G02500.2;AT1G02500.1	12;12	3;3	AT1G02500.2 | Symbols: SAM1, SAM-1, MAT1, AtSAM1 | S-adenosylmethionine synthetase 1 | chr1:519037-520218 FORWARD LENGTH=393;AT1G02500.1 | Symbols: SAM1, SAM-1, MAT1, AtSAM1 | S-adenosylmethionine synthetase 1 | chr1:519037-520218 FORWARD LENGTH=393	2	12	3	34.1	8.4	393;393	1199;2595;3324;3325;6148;9045;14581;23683;24278;24664;24886;25483	4130;4131;4132;4133;8592;8593;8594;11011;11012;11013;11014;11015;11016;20154;20155;29404;29405;29406;29407;29408;46079;74393;74394;76220;76221;76222;76223;77443;77444;77445;77446;78191;78192;78193;78194;80170;80171;80172;80173;80174	33	63672	66013	74830	69340	128977	85806
1981	0.0403224	0.0411283	0.473727	AT3G13930.1	AT3G13930.1;AT1G54220.2;AT1G54220.1	AT3G13930.1;AT1G54220.2;AT1G54220.1	2;1;1	2;1;1	AT3G13930.1 | Symbols: | Dihydrolipoamide acetyltransferase, long form protein | chr3:4596240-4600143 FORWARD LENGTH=539;AT1G54220.2 | Symbols: | Dihydrolipoamide acetyltransferase, long form protein | chr1:20246460-20250208 REVERSE LENGTH=539;AT1G54220.	3	2	2	3.5	3.5	539;539;539	10183;12914	32986;41195	1981	7864	10252	8450	9112	15928	11852
1697	0.00170038	0.00418351	0.4733	AT2G46510.1	AT2G46510.1	AT2G46510.1	6	5	AT2G46510.1 | Symbols: ATAIB, AIB | ABA-inducible BHLH-type transcription factor | chr2:19091187-19092887 REVERSE LENGTH=566	1	6	5	15	13.6	566	2304;14999;22432;23523;24846;26652	7627;7628;7629;7630;7631;7632;47396;70339;73858;73859;73860;78066;78067;78068;83863	1697	104633	114264	107987	155034	163827	134946
3014	0.00188369	0.00457055	0.472394	AT4G31160.1	AT4G31160.1	AT4G31160.1	9	8	AT4G31160.1 | Symbols: DCAF1 | DDB1-CUL4 associated factor 1 | chr4:15145936-15152939 FORWARD LENGTH=1883	1	9	8	5.9	5.6	1883	137;150;10498;15220;18255;18785;20297;20904;22900	496;497;529;33967;48077;58127;59756;63957;65567;65568;71835;71836;71837	3014	90761	104423	112299	146832	116704	163069
30	0.00155499	0.00408638	0.471709	AT1G02330.1	AT1G02330.1	AT1G02330.1	22	22	AT1G02330.1 | Symbols: | CONTAINS InterPro DOMAIN/s: Hepatocellular carcinoma-associated antigen 59 (InterPro:IPR010756); Has 1239 Blast hits to 998 proteins in 204 species: Archae - 4; Bacteria - 71; Metazoa - 421; Fungi - 109; Plants - 87; Viruses - 5;	1	22	22	72.4	72.4	279	170;4528;4529;6144;9741;9742;13800;14420;15156;18182;18195;18196;19104;19130;20672;21245;21431;22849;24026;25908;28553;28554	577;578;579;580;581;14794;14795;14796;20144;20145;20146;20147;20148;20149;20150;31517;31518;31519;31520;31521;31522;31523;31524;31525;43787;45491;45492;45493;45494;45495;45496;45497;45498;47886;47887;47888;47889;47890;57903;57904;57943;57944;57945;57946;57947;57948;57949;57950;57951;57952;60610;60611;60667;60668;60669;60670;60671;60672;60673;64808;64809;64810;66672;67251;67252;67253;67254;71665;7…	30	1612743	1521249	1454582	2268922	2033333	2060955
798	0.00323009	0.00643577	0.470961	AT1G60780.1	AT1G60780.1;AT1G10730.1	AT1G60780.1	6;2	6;2	AT1G60780.1 | Symbols: HAP13 | Clathrin adaptor complexes medium subunit family protein | chr1:22369289-22371885 REVERSE LENGTH=428	2	6	6	14.3	14.3	428;428	900;1151;5155;21254;24971;26714	3169;3170;3939;16929;66690;78431;78432;78433;78434;84056	798	39062	37995	38366	54568	53979	51433
2847	0.00196587	0.00474809	0.469543	AT4G21660.2	AT4G21660.2;AT4G21660.1;AT1G11520.1	AT4G21660.2;AT4G21660.1	17;17;1	17;17;1	AT4G21660.2 | Symbols: | proline-rich spliceosome-associated (PSP) family protein | chr4:11506259-11509772 REVERSE LENGTH=598;AT4G21660.1 | Symbols: | proline-rich spliceosome-associated (PSP) family protein | chr4:11506259-11509772 REVERSE LENGTH=584	3	17	17	38.3	38.3	598;584;196	1744;2343;5371;7011;7515;8652;9499;16391;17292;18282;18857;19833;20170;23876;25869;28360;28501	5905;5906;5907;5908;5909;5910;5911;5912;5913;5914;5915;7767;7768;7769;7770;7771;7772;7773;17614;17615;22784;22785;24263;24264;28139;30718;30719;30720;30721;30722;51728;51729;51730;51731;51732;54562;58194;59970;62645;63619;63620;63621;63622;63623;63624;74917;74918;74919;74920;81504;89395;89396;89397;89398;89830	2847	860117	821113	798386	1212290	1072461	1148700
1166	0.00213654	0.00497059	0.468951	AT2G07698.1	AT2G07698.1;ATMG01190.1	AT2G07698.1;ATMG01190.1	19;17	18;16	AT2G07698.1 | Symbols: | ATPase, F1 complex, alpha subunit protein | chr2:3361474-3364028 FORWARD LENGTH=777;ATMG01190.1 | Symbols: ATP1 | ATP synthase subunit 1 | chrM:302166-303689 REVERSE LENGTH=507	2	19	18	26.6	25.7	777;507	108;2661;4314;5293;6652;6653;7612;9222;10238;14860;18137;19773;19856;20708;23409;24204;25119;26296;27734	407;408;409;410;411;412;413;414;415;416;417;8808;8809;8810;14141;14142;14143;14144;17361;17362;17363;17364;21705;21706;21707;21708;21709;21710;21711;21712;21713;24530;24531;24532;24533;24534;29901;33146;33147;33148;33149;33150;46894;46895;46896;46897;57763;57764;62490;62491;62492;62493;62703;62704;62705;62706;64887;64888;73542;73543;75934;75935;78894;78895;78896;78897;78898;78899;78900;82730;8273…	1166	1037736	1127708	1209552	1254206	1981973	1435163
2438	0.00480405	0.0086758	0.467675	AT3G55440.1	AT3G55440.1	AT3G55440.1	10	9	AT3G55440.1 | Symbols: ATCTIMC, TPI, CYTOTPI | triosephosphate isomerase | chr3:20553794-20556078 FORWARD LENGTH=254	1	10	9	55.9	52.8	254	1244;1245;5315;6578;8319;13173;18942;25652;25705;26361	4301;4302;4303;4304;4305;4306;17438;17439;17440;21495;21496;26995;26996;26997;42055;60198;60199;80814;80815;81015;81016;81017;81018;82932	2438	304582	317142	297304	272185	646574	352146
1809	0.00330594	0.00657035	0.467462	AT3G04920.1	AT3G04920.1	AT3G04920.1	3	2	AT3G04920.1 | Symbols: | Ribosomal protein S24e family protein | chr3:1360989-1362065 FORWARD LENGTH=133	1	3	2	26.3	18	133	4391;19418;22888	14385;14386;14387;14388;14389;14390;61482;61483;71790;71791;71792;71793	1809	58297	59808	58238	64179	117032	62614
1576	0.00229456	0.00515625	0.466978	AT2G40650.1	AT2G40650.1	AT2G40650.1	10	10	AT2G40650.1 | Symbols: | PRP38 family protein | chr2:16963588-16965596 REVERSE LENGTH=355	1	10	10	29.9	29.9	355	1759;6370;7072;10840;16713;17537;17589;28200;28624;28625	5948;5949;20904;20905;20906;20907;22957;22958;34956;34957;34958;34959;34960;34961;52758;55415;55416;55417;55590;55591;55592;88853;90195;90196;90197;90198;90199	1576	339318	351479	336256	513193	427914	478497
2563	0.00297724	0.00623841	0.466829	AT3G63410.1	AT3G63410.1	AT3G63410.1	6	6	AT3G63410.1 | Symbols: APG1, VTE3, IEP37, E37 | S-adenosyl-L-methionine-dependent methyltransferases superfamily protein | chr3:23415816-23417002 REVERSE LENGTH=338	1	6	6	24.6	24.6	338	5487;5635;5651;13100;27767;29037	17980;17981;18461;18519;18520;18521;41759;41760;41761;41762;41763;41764;41765;87576;87577;87578;87579;87580;87581;87582;91424;91425;91426;91427;91428;91429	2563	296695	297383	304774	334810	547273	360192
1173	0.00229456	0.00515625	0.466822	AT2G13370.1	AT2G13370.1	AT2G13370.1	14	14	AT2G13370.1 | Symbols: CHR5 | chromatin remodeling 5 | chr2:5544601-5555543 REVERSE LENGTH=1724	1	14	14	8.9	8.9	1724	2419;4324;7421;8324;10453;13635;14646;15969;16321;18720;23651;24053;27220;28747	8015;8016;8017;8018;14177;14178;14179;23979;23980;23981;27005;33831;33832;33833;33834;43396;46252;46253;50436;50437;51499;51500;51501;51502;51503;59563;74288;75431;85765;85766;90587	1173	384887	404348	393199	577415	499278	557504
3728	0.00229456	0.00515625	0.4664	AT5G41770.1	AT5G41770.1;AT5G45990.1;AT3G13210.1	AT5G41770.1	9;4;2	9;4;2	AT5G41770.1 | Symbols: | crooked neck protein, putative / cell cycle protein, putative | chr5:16718021-16720936 FORWARD LENGTH=705	3	9	9	12.1	12.1	705;673;657	6004;8028;8789;12946;14804;19537;24707;28021;28278	19686;19687;19688;19689;19690;25891;25892;28549;41290;41291;41292;46707;46708;46709;46710;61788;77559;88379;89066;89067	3728	355711	366562	371041	522460	444322	543803
2665	0.00229456	0.00515625	0.466077	AT4G10070.1	AT4G10070.1	AT4G10070.1	3	3	AT4G10070.1 | Symbols: | KH domain-containing protein | chr4:6295608-6299759 REVERSE LENGTH=725	1	3	3	5	5	725	15441;26329;28679	48733;48734;48735;82842;82843;82844;82845;82846;82847;82848;82849;82850;82851;82852;82853;82854;90360	2665	231085	221106	188977	354726	263317	267633
418	0.00271808	0.00590659	0.465622	AT4G09800.1	AT4G09800.1;AT1G34030.1;AT1G22780.1	AT4G09800.1;AT1G34030.1;AT1G22780.1	5;5;5	5;5;5	AT4G09800.1 | Symbols: RPS18C | S18 ribosomal protein | chr4:6173818-6174963 FORWARD LENGTH=152;AT1G34030.1 | Symbols: | Ribosomal protein S13/S18 family | chr1:12370285-12371465 REVERSE LENGTH=152;AT1G22780.1 | Symbols: PFL, RPS18A, PFL1 | Ribosomal prot	3	5	5	40.1	40.1	152;152;152	943;16339;22290;26770;28933	3280;51565;51566;51567;69915;84289;84290;84291;91097;91098;91099;91100	418	115205	129645	128482	130904	231812	152823
737	0.00229456	0.00515625	0.464773	AT1G54930.1	AT1G54930.1	AT1G54930.1	1	1	AT1G54930.1 | Symbols: | GRF zinc finger / Zinc knuckle protein | chr1:20478267-20479671 REVERSE LENGTH=353	1	1	1	2	2	353	17773	56413;56414;56415;56416;56417;56418	737	65035	90782	71339	130213	80892	102393
2669	0.00213654	0.00497059	0.464524	AT4G10340.1	AT4G10340.1	AT4G10340.1	14	14	AT4G10340.1 | Symbols: LHCB5 | light harvesting complex of photosystem II 5 | chr4:6408200-6409496 FORWARD LENGTH=280	1	14	14	60	60	280	2828;4371;11304;11898;13003;13929;15306;20458;21278;24117;28106;28223;28447;28821	9361;9362;9363;9364;9365;9366;9367;9368;9369;9370;9371;9372;9373;9374;14322;14323;14324;14325;14326;14327;14328;36299;38054;38055;38056;38057;41446;41447;41448;41449;41450;41451;41452;41453;41454;41455;44118;44119;44120;44121;48265;48266;48267;48268;48269;48270;48271;48272;64307;66773;66774;66775;66776;75686;75687;75688;75689;75690;75691;75692;75693;75694;75695;88618;88619;88915;88916;88917;89661…	2669	1053859	1114939	1132433	1332488	1857897	1364858
3155	0.00205436	0.00484352	0.463944	AT4G38630.1	AT4G38630.1	AT4G38630.1	5	5	AT4G38630.1 | Symbols: RPN10, MCB1, ATMCB1, MBP1 | regulatory particle non-ATPase 10 | chr4:18057357-18059459 REVERSE LENGTH=386	1	5	5	15.5	15.5	386	1476;3956;6636;16167;26852	4982;4983;4984;12993;12994;21661;50998;84523;84524;84525;84526	3155	120891	134686	138320	182167	170463	190675
3641	0.00305942	0.00636364	0.463685	AT5G28300.1	AT5G28300.1	AT5G28300.1	5	4	AT5G28300.1 | Symbols: | Duplicated homeodomain-like superfamily protein | chr5:10292789-10295101 REVERSE LENGTH=619	1	5	4	9.2	7.9	619	6397;6433;10367;14355;16343	20970;21071;33595;45257;51573;51574	3641	50704	49084	52758	75721	56232	78417
2043	0.10763	0.0886361	0.463611	AT3G16630.2	AT3G16630.2;AT3G16630.1	AT3G16630.2;AT3G16630.1	2;2	1;1	AT3G16630.2 | Symbols: ATKINESIN-13A, KINESIN-13A | P-loop containing nucleoside triphosphate hydrolases superfamily protein | chr3:5662660-5667261 REVERSE LENGTH=794;AT3G16630.1 | Symbols: ATKINESIN-13A, KINESIN-13A | P-loop containing nucleoside triphosp	2	2	1	2.8	1.6	794;794	2482;25817	8222;8223;81354	2043	8105	7112	6905	6349	17298	6859
1795	0.00385588	0.00727924	0.461568	AT3G04500.1	AT3G04500.1	AT3G04500.1	2	2	AT3G04500.1 | Symbols: | RNA-binding (RRM/RBD/RNP motifs) family protein | chr3:1212065-1213795 REVERSE LENGTH=245	1	2	2	7.8	7.8	245	179;29012	624;91376	1795	38728	42002	39860	51641	47425	66991
3916	0.00213654	0.00497059	0.461025	AT5G53930.1	AT5G53930.1	AT5G53930.1	4	4	AT5G53930.1 | Symbols: | unknown protein; LOCATED IN: chloroplast; Has 1807 Blast hits to 1807 proteins in 277 species: Archae - 0; Bacteria - 0; Metazoa - 736; Fungi - 347; Plants - 385; Viruses - 0; Other Eukaryotes - 339 (source: NCBI BLink). | chr5:21	1	4	4	10.2	10.2	529	5433;9653;18050;24254	17828;17829;31189;57488;76114;76115;76116;76117	3916	125274	117306	117619	175925	146445	173451
2570	0.00314159	0.00636364	0.460966	AT4G00100.1	AT4G00100.1;AT3G60770.1	AT4G00100.1;AT3G60770.1	5;4	5;4	AT4G00100.1 | Symbols: ATRPS13A, RPS13, PFL2, RPS13A | ribosomal protein S13A | chr4:37172-38123 FORWARD LENGTH=151;AT3G60770.1 | Symbols: | Ribosomal protein S13/S15 | chr3:22460525-22461656 REVERSE LENGTH=151	2	5	5	33.1	33.1	151;151	4622;9930;10198;23006;25166	15070;32231;32232;33029;33030;33031;72148;72149;79091	2570	89163	91804	94266	92243	177572	109033
1664	0.058287	0.0545299	0.460809	AT2G44680.2	AT2G44680.2;AT2G44680.1	AT2G44680.2;AT2G44680.1	1;1	1;1	AT2G44680.2 | Symbols: CKB4 | casein kinase II beta subunit 4 | chr2:18426898-18428166 REVERSE LENGTH=282;AT2G44680.1 | Symbols: CKB4 | casein kinase II beta subunit 4 | chr2:18426898-18428166 REVERSE LENGTH=283	2	1	1	2.8	2.8	282;283	10234	33138	1664	5896	7401	6588	8018	9254	10096
3524	0.032933	0.0357094	0.460579	AT5G19900.1	AT5G19900.1	AT5G19900.1	1	1	AT5G19900.1 | Symbols: | PRLI-interacting factor, putative | chr5:6728561-6730045 REVERSE LENGTH=494	1	1	1	3.2	3.2	494	20033	63192	3524	11375	11414	11479	17941	11142	18073
2051	0.00360936	0.00703202	0.459855	AT3G17240.1	AT3G17240.1;AT3G17240.3;AT3G17240.2	AT3G17240.1;AT3G17240.3	20;20;2	9;9;1	AT3G17240.1 | Symbols: mtLPD2 | lipoamide dehydrogenase 2 | chr3:5890278-5892166 REVERSE LENGTH=507;AT3G17240.3 | Symbols: mtLPD2 | lipoamide dehydrogenase 2 | chr3:5890278-5892166 REVERSE LENGTH=507	3	20	9	47.3	25.4	507;507;127	254;602;1158;5210;6127;8591;9215;10930;11257;12063;12218;15233;15477;22195;22196;23956;24736;27096;27517;27826	850;2158;2159;3992;17097;17098;17099;17100;17101;17102;20096;20097;27925;29876;29877;35219;35220;36186;36187;38573;38574;38575;39043;39044;48104;48814;69632;69633;69634;69635;69636;75150;77658;77659;77660;77661;85331;86721;86722;86723;86724;86725;86726;86727;87775;87776;87777	2051	49160	51825	56821	57151	98563	61333
2158	0.00229456	0.00515625	0.458891	AT4G14301.1	AT4G14301.1;AT3G23450.1	AT4G14301.1;AT3G23450.1	1;1	1;1	AT4G14301.1 | Symbols: | unknown protein; FUNCTIONS IN: molecular_function unknown; INVOLVED IN: biological_process unknown; LOCATED IN: endomembrane system; BEST Arabidopsis thaliana protein match is: unknown protein (TAIR:AT3G23450.1); Has 101 Blast hit	2	1	1	15.2	15.2	132;452	9676	31278;31279;31280;31281	2158	70185	74262	61748	98489	92653	92270
1153	0.0210683	0.0254427	0.458753	AT2G05830.3	AT2G05830.3;AT2G05830.2;AT2G05830.4;AT2G05830.1	AT2G05830.3;AT2G05830.2;AT2G05830.4;AT2G05830.1	2;2;2;2	2;2;2;2	AT2G05830.3 | Symbols: | NagB/RpiA/CoA transferase-like superfamily protein | chr2:2230057-2231839 FORWARD LENGTH=326;AT2G05830.2 | Symbols: | NagB/RpiA/CoA transferase-like superfamily protein | chr2:2230057-2231839 FORWARD LENGTH=326;AT2G05830.4 | Symb	4	2	2	8	8	326;326;328;374	12541;16654	40076;40077;40078;52576	1153	19269	10737	13485	17742	27658	14372
3475	0.00337547	0.00664179	0.458685	AT5G16970.1	AT5G16970.1;AT5G16990.1	AT5G16970.1	5;2	4;1	AT5G16970.1 | Symbols: AT-AER, AER | alkenal reductase | chr5:5576291-5578001 REVERSE LENGTH=345	2	5	4	20	16.2	345;343	1926;5170;5757;12654;13049	6558;6559;16956;18846;40442;40443;40444;41590;41591;41592;41593;41594	3475	81514	83891	84143	87143	167517	88291
1751	0.0110809	0.0155961	0.458209	AT3G02260.1	AT3G02260.1	AT3G02260.1	3	3	AT3G02260.1 | Symbols: BIG, DOC1, TIR3, UMB1, ASA1, LPR1, CRM1 | auxin transport protein (BIG) | chr3:431152-448489 REVERSE LENGTH=5098	1	3	3	0.5	0.5	5098	15614;20902;21722	49245;49246;49247;49248;65565;68006	1751	22567	18075	19577	30539	29148	23044
3612	0.00906448	0.0138417	0.457847	AT5G26210.1	AT5G26210.1	AT5G26210.1	1	1	AT5G26210.1 | Symbols: AL4 | alfin-like 4 | chr5:9158566-9160221 REVERSE LENGTH=255	1	1	1	4.3	4.3	255	1696	5756;5757	3612	22465	24507	23651	28271	38219	30510
2527	0.101827	0.0851427	0.457586	AT3G61415.2	AT3G61415.2;AT3G61415.1	AT3G61415.2;AT3G61415.1	2;2	1;1	AT3G61415.2 | Symbols: ASK21, SK21 | SKP1-like 21 | chr3:22723052-22725577 REVERSE LENGTH=349;AT3G61415.1 | Symbols: ASK21, SK21 | SKP1-like 21 | chr3:22722962-22725577 REVERSE LENGTH=351	2	2	1	6.9	3.4	349;351	6642;23336	21679;73301	2527	7347	6485	5437	6593	13926	5942
387	0.00289507	0.00618084	0.456543	AT1G21250.1	AT1G21250.1;AT1G21210.1;AT1G21270.1;AT3G25490.1;AT1G21230.1;AT1G21240.1;AT1G16260.2;AT1G16260.1;AT1G19390.1;AT1G69730.1	AT1G21250.1	10;4;3;2;2;2;1;1;1;1	10;4;3;2;2;2;1;1;1;1	AT1G21250.1 | Symbols: WAK1, PRO25 | cell wall-associated kinase | chr1:7439512-7441892 FORWARD LENGTH=735	10	10	10	15.5	15.5	735;738;732;433;733;741;720;720;788;792	9890;9891;11929;12297;14117;14639;14760;16472;25868;26234	32106;32107;32108;38152;39292;39293;39294;44583;46240;46241;46563;52005;52006;81500;81501;81502;81503;82501	387	304187	293351	318357	472726	358023	426088
969	0.00271808	0.00590659	0.456439	AT1G73350.2	AT1G73350.2;AT1G73350.3	AT1G73350.2;AT1G73350.3	13;11	1;1	AT1G73350.2 | Symbols: | unknown protein; FUNCTIONS IN: molecular_function unknown; INVOLVED IN: biological_process unknown; EXPRESSED IN: 25 plant structures; EXPRESSED DURING: 15 growth stages; Has 50 Blast hits to 50 proteins in 20 species: Archae - 0;	2	13	1	55.7	5.7	210;172	318;319;320;2454;7976;9213;9795;9983;12901;14223;19576;21126;27794	1084;1085;1086;1087;1088;1089;1090;8100;8101;8102;25719;25720;29867;29868;29869;29870;29871;29872;31747;32412;32413;41159;44852;61932;66258;87669;87670	969	328680	306641	281045	419300	440322	397770
1554	0.0151454	0.0199833	0.456409	AT2G39580.1	AT2G39580.1	AT2G39580.1	1	1	AT2G39580.1 | Symbols: | CONTAINS InterPro DOMAIN/s: Putative zinc-finger domain (InterPro:IPR019607); Has 249 Blast hits to 219 proteins in 85 species: Archae - 0; Bacteria - 144; Metazoa - 29; Fungi - 8; Plants - 50; Viruses - 0; Other Eukaryotes - 18 (	1	1	1	0.9	0.9	1577	27403	86314	1554	17861	18432	16007	26757	23336	21669
1403	0.00145386	0.00389831	0.456238	AT2G30110.1	AT2G30110.1	AT2G30110.1	45	40	AT2G30110.1 | Symbols: ATUBA1, MOS5, UBA1 | ubiquitin-activating enzyme 1 | chr2:12852632-12857369 REVERSE LENGTH=1080	1	45	40	47	42.2	1080	568;741;1172;2223;2582;2775;3277;4260;4376;5089;5191;5192;5372;7771;8213;8654;8730;9699;11319;13093;15446;15447;16173;16358;16812;17546;18009;18296;18365;18696;19016;19302;19604;19674;21238;23040;23263;23296;23503;24706;25992;26159;26508;27784;28295	1937;1938;1939;1940;1941;2577;2578;2579;2580;2581;2582;2583;2584;4038;7403;7404;8550;8551;8552;8553;8554;8555;9200;9201;10843;10844;13929;13930;14341;14342;14343;14344;14345;16664;16665;16666;16667;16668;16669;17024;17025;17026;17027;17028;17029;17616;17617;17618;17619;25038;25039;25040;25041;25042;25043;25044;25045;26534;26535;26536;28143;28144;28145;28146;28147;28148;28149;28372;28373;28374;313…	1403	3151631	3149800	3464011	4729412	4140868	4527511
1563	0.00690265	0.0113987	0.455131	AT2G39990.1	AT2G39990.1	AT2G39990.1	5	5	AT2G39990.1 | Symbols: EIF2, AteIF3f, eIF3F | eukaryotic translation initiation factor 2 | chr2:16698332-16699929 REVERSE LENGTH=293	1	5	5	20.1	20.1	293	890;8426;15820;24853;28998	3136;3137;27340;49832;49833;49834;78106;78107;91329	1563	43812	45147	45851	41831	94110	48871
2021	0.00289507	0.00618084	0.455027	AT3G15790.1	AT3G15790.1	AT3G15790.1	8	7	AT3G15790.1 | Symbols: MBD11, ATMBD11 | methyl-CPG-binding domain 11 | chr3:5343209-5344386 FORWARD LENGTH=254	1	8	7	45.7	42.9	254	1437;2541;4764;6929;14136;19638;21251;21750	4854;4855;4856;4857;4858;4859;4860;8435;8436;8437;15573;15574;22546;22547;22548;22549;44619;62081;62082;62083;62084;62085;62086;66683;68095;68096;68097	2021	362846	406632	403765	591157	461744	555390
1775	0.00271808	0.00590659	0.45451	AT3G03140.1	AT3G03140.1	AT3G03140.1	3	3	AT3G03140.1 | Symbols: | Tudor/PWWP/MBT superfamily protein | chr3:724348-727093 FORWARD LENGTH=769	1	3	3	3.9	3.9	769	2148;5510;10160	7223;7224;7225;7226;18041;18042;18043;32922	1775	184319	186094	182532	271709	214484	271517
2744	0.00769912	0.0122782	0.454474	AT4G15180.1	AT4G15180.1	AT4G15180.1	2	2	AT4G15180.1 | Symbols: SDG2, ATXR3 | SET domain protein 2 | chr4:8651999-8662178 FORWARD LENGTH=2335	1	2	2	0.7	0.7	2335	9444;19815	30566;30567;62602	2744	25761	25353	25160	36013	33500	35004
2364	0.00367889	0.00714988	0.454188	AT3G51820.1	AT3G51820.1	AT3G51820.1	2	2	AT3G51820.1 | Symbols: ATG4, G4, CHLG | UbiA prenyltransferase family protein | chr3:19216301-19218934 REVERSE LENGTH=387	1	2	2	8.3	8.3	387	1531;1916	5159;5160;5161;6533;6534	2364	44997	43832	45748	57560	72674	54138
3781	0.0417952	0.0418746	0.453903	AT5G44800.1	AT5G44800.1	AT5G44800.1	5	5	AT5G44800.1 | Symbols: CHR4, PKR1 | chromatin remodeling 4 | chr5:18083659-18092162 REVERSE LENGTH=2223	1	5	5	2.5	2.5	2223	1064;3847;8518;8709;22882	3679;3680;12638;27666;28315;28316;71764;71765	3781	8229	9713	9653	13752	9940	14106
3315	0.00247155	0.0054993	0.451965	AT5G08550.1	AT5G08550.1	AT5G08550.1	20	20	AT5G08550.1 | Symbols: ILP1 | GC-rich sequence DNA-binding factor-like protein | chr5:2765981-2770282 REVERSE LENGTH=908	1	20	20	25.8	25.8	908	2188;2806;3249;4650;5159;5376;7582;10112;10676;10947;13646;15783;17099;20171;20404;20657;24537;24553;25675;26141	7322;9310;10745;15137;16935;16936;17631;17632;17633;17634;17635;17636;17637;17638;24459;24460;32811;34447;34448;35260;35261;35262;35263;35264;35265;35266;35267;43417;49753;53961;53962;63625;63626;63627;64164;64165;64779;76999;77035;77036;80885;80886;82224	3315	724523	719512	662253	977875	907242	996079
172	0.00170038	0.00418351	0.45171	AT1G09770.1	AT1G09770.1	AT1G09770.1	37	37	AT1G09770.1 | Symbols: ATCDC5, CDC5, ATMYBCDC5 | cell division cycle 5 | chr1:3162002-3165122 FORWARD LENGTH=844	1	37	37	46	46	844	532;604;1570;1915;3416;3695;4141;4690;5718;8726;8727;9317;9843;12884;13605;15546;15754;15917;15918;16367;17500;18414;18754;18807;19141;19227;20280;20933;20977;21649;23143;24052;24243;24798;25468;25469;28498	1797;1798;1799;1800;2161;2162;5271;5272;5273;5274;5275;5276;5277;5278;6531;6532;11270;11271;12087;12088;12089;12090;12091;12092;12093;12094;12095;12096;13579;13580;13581;13582;15310;18720;28354;28355;28356;28357;28358;30164;31939;31940;31941;31942;31943;31944;31945;41107;41108;43337;49041;49674;50293;50294;50295;51632;51633;51634;51635;55291;55292;55293;55294;58658;58659;58660;58661;59642;59643;5…	172	2124708	2194191	2195365	3167518	2708858	3032926
2328	0.00305942	0.00636364	0.450063	AT3G49600.1	AT3G49600.1	AT3G49600.1	8	8	AT3G49600.1 | Symbols: UBP26, SUP32, ATUBP26 | ubiquitin-specific protease 26 | chr3:18380942-18386662 REVERSE LENGTH=1067	1	8	8	9.5	9.5	1067	1777;13024;16728;16816;21532;21767;24931;27324	6016;41518;52787;52788;53066;67528;67529;67530;67531;68145;78331;86058;86059	2328	59759	62334	65662	98230	70325	87937
722	0.0525664	0.049976	0.449085	AT1G54000.1	AT1G54000.1	AT1G54000.1	1	1	AT1G54000.1 | Symbols: | GDSL-like Lipase/Acylhydrolase superfamily protein | chr1:20154548-20156365 REVERSE LENGTH=391	1	1	1	6.6	6.6	391	9247	29963	722	13919	13407	12874	11973	30630	12277
3696	0.00229456	0.00515625	0.44869	AT5G38840.1	AT5G38840.1	AT5G38840.1	20	20	AT5G38840.1 | Symbols: | SMAD/FHA domain-containing protein | chr5:15551329-15554846 FORWARD LENGTH=735	1	20	20	26.4	26.4	735	2241;3892;4215;5938;9294;10625;10626;11456;13633;13634;14083;17165;18076;18553;18585;19147;21374;23759;25154;25186	7447;12800;12801;12802;12803;12804;13816;13817;13818;13819;13820;19435;19436;19437;19438;30101;30102;34299;34300;34301;36691;36692;36693;36694;36695;36696;36697;43394;43395;44509;54150;54151;54152;54153;57559;57560;57561;57562;57563;57564;57565;57566;57567;59075;59076;59077;59177;59178;60713;60714;60715;60716;67093;74605;74606;74607;74608;74609;74610;74611;74612;79043;79044;79045;79046;79158	3696	1245013	1294349	1348918	1948092	1545139	1813496
2457	0.00289507	0.00618084	0.448672	AT3G56410.1	AT3G56410.1;AT3G56410.2	AT3G56410.1;AT3G56410.2	13;13	13;13	AT3G56410.1 | Symbols: | Protein of unknown function (DUF3133) | chr3:20916320-20920877 REVERSE LENGTH=1488;AT3G56410.2 | Symbols: | Protein of unknown function (DUF3133) | chr3:20916320-20921134 REVERSE LENGTH=1535	2	13	13	10.6	10.6	1488;1535	7235;7956;12280;14759;15757;16453;18090;20697;22237;22379;22388;23653;27362	23387;23388;23389;25621;25622;39246;39247;39248;39249;39250;39251;39252;39253;39254;39255;39256;39257;46562;49690;49691;51940;51941;51942;51943;57632;64857;64858;69751;70178;70179;70195;70196;70197;70198;70199;74290;74291;74292;86185	2457	568588	603625	582926	841930	726926	826529
744	0.0138369	0.0186139	0.448346	AT1G55480.1	AT1G55480.1	AT1G55480.1	3	3	AT1G55480.1 | Symbols: ZKT | protein containing PDZ domain, a K-box domain, and a TPR region | chr1:20713822-20715351 FORWARD LENGTH=335	1	3	3	14.6	14.6	335	3633;15972;19366	11908;11909;50441;50442;50443;61311	744	23385	22592	24390	23994	44671	27349
2802	0.00314159	0.00636364	0.448154	AT4G18100.1	AT4G18100.1;AT5G46430.2;AT5G46430.1	AT4G18100.1;AT5G46430.2;AT5G46430.1	4;3;3	4;3;3	AT4G18100.1 | Symbols: | Ribosomal protein L32e | chr4:10035715-10036475 REVERSE LENGTH=133;AT5G46430.2 | Symbols: | Ribosomal protein L32e | chr5:18833429-18834409 FORWARD LENGTH=133;AT5G46430.1 | Symbols: | Ribosomal protein L32e | chr5:18833429-18834	3	4	4	30.8	30.8	133;133;133	2347;2804;8466;11050	7784;7785;7786;7787;7788;9305;9306;9307;9308;27510;27511;35583;35584;35585	2802	195074	223666	212090	242549	366876	251212
2775	0.00314159	0.00636364	0.44673	AT4G16765.1	AT4G16765.1;AT4G16765.2	AT4G16765.1	3;1	3;1	AT4G16765.1 | Symbols: | 2-oxoglutarate (2OG) and Fe(II)-dependent oxygenase superfamily protein | chr4:9429974-9431791 REVERSE LENGTH=247	2	3	3	15.8	15.8	247;184	7309;8716;23221	23587;28333;72809;72810;72811;72812;72813;72814;72815;72816;72817;72818	2775	234193	190877	186062	339115	211051	282775
1036	0.00155499	0.00408638	0.44661	AT1G77180.1	AT1G77180.1;AT1G77180.2;AT1G77180.3	AT1G77180.1;AT1G77180.2;AT1G77180.3	36;36;26	36;36;26	AT1G77180.1 | Symbols: SKIP | chromatin protein family | chr1:28999791-29001632 REVERSE LENGTH=613;AT1G77180.2 | Symbols: SKIP | chromatin protein family | chr1:28999791-29001632 REVERSE LENGTH=613;AT1G77180.3 | Symbols: SKIP | chromatin protein family | c	3	36	36	57.9	57.9	613;613;511	880;4300;4515;4547;4548;5645;5741;6317;9412;9413;9414;9669;10084;10085;10162;10240;11158;11159;13443;16381;16427;17774;18049;18547;18706;19973;21365;22168;23295;24111;24515;25589;27598;27894;28217;28595	3095;14094;14768;14769;14770;14771;14772;14849;14850;14851;14852;14853;14854;14855;14856;18492;18493;18494;18495;18496;18497;18498;18803;20718;20719;20720;20721;20722;30460;30461;30462;30463;30464;30465;30466;31242;31243;31244;31245;31246;31247;31248;32739;32740;32741;32742;32743;32744;32745;32924;32925;32926;32927;32928;32929;32930;32931;32932;32933;32934;32935;33152;33153;33154;33155;33156;3315…	1036	4142350	3969134	3841917	5641149	5030891	5618460
648	0.00289507	0.00618084	0.446527	AT1G48920.1	AT1G48920.1	AT1G48920.1	8	8	AT1G48920.1 | Symbols: ATNUC-L1, PARL1, NUC-L1 | nucleolin like 1 | chr1:18098186-18101422 FORWARD LENGTH=557	1	8	8	14.2	14.2	557	534;1466;4948;9489;9528;9824;18953;24801	1803;4957;16213;30697;30810;31829;31830;31831;60246;77885;77886;77887;77888	648	156834	166994	164815	228841	194075	242985
487	0.00744627	0.011899	0.445361	AT1G28060.1	AT1G28060.1	AT1G28060.1	2	2	AT1G28060.1 | Symbols: | Pre-mRNA-splicing factor 3 | chr1:9779167-9782486 FORWARD LENGTH=786	1	2	2	3.3	3.3	786	22798;27505	71486;71487;86690	487	29462	27921	27463	40423	34038	41070
3274	0.00213654	0.00497059	0.445028	AT5G06460.1	AT5G06460.1	AT5G06460.1	35	30	AT5G06460.1 | Symbols: ATUBA2, UBA 2 | ubiquitin activating enzyme 2 | chr5:1970239-1974382 FORWARD LENGTH=1077	1	35	30	33.5	28.7	1077	742;988;1399;2581;2775;3225;4377;4877;5089;5373;6643;7012;8698;8885;9699;11273;13409;14782;15936;16193;16357;16813;16886;18297;19020;19604;21238;23297;24705;26172;26506;26507;26597;27771;28296	2585;2586;2587;2588;2589;2590;3461;4751;8543;8544;8545;8546;8547;8548;8549;9200;9201;10676;10677;14346;14347;14348;14349;14350;15903;15904;15905;15906;15907;16664;16665;16666;16667;16668;16669;17620;17621;17622;17623;17624;17625;17626;21680;21681;21682;21683;21684;21685;22786;22787;22788;22789;28259;28260;28261;28262;28263;28264;28265;28266;28811;31372;31373;31374;31375;31376;31377;31378;36220;42…	3274	1802836	1816332	1891013	2703606	2214717	2582912
3820	0.00271808	0.00590659	0.444626	AT5G47730.1	AT5G47730.1;AT5G47730.3;AT5G47730.2	AT5G47730.1;AT5G47730.3;AT5G47730.2	7;6;6	6;5;5	AT5G47730.1 | Symbols: | Sec14p-like phosphatidylinositol transfer family protein | chr5:19334592-19336618 REVERSE LENGTH=341;AT5G47730.3 | Symbols: | Sec14p-like phosphatidylinositol transfer family protein | chr5:19334592-19336158 REVERSE LENGTH=286;AT	3	7	6	22	19.6	341;286;286	6034;16393;17049;25820;26357;26605;26740	19781;19782;51739;51740;51741;51742;51743;51744;51745;51746;51747;51748;53819;53820;53821;81361;82918;83692;83693;84137;84138;84139;84140	3820	94676	96916	87355	141429	129656	108551
2413	0.00297724	0.00623841	0.443188	AT3G54230.1	AT3G54230.1;AT3G54230.2	AT3G54230.1;AT3G54230.2	13;13	13;13	AT3G54230.1 | Symbols: SUA | suppressor of abi3-5 | chr3:20073872-20080142 FORWARD LENGTH=1007;AT3G54230.2 | Symbols: SUA | suppressor of abi3-5 | chr3:20073872-20080142 FORWARD LENGTH=1008	2	13	13	14.1	14.1	1007;1008	1141;4684;7058;7059;7146;9527;14159;19816;24974;26425;26829;27593;27594	3898;15283;22921;22922;23174;23175;30809;44681;62603;62604;78442;83109;83110;84445;84446;86936;86937	2413	191811	193161	189386	247998	244719	288183
1577	0.00297724	0.00623841	0.442708	AT2G40660.1	AT2G40660.1	AT2G40660.1	9	9	AT2G40660.1 | Symbols: | Nucleic acid-binding, OB-fold-like protein | chr2:16966011-16968866 FORWARD LENGTH=389	1	9	9	24.9	24.9	389	5082;5724;7820;14131;16033;20195;24586;27389;28152	16647;16648;18744;18745;18746;25185;25186;25187;44614;50601;63700;77149;77150;77151;86272;86273;86274;88728	1577	173748	162886	177089	242084	230825	225319
803	0.00289507	0.00618084	0.441788	AT1G61040.1	AT1G61040.1	AT1G61040.1	8	8	AT1G61040.1 | Symbols: VIP5 | plus-3 domain-containing protein | chr1:22483817-22485748 FORWARD LENGTH=643	1	8	8	11.5	11.5	643	938;6523;7558;13980;14385;19874;21899;24685	3273;21344;21345;24383;44281;45362;45363;62739;68673;68674;77511	803	97518	115432	101485	161027	119518	146548
2262	0.00314159	0.00636364	0.441073	AT3G44530.2	AT3G44530.2;AT3G44530.1	AT3G44530.2;AT3G44530.1	16;16	16;16	AT3G44530.2 | Symbols: HIRA | homolog of histone chaperone HIRA | chr3:16116026-16121247 FORWARD LENGTH=1040;AT3G44530.1 | Symbols: HIRA | homolog of histone chaperone HIRA | chr3:16116026-16121247 FORWARD LENGTH=1058	2	16	16	18.3	18.3	1040;1058	117;273;274;3716;4158;4164;7405;7478;11054;13941;16675;19186;20251;21573;27511;28993	440;911;912;913;914;12155;12156;13627;13637;23915;24180;35601;35602;35603;44170;52666;52667;52668;60802;60803;60804;60805;60806;63866;67634;86708;86709;91313	2262	301986	306105	307449	434684	376540	431726
228	0.00314159	0.00636364	0.440963	AT1G12900.4	AT1G12900.4;AT1G12900.3;AT1G12900.1	AT1G12900.4;AT1G12900.3;AT1G12900.1	23;23;23	3;3;3	AT1G12900.4 | Symbols: GAPA-2 | glyceraldehyde 3-phosphate dehydrogenase A subunit 2 | chr1:4392634-4393850 REVERSE LENGTH=350;AT1G12900.3 | Symbols: GAPA-2 | glyceraldehyde 3-phosphate dehydrogenase A subunit 2 | chr1:4392634-4393850 REVERSE LENGTH=350;AT	3	23	3	64.3	12	350;350;399	27;2623;3049;4680;9884;10834;11301;13453;14137;14193;15549;15934;19194;24058;24059;25579;26373;26706;27153;27154;27746;28334;28335	94;95;96;97;98;99;100;101;102;103;104;105;106;107;108;109;110;8685;8686;8687;10092;10093;10094;15253;15254;15255;15256;15257;15258;15259;15260;15261;15262;15263;32073;32074;32075;32076;32077;32078;34920;34921;34922;34923;34924;34925;34926;34927;34928;34929;34930;34931;34932;34933;34934;34935;36294;42930;42931;42932;42933;42934;42935;44620;44621;44622;44771;44772;44773;44774;49046;49047;49048;4904…	228	1812779	1803915	2042791	2019916	3562117	2100777
760	0.0028129	0.00606267	0.440509	AT1G56290.1	AT1G56290.1	AT1G56290.1	6	6	AT1G56290.1 | Symbols: | CwfJ-like family protein | chr1:21075939-21078608 FORWARD LENGTH=692	1	6	6	9.2	9.2	692	3237;6690;7402;9982;18954;28513	10700;10701;21859;21860;21861;23908;32411;60247;89853	760	85710	91173	85126	123756	117125	114687
2241	0.00560051	0.00983352	0.440211	AT3G29390.1	AT3G29390.1	AT3G29390.1	3	3	AT3G29390.1 | Symbols: RIK | RS2-interacting KH protein | chr3:11289675-11294524 FORWARD LENGTH=578	1	3	3	6.2	6.2	578	31;6363;21888	119;20886;68622;68623	2241	41452	35338	38195	50846	60936	44230
915	0.00289507	0.00618084	0.440153	AT1G70060.1	AT1G70060.1	AT1G70060.1	7	5	AT1G70060.1 | Symbols: SNL4 | SIN3-like 4 | chr1:26383789-26389568 FORWARD LENGTH=1326	1	7	5	5.4	4.1	1326	1568;8830;16282;16789;19009;27556;27993	5267;5268;5269;28674;51386;51387;52989;52990;60379;86844;88303;88304	915	71290	70040	84499	108310	95649	102434
588	0.0028129	0.00606267	0.438171	AT1G36370.1	AT1G36370.1	AT1G36370.1	5	5	AT1G36370.1 | Symbols: SHM7 | serine hydroxymethyltransferase 7 | chr1:13696240-13698576 REVERSE LENGTH=598	1	5	5	9.2	9.2	598	1682;22213;22917;26995;26996	5716;5717;5718;5719;69673;71882;85032;85033;85034;85035	588	93448	95961	106768	128287	138079	134920
1003	0.00314159	0.00636364	0.437599	AT1G75270.1	AT1G75270.1	AT1G75270.1	6	6	AT1G75270.1 | Symbols: DHAR2 | dehydroascorbate reductase 2 | chr1:28250255-28251237 REVERSE LENGTH=213	1	6	6	27.7	27.7	213	6369;7303;12936;18986;24775;26747	20901;20902;20903;23573;23574;41249;41250;41251;41252;41253;60324;77782;84158;84159;84160;84161;84162	1003	274384	273148	269101	377542	369566	358898
3160	0.00314159	0.00636364	0.437487	AT4G38890.1	AT4G38890.1	AT4G38890.1	7	6	AT4G38890.1 | Symbols: | FMN-linked oxidoreductases superfamily protein | chr4:18135909-18139100 REVERSE LENGTH=691	1	7	6	12.3	9.7	691	198;1895;13111;18262;21163;24131;27067	674;675;6453;41827;41828;58142;58143;75739;85256;85257;85258	3160	168400	172344	177852	250808	211970	239527
3175	0.00188369	0.00457055	0.437247	AT4G39680.2	AT4G39680.2;AT4G39680.1	AT4G39680.2;AT4G39680.1	40;40	40;40	AT4G39680.2 | Symbols: | SAP domain-containing protein | chr4:18414604-18416938 REVERSE LENGTH=633;AT4G39680.1 | Symbols: | SAP domain-containing protein | chr4:18414604-18416938 REVERSE LENGTH=633	2	40	40	67	67	633;633	1864;2107;2813;3102;3745;5764;6429;6430;6949;7049;8758;11285;12506;13026;13332;13816;13817;14634;14915;16006;16007;18683;19968;20487;20488;20895;21002;21149;21315;21751;21752;22885;23053;24727;25060;25762;27066;27589;27905;28168	6314;6315;6316;6317;6318;6319;6320;6321;6322;6323;6324;6325;6326;7112;7113;7114;9319;9320;9321;9322;9323;10254;10255;10256;10257;10258;10259;12265;12266;12267;12268;12269;12270;12271;18856;18857;21051;21052;21053;21054;21055;21056;21057;21058;21059;21060;22593;22594;22595;22596;22597;22598;22599;22897;22898;28463;28464;28465;28466;28467;28468;28469;28470;28471;28472;28473;28474;28475;28476;36253;…	3175	3898967	3975725	4309888	5900464	4592300	6005381
4139	0.00323009	0.00643577	0.436993	ATCG00130.1	ATCG00130.1	ATCG00130.1	8	8	ATCG00130.1 | Symbols: ATPF | ATPase, F0 complex, subunit B/B, bacterial/chloroplast | chrC:11529-12798 REVERSE LENGTH=184	1	8	8	37.5	37.5	184	5937;10979;15947;16362;18089;18723;18891;24309	19431;19432;19433;19434;35359;35360;50371;50372;50373;50374;50375;51619;51620;57626;57627;57628;57629;57630;57631;59570;59571;59572;59573;60048;60049;60050;60051;60052;60053;76288;76289;76290;76291;76292	4139	599230	608914	598685	743325	958643	744081
2248	0.0705057	0.0638101	0.436939	AT3G42860.1	AT3G42860.1	AT3G42860.1	2	2	AT3G42860.1 | Symbols: | zinc knuckle (CCHC-type) family protein | chr3:14946458-14948097 REVERSE LENGTH=372	1	2	2	7.3	7.3	372	3263;3264	10802;10803;10804	2248	6714	7554	7223	10536	7771	10786
285	0.00385588	0.00727924	0.435775	AT1G15980.1	AT1G15980.1	AT1G15980.1	6	6	AT1G15980.1 | Symbols: NDF1, NDH48 | NDH-dependent cyclic electron flow 1 | chr1:5489314-5491199 FORWARD LENGTH=461	1	6	6	14.3	14.3	461	4557;9315;11160;14301;15061;29072	14877;30159;30160;30161;35942;45070;45071;47586;47587;47588;91536	285	98735	109046	109922	101848	190331	137558
1825	0.00442478	0.00809249	0.435125	AT3G05560.3	AT3G05560.3;AT3G05560.2;AT3G05560.1	AT3G05560.3;AT3G05560.2;AT3G05560.1	5;5;5	2;2;2	AT3G05560.3 | Symbols: | Ribosomal L22e protein family | chr3:1614641-1615204 FORWARD LENGTH=124;AT3G05560.2 | Symbols: | Ribosomal L22e protein family | chr3:1614641-1615204 FORWARD LENGTH=124;AT3G05560.1 | Symbols: | Ribosomal L22e protein family | ch	3	5	2	42.7	20.2	124;124;124	908;4542;12417;13040;28434	3186;3187;3188;3189;3190;14840;39590;39591;41557;41558;41559;41560;89624	1825	252604	296831	271173	282902	489236	337347
47	0.00297724	0.00623841	0.434614	AT1G03280.1	AT1G03280.1	AT1G03280.1	22	19	AT1G03280.1 | Symbols: | Transcription factor TFIIE, alpha subunit | chr1:803635-806758 FORWARD LENGTH=479	1	22	19	45.7	42.2	479	896;2873;2978;4089;4137;4154;6921;9814;14250;15493;16774;16775;17838;18666;18858;20570;20858;22661;25787;26058;26787;28741	3153;3154;3155;3156;3157;3158;3159;3160;3161;9497;9498;9499;9500;9501;9502;9503;9922;9923;9924;9925;9926;9927;9928;9929;13410;13411;13412;13571;13619;13620;13621;22536;22537;31791;31792;31793;31794;31795;31796;31797;44921;48882;48883;48884;52950;52951;52952;56618;56619;59430;59431;59971;59972;64567;64568;65342;65343;71061;71062;81250;81251;81252;82039;82040;82041;82042;82043;82044;82045;82046;843…	47	1354106	1484704	1506503	2206727	1577036	2089142
4062	0.00513274	0.00917514	0.433752	AT5G63570.1	AT5G63570.1	AT5G63570.1	7	2	AT5G63570.1 | Symbols: GSA1 | glutamate-1-semialdehyde-2,1-aminomutase | chr5:25451957-25453620 FORWARD LENGTH=474	1	7	2	22.4	6.8	474	322;1043;6779;12135;14575;21212;23398	1095;1096;1097;1098;3605;3606;3607;22114;38803;38804;38805;38806;46049;46050;46051;66567;66568;66569;66570;66571;66572;73510;73511;73512;73513;73514	4062	292119	319273	345661	313784	583685	395263
1860	0.00376106	0.00720339	0.433408	AT3G07780.1	AT3G07780.1	AT3G07780.1	13	10	AT3G07780.1 | Symbols: OBE1 | Protein of unknown function (DUF1423) | chr3:2485104-2486876 FORWARD LENGTH=566	1	13	10	24.2	19.8	566	1233;3602;6427;6489;7228;9702;13865;16031;16426;19136;22061;23943;24186	4262;4263;4264;11813;11814;21048;21049;21238;21239;23380;31382;31383;31384;31385;43948;50596;50597;50598;50599;51854;51855;51856;51857;51858;60688;60689;60690;60691;69196;75119;75884	1860	410673	444050	460810	663797	471151	641574
1006	0.0505247	0.0482961	0.432801	AT1G75330.1	AT1G75330.1	AT1G75330.1	1	1	AT1G75330.1 | Symbols: OTC | ornithine carbamoyltransferase | chr1:28266457-28268383 REVERSE LENGTH=375	1	1	1	3.7	3.7	375	3501	11532	1006	12711	11845	13120	11435	25971	13451
1344	0.00314159	0.00636364	0.432618	AT2G26460.1	AT2G26460.1	AT2G26460.1	12	12	AT2G26460.1 | Symbols: SMU2 | RED family protein | chr2:11255049-11258913 REVERSE LENGTH=585	1	12	12	23.1	23.1	585	130;5984;10052;10096;12827;13907;14802;17727;22400;23827;27552;28118	467;468;469;470;471;472;19611;19612;19613;32628;32629;32630;32631;32632;32772;32773;40940;44055;44056;46701;46702;46703;46704;46705;56207;56208;56209;70234;70235;70236;70237;74796;74797;74798;74799;74800;86833;86834;86835;86836;86837;86838;88642;88643;88644;88645	1344	880990	894922	834583	1296349	1063094	1163892
1123	0.00297724	0.00623841	0.432554	AT2G02570.4	AT2G02570.4;AT2G02570.2;AT2G02570.1;AT2G02570.3	AT2G02570.4;AT2G02570.2;AT2G02570.1;AT2G02570.3	18;18;18;15	18;18;18;15	AT2G02570.4 | Symbols: | nucleic acid binding;RNA binding | chr2:698361-700794 REVERSE LENGTH=300;AT2G02570.2 | Symbols: | nucleic acid binding;RNA binding | chr2:698361-700794 REVERSE LENGTH=300;AT2G02570.1 | Symbols: | nucleic acid binding;RNA binding	4	18	18	51.3	51.3	300;300;300;288	297;2161;5788;7120;7722;8263;8264;10193;11676;14033;15505;18015;18731;19686;19781;22515;26228;26239	992;993;994;995;996;997;7240;7241;18939;23098;23099;24863;24864;24865;24866;24867;24868;24869;26767;26768;26769;26770;26771;26772;26773;33012;33013;33014;33015;33016;33017;33018;33019;33020;37429;37430;37431;37432;44387;44388;48900;48901;48902;48903;48904;48905;48906;57379;57380;57381;59588;59589;59590;62216;62217;62218;62507;70568;70569;70570;70571;70572;70573;70574;82489;82490;82491;82517;82518…	1123	1166427	1162796	1035036	1625562	1444580	1470331
2144	0.00229456	0.00515625	0.432192	AT3G22380.1	AT3G22380.1;AT3G22380.2	AT3G22380.1;AT3G22380.2	32;32	32;32	AT3G22380.1 | Symbols: TIC | time for coffee | chr3:7913181-7918879 FORWARD LENGTH=1550;AT3G22380.2 | Symbols: TIC | time for coffee | chr3:7913181-7918967 FORWARD LENGTH=1555	2	32	32	23.4	23.4	1550;1555	1116;3432;5580;6398;6895;7360;7361;9744;17634;17643;17763;18241;18417;19248;19272;19913;21189;21698;21699;22724;22747;22902;22979;23005;24948;25087;26033;26034;27260;27599;27600;28282	3829;3830;11306;11307;11308;11309;11310;18305;18306;20971;20972;22487;22488;22489;23755;23756;23757;23758;23759;23760;23761;23762;23763;23764;23765;23766;23767;31527;31528;31529;31530;31531;55803;55820;55821;55822;55823;56369;56370;56371;56372;56373;58077;58078;58079;58665;58666;58667;58668;58669;58670;60987;60988;60989;61049;61050;62815;66487;66488;66489;66490;66491;67949;67950;67951;67952;67953…	2144	2035889	2106663	2064083	2987844	2519906	2866752
4127	0.010335	0.0149452	0.432142	AT5G67100.1	AT5G67100.1	AT5G67100.1	1	1	AT5G67100.1 | Symbols: ICU2 | DNA-directed DNA polymerases | chr5:26776994-26785104 FORWARD LENGTH=1524	1	1	1	0.6	0.6	1524	7170	23253;23254	4127	25645	26638	25464	36153	29844	38902
61	0.00314159	0.00636364	0.431876	AT1G04080.3	AT1G04080.3;AT1G04080.1;AT1G04080.2	AT1G04080.3;AT1G04080.1;AT1G04080.2	7;6;5	7;6;5	AT1G04080.3 | Symbols: PRP39 | Tetratricopeptide repeat (TPR)-like superfamily protein | chr1:1051803-1056550 FORWARD LENGTH=823;AT1G04080.1 | Symbols: PRP39 | Tetratricopeptide repeat (TPR)-like superfamily protein | chr1:1051803-1056550 FORWARD LENGTH=76	3	7	7	10.7	10.7	823;768;582	1735;2555;6081;6192;11527;12275;20827	5883;8474;8475;8476;19976;20282;20283;20284;36932;36933;39234;65203	61	73634	80613	86493	107217	100639	116899
2304	0.0104994	0.0151689	0.431638	AT3G48110.1	AT3G48110.1	AT3G48110.1	3	3	AT3G48110.1 | Symbols: EDD1, EDD | glycine-tRNA ligases | chr3:17763111-17770964 FORWARD LENGTH=1067	1	3	3	3.6	3.6	1067	25894;26647;26876	81561;81562;83834;83835;84612;84613;84614	2304	27744	28017	27212	29915	46298	35698
3120	0.0275221	0.0313689	0.430671	AT4G36130.1	AT4G36130.1	AT4G36130.1	7	1	AT4G36130.1 | Symbols: | Ribosomal protein L2 family | chr4:17097613-17098656 FORWARD LENGTH=258	1	7	1	29.1	7.4	258	1772;2258;2507;9195;11074;22018;26265	6007;6008;6009;6010;7491;7492;8285;8286;8287;8288;8289;8290;8291;8292;8293;8294;8295;29817;29818;29819;35659;35660;35661;35662;35663;69040;69041;82598;82599;82600;82601	3120	16163	18012	17225	17294	31228	20758
3534	0.00561947	0.00984496	0.430143	AT5G20290.1	AT5G20290.1;AT5G59240.1	AT5G20290.1	9;3	9;3	AT5G20290.1 | Symbols: | Ribosomal protein S8e family protein | chr5:6851695-6853012 REVERSE LENGTH=222	2	9	9	41	41	222;210	446;3600;6520;13434;13435;14734;20865;22031;26622	1512;1513;1514;1515;1516;1517;11810;21337;21338;21339;21340;42864;42865;46492;46493;46494;46495;65359;65360;65361;65362;69094;83749;83750;83751;83752;83753;83754;83755	3534	307450	334923	331645	316356	600512	395492
4140	0.00337547	0.00664179	0.429902	ATCG00150.1	ATCG00150.1	ATCG00150.1	3	3	ATCG00150.1 | Symbols: ATPI | ATPase, F0 complex, subunit A protein | chrC:14021-14770 REVERSE LENGTH=249	1	3	3	13.3	13.3	249	10101;19086;28572	32780;32781;32782;32783;32784;32785;32786;60581;60582;90021;90022	4140	167251	194663	193167	281463	210903	255407
3901	0.00323009	0.00643577	0.429302	AT5G53120.5	AT5G53120.5;AT5G53120.4;AT5G53120.3;AT5G53120.2;AT5G53120.1;AT5G53120.6	AT5G53120.5;AT5G53120.4;AT5G53120.3;AT5G53120.2;AT5G53120.1;AT5G53120.6	8;8;8;8;8;7	8;8;8;8;8;7	AT5G53120.5 | Symbols: SPDS3, SPMS | spermidine synthase 3 | chr5:21535429-21537653 FORWARD LENGTH=359;AT5G53120.4 | Symbols: SPDS3, SPMS | spermidine synthase 3 | chr5:21535429-21537653 FORWARD LENGTH=359;AT5G53120.3 | Symbols: SPDS3, SPMS | spermidine sy	6	8	8	22.3	22.3	359;359;359;359;359;386	123;8304;13537;14656;18572;18919;26873;27229	456;26944;26945;43155;46278;46279;59137;60115;60116;84608;84609;85799	3901	183624	198204	199224	266736	260749	254949
1571	0.00376106	0.00720339	0.428425	AT2G40430.3	AT2G40430.3;AT2G40430.1;AT2G40430.2	AT2G40430.3;AT2G40430.1;AT2G40430.2	5;5;5	5;5;5	AT2G40430.3 | Symbols: | FUNCTIONS IN: molecular_function unknown; INVOLVED IN: biological_process unknown; LOCATED IN: cellular_component unknown; EXPRESSED IN: 22 plant structures; EXPRESSED DURING: 13 growth stages; CONTAINS InterPro DOMAIN/s: Tumour s	3	5	5	17.9	17.9	441;442;449	1838;3177;11857;23391;28430	6222;6223;10528;37947;73489;89606	1571	68745	66761	63202	79669	106511	81234
3056	0.00521492	0.00929054	0.428274	AT4G33010.1	AT4G33010.1;AT4G33010.2	AT4G33010.1;AT4G33010.2	15;13	8;8	AT4G33010.1 | Symbols: AtGLDP1, GLDP1 | glycine decarboxylase P-protein 1 | chr4:15926852-15931150 REVERSE LENGTH=1037;AT4G33010.2 | Symbols: AtGLDP1, GLDP1 | glycine decarboxylase P-protein 1 | chr4:15927133-15931150 REVERSE LENGTH=976	2	15	8	16	9.1	1037;976	436;5664;7904;8405;10276;10313;10314;11491;12139;12198;15270;18802;18803;25827;26067	1493;1494;1495;18557;18558;18559;18560;25448;25449;27278;33308;33309;33310;33453;33454;36788;36789;36790;36791;38817;38818;38992;38993;48200;48201;48202;48203;48204;48205;48206;48207;59789;59790;59791;59792;59793;81384;82069	3056	265811	286300	323447	293358	524850	359963
1145	0.00651075	0.011016	0.42758	AT2G04865.1	AT2G04865.1	AT2G04865.1	4	4	AT2G04865.1 | Symbols: | Aminotransferase-like, plant mobile domain family protein | chr2:1712149-1714599 FORWARD LENGTH=667	1	4	4	5.8	5.8	667	1532;3927;10912;17333	5162;5163;12913;35181;35182;54677	1145	31545	41728	42028	55281	41885	57911
2183	0.00655499	0.0110554	0.426884	AT3G25530.2	AT3G25530.2;AT3G25530.1	AT3G25530.2;AT3G25530.1	11;11	11;11	AT3G25530.2 | Symbols: GHBDH, ATGHBDH, GLYR1, GR1 | glyoxylate reductase 1 | chr3:9271949-9273514 REVERSE LENGTH=278;AT3G25530.1 | Symbols: GHBDH, ATGHBDH, GLYR1, GR1 | glyoxylate reductase 1 | chr3:9271949-9273514 REVERSE LENGTH=289	2	11	11	57.2	57.2	278;289	1503;1788;9020;11129;12459;13895;14414;17444;21647;22089;23151	5062;5063;6062;29335;29336;29337;29338;35809;35810;35811;35812;39751;44019;44020;44021;44022;44023;44024;45469;54997;54998;54999;67841;69294;69295;69296;72605	2183	242950	228372	255722	237190	468678	271517
2516	0.00297724	0.00623841	0.426616	AT3G60750.2	AT3G60750.2;AT3G60750.1	AT3G60750.2;AT3G60750.1	24;24	18;18	AT3G60750.2 | Symbols: | Transketolase | chr3:22454004-22456824 FORWARD LENGTH=740;AT3G60750.1 | Symbols: | Transketolase | chr3:22454004-22456824 FORWARD LENGTH=741	2	24	18	42	35.1	740;741	825;1635;1786;5850;7430;8494;11386;14251;16065;18153;18432;18508;18616;19028;21813;21827;24740;24794;25337;27424;27684;27897;27933;28793	2877;2878;2879;2880;2881;2882;5557;5558;5559;5560;5561;5562;5563;5564;5565;5566;5567;6042;6043;6044;6045;6046;6047;6048;6049;6050;19172;19173;19174;19175;19176;19177;24019;24020;24021;24022;24023;24024;27573;27574;27575;27576;27577;27578;27579;27580;27581;27582;27583;27584;27585;36484;36485;36486;36487;36488;36489;36490;44922;44923;44924;44925;44926;44927;44928;44929;50680;50681;50682;57805;57806…	2516	2236794	2229141	2421836	2652173	3856764	2748759
280	0.00345133	0.00678261	0.426527	AT1G15750.4	AT1G15750.4;AT1G15750.3;AT1G15750.2;AT1G15750.1	AT1G15750.4;AT1G15750.3;AT1G15750.2;AT1G15750.1	24;24;24;24	3;3;3;3	AT1G15750.4 | Symbols: WSIP1, TPL | Transducin family protein / WD-40 repeat family protein | chr1:5415086-5420359 REVERSE LENGTH=1131;AT1G15750.3 | Symbols: WSIP1, TPL | Transducin family protein / WD-40 repeat family protein | chr1:5415086-5420359 REVERS	4	24	3	20.4	3.6	1131;1131;1131;1131	1254;1255;1920;1999;6100;6352;6914;6926;12838;13804;15045;15347;16699;18487;19606;22097;25443;25876;26148;26513;27997;28599;28617;28687	4333;4334;4335;4336;4337;4338;4339;6539;6540;6801;6802;20028;20029;20030;20862;20863;20864;22524;22525;22526;22542;22543;40961;40962;43793;47515;47516;47517;47518;48373;48374;48375;48376;52727;58890;58891;61992;61993;61994;61995;69326;69327;69328;69329;80045;81527;81528;82243;82244;82245;82246;82247;82248;82249;82250;83372;88308;88309;88310;88311;90103;90104;90105;90106;90107;90108;90109;90169;90…	280	549646	595531	598514	793409	746565	803537
37	0.0035335	0.00690123	0.424492	AT1G02920.1	AT1G02920.1	AT1G02920.1	9	2	AT1G02920.1 | Symbols: ATGSTF7, GST11, ATGSTF8, GSTF7, ATGST11 | glutathione S-transferase 7 | chr1:658886-659705 REVERSE LENGTH=209	1	9	2	41.1	11	209	1310;10355;17084;19091;25356;26108;26624;26698;27043	4512;33560;33561;33562;33563;53920;53921;53922;53923;53924;53925;53926;53927;53928;60594;79763;79764;79765;79766;79767;79768;82156;83762;83763;83764;83765;83766;83996;83997;83998;83999;84000;84001;85187;85188;85189;85190;85191;85192;85193;85194;85195	37	70326	77119	82593	109189	87154	112391
1009	0.00385588	0.00727924	0.424128	AT1G75510.1	AT1G75510.1;AT3G52270.1	AT1G75510.1	8;1	8;1	AT1G75510.1 | Symbols: | Transcription initiation factor IIF, beta subunit | chr1:28347254-28348629 REVERSE LENGTH=261	2	8	8	39.8	39.8	261;269	4527;7661;10691;11437;14990;17347;19559;19741	14793;24685;24686;24687;24688;34505;34506;36638;36639;36640;47375;47376;54725;61866;61867;62391;62392;62393;62394	1009	197304	198986	215256	278280	235731	306538
879	0.00337547	0.00664179	0.42411	AT1G67680.1	AT1G67680.1;AT1G67650.1	AT1G67680.1	9;3	9;3	AT1G67680.1 | Symbols: | SRP72 RNA-binding domain | chr1:25365962-25368464 REVERSE LENGTH=664	2	9	9	14.8	14.8	664;651	927;3886;3970;4798;16068;18289;19273;25501;26757	3239;12789;13023;15661;50689;50690;58231;61051;80212;80213;84252;84253	879	81639	81155	84622	125364	98191	108414
1212	0.00395702	0.00737338	0.422386	AT2G18020.1	AT2G18020.1;AT3G51190.1	AT2G18020.1	9;1	3;0	AT2G18020.1 | Symbols: EMB2296 | Ribosomal protein L2 family | chr2:7837151-7838160 FORWARD LENGTH=258	2	9	3	36	14.3	258;260	1772;2259;2507;3201;9195;11074;16360;22018;26265	6007;6008;6009;6010;7493;7494;8285;8286;8287;8288;8289;8290;8291;8292;8293;8294;8295;10616;10617;29817;29818;29819;35659;35660;35661;35662;35663;51615;69040;69041;82598;82599;82600;82601	1212	293866	298302	311867	351282	422251	438002
258	0.00323009	0.00643577	0.42207	AT1G14510.1	AT1G14510.1;AT2G02470.2;AT2G02470.1	AT1G14510.1;AT2G02470.2;AT2G02470.1	2;1;1	2;1;1	AT1G14510.1 | Symbols: AL7 | alfin-like 7 | chr1:4962171-4964154 REVERSE LENGTH=252;AT2G02470.2 | Symbols: AL6 | alfin-like 6 | chr2:652837-654621 FORWARD LENGTH=247;AT2G02470.1 | Symbols: AL6 | alfin-like 6 | chr2:652837-654621 FORWARD LENGTH=256	3	2	2	7.1	7.1	252;247;256	1673;25230	5686;5687;5688;79297;79298;79299;79300;79301;79302	258	111179	116519	107728	144476	152379	152565
1182	0.00596713	0.0104194	0.421747	AT2G15620.1	AT2G15620.1	AT2G15620.1	13	13	AT2G15620.1 | Symbols: NIR1, NIR, ATHNIR | nitrite reductase 1 | chr2:6810552-6812666 FORWARD LENGTH=586	1	13	13	25.9	25.9	586	3614;8857;9436;9906;10021;10711;11068;14308;16151;16798;22336;23909;27592	11851;11852;28752;28753;28754;30531;30532;30533;30534;32172;32519;34553;35648;35649;45110;45111;50965;53011;70054;70055;75010;75011;86933;86934;86935	1182	220166	239194	271560	239094	440092	299917
3893	0.0259924	0.0300146	0.421738	AT5G52640.1	AT5G52640.1	AT5G52640.1	16	6	AT5G52640.1 | Symbols: HSP81-1, ATHS83, HSP81.1, HSP83, ATHSP90.1, AtHsp90-1, HSP90.1 | heat shock protein 90.1 | chr5:21352542-21355147 FORWARD LENGTH=705	1	16	6	19	9.9	705	488;1238;2697;3332;4703;5806;6624;6625;7529;8269;9126;11058;12733;13924;15152;20282	1670;1671;1672;1673;1674;1675;1676;1677;1678;4278;4279;4280;4281;4282;4283;4284;8964;11029;15355;15356;15357;15358;15359;18985;18986;18987;21626;21627;21628;21629;21630;21631;21632;21633;24292;24293;24294;24295;26789;26790;26791;26792;26793;26794;26795;29647;29648;29649;29650;29651;35615;40665;40666;40667;44111;47878;47879;47880;63932;63933	3893	14877	18746	17826	20427	19066	29425
1625	0.0062579	0.0107375	0.421532	AT5G45775.1	AT5G45775.1;AT5G45775.2;AT4G18730.1;AT3G58700.1;AT2G42740.1	AT5G45775.1;AT5G45775.2;AT4G18730.1;AT3G58700.1;AT2G42740.1	6;6;6;6;6	6;6;6;6;6	AT5G45775.1 | Symbols: | Ribosomal L5P family protein | chr5:18565281-18566377 REVERSE LENGTH=172;AT5G45775.2 | Symbols: | Ribosomal L5P family protein | chr5:18565281-18566496 REVERSE LENGTH=182;AT4G18730.1 | Symbols: RPL16B | ribosomal protein L16B | c	5	6	6	34.9	34.9	172;182;182;182;182	1787;7919;11442;16956;26656;28375	6051;6052;6053;6054;6055;6056;6057;6058;6059;6060;6061;25523;36652;53512;53513;53514;83870;83871;83872;83873;83874;83875;89445;89446;89447;89448;89449	1625	318803	308895	318096	328693	570750	367305
3816	0.00385588	0.00727924	0.42106	AT5G47430.2	AT5G47430.2;AT5G47430.3;AT5G47430.1;AT4G17410.1;AT4G17410.3;AT4G17410.2	AT5G47430.2;AT5G47430.3;AT5G47430.1	6;6;6;1;1;1	6;6;6;1;1;1	AT5G47430.2 | Symbols: | DWNN domain, a CCHC-type zinc finger | chr5:19235819-19240147 REVERSE LENGTH=831;AT5G47430.3 | Symbols: | DWNN domain, a CCHC-type zinc finger | chr5:19235819-19240596 REVERSE LENGTH=889;AT5G47430.1 | Symbols: | DWNN domain, a C	6	6	6	7.3	7.3	831;889;892;826;827;827	12631;12802;19189;19190;21166;26544	40379;40859;40860;40861;40862;60812;60813;66413;66414;66415;83452	3816	168207	173218	166614	206784	209686	263749
1534	0.0147472	0.019638	0.420565	AT2G38540.1	AT2G38540.1	AT2G38540.1	4	4	AT2G38540.1 | Symbols: LP1, LTP1, ATLTP1 | lipid transfer protein 1 | chr2:16130418-16130893 FORWARD LENGTH=118	1	4	4	30.5	30.5	118	375;12902;18395;19865	1302;41160;58604;58605;62722;62723	1534	23147	21780	24436	31271	28741	32827
3652	0.00930468	0.0140861	0.41987	AT5G32440.3	AT5G32440.3;AT5G32440.1;AT5G32440.2	AT5G32440.3;AT5G32440.1	3;3;1	3;3;1	AT5G32440.3 | Symbols: | Ubiquitin system component Cue protein | chr5:12077014-12078396 FORWARD LENGTH=265;AT5G32440.1 | Symbols: | Ubiquitin system component Cue protein | chr5:12077014-12078396 FORWARD LENGTH=264	3	3	3	12.8	12.8	265;264;187	1444;7276;19897	4877;23503;62790	3652	34612	34121	30747	45702	34785	52598
3564	0.0035335	0.00690123	0.419847	AT5G22545.1	AT5G22545.1	AT5G22545.1	1	1	AT5G22545.1 | Symbols: | unknown protein; BEST Arabidopsis thaliana protein match is: unknown protein (TAIR:AT5G22530.1); Has 30201 Blast hits to 17322 proteins in 780 species: Archae - 12; Bacteria - 1396; Metazoa - 17338; Fungi - 3422; Plants - 5037; Vi	1	1	1	10.8	10.8	111	13796	43782;43783	3564	126046	130876	127878	181940	158258	174582
4022	0.00376106	0.00720339	0.419645	AT5G59950.4	AT5G59950.4;AT5G59950.1;AT5G59950.5;AT5G59950.2;AT5G59950.3;AT5G02530.2;AT5G02530.1	AT5G59950.4;AT5G59950.1;AT5G59950.5;AT5G59950.2;AT5G59950.3	4;4;4;3;3;1;1	4;4;4;3;3;1;1	AT5G59950.4 | Symbols: | RNA-binding (RRM/RBD/RNP motifs) family protein | chr5:24140235-24141410 FORWARD LENGTH=211;AT5G59950.1 | Symbols: | RNA-binding (RRM/RBD/RNP motifs) family protein | chr5:24140235-24141504 FORWARD LENGTH=244;AT5G59950.5 | Symbol	7	4	4	20.4	20.4	211;244;245;178;242;290;292	17170;20403;20917;22795	54164;64163;65598;71477;71478	4022	66170	75510	70033	96364	87234	99589
370	0.0236852	0.0277556	0.419494	AT1G20370.1	AT1G20370.1;AT1G76120.2;AT1G76120.1	AT1G20370.1	5;1;1	5;1;1	AT1G20370.1 | Symbols: | Pseudouridine synthase family protein | chr1:7051846-7053588 REVERSE LENGTH=549	3	5	5	9.7	9.7	549;356;463	3350;11019;18989;23856;25634	11071;35480;60328;74867;74868;80726	370	18008	21285	23171	31185	17433	34925
1416	0.00985461	0.0144085	0.418213	AT2G30870.1	AT2G30870.1	AT2G30870.1	6	5	AT2G30870.1 | Symbols: ATGSTF10, ERD13, ATGSTF4, GSTF10 | glutathione S-transferase PHI 10 | chr2:13141490-13142392 FORWARD LENGTH=215	1	6	5	30.7	26.5	215	2882;11025;12616;14357;19831;22663	9548;9549;35501;40336;40337;40338;45259;45260;45261;62641;62642;71065;71066;71067;71068;71069;71070	1416	33431	38844	41532	37341	71024	43712
1734	0.00627686	0.0107584	0.417521	AT3G01500.1	AT3G01500.1;AT3G01500.3;AT3G01500.2	AT3G01500.1;AT3G01500.3;AT3G01500.2	17;15;15	10;8;8	AT3G01500.1 | Symbols: CA1, ATBCA1, SABP3, ATSABP3 | carbonic anhydrase 1 | chr3:194853-196716 REVERSE LENGTH=270;AT3G01500.3 | Symbols: CA1 | carbonic anhydrase 1 | chr3:195173-197873 REVERSE LENGTH=336;AT3G01500.2 | Symbols: CA1 | carbonic anhydrase 1 |	3	17	10	70.7	37.4	270;336;347	803;5468;6434;9797;10142;10783;10784;13376;18179;25727;25983;26014;26474;26475;28396;28474;28738	2801;2802;2803;2804;2805;2806;17924;17925;17926;17927;17928;21072;21073;21074;21075;21076;21077;21078;21079;21080;21081;31750;31751;31752;31753;31754;32879;32880;32881;32882;32883;34775;34776;34777;34778;34779;34780;34781;34782;42703;57884;57885;57886;57887;57888;57889;57890;57891;57892;57893;57894;57895;57896;57897;81085;81086;81087;81088;81796;81797;81798;81799;81884;81885;81886;81887;83252;832…	1734	553817	575956	660864	592811	1077583	721236
956	0.00378003	0.00722222	0.416874	AT1G72740.1	AT1G72740.1;AT1G72740.2	AT1G72740.1;AT1G72740.2	3;2	3;2	AT1G72740.1 | Symbols: | Homeodomain-like/winged-helix DNA-binding family protein | chr1:27380499-27382687 REVERSE LENGTH=287;AT1G72740.2 | Symbols: | Homeodomain-like/winged-helix DNA-binding family protein | chr1:27380499-27382687 REVERSE LENGTH=281	2	3	3	9.8	9.8	287;281	14273;21866;24512	44994;44995;68541;76929;76930	956	76336	79161	85385	118477	94970	108138
382	0.00427307	0.00786962	0.416198	AT1G20960.1	AT1G20960.1;AT1G20960.2;AT2G42270.1	AT1G20960.1;AT1G20960.2	30;30;4	29;29;3	AT1G20960.1 | Symbols: emb1507 | U5 small nuclear ribonucleoprotein helicase, putative | chr1:7302591-7309914 REVERSE LENGTH=2171;AT1G20960.2 | Symbols: emb1507 | U5 small nuclear ribonucleoprotein helicase, putative | chr1:7302591-7309914 REVERSE LENGTH=2	3	30	29	14.8	14.5	2171;2171;2172	361;1703;1740;5054;5127;6204;6746;7201;7208;7520;8827;10585;10858;11289;11806;12224;13242;13896;14792;15049;15456;16349;18593;19651;21737;24044;27783;27992;28039;28578	1259;1260;1261;1262;1263;5767;5768;5769;5896;5897;16529;16798;20337;22007;23341;23351;24279;28667;34205;34206;35008;35009;36270;37812;37813;37814;37815;39060;39061;42301;42302;44025;46657;47526;47527;47528;48765;48766;48767;51594;51595;59204;59205;62125;68045;75415;87628;88300;88301;88302;88432;88433;90030	382	305113	318414	323162	424953	410735	427580
4072	0.00427307	0.00786962	0.415681	AT5G64040.1	AT5G64040.1;AT5G64040.2	AT5G64040.1;AT5G64040.2	6;3	6;3	AT5G64040.1 | Symbols: PSAN | photosystem I reaction center subunit PSI-N, chloroplast, putative / PSI-N, putative (PSAN) | chr5:25628724-25629409 REVERSE LENGTH=171;AT5G64040.2 | Symbols: PSAN | photosystem I reaction center subunit PSI-N, chloroplast, pu	2	6	6	33.3	33.3	171;181	887;3019;8690;14200;14550;27077	3117;3118;3119;3120;3121;3122;3123;10010;10011;10012;28233;28234;28235;44784;44785;44786;44787;45965;45966;45967;85288	4072	292862	269407	286453	384249	394314	353571
1610	0.00395702	0.00737338	0.415255	AT2G42220.1	AT2G42220.1	AT2G42220.1	5	5	AT2G42220.1 | Symbols: | Rhodanese/Cell cycle control phosphatase superfamily protein | chr2:17592105-17593305 FORWARD LENGTH=234	1	5	5	19.7	19.7	234	995;9057;18048;19662;26988	3482;29463;29464;57481;57482;62147;85011	1610	62733	68953	75321	78169	101825	96057
631	0.00395702	0.00737338	0.414712	AT1G48120.1	AT1G48120.1	AT1G48120.1	3	3	AT1G48120.1 | Symbols: | hydrolases;protein serine/threonine phosphatases | chr1:17774238-17779624 REVERSE LENGTH=1340	1	3	3	2.3	2.3	1340	4780;5235;10893	15620;17184;35126	631	83287	90877	91002	120629	95812	137034
671	0.0864791	0.0750055	0.413327	AT1G50360.1	AT1G50360.1;AT3G19960.1;AT3G19960.2;AT1G42680.1	AT1G50360.1;AT3G19960.1;AT3G19960.2	3;3;3;1	3;3;3;1	AT1G50360.1 | Symbols: VIIIA, ATVIIIA | P-loop containing nucleoside triphosphate hydrolases superfamily protein | chr1:18650688-18657106 FORWARD LENGTH=1153;AT3G19960.1 | Symbols: ATM1 | myosin 1 | chr3:6949787-6956736 FORWARD LENGTH=1166;AT3G19960.2 | Sy	4	3	3	2.9	2.9	1153;1166;1176;170	7800;12808;24673	25130;40888;77477	671	8661	9030	7843	9566	15730	8709
468	0.00442478	0.00809249	0.413282	AT1G26880.1	AT1G26880.1;AT1G26880.2;AT3G28900.1	AT1G26880.1;AT1G26880.2	3;2;1	1;1;0	AT1G26880.1 | Symbols: | Ribosomal protein L34e superfamily protein | chr1:9315640-9316681 REVERSE LENGTH=120;AT1G26880.2 | Symbols: | Ribosomal protein L34e superfamily protein | chr1:9315798-9316681 REVERSE LENGTH=96	3	3	1	22.5	5.8	120;96;120	847;2938;17090	2934;2935;2936;2937;2938;2939;9796;9797;9798;53940;53941	468	59020	63689	61526	87607	76890	80851
2778	0.0321365	0.0349897	0.413137	AT4G16860.1	AT4G16860.1;AT4G16890.1;AT4G16950.2;AT4G16950.1;AT4G16960.1;AT4G16940.1;AT4G16920.1	AT4G16860.1;AT4G16890.1;AT4G16950.2;AT4G16950.1;AT4G16960.1;AT4G16940.1;AT4G16920.1	2;2;2;2;1;1;1	2;2;2;2;1;1;1	AT4G16860.1 | Symbols: RPP4 | Disease resistance protein (TIR-NBS-LRR class) family | chr4:9488584-9495700 REVERSE LENGTH=1147;AT4G16890.1 | Symbols: SNC1, BAL | disease resistance protein (TIR-NBS-LRR class), putative | chr4:9500506-9505455 REVERSE LENGTH	7	2	2	1.8	1.8	1147;1301;1404;1449;1041;1147;1304	778;23272	2735;73121;73122;73123	2778	13560	16254	16338	19590	16493	25372
89	0.00395702	0.00737338	0.412917	AT1G05805.1	AT1G05805.1	AT1G05805.1	13	13	AT1G05805.1 | Symbols: | basic helix-loop-helix (bHLH) DNA-binding superfamily protein | chr1:1744843-1747427 FORWARD LENGTH=362	1	13	13	51.4	51.4	362	3557;4441;10164;13830;16174;19653;20088;21150;22392;22953;22991;23608;28508	11681;11682;11683;11684;14519;14520;32937;32938;32939;43847;43848;43849;43850;43851;51026;51027;51028;51029;62131;63325;66366;66367;66368;66369;66370;66371;66372;70210;70211;70212;70213;70214;70215;71989;71990;71991;72113;72114;72115;72116;72117;72118;72119;74153;74154;89844;89845;89846	89	728568	700520	656822	959455	927543	890131
617	0.00531606	0.00941769	0.412567	AT1G47128.1	AT1G47128.1;AT1G20850.1	AT1G47128.1	7;1	7;1	AT1G47128.1 | Symbols: RD21, RD21A | Granulin repeat cysteine protease family protein | chr1:17283139-17285609 REVERSE LENGTH=462	2	7	7	14.3	14.3	462;356	2621;3015;9277;10914;10915;27953;27954	8680;8681;10003;30059;30060;30061;30062;30063;35184;35185;88164;88165;88166;88167;88168	617	159634	166749	160124	179969	274644	192953
596	0.00385588	0.00727924	0.412255	AT1G43170.9	AT1G43170.9;AT1G43170.8;AT1G43170.7;AT1G43170.6;AT1G43170.5;AT1G43170.3;AT1G43170.2;AT1G43170.1;AT1G43170.4	AT1G43170.9;AT1G43170.8;AT1G43170.7;AT1G43170.6;AT1G43170.5;AT1G43170.3;AT1G43170.2;AT1G43170.1;AT1G43170.4	20;20;20;20;20;20;20;20;18	14;14;14;14;14;14;14;14;13	AT1G43170.9 | Symbols: RP1 | ribosomal protein 1 | chr1:16266992-16268631 FORWARD LENGTH=389;AT1G43170.8 | Symbols: RP1 | ribosomal protein 1 | chr1:16266992-16268631 FORWARD LENGTH=389;AT1G43170.7 | Symbols: RP1 | ribosomal protein 1 | chr1:16266992-16268	9	20	14	41.9	29.3	389;389;389;389;389;389;389;389;306	881;1011;3355;3408;5049;8784;8922;9300;9925;11113;13608;14419;19549;19992;20216;25775;26317;26318;26562;27555	3096;3097;3098;3512;3513;11084;11085;11086;11247;11248;11249;11250;11251;11252;11253;11254;16523;28538;28539;28540;29029;29030;29031;29032;29033;30121;30122;32217;32218;32219;32220;32221;32222;32223;35776;35777;43342;45485;45486;45487;45488;45489;45490;61820;61821;61822;61823;63071;63756;81223;81224;81225;81226;81227;81228;81229;81230;82801;82802;82803;82804;82805;83520;83521;83522;86842;86843	596	769106	870763	859268	1039141	1174006	1112614
1371	0.115247	0.0936896	0.411951	AT2G27680.1	AT2G27680.1	AT2G27680.1	3	3	AT2G27680.1 | Symbols: | NAD(P)-linked oxidoreductase superfamily protein | chr2:11803981-11805965 REVERSE LENGTH=384	1	3	3	8.9	8.9	384	7236;8519;25196	23390;27667;27668;79177;79178;79179	1371	6489	8382	6770	7707	14204	6882
122	0.0047598	0.00865517	0.411721	AT5G59850.1	AT5G59850.1;AT1G07770.2;AT1G07770.1;AT2G39590.1	AT5G59850.1;AT1G07770.2;AT1G07770.1	6;6;6;1	1;1;1;0	AT5G59850.1 | Symbols: | Ribosomal protein S8 family protein | chr5:24112499-24113084 REVERSE LENGTH=130;AT1G07770.2 | Symbols: RPS15A | ribosomal protein S15A | chr1:2408413-2409065 REVERSE LENGTH=130;AT1G07770.1 | Symbols: RPS15A | ribosomal protein S15	4	6	1	40.8	6.9	130;130;130;136	6209;8562;11243;12912;13225;22377	20349;20350;20351;27822;27823;27824;36160;41186;41187;41188;41189;41190;41191;42241;70173;70174;70175;70176	122	305770	343370	344363	474924	432482	414223
773	0.00427307	0.00786962	0.411243	AT1G58100.2	AT1G58100.2;AT1G58100.1	AT1G58100.2;AT1G58100.1	4;4	4;4	AT1G58100.2 | Symbols: | TCP family transcription factor | chr1:21512680-21513885 REVERSE LENGTH=377;AT1G58100.1 | Symbols: | TCP family transcription factor | chr1:21512680-21513885 REVERSE LENGTH=401	2	4	4	18.6	18.6	377;401	9722;18516;19734;23245	31474;58984;58985;62363;62364;73018	773	69910	66827	68156	87735	95448	89290
1844	0.00385588	0.00727924	0.410432	AT3G07050.1	AT3G07050.1	AT3G07050.1	7	7	AT3G07050.1 | Symbols: | GTP-binding family protein | chr3:2229602-2232279 REVERSE LENGTH=582	1	7	7	13.6	13.6	582	1458;12596;13214;14626;15188;22223;22893	4922;40235;40236;40237;42214;46217;46218;47970;69707;69708;71805;71806	1844	124405	138731	144092	178451	169328	193461
1852	0.082579	0.0722167	0.410324	AT3G07565.2	AT3G07565.2;AT3G07565.1;AT3G07565.3;AT3G07565.4	AT3G07565.2;AT3G07565.1;AT3G07565.3;AT3G07565.4	1;1;1;1	1;1;1;1	AT3G07565.2 | Symbols: | Protein of unknown function (DUF3755) | chr3:2413823-2415240 FORWARD LENGTH=192;AT3G07565.1 | Symbols: | Protein of unknown function (DUF3755) | chr3:2413823-2415872 FORWARD LENGTH=258;AT3G07565.3 | Symbols: | Protein of unknown	4	1	1	9.9	9.9	192;258;259;268	268	884	1852	7301	7968	7343	9625	9154	11272
3546	0.00859039	0.0133235	0.410226	AT5G20930.1	AT5G20930.1	AT5G20930.1	8	8	AT5G20930.1 | Symbols: TSL | Protein kinase superfamily protein | chr5:7098213-7102970 FORWARD LENGTH=688	1	8	8	13.1	13.1	688	2570;3541;20590;22657;24211;26473;27294;27571	8518;11649;64627;71046;75955;83250;83251;85971;86887	3546	34532	34644	37664	46434	52038	43507
4121	0.00547408	0.00964365	0.410042	AT5G66680.1	AT5G66680.1	AT5G66680.1	8	8	AT5G66680.1 | Symbols: DGL1 | dolichyl-diphosphooligosaccharide-protein glycosyltransferase 48kDa subunit family protein | chr5:26617840-26620581 REVERSE LENGTH=437	1	8	8	21.1	21.1	437	1050;4083;11730;15292;21665;26817;26877;27062	3625;3626;3627;13397;37554;48244;67879;84413;84615;85247	4121	50094	53440	56387	68553	68676	75262
3717	0.0403224	0.0411283	0.409698	AT5G40780.1	AT5G40780.1	AT5G40780.1	1	1	AT5G40780.1 | Symbols: LHT1 | lysine histidine transporter 1 | chr5:16323823-16327082 FORWARD LENGTH=446	1	1	1	3.1	3.1	446	25640	80760	3717	13383	12701	13772	16963	14787	21195
741	0.00480405	0.0086758	0.409399	AT1G55325.1	AT1G55325.1;AT1G55325.2	AT1G55325.1;AT1G55325.2	6;6	6;6	AT1G55325.1 | Symbols: GCT | RNA polymerase II transcription mediators | chr1:20637594-20646875 FORWARD LENGTH=1921;AT1G55325.2 | Symbols: GCT | RNA polymerase II transcription mediators | chr1:20637594-20647714 FORWARD LENGTH=2001	2	6	6	3.5	3.5	1921;2001	1332;1944;11100;13023;15237;21838	4582;6615;6616;6617;35745;41516;41517;48112;68415	741	61303	62465	63760	83133	79405	86524
2615	0.0241466	0.0281296	0.409399	AT4G02930.1	AT4G02930.1	AT4G02930.1	5	5	AT4G02930.1 | Symbols: | GTP binding Elongation factor Tu family protein | chr4:1295751-1298354 REVERSE LENGTH=454	1	5	5	12.6	12.6	454	6665;9950;12248;25972;26216	21777;32285;39148;81756;82446;82447;82448	2615	22631	24987	26468	21317	47356	29723
2623	0.00442478	0.00809249	0.408638	AT4G03430.1	AT4G03430.1	AT4G03430.1	12	12	AT4G03430.1 | Symbols: STA1, EMB2770 | pre-mRNA splicing factor-related | chr4:1517411-1520500 REVERSE LENGTH=1029	1	12	12	13.2	13.2	1029	141;2868;6590;6989;11140;12961;13533;14693;14814;15424;15724;22281	502;503;9481;21544;22723;35841;41326;43126;46377;46737;48673;48674;48675;49583;69892	2623	148695	157123	160841	217275	177978	224205
3571	0.00621365	0.0106732	0.408259	AT5G23060.1	AT5G23060.1	AT5G23060.1	17	17	AT5G23060.1 | Symbols: CaS | calcium sensing receptor | chr5:7736760-7738412 REVERSE LENGTH=387	1	17	17	51.7	51.7	387	2051;4466;9368;10688;12175;13393;14520;14521;15259;17975;19005;19155;20738;24310;25338;26140;26480	6942;6943;6944;6945;14597;14598;14599;14600;14601;14602;14603;30324;30325;30326;34496;34497;34498;34499;34500;34501;38923;38924;42736;42737;45847;45848;45849;45850;48157;48158;48159;48160;57249;60373;60732;64964;64965;76293;76294;76295;76296;79711;79712;79713;79714;79715;79716;79717;79718;82223;83275	3571	630858	664895	677238	700253	1110994	807076
3302	0.00561947	0.00984496	0.40795	AT5G08130.3	AT5G08130.3;AT5G08130.1;AT5G08130.4;AT5G08130.2;AT5G08130.5;AT5G08130.6	AT5G08130.3;AT5G08130.1;AT5G08130.4;AT5G08130.2;AT5G08130.5;AT5G08130.6	7;7;7;7;7;6	7;7;7;7;7;6	AT5G08130.3 | Symbols: | basic helix-loop-helix (bHLH) DNA-binding superfamily protein | chr5:2606655-2608652 REVERSE LENGTH=408;AT5G08130.1 | Symbols: BIM1 | basic helix-loop-helix (bHLH) DNA-binding superfamily protein | chr5:2606655-2608652 REVERSE LEN	6	7	7	23.3	23.3	408;409;529;529;532;529	530;5365;10731;12894;19669;22682;25656	1792;1793;1794;1795;17601;17602;34599;34600;34601;41134;41135;62164;62165;62166;62167;71128;71129;80825;80826	3302	279694	283525	294526	403904	309636	424515
2553	0.00531606	0.00941769	0.407192	AT3G62900.1	AT3G62900.1	AT3G62900.1	11	10	AT3G62900.1 | Symbols: | CW-type Zinc Finger | chr3:23248868-23254810 REVERSE LENGTH=1465	1	11	10	8.7	7.7	1465	3465;4051;7151;7352;7856;10081;13902;15740;17800;21635;28475	11408;11409;13326;23183;23184;23722;23723;23724;25314;32729;32730;32731;32732;32733;44039;49621;49622;49623;56515;56516;67800;89753;89754	2553	322539	350743	347939	476000	406383	471860
563	0.00490518	0.00883827	0.406634	AT1G33240.1	AT1G33240.1;REV__AT3G14850.1;REV__AT3G14850.2	AT1G33240.1	3;1;1	2;1;1	AT1G33240.1 | Symbols: AT-GTL1, AT-GTL2, GTL1 | GT-2-like 1 | chr1:12051859-12054320 REVERSE LENGTH=669	3	3	2	3.7	2.5	669;253;356	3090;6433;15613	10220;21071;49244	563	75630	70686	74545	108059	83350	101362
1094	0.00621365	0.0106732	0.406295	AT1G80480.1	AT1G80480.1;AT1G15730.1	AT1G80480.1	3;1	3;1	AT1G80480.1 | Symbols: PTAC17 | plastid transcriptionally active 17 | chr1:30258272-30260570 REVERSE LENGTH=444	2	3	3	7.9	7.9	444;448	14667;18394;23859	46317;46318;46319;46320;46321;58603;74871;74872	1094	66686	69090	75726	72793	119627	87879
2093	0.00395702	0.00737338	0.405837	AT3G19290.2	AT3G19290.2;AT3G19290.1;AT3G19290.3;AT4G34000.3;AT4G34000.2;AT4G34000.1;AT2G41070.3;AT2G41070.2;AT2G41070.1	AT3G19290.2;AT3G19290.1;AT3G19290.3	6;6;6;2;2;2;1;1;1	3;3;3;0;0;0;0;0;0	AT3G19290.2 | Symbols: ABF4, AREB2 | ABRE binding factor 4 | chr3:6687956-6689713 FORWARD LENGTH=415;AT3G19290.1 | Symbols: ABF4, AREB2 | ABRE binding factor 4 | chr3:6687956-6689784 FORWARD LENGTH=431;AT3G19290.3 | Symbols: ABF4 | ABRE binding factor 4 |	9	6	3	20	13.5	415;431;432;449;454;454;262;262;262	3490;3669;19188;19474;20015;25207	11489;11490;11491;12019;60811;61640;61641;63123;79203;79204;79205;79206;79207	2093	107201	112040	98492	148396	136754	135801
271	0.0060493	0.0105049	0.405515	AT1G15140.1	AT1G15140.1;AT1G15140.3;AT1G15140.2	AT1G15140.1;AT1G15140.3;AT1G15140.2	9;6;6	9;6;6	AT1G15140.1 | Symbols: | FAD/NAD(P)-binding oxidoreductase | chr1:5210403-5212137 REVERSE LENGTH=295;AT1G15140.3 | Symbols: | FAD/NAD(P)-binding oxidoreductase | chr1:5210642-5212137 REVERSE LENGTH=271;AT1G15140.2 | Symbols: | FAD/NAD(P)-binding oxidore	3	9	9	26.1	26.1	295;271;271	2464;7893;9189;9505;21762;22109;22110;27911;27912	8144;25418;29805;29806;29807;30742;68132;69366;69367;88044;88045;88046;88047	271	64564	77734	78412	73586	122434	96324
680	0.00480405	0.0086758	0.40479	AT1G51140.1	AT1G51140.1	AT1G51140.1	3	3	AT1G51140.1 | Symbols: | basic helix-loop-helix (bHLH) DNA-binding superfamily protein | chr1:18943802-18945613 REVERSE LENGTH=379	1	3	3	7.4	7.4	379	4152;21465;24872	13613;13614;13615;67353;78147	680	130246	141795	140699	191286	155582	199557
154	0.0060493	0.0105049	0.40417	AT1G09130.1	AT1G09130.1;AT1G09130.2;AT1G09130.3	AT1G09130.1;AT1G09130.2;AT1G09130.3	4;4;4	4;4;4	AT1G09130.1 | Symbols: | ATP-dependent caseinolytic (Clp) protease/crotonase family protein | chr1:2940063-2942217 REVERSE LENGTH=330;AT1G09130.2 | Symbols: | ATP-dependent caseinolytic (Clp) protease/crotonase family protein | chr1:2940063-2942217 REVER	3	4	4	15.5	15.5	330;330;370	3846;12093;24777;27139	12634;12635;12636;12637;38666;38667;38668;38669;77784;85481	154	67020	61661	69839	75918	107420	79369
1300	0.00490518	0.00883827	0.403749	AT2G23320.2	AT2G23320.2;AT2G23320.1;AT4G31550.2;AT4G31550.1	AT2G23320.2;AT2G23320.1;AT4G31550.2;AT4G31550.1	2;2;1;1	2;2;1;1	AT2G23320.2 | Symbols: WRKY15 | WRKY DNA-binding protein 15 | chr2:9924998-9925991 FORWARD LENGTH=262;AT2G23320.1 | Symbols: WRKY15 | WRKY DNA-binding protein 15 | chr2:9924998-9926154 FORWARD LENGTH=317;AT4G31550.2 | Symbols: WRKY11, ATWRKY11 | WRKY DNA-b	4	2	2	6.5	6.5	262;317;324;325	18842;27045	59915;59916;59917;59918;59919;85197	1300	112753	113328	114557	170204	127007	153433
250	0.00531606	0.00941769	0.40344	AT1G13960.2	AT1G13960.2;AT1G13960.1	AT1G13960.2;AT1G13960.1	5;5	3;3	AT1G13960.2 | Symbols: WRKY4 | WRKY DNA-binding protein 4 | chr1:4776622-4779043 FORWARD LENGTH=487;AT1G13960.1 | Symbols: WRKY4 | WRKY DNA-binding protein 4 | chr1:4776622-4779043 FORWARD LENGTH=514	2	5	3	13.8	9.4	487;514	2883;7565;10712;22023;22722	9550;9551;9552;24392;34554;69055;69056;69057;69058;69059;71242	250	216922	228494	211521	293075	266832	308996
1722	0.0356511	0.0379032	0.402744	AT2G48160.1	AT2G48160.1	AT2G48160.1	3	3	AT2G48160.1 | Symbols: | Tudor/PWWP/MBT domain-containing protein | chr2:19689784-19696584 REVERSE LENGTH=1366	1	3	3	2.4	2.4	1366	44;10859;25945	179;35010;81700	1722	14549	16999	16980	21450	16015	26690
3632	0.00427307	0.00786962	0.402571	AT5G27650.1	AT5G27650.1;AT3G05430.1	AT5G27650.1	29;1	29;1	AT5G27650.1 | Symbols: | Tudor/PWWP/MBT superfamily protein | chr5:9785511-9789094 FORWARD LENGTH=1072	2	29	29	29.9	29.9	1072;965	390;700;1678;1886;1972;2870;4629;5907;6492;6493;8366;8575;8715;15426;16586;18462;19234;19599;20688;20702;20876;21623;22154;22267;23036;23089;23139;23380;27787	1349;1350;1351;2455;5699;6428;6695;6696;6697;9484;15085;19334;19335;19336;19337;21245;21246;21247;21248;21249;27156;27157;27855;27856;27857;27858;27859;27860;27861;28331;28332;48677;52347;52348;52349;52350;52351;58789;58790;58791;58792;60952;61968;61969;64836;64837;64878;65408;67759;67760;67761;69533;69841;69842;69843;69844;69845;72258;72259;72424;72425;72426;72427;72568;73449;73450;73451;87635;8…	3632	1086490	1118541	1063775	1536518	1323762	1460630
2114	0.00714918	0.0116119	0.40226	AT3G20390.1	AT3G20390.1	AT3G20390.1	5	5	AT3G20390.1 | Symbols: | endoribonuclease L-PSP family protein | chr3:7110227-7111695 REVERSE LENGTH=187	1	5	5	31.6	31.6	187	2254;9075;23317;25124;25294	7485;7486;29526;73264;78919;79544	2114	49902	49840	52393	58828	81569	60661
2679	0.00480405	0.0086758	0.401331	AT4G11150.1	AT4G11150.1	AT4G11150.1	7	3	AT4G11150.1 | Symbols: TUF, emb2448, TUFF, VHA-E1 | vacuolar ATP synthase subunit E1 | chr4:6800091-6801696 FORWARD LENGTH=230	1	7	3	25.7	11.3	230	11716;11899;12740;13669;16241;26346;26797	37525;38058;40691;43474;51241;51242;82893;84353	2679	80749	82172	80561	103248	104770	113555
2581	0.00513274	0.00917514	0.401012	AT4G00930.1	AT4G00930.1	AT4G00930.1	4	2	AT4G00930.1 | Symbols: CIP4.1 | COP1-interacting protein 4.1 | chr4:396558-400734 FORWARD LENGTH=1133	1	4	2	4.1	1.8	1133	3308;4495;4651;5265	10960;14706;15138;15139;17272;17273	2581	70449	78647	74510	97927	92510	104820
3689	0.00616941	0.0106434	0.400769	AT5G38420.1	AT5G38420.1;AT5G38410.1;AT5G38410.3;AT5G38410.2	AT5G38420.1;AT5G38410.1;AT5G38410.3;AT5G38410.2	12;12;11;10	4;4;4;4	AT5G38420.1 | Symbols: | Ribulose bisphosphate carboxylase (small chain) family protein | chr5:15381203-15381978 REVERSE LENGTH=181;AT5G38410.1 | Symbols: | Ribulose bisphosphate carboxylase (small chain) family protein | chr5:15377501-15378306 REVERSE L	4	12	4	64.1	20.4	181;181;186;174	6139;7669;7676;7959;8275;12134;13534;13716;16079;20163;28015;28147	20126;20127;20128;20129;20130;20131;20132;24707;24708;24709;24710;24711;24712;24713;24714;24715;24716;24717;24718;24719;24720;24721;24722;24736;24737;24738;24739;24740;25632;25633;25634;25635;25636;25637;25638;26812;26813;26814;26815;26816;26817;26818;26819;26820;26821;38794;38795;38796;38797;38798;38799;38800;38801;38802;43127;43128;43129;43130;43131;43132;43133;43134;43135;43136;43137;43571;435…	3689	1814517	1907692	1974246	2011872	3449665	2058988
2199	0.0492415	0.0472981	0.400152	AT3G26420.1	AT3G26420.1	AT3G26420.1	1	1	AT3G26420.1 | Symbols: ATRZ-1A | RNA-binding (RRM/RBD/RNP motifs) family protein with retrovirus zinc finger-like domain | chr3:9671953-9673055 FORWARD LENGTH=245	1	1	1	4.1	4.1	245	9549	30851;30852	2199	12364	12684	11436	16756	18838	12552
812	0.00539191	0.00952009	0.399998	AT1G61730.1	AT1G61730.1	AT1G61730.1	4	4	AT1G61730.1 | Symbols: | DNA-binding storekeeper protein-related transcriptional regulator | chr1:22793447-22794577 REVERSE LENGTH=376	1	4	4	13.3	13.3	376	8573;9820;20576;22626	27852;31819;31820;64578;64579;70965	812	70614	81157	87273	116256	84529	114635
566	0.0194943	0.0242072	0.399541	AT1G33680.1	AT1G33680.1	AT1G33680.1	4	4	AT1G33680.1 | Symbols: | KH domain-containing protein | chr1:12204056-12208282 FORWARD LENGTH=763	1	4	4	5.8	5.8	763	7783;11008;19502;28683	25077;35455;35456;61695;90386	566	23479	24409	25960	31697	26854	38861
3357	0.00551833	0.00971079	0.399151	AT5G11200.1	AT5G11200.1;AT5G11170.1;AT5G11200.3;AT5G11200.2;AT5G11170.2	AT5G11200.1;AT5G11170.1;AT5G11200.3;AT5G11200.2;AT5G11170.2	12;12;11;11;9	12;12;11;11;9	AT5G11200.1 | Symbols: | DEAD/DEAH box RNA helicase family protein | chr5:3567389-3570686 FORWARD LENGTH=427;AT5G11170.1 | Symbols: | DEAD/DEAH box RNA helicase family protein | chr5:3553334-3556646 FORWARD LENGTH=427;AT5G11200.3 | Symbols: | DEAD/DEA	5	12	12	34.7	34.7	427;427;468;486;344	3506;4304;5017;6700;8624;8901;10014;11166;12393;18039;20330;27543	11546;11547;14102;16437;16438;16439;16440;16441;16442;16443;16444;21894;21895;21896;21897;21898;21899;28035;28036;28037;28038;28039;28040;28865;28866;28867;28868;28869;28870;32507;35969;39539;39540;39541;39542;57462;64022;64023;86814;86815;86816;86817;86818;86819	3357	647000	687858	660466	863308	970483	797506
3272	0.0153982	0.0201904	0.397938	AT5G06320.1	AT5G06320.1	AT5G06320.1	2	2	AT5G06320.1 | Symbols: NHL3 | NDR1/HIN1-like 3 | chr5:1931016-1931711 REVERSE LENGTH=231	1	2	2	10.8	10.8	231	12070;16931	38602;38603;53431	3272	30935	25456	27504	32647	43291	34604
3999	0.00690265	0.0113987	0.395896	AT5G58330.3	AT5G58330.3;AT5G58330.2;AT5G58330.1	AT5G58330.3;AT5G58330.2;AT5G58330.1	12;12;12	12;12;12	AT5G58330.3 | Symbols: | lactate/malate dehydrogenase family protein | chr5:23580010-23581751 REVERSE LENGTH=334;AT5G58330.2 | Symbols: | lactate/malate dehydrogenase family protein | chr5:23580010-23582287 REVERSE LENGTH=442;AT5G58330.1 | Symbols: | la	3	12	12	35.3	35.3	334;442;443	474;1074;4920;7741;9712;14504;17927;21192;21193;21958;22788;28154	1630;3703;16128;16129;24937;24938;31447;45758;45759;45760;45761;57070;66498;66499;66500;66501;68883;68884;71442;71443;71444;71445;71446;71447;71448;88730	3999	295816	311853	325326	347125	493682	386790
1938	0.00725032	0.0116802	0.395285	AT3G11960.2	AT3G11960.2;AT3G11960.1	AT3G11960.2;AT3G11960.1	7;7	7;7	AT3G11960.2 | Symbols: | Cleavage and polyadenylation specificity factor (CPSF) A subunit protein | chr3:3786431-3793160 FORWARD LENGTH=1329;AT3G11960.1 | Symbols: | Cleavage and polyadenylation specificity factor (CPSF) A subunit protein | chr3:3786431-	2	7	7	5.7	5.7	1329;1379	4103;4327;14633;16003;17201;19880;21618	13448;13449;13450;14185;14186;14187;46232;50522;54244;62748;67746;67747	1938	49132	50384	54074	75628	55528	70846
422	0.00906448	0.0138417	0.394947	AT1G22950.1	AT1G22950.1	AT1G22950.1	1	1	AT1G22950.1 | Symbols: | 2-oxoglutarate (2OG) and Fe(II)-dependent oxygenase superfamily protein | chr1:8125291-8127168 REVERSE LENGTH=397	1	1	1	2.8	2.8	397	28669	90330;90331	422	41160	38568	41938	51580	50645	57753
1791	0.00442478	0.00809249	0.394311	AT3G04120.1	AT3G04120.1	AT3G04120.1	25	2	AT3G04120.1 | Symbols: GAPC, GAPC-1, GAPC1 | glyceraldehyde-3-phosphate dehydrogenase C subunit 1 | chr3:1081077-1083131 FORWARD LENGTH=338	1	25	2	81.7	9.8	338	280;328;329;977;1227;3200;3348;8359;9887;12002;14225;16708;17040;18548;19118;21071;22916;24481;25208;26772;27156;27157;27748;27851;28337	927;928;929;930;931;932;933;934;935;936;937;938;939;940;1114;1115;1116;1117;1118;1119;1120;1121;1122;1123;1124;1125;3397;3398;3399;3400;3401;3402;3403;3404;3405;3406;3407;3408;4249;4250;4251;4252;4253;10604;10605;10606;10607;10608;10609;10610;10611;10612;10613;10614;10615;11061;11062;11063;11064;11065;11066;27127;27128;27129;27130;27131;27132;32086;32087;32088;32089;32090;32091;32092;32093;32094;…	1791	2451794	2627848	2861000	2831394	4428622	3176485
793	0.0092225	0.0139885	0.393702	AT1G60490.1	AT1G60490.1	AT1G60490.1	4	4	AT1G60490.1 | Symbols: ATVPS34, VPS34, PI3K | vacuolar protein sorting 34 | chr1:22285792-22290190 REVERSE LENGTH=814	1	4	4	6.3	6.3	814	5234;14661;22834;23976	17182;17183;46303;71618;71619;71620;71621;71622;71623;75224	793	40519	42278	42662	62008	48806	54009
2842	0.00985461	0.0144085	0.393478	AT4G21150.2	AT4G21150.2;AT4G21150.3;AT4G21150.1	AT4G21150.2;AT4G21150.3;AT4G21150.1	10;10;10	10;10;10	AT4G21150.2 | Symbols: HAP6 | ribophorin II (RPN2) family protein | chr4:11278649-11283599 FORWARD LENGTH=678;AT4G21150.3 | Symbols: HAP6 | ribophorin II (RPN2) family protein | chr4:11278646-11283599 FORWARD LENGTH=691;AT4G21150.1 | Symbols: HAP6 | riboph	3	10	10	16.1	16.1	678;691;691	661;1917;3934;8093;22044;23332;23352;27531;28062;28300	2349;6535;12931;26153;26154;26155;69137;69138;69139;69140;73293;73337;73338;86778;88487;89131	2842	44826	46690	47990	48955	80693	53601
1514	0.00314159	0.00636364	0.393359	AT2G37040.1	AT2G37040.1	AT2G37040.1	38	22	AT2G37040.1 | Symbols: PAL1, ATPAL1 | PHE ammonia lyase 1 | chr2:15557602-15560237 REVERSE LENGTH=725	1	38	22	56.3	38.1	725	360;1079;1214;2474;5715;6293;7186;7566;8571;9072;10659;10661;10780;10781;11280;11949;12518;14003;14148;14378;14400;15295;17384;18162;18489;18601;18860;18861;20149;21790;22410;24928;25002;25974;26150;26851;27674;27757	1247;1248;1249;1250;1251;1252;1253;1254;1255;1256;1257;1258;3720;3721;3722;3723;3724;3725;3726;3727;3728;3729;3730;3731;3732;4211;4212;4213;4214;4215;4216;4217;4218;4219;4220;4221;8191;8192;8193;8194;8195;8196;8197;8198;8199;8200;18709;18710;18711;18712;18713;18714;18715;18716;20651;20652;20653;20654;20655;20656;20657;20658;20659;20660;20661;23311;23312;23313;23314;23315;24393;24394;24395;24396;2…	1514	4812838	4835681	5743747	7259347	5558417	7399179
3343	0.0194943	0.0242072	0.393039	AT5G10450.4	AT5G10450.4;AT5G10450.2;AT5G10450.1;AT5G10450.3;AT5G65430.2;AT5G65430.1;AT5G65430.3	AT5G10450.4;AT5G10450.2;AT5G10450.1;AT5G10450.3;AT5G65430.2;AT5G65430.1;AT5G65430.3	8;7;7;7;6;6;6	5;4;4;4;3;3;3	AT5G10450.4 | Symbols: GRF6 | G-box regulating factor 6 | chr5:3284476-3286261 REVERSE LENGTH=273;AT5G10450.2 | Symbols: GRF6, AFT1, 14-3-3lambda | G-box regulating factor 6 | chr5:3284452-3286261 REVERSE LENGTH=246;AT5G10450.1 | Symbols: GRF6, AFT1, 14-3-	7	8	5	30.8	21.6	273;246;248;258;246;248;260	243;3826;4509;4716;13201;17542;18384;19152	822;12580;14755;14756;15388;15389;15390;15391;15392;15393;15394;42179;42180;42181;55423;55424;58558;58559;58560;58561;58562;60728;60729	3343	23002	26868	24524	30299	30614	36778
1710	0.00395702	0.00737338	0.392067	AT2G47330.1	AT2G47330.1	AT2G47330.1	29	29	AT2G47330.1 | Symbols: | P-loop containing nucleoside triphosphate hydrolases superfamily protein | chr2:19429083-19431617 REVERSE LENGTH=760	1	29	29	44.2	44.2	760	917;930;2408;2593;3390;3571;3711;4955;6282;6451;8018;13403;16057;16144;17449;19219;20074;20089;20908;21918;24064;24225;25364;25471;27327;27398;27399;27690;28587	3212;3213;3214;3245;3246;3247;3248;3249;7972;7973;7974;7975;7976;7977;7978;7979;8588;8589;11199;11200;11749;11750;11751;12138;12139;12140;12141;12142;12143;12144;16230;16231;16232;16233;16234;16235;16236;20614;20615;20616;21130;21131;21132;25856;25857;42759;42760;50651;50652;50653;50654;50655;50656;50657;50658;50945;50946;50947;50948;50949;50950;50951;50952;50953;55011;55012;55013;55014;55015;550…	1710	2125770	2125364	2030494	2867419	2561805	2813983
283	0.00596713	0.0104194	0.39198	AT1G15910.1	AT1G15910.1;AT4G00380.1	AT1G15910.1	5;1	5;1	AT1G15910.1 | Symbols: | XH/XS domain-containing protein | chr1:5465951-5468723 FORWARD LENGTH=634	2	5	5	9.1	9.1	634;635	397;6654;7743;13341;25315	1367;1368;21714;24950;24951;42570;42571;79616	283	99246	101317	110174	144714	115544	147489
2930	0.00690265	0.0113987	0.391449	AT4G26450.1	AT4G26450.1	AT4G26450.1	15	15	AT4G26450.1 | Symbols: | unknown protein; Has 614 Blast hits to 492 proteins in 137 species: Archae - 0; Bacteria - 94; Metazoa - 255; Fungi - 76; Plants - 69; Viruses - 0; Other Eukaryotes - 120 (source: NCBI BLink). | chr4:13362556-13364920 FORWARD LENG	1	15	15	27.7	27.7	708	519;4841;5094;6220;7315;14015;14542;15330;17334;19156;20593;20594;24952;28540;28763	1749;1750;15810;16681;16682;20401;20402;20403;20404;23597;44345;44346;44347;44348;45930;45931;48330;54678;60733;64630;64631;64632;64633;64634;64635;78392;89930;89931;90629;90630	2930	470201	481469	470260	662415	524445	678300
385	0.0102655	0.0149128	0.389322	AT1G21120.1	AT1G21120.1;AT1G21110.1	AT1G21120.1;AT1G21110.1	7;7	1;1	AT1G21120.1 | Symbols: | O-methyltransferase family protein | chr1:7395331-7396640 REVERSE LENGTH=373;AT1G21110.1 | Symbols: | O-methyltransferase family protein | chr1:7390110-7391419 REVERSE LENGTH=373	2	7	1	21.7	3.5	373;373	1499;5067;12302;14444;14980;15033;23880	5052;5053;5054;5055;5056;5057;5058;16586;16587;16588;16589;16590;16591;39301;45574;45575;45576;45577;45578;45579;45580;45581;45582;45583;47342;47343;47344;47345;47483;47484;74931;74932	385	36152	37883	39682	48633	50735	49576
3064	0.00642857	0.010912	0.388593	AT4G33510.1	AT4G33510.1;AT4G33510.2	AT4G33510.1;AT4G33510.2	8;7	5;4	AT4G33510.1 | Symbols: DHS2 | 3-deoxy-d-arabino-heptulosonate 7-phosphate synthase | chr4:16116496-16118549 FORWARD LENGTH=507;AT4G33510.2 | Symbols: DHS2 | 3-deoxy-d-arabino-heptulosonate 7-phosphate synthase | chr4:16116496-16118233 FORWARD LENGTH=432	2	8	5	16.4	10.1	507;432	790;1643;2970;9823;19610;21100;23259;24351	2762;2763;5597;5598;5599;9906;31824;31825;31826;31827;31828;62007;62008;62009;66166;73079;73080;73081;76434;76435	3064	165494	181312	184001	217773	224608	252507
2411	0.00690265	0.0113987	0.388582	AT3G54170.1	AT3G54170.1	AT3G54170.1	9	9	AT3G54170.1 | Symbols: ATFIP37, FIP37 | FKBP12 interacting protein 37 | chr3:20056848-20059396 FORWARD LENGTH=330	1	9	9	35.5	35.5	330	6721;7117;8557;10069;15690;21455;22402;22655;24518	21943;21944;21945;23092;23093;23094;23095;27807;27808;32687;49463;67331;67332;70241;70242;70243;70244;71042;71043;76940	2411	238769	235086	258557	319868	292052	346885
678	0.00635272	0.0108297	0.38851	AT1G50620.1	AT1G50620.1	AT1G50620.1	7	7	AT1G50620.1 | Symbols: | RING/FYVE/PHD zinc finger superfamily protein | chr1:18748537-18751005 FORWARD LENGTH=629	1	7	7	11.9	11.9	629	2194;8111;17725;20312;23468;25141;27169	7340;26191;56203;56204;56205;63987;73691;78994;78995;78996;85594	678	107742	107677	109027	148883	118559	157271
407	0.0298862	0.0331557	0.38788	AT1G22360.1	AT1G22360.1;AT1G22360.2	AT1G22360.1;AT1G22360.2	4;3	1;1	AT1G22360.1 | Symbols: AtUGT85A2, UGT85A2 | UDP-glucosyl transferase 85A2 | chr1:7895068-7897527 REVERSE LENGTH=481;AT1G22360.2 | Symbols: AtUGT85A2, UGT85A2 | UDP-glucosyl transferase 85A2 | chr1:7895068-7897527 REVERSE LENGTH=469	2	4	1	6.7	1.9	481;469	3431;3869;14449;20354	11305;12734;12735;12736;12737;12738;45595;64069;64070;64071;64072	407	21968	19180	22946	21288	35907	26670
3506	0.0095512	0.0142279	0.387876	AT5G19010.1	AT5G19010.1;AT2G01450.4;AT2G01450.3;AT2G01450.2;AT2G01450.1	AT5G19010.1	5;1;1;1;1	2;0;0;0;0	AT5G19010.1 | Symbols: MPK16 | mitogen-activated protein kinase 16 | chr5:6345096-6347676 REVERSE LENGTH=567	5	5	2	12.7	6	567;486;486;486;486	1812;1932;11325;12568;28767	6149;6576;6577;6578;36353;40144;90641	3506	46758	35551	35931	48602	55921	50190
3897	0.00621365	0.0106732	0.387787	AT5G52890.2	AT5G52890.2;AT5G52890.1	AT5G52890.2;AT5G52890.1	16;15	16;15	AT5G52890.2 | Symbols: | AT hook motif-containing protein | chr5:21445040-21446197 REVERSE LENGTH=385;AT5G52890.1 | Symbols: | AT hook motif-containing protein | chr5:21445040-21446197 REVERSE LENGTH=357	2	16	16	55.6	55.6	385;357	3142;4876;10755;11063;13873;17394;17395;17891;17999;18014;18483;18672;20318;20680;24824;27655	10414;10415;10416;10417;15896;15897;15898;15899;15900;15901;15902;34707;34708;35627;35628;35629;35630;35631;43965;54851;54852;54853;54854;54855;54856;56789;56790;56791;57338;57339;57340;57341;57372;57373;57374;57375;57376;57377;57378;58870;58871;58872;59439;64000;64001;64821;77986;77987;77988;77989;87190;87191;87192;87193;87194;87195;87196;87197	3897	900173	953984	930306	1293630	1136661	1212859
124	0.00818584	0.0128984	0.38737	AT1G07810.1	AT1G07810.1;AT1G07670.1	AT1G07810.1;AT1G07670.1	4;3	4;3	AT1G07810.1 | Symbols: ECA1, ATECA1, ACA3 | ER-type Ca2+-ATPase 1 | chr1:2416681-2420572 FORWARD LENGTH=1061;AT1G07670.1 | Symbols: ATECA4, ECA4 | endomembrane-type CA-ATPase 4 | chr1:2370305-2374196 REVERSE LENGTH=1061	2	4	4	4.1	4.1	1061;1061	6801;9281;17268;22342	22193;22194;22195;30071;54441;70063	124	47103	49738	51081	59207	67322	66954
720	0.0238938	0.0278967	0.386924	AT1G53850.1	AT1G53850.1;AT1G53850.2;AT3G14290.1	AT1G53850.1;AT1G53850.2;AT3G14290.1	4;4;3	4;4;3	AT1G53850.1 | Symbols: PAE1, ATPAE1 | 20S proteasome alpha subunit E1 | chr1:20104131-20105792 REVERSE LENGTH=237;AT1G53850.2 | Symbols: PAE1 | 20S proteasome alpha subunit E1 | chr1:20104131-20105792 REVERSE LENGTH=237;AT3G14290.1 | Symbols: PAE2 | 20S pr	3	4	4	19.8	19.8	237;237;237	4177;6130;15043;27657	13670;20104;20105;47509;47510;47511;47512;87201	720	60788	65354	66275	48588	141242	61775
3961	0.00690265	0.0113987	0.384875	AT5G56740.1	AT5G56740.1	AT5G56740.1	5	5	AT5G56740.1 | Symbols: HAG2, HAC7, HAG02, HAC07 | histone acetyltransferase of the GNAT family 2 | chr5:22953009-22955577 REVERSE LENGTH=467	1	5	5	11.8	11.8	467	8957;13307;13311;19871;21425	29145;29146;42474;42483;62733;62734;67234;67235;67236	3961	66803	61067	62258	85542	81647	81070
70	0.00690265	0.0113987	0.383879	AT3G04400.2	AT3G04400.2;AT3G04400.1;AT2G33370.1;AT1G04480.1	AT3G04400.2;AT3G04400.1;AT2G33370.1;AT1G04480.1	6;6;6;6	6;6;6;6	AT3G04400.2 | Symbols: emb2171 | Ribosomal protein L14p/L23e family protein | chr3:1167611-1168308 FORWARD LENGTH=125;AT3G04400.1 | Symbols: emb2171 | Ribosomal protein L14p/L23e family protein | chr3:1167339-1168308 FORWARD LENGTH=140;AT2G33370.1 | Symbol	4	6	6	58.4	58.4	125;140;140;140	3713;10598;11537;17716;18461;26773	12147;12148;12149;12150;12151;34232;34233;34234;36957;36958;36959;36960;36961;56158;58786;58787;58788;84299	70	157992	171547	172820	193677	248747	213077
1523	0.00714918	0.0116119	0.383624	AT2G37990.1	AT2G37990.1	AT2G37990.1	1	1	AT2G37990.1 | Symbols: | ribosome biogenesis regulatory protein (RRS1) family protein | chr2:15900713-15903028 FORWARD LENGTH=318	1	1	1	2.8	2.8	318	7169	23249;23250;23251;23252	1523	53695	66033	53694	78486	68294	79469
3505	0.0449684	0.0442964	0.383406	AT5G18940.2	AT5G18940.2;AT5G18940.1	AT5G18940.2;AT5G18940.1	2;2	2;2	AT5G18940.2 | Symbols: | Mo25 family protein | chr5:6325972-6328097 FORWARD LENGTH=343;AT5G18940.1 | Symbols: | Mo25 family protein | chr5:6325972-6328097 FORWARD LENGTH=345	2	2	2	4.7	4.7	343;345	6614;24784	21598;77833	3505	15276	14682	14977	16470	18206	23938
1452	0.00725032	0.0116802	0.382652	AT2G33040.1	AT2G33040.1	AT2G33040.1	10	10	AT2G33040.1 | Symbols: ATP3 | gamma subunit of Mt ATP synthase | chr2:14018978-14021047 REVERSE LENGTH=325	1	10	10	36.9	36.9	325	7812;10027;15115;15901;16742;18000;18579;18888;19195;23535	25167;25168;25169;25170;25171;25172;32549;32550;47772;47773;47774;47775;47776;47777;47778;50231;52827;57342;57343;57344;57345;59161;59162;59163;59164;60044;60045;60833;73890;73891;73892	1452	344976	362669	403890	425406	542164	481578
4071	0.00714918	0.0116119	0.382351	AT5G64010.1	AT5G64010.1	AT5G64010.1	3	3	AT5G64010.1 | Symbols: | unknown protein; FUNCTIONS IN: molecular_function unknown; INVOLVED IN: biological_process unknown; LOCATED IN: cellular_component unknown; EXPRESSED IN: 23 plant structures; EXPRESSED DURING: 13 growth stages; Has 34 Blast hits t	1	3	3	11.9	11.9	236	8256;12523;21102	26750;40003;40004;40005;66169	4071	68370	62983	63039	84435	89385	79563
2619	0.00668142	0.0112567	0.382094	AT4G03190.1	AT4G03190.1	AT4G03190.1	10	9	AT4G03190.1 | Symbols: GRH1, ATGRH1, AFB1 | GRR1-like protein 1 | chr4:1405108-1407057 REVERSE LENGTH=585	1	10	9	19.7	18.3	585	3261;16639;17121;17645;18792;23046;23554;24634;26135;26164	10796;10797;52524;52525;52526;52527;54023;54024;54025;55825;59765;72274;73989;77351;77352;82212;82213;82214;82295	2619	144525	139522	131681	181249	193940	166601
66	0.00690265	0.0113987	0.381519	AT1G04280.1	AT1G04280.1;AT1G06750.1;AT1G06750.2;AT2G30630.1;AT2G30630.2	AT1G04280.1	9;1;1;1;1	9;1;1;1;1	AT1G04280.1 | Symbols: | P-loop containing nucleoside triphosphate hydrolases superfamily protein | chr1:1143643-1146541 REVERSE LENGTH=534	5	9	9	20.8	20.8	534;519;526;531;552	8039;11107;11520;14452;19649;22613;26486;27368;27506	25957;35765;36907;45616;62119;62120;70917;83292;86218;86219;86220;86221;86691	66	116527	124827	147246	187650	136808	181776
262	0.00723135	0.0116802	0.380813	AT1G14650.1	AT1G14650.1;AT1G14650.2;AT1G14640.1	AT1G14650.1;AT1G14650.2	15;15;4	15;15;4	AT1G14650.1 | Symbols: | SWAP (Suppressor-of-White-APricot)/surp domain-containing protein / ubiquitin family protein | chr1:5028077-5030520 FORWARD LENGTH=785;AT1G14650.2 | Symbols: | SWAP (Suppressor-of-White-APricot)/surp domain-containing protein / u	3	15	15	23.6	23.6	785;785;735	218;6715;11814;12598;12605;12732;12839;16035;16364;18264;20795;21490;23758;24282;27853	725;726;727;21935;37837;37838;37839;40239;40240;40241;40269;40664;40963;40964;40965;50603;50604;50605;50606;50607;50608;51623;51624;58147;65077;65078;65079;65080;65081;65082;65083;67409;74603;74604;76229;87856	262	493101	503879	527476	703312	592267	689378
2426	0.00690265	0.0113987	0.379713	AT3G54890.4	AT3G54890.4;AT3G54890.1;AT3G54890.3;AT3G54890.2	AT3G54890.4;AT3G54890.1;AT3G54890.3;AT3G54890.2	4;4;2;2	4;4;2;2	AT3G54890.4 | Symbols: LHCA1 | photosystem I light harvesting complex gene 1 | chr3:20339881-20340922 REVERSE LENGTH=213;AT3G54890.1 | Symbols: LHCA1 | photosystem I light harvesting complex gene 1 | chr3:20339706-20340922 REVERSE LENGTH=241;AT3G54890.3 |	4	4	4	23.5	23.5	213;241;164;207	7281;14252;19046;28796	23509;23510;44930;44931;44932;44933;44934;44935;44936;44937;60474;90717;90718;90719;90720;90721;90722	2426	527847	365474	396899	510621	638762	529300
268	0.00874842	0.01345	0.379248	AT1G14810.1	AT1G14810.1	AT1G14810.1	10	10	AT1G14810.1 | Symbols: | semialdehyde dehydrogenase family protein | chr1:5102684-5104633 REVERSE LENGTH=375	1	10	10	32	32	375	2327;5855;9160;10823;13254;13388;13561;13712;17766;17819	7701;7702;7703;19188;29745;34895;34896;34897;34898;34899;42336;42337;42727;43217;43564;56385;56569	268	177735	186156	206580	193847	317827	230317
1869	0.00682048	0.0113987	0.379221	AT3G08580.2	AT3G08580.2;AT3G08580.1	AT3G08580.2;AT3G08580.1	13;13	8;8	AT3G08580.2 | Symbols: AAC1 | ADP/ATP carrier 1 | chr3:2605706-2607030 REVERSE LENGTH=381;AT3G08580.1 | Symbols: AAC1 | ADP/ATP carrier 1 | chr3:2605706-2607030 REVERSE LENGTH=381	2	13	8	27.8	15.7	381;381	2618;3385;9193;9867;10363;17606;19367;19368;22933;23664;23839;24295;28437	8668;8669;8670;8671;8672;8673;8674;8675;8676;11179;11180;11181;11182;11183;11184;11185;29814;29815;32008;32009;33578;55662;55663;55664;55665;55666;55667;55668;55669;55670;55671;55672;61312;61313;61314;61315;61316;61317;61318;61319;71935;71936;71937;71938;71939;71940;74328;74329;74330;74331;74829;74830;74831;74832;76254;76255;76256;89628	1869	774822	842236	904836	1049994	1109683	1120398
1080	0.0101138	0.0147194	0.378519	AT1G79880.2	AT1G79880.2;AT1G79880.1;AT1G79880.3	AT1G79880.2;AT1G79880.1;AT1G79880.3	2;2;1	2;2;1	AT1G79880.2 | Symbols: | RNA recognition motif (RRM)-containing protein | chr1:30046222-30048014 REVERSE LENGTH=345;AT1G79880.1 | Symbols: | RNA recognition motif (RRM)-containing protein | chr1:30046222-30048336 REVERSE LENGTH=399;AT1G79880.3 | Symbols:	3	2	2	5.8	5.8	345;399;357	13097;16579	41755;52326;52327;52328	1080	34181	42091	52905	61700	43604	62627
2721	0.0410303	0.0415813	0.37813	AT4G13850.3	AT4G13850.3;AT4G13850.2;AT4G13850.1	AT4G13850.3;AT4G13850.2;AT4G13850.1	1;1;1	1;1;1	AT4G13850.3 | Symbols: ATGRP2 | glycine-rich RNA-binding protein 2 | chr4:8021314-8022065 FORWARD LENGTH=144;AT4G13850.2 | Symbols: ATGRP2 | glycine-rich RNA-binding protein 2 | chr4:8021314-8022065 FORWARD LENGTH=153;AT4G13850.1 | Symbols: ATGRP2, GR-RBP2	3	1	1	8.3	8.3	144;153;158	26985	85007;85008	2721	15567	18155	15748	17657	21850	24787
2662	0.00714918	0.0116119	0.377874	AT4G09980.1	AT4G09980.1;AT4G09980.2	AT4G09980.1;AT4G09980.2	12;10	12;10	AT4G09980.1 | Symbols: EMB1691 | Methyltransferase MT-A70 family protein | chr4:6247978-6252030 REVERSE LENGTH=963;AT4G09980.2 | Symbols: EMB1691 | Methyltransferase MT-A70 family protein | chr4:6249111-6252030 REVERSE LENGTH=775	2	12	12	12.7	12.7	963;775	1090;3396;3591;6530;9361;9494;12122;13426;13982;17741;22378;23515	3770;11220;11791;21358;21359;30304;30706;38761;42841;42842;44283;56246;56247;56248;56249;56250;70177;73819	2662	70457	68288	73151	88204	92368	94771
2139	0.00737042	0.0118256	0.377191	AT3G22200.1	AT3G22200.1;AT3G22200.2	AT3G22200.1;AT3G22200.2	8;8	8;8	AT3G22200.1 | Symbols: POP2, GABA-T, HER1 | Pyridoxal phosphate (PLP)-dependent transferases superfamily protein | chr3:7835286-7838863 FORWARD LENGTH=504;AT3G22200.2 | Symbols: POP2 | Pyridoxal phosphate (PLP)-dependent transferases superfamily protein |	2	8	8	18.7	18.7	504;513	788;821;10807;18237;18329;21259;26717;28761	2760;2869;34830;34831;34832;58065;58066;58067;58336;58337;58338;66706;84066;84067;90626	2139	134890	156663	160443	164754	234218	188085
3799	0.0080847	0.01279	0.376626	AT5G46110.2	AT5G46110.2;AT5G46110.3;AT5G46110.1;AT5G46110.4	AT5G46110.2;AT5G46110.3;AT5G46110.1;AT5G46110.4	4;4;4;4	4;4;4;4	AT5G46110.2 | Symbols: APE2, TPT | Glucose-6-phosphate/phosphate translocator-related | chr5:18698019-18700212 FORWARD LENGTH=297;AT5G46110.3 | Symbols: APE2, TPT | Glucose-6-phosphate/phosphate translocator-related | chr5:18697606-18700212 FORWARD LENGTH=	4	4	4	11.8	11.8	297;399;410;415	1958;15729;20283;25630	6652;6653;6654;6655;6656;6657;6658;49592;49593;49594;49595;63934;63935;63936;80721;80722	3799	256862	283157	318927	387285	314367	413519
2971	0.00395702	0.00737338	0.376385	AT4G28400.1	AT4G28400.1	AT4G28400.1	21	16	AT4G28400.1 | Symbols: | Protein phosphatase 2C family protein | chr4:14048499-14050118 FORWARD LENGTH=283	1	21	16	60.4	48.4	283	951;1047;3306;3569;4380;6384;9665;9764;9765;11287;11288;13861;17061;18257;21830;21933;22912;23167;25792;26831;28682	3312;3313;3314;3315;3316;3317;3318;3319;3320;3321;3322;3323;3324;3618;10950;10951;10952;10953;10954;10955;10956;10957;10958;11726;11727;11728;11729;11730;11731;11732;11733;11734;11735;11736;11737;14355;14356;14357;14358;14359;20947;31214;31215;31216;31217;31218;31219;31618;31619;31620;31621;31622;31623;31624;31625;31626;31627;31628;31629;31630;31631;31632;31633;31634;31635;31636;31637;31638;31639…	2971	4613285	4370293	3947922	6115257	5436773	5234162
297	0.0317636	0.034751	0.376108	AT1G16820.2	AT1G16820.2;AT1G16820.1	AT1G16820.2;AT1G16820.1	1;1	1;1	AT1G16820.2 | Symbols: | vacuolar ATP synthase catalytic subunit-related / V-ATPase-related / vacuolar proton pump-related | chr1:5757199-5758202 REVERSE LENGTH=66;AT1G16820.1 | Symbols: | vacuolar ATP synthase catalytic subunit-related / V-ATPase-relate	2	1	1	22.7	22.7	66;93	18216	58005;58006;58007;58008	297	31165	32910	29050	32837	61105	26919
2245	0.00777497	0.0123867	0.375948	AT3G42050.1	AT3G42050.1	AT3G42050.1	9	8	AT3G42050.1 | Symbols: | vacuolar ATP synthase subunit H family protein | chr3:14228846-14232228 REVERSE LENGTH=441	1	9	8	18.1	18.1	441	3871;13842;15412;17317;17318;22881;26496;26746;27846	12742;12743;12744;12745;43884;48639;48640;54615;54616;71760;71761;71762;71763;83320;83321;83322;83323;84150;84151;84152;84153;84154;84155;84156;84157;87836	2245	291704	278252	320031	404425	359388	391116
2436	0.0907269	0.077794	0.375097	AT3G55360.1	AT3G55360.1	AT3G55360.1	3	3	AT3G55360.1 | Symbols: CER10, ECR, ATTSC13, TSC13 | 3-oxo-5-alpha-steroid 4-dehydrogenase family protein | chr3:20521186-20522856 REVERSE LENGTH=310	1	3	3	13.2	13.2	310	1963;4053;4412	6670;6671;13333;14443	2436	12395	12057	12638	12569	23384	12150
3169	0.00798357	0.0126426	0.374718	AT4G39200.2	AT4G39200.2;AT4G39200.1;AT4G34555.1;AT2G16360.1	AT4G39200.2;AT4G39200.1;AT4G34555.1;AT2G16360.1	3;3;2;2	1;1;1;1	AT4G39200.2 | Symbols: | Ribosomal protein S25 family protein | chr4:18257464-18258464 FORWARD LENGTH=107;AT4G39200.1 | Symbols: | Ribosomal protein S25 family protein | chr4:18257464-18258464 FORWARD LENGTH=108;AT4G34555.1 | Symbols: | Ribosomal protei	4	3	1	29	13.1	107;108;108;125	15467;15815;26981	48792;48793;49822;49823;84989;84990	3169	79048	83643	73163	81046	117289	107470
2592	0.00725032	0.0116802	0.374143	AT4G01690.1	AT4G01690.1;AT4G01690.2	AT4G01690.1;AT4G01690.2	4;2	4;2	AT4G01690.1 | Symbols: PPOX, HEMG1, PPO1 | Flavin containing amine oxidoreductase family | chr4:729929-732309 FORWARD LENGTH=537;AT4G01690.2 | Symbols: PPOX | Flavin containing amine oxidoreductase family | chr4:729929-732309 FORWARD LENGTH=506	2	4	4	7.6	7.6	537;506	12318;18347;21248;21249	39335;58401;66680;66681	2592	56915	67250	71715	82554	82384	88936
3441	0.00795828	0.0126426	0.37373	AT5G15200.1	AT5G15200.1;AT5G15200.2	AT5G15200.1;AT5G15200.2	10;8	5;4	AT5G15200.1 | Symbols: | Ribosomal protein S4 | chr5:4935124-4936334 REVERSE LENGTH=198;AT5G15200.2 | Symbols: | Ribosomal protein S4 | chr5:4935602-4936334 REVERSE LENGTH=156	2	10	5	41.9	23.7	198;156	4121;7229;11248;11879;16317;16922;19739;20457;27276;28488	13517;13518;13519;13520;13521;13522;13523;23381;36170;38003;51490;51491;51492;51493;53395;53396;53397;62388;64306;85935;85936;85937;85938;89782;89783;89784;89785;89786;89787	3441	243191	281441	286305	335909	348778	366043
2322	0.00795828	0.0126426	0.373714	AT3G49010.4	AT3G49010.4;AT3G49010.3;AT3G49010.2;AT3G49010.1;AT3G49010.5;AT5G23900.1;AT3G48960.1	AT3G49010.4;AT3G49010.3;AT3G49010.2;AT3G49010.1;AT3G49010.5	6;6;6;6;4;2;1	6;6;6;6;4;2;1	AT3G49010.4 | Symbols: ATBBC1, BBC1, RSU2 | breast basic conserved 1 | chr3:18166971-18168047 REVERSE LENGTH=204;AT3G49010.3 | Symbols: ATBBC1, BBC1, RSU2 | breast basic conserved 1 | chr3:18166971-18168047 REVERSE LENGTH=206;AT3G49010.2 | Symbols: ATBBC1,	7	6	6	35.3	35.3	204;206;206;206;153;206;206	931;6422;9607;14479;22050;25383	3250;3251;3252;21038;31063;31064;31065;31066;31067;31068;45685;45686;69150;69151;69152;69153;69154;79851;79852	2322	226451	246138	236844	295975	316246	306980
615	0.00714918	0.0116119	0.373444	AT1G45249.3	AT1G45249.3;AT1G45249.1;AT1G45249.2	AT1G45249.3;AT1G45249.1;AT1G45249.2	7;7;5	5;5;3	AT1G45249.3 | Symbols: ABF2 | abscisic acid responsive elements-binding factor 2 | chr1:17165420-17167415 REVERSE LENGTH=427;AT1G45249.1 | Symbols: ABF2, AREB1, ATAREB1 | abscisic acid responsive elements-binding factor 2 | chr1:17165420-17167415 REVERSE L	3	7	5	18.3	13.6	427;416;408	2077;3490;15500;18380;19474;25213;26305	7012;7013;11489;11490;11491;48895;58551;58552;61640;61641;79243;82763	615	100578	100382	98101	133578	124739	129099
1159	0.00843869	0.0131917	0.373246	AT2G06530.1	AT2G06530.1	AT2G06530.1	8	8	AT2G06530.1 | Symbols: VPS2.1 | SNF7 family protein | chr2:2588740-2590285 REVERSE LENGTH=225	1	8	8	32.9	32.9	225	13807;15411;17607;19468;19761;22701;23251;27913	43797;48638;55673;61621;62443;62444;62445;62446;62447;62448;62449;71176;71177;71178;73037;73038;73039;73040;73041;73042;73043;73044;73045;73046;73047;73048;73049;88048;88049	1159	460798	439758	441613	623285	577684	537494
1770	0.0241466	0.0281296	0.37265	AT5G16590.1	AT5G16590.1;AT3G02880.1	AT5G16590.1;AT3G02880.1	2;2	2;2	AT5G16590.1 | Symbols: LRR1 | Leucine-rich repeat protein kinase family protein | chr5:5431862-5433921 FORWARD LENGTH=625;AT3G02880.1 | Symbols: | Leucine-rich repeat protein kinase family protein | chr3:634819-636982 FORWARD LENGTH=627	2	2	2	3	3	625;627	4200;21458	13775;13776;13777;67335	1770	47795	47088	41863	40577	92078	44394
745	0.00677623	0.01138	0.372544	AT1G55490.2	AT1G55490.2;AT1G55490.1;AT1G26230.2;AT1G26230.1	AT1G55490.2;AT1G55490.1	32;32;1;1	8;8;0;0	AT1G55490.2 | Symbols: CPN60B, LEN1 | chaperonin 60 beta | chr1:20715717-20718673 REVERSE LENGTH=600;AT1G55490.1 | Symbols: CPN60B, LEN1 | chaperonin 60 beta | chr1:20715717-20718673 REVERSE LENGTH=600	4	32	8	52.3	9.8	600;600;559;611	340;1679;1727;1728;2495;4227;5791;7573;7574;7688;7761;8416;11075;11133;13169;13650;14102;14305;16376;17732;17896;18362;18972;20528;20832;22753;24624;25904;26180;26830;27704;28356	1151;1152;1153;1154;1155;5700;5701;5702;5703;5704;5705;5706;5707;5708;5862;5863;5864;5865;5866;5867;5868;5869;8242;8243;8244;8245;13842;13843;13844;13845;13846;13847;13848;13849;18948;18949;18950;18951;18952;18953;24413;24414;24415;24416;24417;24418;24771;24772;24773;24774;24775;24776;24999;25000;25001;25002;27317;27318;27319;27320;35664;35665;35666;35667;35668;35669;35820;35821;35822;35823;35824…	745	1860182	2020820	2102682	2137055	3046215	2563410
603	0.00714918	0.0116119	0.372003	AT1G43850.2	AT1G43850.2;AT1G43850.1	AT1G43850.2;AT1G43850.1	19;19	19;19	AT1G43850.2 | Symbols: SEU | SEUSS transcriptional co-regulator | chr1:16617872-16621596 FORWARD LENGTH=877;AT1G43850.1 | Symbols: SEU | SEUSS transcriptional co-regulator | chr1:16617872-16621596 FORWARD LENGTH=877	2	19	19	28.7	28.7	877;877	1496;2548;4076;7391;8988;9536;12216;13117;14903;15679;15887;17398;17402;19927;20707;22898;24188;24190;28392	5026;5027;5028;5029;5030;5031;8456;13378;13379;13380;23870;23871;23872;23873;23874;23875;23876;23877;29261;30824;30825;30826;30827;39041;41842;41843;41844;41845;41846;41847;41848;41849;41850;47035;47036;49434;49435;49436;49437;50174;50175;50176;50177;50178;54859;54872;54873;62848;64883;64884;64885;64886;71822;71823;71824;71825;71826;71827;71828;75886;75887;75888;75889;75894;89489	603	1050576	1064215	1028557	1427876	1257574	1382508
4165	0.00975348	0.0143535	0.371348	ATCG00790.1	ATCG00790.1	ATCG00790.1	4	3	ATCG00790.1 | Symbols: RPL16 | ribosomal protein L16 | chrC:81189-82652 REVERSE LENGTH=135	1	4	3	29.6	24.4	135	1291;10697;12406;19506	4465;4466;4467;4468;34525;39570;39571;39572;61712	4165	40046	52027	50252	59224	61334	63548
1575	0.00850822	0.0132873	0.371122	AT2G40630.1	AT2G40630.1	AT2G40630.1	11	11	AT2G40630.1 | Symbols: | Uncharacterised conserved protein (UCP030365) | chr2:16958442-16960942 FORWARD LENGTH=535	1	11	11	21.9	21.9	535	3829;6902;7577;9155;9941;16401;19176;26856;26857;27057;27236	12588;12589;12590;22502;24432;24433;29727;32259;51771;51772;60783;60784;84536;84537;84538;85225;85226;85227;85228;85823;85824;85825;85826	1575	231722	245632	243095	322224	283388	326187
3912	0.0320354	0.0349276	0.371044	AT5G53540.1	AT5G53540.1	AT5G53540.1	4	1	AT5G53540.1 | Symbols: | P-loop containing nucleoside triphosphate hydrolases superfamily protein | chr5:21749561-21751099 REVERSE LENGTH=403	1	4	1	12.4	1.7	403	6269;10977;19183;26930	20566;35348;35349;35350;35351;35352;60795;84813	3912	18216	21617	21881	26787	29810	23217
1706	0.00818584	0.0128984	0.370948	AT3G62250.1	AT3G62250.1;AT2G47110.2;AT2G47110.1;AT1G23410.1	AT3G62250.1;AT2G47110.2;AT2G47110.1;AT1G23410.1	8;8;8;6	3;3;3;1	AT3G62250.1 | Symbols: UBQ5 | ubiquitin 5 | chr3:23037138-23037611 FORWARD LENGTH=157;AT2G47110.2 | Symbols: UBQ6 | ubiquitin 6 | chr2:19344701-19345174 FORWARD LENGTH=157;AT2G47110.1 | Symbols: UBQ6 | ubiquitin 6 | chr2:19344701-19345174 FORWARD LENGTH=15	4	8	3	54.1	22.9	157;157;157;156	3017;5499;6009;7414;14564;19623;24345;24390	10006;10007;10008;18009;18010;19698;19699;19700;19701;19702;19703;19704;19705;19706;23949;23950;23951;23952;23953;23954;23955;23956;23957;23958;23959;46009;46010;46011;46012;62049;62050;62051;62052;76410;76411;76412;76413;76414;76415;76416;76417;76418;76419;76420;76421;76422;76423;76424;76540;76541;76542;76543;76544;76545;76546;76547;76548;76549;76550;76551	1706	184358	179120	182691	259315	230555	216437
3561	0.00859039	0.0133235	0.370348	AT5G22450.1	AT5G22450.1	AT5G22450.1	2	2	AT5G22450.1 | Symbols: | unknown protein; LOCATED IN: chloroplast; EXPRESSED IN: 22 plant structures; EXPRESSED DURING: 13 growth stages; BEST Arabidopsis thaliana protein match is: unknown protein (TAIR:AT2G19390.1); Has 30201 Blast hits to 17322 protein	1	2	2	1.8	1.8	1154	4474;6019	14626;14627;19732	3561	61049	63432	64049	80055	76779	86872
1453	0.0095512	0.0142279	0.368015	AT2G33150.1	AT2G33150.1	AT2G33150.1	10	10	AT2G33150.1 | Symbols: PKT3, PED1, KAT2 | peroxisomal 3-ketoacyl-CoA thiolase 3 | chr2:14047814-14050983 REVERSE LENGTH=462	1	10	10	32.7	32.7	462	3708;4871;8481;9346;15166;17218;19328;24057;24653;24988	12129;12130;12131;15890;15891;27545;27546;30250;47912;47913;54287;54288;61186;61187;61188;75436;75437;77407;77408;77409;78487	1453	200751	195552	207422	213174	311096	254883
1228	0.00890645	0.0136796	0.367719	AT2G19270.1	AT2G19270.1	AT2G19270.1	8	8	AT2G19270.1 | Symbols: | CONTAINS InterPro DOMAIN/s: Mitotic checkpoint protein PRCC, C-terminal (InterPro:IPR018800); Has 930 Blast hits to 533 proteins in 146 species: Archae - 0; Bacteria - 18; Metazoa - 327; Fungi - 143; Plants - 61; Viruses - 0; Othe	1	8	8	33.1	33.1	359	16138;18586;18656;21488;22859;23018;23038;23202	50923;50924;50925;59179;59397;67402;67403;67404;67405;71693;71694;71695;72213;72262;72748	1228	284627	251886	257009	325838	370701	327351
3225	0.0106574	0.0153273	0.367595	AT5G03490.1	AT5G03490.1	AT5G03490.1	1	1	AT5G03490.1 | Symbols: | UDP-Glycosyltransferase superfamily protein | chr5:871550-872947 FORWARD LENGTH=465	1	1	1	2.8	2.8	465	22232	69739;69740;69741	3225	48222	51461	57233	73967	56319	72167
1815	0.0247788	0.0287812	0.367226	AT3G05210.1	AT3G05210.1	AT3G05210.1	1	1	AT3G05210.1 | Symbols: ERCC1, UVR7 | nucleotide repair protein, putative | chr3:1479591-1481823 FORWARD LENGTH=410	1	1	1	2	2	410	17903	56989	1815	22870	24199	28482	33198	29185	35068
2714	0.100487	0.0842002	0.366732	AT4G13615.1	AT4G13615.1	AT4G13615.1	1	1	AT4G13615.1 | Symbols: | Uncharacterised protein family SERF | chr4:7924353-7925017 FORWARD LENGTH=71	1	1	1	22.5	22.5	71	241	820	2714	9412	9740	8461	10660	10878	14067
2233	0.00934893	0.0140991	0.366036	AT3G28730.1	AT3G28730.1	AT3G28730.1	11	11	AT3G28730.1 | Symbols: ATHMG, SSRP1, NFD, HMG | high mobility group | chr3:10784954-10788498 FORWARD LENGTH=646	1	11	11	18.4	18.4	646	439;589;4438;12512;16213;19768;21065;22458;23010;25192;28589	1499;2084;2085;2086;14512;14513;14514;14515;39889;39890;39891;39892;51146;51147;62464;66063;66064;70402;70403;72190;72191;72192;79171;90076;90077	2233	563210	583008	578372	825526	644452	752685
2206	0.00993047	0.014506	0.365737	AT3G26650.1	AT3G26650.1	AT3G26650.1	23	8	AT3G26650.1 | Symbols: GAPA, GAPA-1 | glyceraldehyde 3-phosphate dehydrogenase A subunit | chr3:9795226-9796848 FORWARD LENGTH=396	1	23	8	53	20.5	396	27;2623;4679;9884;10834;11250;12183;13452;14137;15549;15934;18602;19100;19194;24058;24060;25579;26373;27153;27154;27746;28334;28336	94;95;96;97;98;99;100;101;102;103;104;105;106;107;108;109;110;8685;8686;8687;15239;15240;15241;15242;15243;15244;15245;15246;15247;15248;15249;15250;15251;15252;32073;32074;32075;32076;32077;32078;34920;34921;34922;34923;34924;34925;34926;34927;34928;34929;34930;34931;34932;34933;34934;34935;36173;36174;36175;38939;38940;38941;38942;38943;38944;38945;38946;38947;42923;42924;42925;42926;42927;4292…	2206	963900	935360	1027715	1087288	1623801	1060435
2543	0.0108217	0.0154373	0.364973	AT3G62310.1	AT3G62310.1	AT3G62310.1	12	6	AT3G62310.1 | Symbols: | RNA helicase family protein | chr3:23057516-23060561 REVERSE LENGTH=726	1	12	6	22.6	12.3	726	1494;7715;8747;17072;21494;22418;24501;24516;25147;26028;26423;27903	5022;5023;24849;24850;28430;28431;28432;53887;67418;67419;70289;70290;70291;70292;70293;70294;76887;76938;79022;81921;81922;81923;83101;83102;88017;88018;88019	2543	57648	56451	58573	86689	74334	61354
1695	0.0095512	0.0142279	0.36494	AT2G46340.1	AT2G46340.1	AT2G46340.1	14	14	AT2G46340.1 | Symbols: SPA1 | SPA (suppressor of phyA-105) protein family | chr2:19022572-19026821 REVERSE LENGTH=1029	1	14	14	18.3	18.3	1029	923;2170;8618;9077;13187;15756;16627;18627;18879;20660;20665;22674;24815;25514	3229;7268;28018;29528;29529;29530;42119;42120;42121;42122;49689;52484;52485;52486;59307;60021;60022;60023;64782;64792;64793;64794;71105;77962;77963;80243;80244	1695	279327	290761	295016	392292	331451	390362
1186	0.0092225	0.0139885	0.364936	AT2G16485.1	AT2G16485.1	AT2G16485.1	17	16	AT2G16485.1 | Symbols: | nucleic acid binding;zinc ion binding;DNA binding | chr2:7137269-7145222 REVERSE LENGTH=1773	1	17	16	10.8	10.3	1773	4193;5173;6462;6728;6990;7616;7815;9417;10033;11524;11540;16802;17010;19976;22300;23479;24854	13732;13733;16966;21162;21163;21164;21165;21970;21971;21972;22724;24548;25176;30471;30472;32566;36918;36919;36964;53016;53017;53018;53693;53694;53695;53696;53697;53698;63023;69933;73711;78108;78109	1186	684902	742015	762827	994472	800858	1024676
2025	0.00867257	0.0133723	0.364703	AT3G15970.1	AT3G15970.1	AT3G15970.1	14	14	AT3G15970.1 | Symbols: | NUP50 (Nucleoporin 50 kDa) protein | chr3:5408982-5410379 REVERSE LENGTH=465	1	14	14	31.2	31.2	465	3659;3818;6859;9389;16988;19270;19337;19338;20949;20996;20997;23186;26963;26964	11999;12555;12556;12557;12558;22387;22388;30403;53630;53631;53632;53633;61045;61046;61207;61208;61209;61210;61211;65700;65701;65702;65826;65827;65828;65829;65830;65831;65832;65833;65834;65835;72708;72709;72710;72711;72712;84930;84931;84932	2025	693282	743196	703858	959534	851367	945031
3000	0.00975348	0.0143535	0.364341	AT4G30010.1	AT4G30010.1	AT4G30010.1	4	4	AT4G30010.1 | Symbols: | unknown protein; FUNCTIONS IN: molecular_function unknown; INVOLVED IN: biological_process unknown; LOCATED IN: mitochondrion, plastid; EXPRESSED IN: 26 plant structures; EXPRESSED DURING: 15 growth stages; Has 39 Blast hits to 39	1	4	4	30	30	90	10045;14216;23195;27591	32596;32597;44831;72734;72735;86931;86932	3000	62763	64670	66219	85121	69548	94618
[truncated: 1,163 more rows]

## Sheet: B
Supplementary Data 3B. All quantified proteins in ASK1 1hpi Pst TurboID experiment
[truncated: 1,988 more rows]

## Sheet: C
Supplementary Data 3C. All quantified proteins in ASK1 24hpi mock TurboID experiment
[truncated: 2,421 more rows]

[truncated: 5 more sheets: D, E, F, G, H]
