# Supplementary material for: Salicylic acid modulates its catabolic enzymes via proteasomal degradation linked to SCF-associated proximity networks
Source: Nat Commun. 2026 Apr 20;17:5468. doi: 10.1038/s41467-026-72241-x (PMC13284210; doi:10.1038/s41467-026-72241-x)
Supplement: Supplementary file 5 — Supplementary Data 3 [file 41467_2026_72241_MOESM5_ESM.xlsx]

## Sheet: Readme
Supplementary data 4. Comparisons of ASK1-Pst proximity labeling data sets
A	Proteins found in all ASK1 proxitomes
B	Proteins found only in ASK1 1hpi mock
C	Proteins found only in ASK1 1hpi Pst
D	Proteins found only in ASK1 24hpi mock
E	Proteins found only in ASK1 24hpi Pst

## Sheet: A
Supplementary Data 4A. AGI IDs of proteins found in all ASK1 proxitomes
AGI	Fasta header
AT1G58220.1	AT1G58220.1 | Symbols: | Homeodomain-like superfamily protein | chr1:21558388-21562669 REVERSE LENGTH=834
AT3G56860.5	AT3G56860.5 | Symbols: UBA2A | UBP1-associated protein 2A | chr3:21050708-21052144 REVERSE LENGTH=478;AT3G56860.4 | Symbols: UBA2A | UBP1-associated protein 2A | chr3:21050708-21052144 REVERSE LENGTH=478;AT3G56860.3 | Symbols: UBA2A | UBP1-associated prote
AT5G05460.1	AT5G05460.1 | Symbols: | Glycosyl hydrolase family 85 | chr5:1615615-1618771 FORWARD LENGTH=680
AT5G24530.1	AT5G24530.1 | Symbols: DMR6 | 2-oxoglutarate (2OG) and Fe(II)-dependent oxygenase superfamily protein | chr5:8378964-8383154 FORWARD LENGTH=341
AT1G01730.1	AT1G01730.1 | Symbols: | unknown protein; FUNCTIONS IN: molecular_function unknown; INVOLVED IN: biological_process unknown; LOCATED IN: chloroplast; EXPRESSED IN: 23 plant structures; EXPRESSED DURING: 13 growth stages; Has 42 Blast hits to 42 proteins i
AT5G42840.2	AT5G42840.2 | Symbols: | Cysteine/Histidine-rich C1 domain family protein | chr5:17179158-17181042 FORWARD LENGTH=592;AT5G42840.1 | Symbols: | Cysteine/Histidine-rich C1 domain family protein | chr5:17179158-17181173 FORWARD LENGTH=671
AT1G30480.1	AT1G30480.1 | Symbols: DRT111 | D111/G-patch domain-containing protein | chr1:10790315-10792423 FORWARD LENGTH=387
AT2G42620.1	AT2G42620.1 | Symbols: MAX2, ORE9, PPS | RNI-like superfamily protein | chr2:17756170-17758251 FORWARD LENGTH=693
AT3G03140.1	AT3G03140.1 | Symbols: | Tudor/PWWP/MBT superfamily protein | chr3:724348-727093 FORWARD LENGTH=769
AT5G07980.1	AT5G07980.1 | Symbols: | dentin sialophosphoprotein-related | chr5:2549432-2554669 REVERSE LENGTH=1501
AT1G22950.1	AT1G22950.1 | Symbols: | 2-oxoglutarate (2OG) and Fe(II)-dependent oxygenase superfamily protein | chr1:8125291-8127168 REVERSE LENGTH=397
AT3G15970.1	AT3G15970.1 | Symbols: | NUP50 (Nucleoporin 50 kDa) protein | chr3:5408982-5410379 REVERSE LENGTH=465
ATMG00640.1	ATMG00640.1 | Symbols: ORF25 | hydrogen ion transporting ATP synthases, rotational mechanism;zinc ion binding | chrM:188084-188662 REVERSE LENGTH=192
AT2G37040.1	AT2G37040.1 | Symbols: PAL1, ATPAL1 | PHE ammonia lyase 1 | chr2:15557602-15560237 REVERSE LENGTH=725
AT3G12350.1	AT3G12350.1 | Symbols: | F-box family protein | chr3:3931626-3933104 FORWARD LENGTH=422;AT3G12350.2 | Symbols: | F-box family protein | chr3:3931626-3932504 FORWARD LENGTH=292
AT4G15900.1	AT4G15900.1 | Symbols: PRL1 | pleiotropic regulatory locus 1 | chr4:9023775-9027443 FORWARD LENGTH=486
AT4G02520.1	AT4G02520.1 | Symbols: ATGSTF2, ATPM24.1, ATPM24, GST2, GSTF2 | glutathione S-transferase PHI 2 | chr4:1110673-1111531 REVERSE LENGTH=212;AT2G02930.1 | Symbols: ATGSTF3, GST16, GSTF3 | glutathione S-transferase F3 | chr2:851348-852106 REVERSE LENGTH=212
AT1G75950.1	AT1G75950.1 | Symbols: SKP1, ASK1, ATSKP1, SKP1A, UIP1 | S phase kinase-associated protein 1 | chr1:28516715-28517454 FORWARD LENGTH=160
AT1G17130.1	AT1G17130.1 | Symbols: | Family of unknown function (DUF572) | chr1:5854264-5856472 FORWARD LENGTH=331;AT1G17130.2 | Symbols: | Family of unknown function (DUF572) | chr1:5854264-5856472 FORWARD LENGTH=338
AT4G24270.1	AT4G24270.1 | Symbols: EMB140 | EMBRYO DEFECTIVE 140 | chr4:12581765-12587293 REVERSE LENGTH=816;AT4G24270.2 | Symbols: EMB140 | EMBRYO DEFECTIVE 140 | chr4:12581765-12587293 REVERSE LENGTH=817
AT1G65660.1	AT1G65660.1 | Symbols: SMP1 | Pre-mRNA splicing Prp18-interacting factor | chr1:24418295-24421231 REVERSE LENGTH=535
AT1G33960.1	AT1G33960.1 | Symbols: AIG1 | P-loop containing nucleoside triphosphate hydrolases superfamily protein | chr1:12346555-12348184 FORWARD LENGTH=353
ATCG00150.1	ATCG00150.1 | Symbols: ATPI | ATPase, F0 complex, subunit A protein | chrC:14021-14770 REVERSE LENGTH=249
AT1G56460.1	AT1G56460.1 | Symbols: | HIT zinc finger ;PAPA-1-like conserved region | chr1:21146765-21149468 FORWARD LENGTH=502;AT1G56460.2 | Symbols: | HIT zinc finger ;PAPA-1-like conserved region | chr1:21146765-21149468 FORWARD LENGTH=532
AT1G15750.4	AT1G15750.4 | Symbols: WSIP1, TPL | Transducin family protein / WD-40 repeat family protein | chr1:5415086-5420359 REVERSE LENGTH=1131;AT1G15750.3 | Symbols: WSIP1, TPL | Transducin family protein / WD-40 repeat family protein | chr1:5415086-5420359 REVERS
AT1G67970.1	AT1G67970.1 | Symbols: AT-HSFA8, HSFA8 | heat shock transcription factor A8 | chr1:25484844-25486313 REVERSE LENGTH=374
AT2G09990.1	AT2G09990.1 | Symbols: | Ribosomal protein S5 domain 2-like superfamily protein | chr2:3781442-3781882 FORWARD LENGTH=146
AT2G01620.1	AT2G01620.1 | Symbols: MEE11 | RNI-like superfamily protein | chr2:278204-279226 FORWARD LENGTH=292
AT4G38890.1	AT4G38890.1 | Symbols: | FMN-linked oxidoreductases superfamily protein | chr4:18135909-18139100 REVERSE LENGTH=691
AT5G40340.1	AT5G40340.1 | Symbols: | Tudor/PWWP/MBT superfamily protein | chr5:16131654-16134680 REVERSE LENGTH=1008
AT2G40660.1	AT2G40660.1 | Symbols: | Nucleic acid-binding, OB-fold-like protein | chr2:16966011-16968866 FORWARD LENGTH=389
AT4G30010.1	AT4G30010.1 | Symbols: | unknown protein; FUNCTIONS IN: molecular_function unknown; INVOLVED IN: biological_process unknown; LOCATED IN: mitochondrion, plastid; EXPRESSED IN: 26 plant structures; EXPRESSED DURING: 15 growth stages; Has 39 Blast hits to 39
AT1G09520.1	AT1G09520.1 | Symbols: | LOCATED IN: chloroplast; EXPRESSED IN: 21 plant structures; EXPRESSED DURING: 12 growth stages; CONTAINS InterPro DOMAIN/s: Zinc finger, PHD-type, conserved site (InterPro:IPR019786); BEST Arabidopsis thaliana protein match is: PH
AT3G59940.1	AT3G59940.1 | Symbols: | Galactose oxidase/kelch repeat superfamily protein | chr3:22143009-22144265 FORWARD LENGTH=418
AT2G45730.1	AT2G45730.1 | Symbols: | eukaryotic initiation factor 3 gamma subunit family protein | chr2:18836519-18839123 REVERSE LENGTH=446
AT3G15790.1	AT3G15790.1 | Symbols: MBD11, ATMBD11 | methyl-CPG-binding domain 11 | chr3:5343209-5344386 FORWARD LENGTH=254
AT5G16680.1	AT5G16680.1 | Symbols: | RING/FYVE/PHD zinc finger superfamily protein | chr5:5467534-5472956 REVERSE LENGTH=1311
AT2G25720.1	AT2G25720.1 | Symbols: | unknown protein; Has 38 Blast hits to 38 proteins in 18 species: Archae - 0; Bacteria - 0; Metazoa - 0; Fungi - 0; Plants - 38; Viruses - 0; Other Eukaryotes - 0 (source: NCBI BLink). | chr2:10955664-10956017 REVERSE LENGTH=117
AT3G21220.1	AT3G21220.1 | Symbols: ATMKK5, ATMAP2K_ALPHA, MAP2K_A, MKK5, ATMEK5, MEK5 | MAP kinase kinase 5 | chr3:7445917-7446963 FORWARD LENGTH=348;AT1G51660.1 | Symbols: ATMKK4, MKK4, ATMEK4 | mitogen-activated protein kinase kinase 4 | chr1:19154575-19155675 FORWA
AT1G36370.1	AT1G36370.1 | Symbols: SHM7 | serine hydroxymethyltransferase 7 | chr1:13696240-13698576 REVERSE LENGTH=598
AT2G36480.1	AT2G36480.1 | Symbols: | ENTH/VHS family protein | chr2:15303114-15306274 REVERSE LENGTH=830;AT2G36480.2 | Symbols: | ENTH/VHS family protein | chr2:15302567-15306274 REVERSE LENGTH=844;AT2G36480.3 | Symbols: | ENTH/VHS family protein | chr2:15302567-15
AT1G02450.1	AT1G02450.1 | Symbols: NIMIN1, NIMIN-1 | NIM1-interacting 1 | chr1:498052-498480 REVERSE LENGTH=142
AT1G20960.1	AT1G20960.1 | Symbols: emb1507 | U5 small nuclear ribonucleoprotein helicase, putative | chr1:7302591-7309914 REVERSE LENGTH=2171;AT1G20960.2 | Symbols: emb1507 | U5 small nuclear ribonucleoprotein helicase, putative | chr1:7302591-7309914 REVERSE LENGTH=2
AT3G03040.1	AT3G03040.1 | Symbols: | F-box/RNI-like superfamily protein | chr3:684685-686277 FORWARD LENGTH=472
AT4G10070.1	AT4G10070.1 | Symbols: | KH domain-containing protein | chr4:6295608-6299759 REVERSE LENGTH=725
AT2G32700.6	AT2G32700.6 | Symbols: LUH | LEUNIG_homolog | chr2:13867235-13871844 FORWARD LENGTH=785;AT2G32700.5 | Symbols: LUH | LEUNIG_homolog | chr2:13867235-13871844 FORWARD LENGTH=787;AT2G32700.4 | Symbols: LUH | LEUNIG_homolog | chr2:13867235-13871844 FORWARD LEN
AT1G14580.2	AT1G14580.2 | Symbols: | C2H2-like zinc finger protein | chr1:4990070-4992442 FORWARD LENGTH=467;AT1G14580.1 | Symbols: | C2H2-like zinc finger protein | chr1:4990070-4992442 FORWARD LENGTH=467
AT3G28930.1	AT3G28930.1 | Symbols: AIG2 | AIG2-like (avirulence induced gene) family protein | chr3:10959890-10960728 REVERSE LENGTH=170
AT2G30110.1	AT2G30110.1 | Symbols: ATUBA1, MOS5, UBA1 | ubiquitin-activating enzyme 1 | chr2:12852632-12857369 REVERSE LENGTH=1080
AT4G24690.1	AT4G24690.1 | Symbols: | ubiquitin-associated (UBA)/TS-N domain-containing protein / octicosapeptide/Phox/Bemp1 (PB1) domain-containing protein | chr4:12741191-12744202 FORWARD LENGTH=704
AT5G02870.2	AT5G02870.2 | Symbols: | Ribosomal protein L4/L1 family | chr5:657830-659526 FORWARD LENGTH=406;AT5G02870.1 | Symbols: | Ribosomal protein L4/L1 family | chr5:657830-659526 FORWARD LENGTH=407
AT5G43130.2	AT5G43130.2 | Symbols: TAF4 | TBP-associated factor 4 | chr5:17315608-17321144 REVERSE LENGTH=852;AT5G43130.1 | Symbols: TAF4, TAF4B | TBP-associated factor 4 | chr5:17315608-17321144 REVERSE LENGTH=823
AT5G15810.1	AT5G15810.1 | Symbols: | N2,N2-dimethylguanosine tRNA methyltransferase | chr5:5157798-5161121 FORWARD LENGTH=691
AT2G40630.1	AT2G40630.1 | Symbols: | Uncharacterised conserved protein (UCP030365) | chr2:16958442-16960942 FORWARD LENGTH=535
AT5G08050.1	AT5G08050.1 | Symbols: | Protein of unknown function (DUF1118) | chr5:2578418-2578964 FORWARD LENGTH=158
AT4G38630.1	AT4G38630.1 | Symbols: RPN10, MCB1, ATMCB1, MBP1 | regulatory particle non-ATPase 10 | chr4:18057357-18059459 REVERSE LENGTH=386
AT4G21660.2	AT4G21660.2 | Symbols: | proline-rich spliceosome-associated (PSP) family protein | chr4:11506259-11509772 REVERSE LENGTH=598;AT4G21660.1 | Symbols: | proline-rich spliceosome-associated (PSP) family protein | chr4:11506259-11509772 REVERSE LENGTH=584
AT4G12560.2	AT4G12560.2 | Symbols: CPR30 | F-box and associated interaction domains-containing protein | chr4:7441815-7443157 FORWARD LENGTH=413;AT4G12560.1 | Symbols: CPR30 | F-box and associated interaction domains-containing protein | chr4:7441815-7443157 FORWARD L
AT3G06670.1	AT3G06670.1 | Symbols: | binding | chr3:2105908-2113136 REVERSE LENGTH=865;AT3G06670.2 | Symbols: | binding | chr3:2105908-2113136 REVERSE LENGTH=886
ATCG00670.1	ATCG00670.1 | Symbols: CLPP1, PCLPP | plastid-encoded CLP P | chrC:69910-71882 REVERSE LENGTH=196
AT1G60200.1	AT1G60200.1 | Symbols: | splicing factor PWI domain-containing protein / RNA recognition motif (RRM)-containing protein | chr1:22200882-22205241 REVERSE LENGTH=899
AT3G15880.2	AT3G15880.2 | Symbols: WSIP2, TPR4 | WUS-interacting protein 2 | chr3:5364454-5371869 REVERSE LENGTH=1137;AT3G15880.1 | Symbols: WSIP2, TPR4 | WUS-interacting protein 2 | chr3:5364792-5371869 REVERSE LENGTH=1135;AT3G15880.3 | Symbols: WSIP2 | WUS-interacti
AT1G43850.2	AT1G43850.2 | Symbols: SEU | SEUSS transcriptional co-regulator | chr1:16617872-16621596 FORWARD LENGTH=877;AT1G43850.1 | Symbols: SEU | SEUSS transcriptional co-regulator | chr1:16617872-16621596 FORWARD LENGTH=877
AT5G67530.1	AT5G67530.1 | Symbols: ATPUB49, PUB49 | plant U-box 49 | chr5:26941260-26943878 FORWARD LENGTH=595
AT1G32750.1	AT1G32750.1 | Symbols: HAF01, HAF1, HAC13, GTD1, TAF1 | HAC13 protein (HAC13) | chr1:11846385-11856261 REVERSE LENGTH=1919
AT5G41770.1	AT5G41770.1 | Symbols: | crooked neck protein, putative / cell cycle protein, putative | chr5:16718021-16720936 FORWARD LENGTH=705
AT4G10500.1	AT4G10500.1 | Symbols: | 2-oxoglutarate (2OG) and Fe(II)-dependent oxygenase superfamily protein | chr4:6491089-6492342 FORWARD LENGTH=349
AT5G47110.1	AT5G47110.1 | Symbols: LIL3:2 | Chlorophyll A-B binding family protein | chr5:19134218-19135238 REVERSE LENGTH=258
AT2G34040.2	AT2G34040.2 | Symbols: | Apoptosis inhibitory protein 5 (API5) | chr2:14378571-14382246 REVERSE LENGTH=442;AT2G34040.1 | Symbols: | Apoptosis inhibitory protein 5 (API5) | chr2:14377957-14382246 REVERSE LENGTH=553
AT3G48050.2	AT3G48050.2 | Symbols: | BAH domain ;TFIIS helical bundle-like domain | chr3:17734270-17739412 REVERSE LENGTH=1613;AT3G48050.1 | Symbols: | BAH domain ;TFIIS helical bundle-like domain | chr3:17734270-17739412 REVERSE LENGTH=1613
AT5G11200.1	AT5G11200.1 | Symbols: | DEAD/DEAH box RNA helicase family protein | chr5:3567389-3570686 FORWARD LENGTH=427;AT5G11170.1 | Symbols: | DEAD/DEAH box RNA helicase family protein | chr5:3553334-3556646 FORWARD LENGTH=427;AT5G11200.3 | Symbols: | DEAD/DEA
AT4G32551.1	AT4G32551.1 | Symbols: LUG, RON2 | LisH dimerisation motif;WD40/YVTN repeat-like-containing domain | chr4:15707863-15713359 FORWARD LENGTH=931;AT4G32551.2 | Symbols: LUG | LisH dimerisation motif;WD40/YVTN repeat-like-containing domain | chr4:15707863-1571
AT1G34130.1	AT1G34130.1 | Symbols: STT3B | staurosporin and temperature sensitive 3-like b | chr1:12430000-12432985 FORWARD LENGTH=735
AT5G33320.1	AT5G33320.1 | Symbols: CUE1, PPT, ARAPPT | Glucose-6-phosphate/phosphate translocator-related | chr5:12588950-12591408 FORWARD LENGTH=408
ATMG00480.1	ATMG00480.1 | Symbols: ORFB, ATP8 | Plant mitochondrial ATPase, F0 complex, subunit 8 protein | chrM:129909-130385 FORWARD LENGTH=158;AT2G07707.1 | Symbols: | Plant mitochondrial ATPase, F0 complex, subunit 8 protein | chr2:3386292-3386768 FORWARD LENGTH=
AT4G02570.4	AT4G02570.4 | Symbols: CUL1 | cullin 1 | chr4:1129315-1133435 FORWARD LENGTH=738;AT4G02570.3 | Symbols: ATCUL1, CUL1, AXR6 | cullin 1 | chr4:1129315-1133435 FORWARD LENGTH=738;AT4G02570.2 | Symbols: ATCUL1, CUL1, AXR6 | cullin 1 | chr4:1129315-1133435 FORW
AT4G34430.3	AT4G34430.3 | Symbols: CHB3, ATSWI3D | DNA-binding family protein | chr4:16461069-16464993 FORWARD LENGTH=983;AT4G34430.2 | Symbols: CHB3, ATSWI3D | DNA-binding family protein | chr4:16461069-16464993 FORWARD LENGTH=985;AT4G34430.1 | Symbols: CHB3, ATSWI3D
AT4G12610.1	AT4G12610.1 | Symbols: RAP74, ATRAP74 | transcription activators;DNA binding;RNA polymerase II transcription factors;catalytics;transcription initiation factors | chr4:7455565-7457465 FORWARD LENGTH=400;AT4G12610.2 | Symbols: RAP74, ATRAP74 | transcription
AT3G60380.1	AT3G60380.1 | Symbols: | FUNCTIONS IN: molecular_function unknown; INVOLVED IN: biological_process unknown; LOCATED IN: cellular_component unknown; EXPRESSED IN: 24 plant structures; EXPRESSED DURING: 13 growth stages; BEST Arabidopsis thaliana protein ma
AT5G01270.1	AT5G01270.1 | Symbols: CPL2, ATCPL2 | carboxyl-terminal domain (ctd) phosphatase-like 2 | chr5:108163-112143 REVERSE LENGTH=770;AT5G01270.2 | Symbols: CPL2 | carboxyl-terminal domain (ctd) phosphatase-like 2 | chr5:107943-112143 REVERSE LENGTH=774
AT2G26470.1	AT2G26470.1 | Symbols: | unknown protein; CONTAINS InterPro DOMAIN/s: Protein of unknown function DUF159 (InterPro:IPR003738); Has 3646 Blast hits to 3636 proteins in 1001 species: Archae - 41; Bacteria - 1922; Metazoa - 142; Fungi - 125; Plants - 44; Vir
AT1G24706.1	AT1G24706.1 | Symbols: THO2, AtTHO2 | THO2 | chr1:8742210-8755243 FORWARD LENGTH=1804;AT1G24706.2 | Symbols: THO2 | THO2 | chr1:8742210-8755250 FORWARD LENGTH=1823
AT2G44950.1	AT2G44950.1 | Symbols: RDO4, HUB1 | histone mono-ubiquitination 1 | chr2:18542602-18548247 REVERSE LENGTH=878
AT4G38600.2	AT4G38600.2 | Symbols: KAK, UPL3 | HEAT repeat ;HECT-domain (ubiquitin-transferase) | chr4:18041503-18049073 REVERSE LENGTH=1794;AT4G38600.1 | Symbols: KAK, UPL3 | HEAT repeat ;HECT-domain (ubiquitin-transferase) | chr4:18041503-18049292 REVERSE LENGTH=188
AT5G08450.3	AT5G08450.3 | Symbols: | FUNCTIONS IN: molecular_function unknown; INVOLVED IN: biological_process unknown; LOCATED IN: cellular_component unknown; EXPRESSED IN: 25 plant structures; EXPRESSED DURING: 15 growth stages; CONTAINS InterPro DOMAIN/s: Histone
AT2G19385.1	AT2G19385.1 | Symbols: | zinc ion binding | chr2:8387149-8388581 FORWARD LENGTH=275
AT1G71800.1	AT1G71800.1 | Symbols: CSTF64 | cleavage stimulating factor 64 | chr1:26999606-27001850 FORWARD LENGTH=461
AT3G53000.1	AT3G53000.1 | Symbols: AtPP2-A15, PP2-A15 | phloem protein 2-A15 | chr3:19654278-19655801 FORWARD LENGTH=300
AT3G26810.1	AT3G26810.1 | Symbols: AFB2 | auxin signaling F-box 2 | chr3:9868342-9870464 FORWARD LENGTH=575
AT1G50410.1	AT1G50410.1 | Symbols: | SNF2 domain-containing protein / helicase domain-containing protein / zinc finger protein-related | chr1:18672828-18677365 FORWARD LENGTH=981
AT1G50620.1	AT1G50620.1 | Symbols: | RING/FYVE/PHD zinc finger superfamily protein | chr1:18748537-18751005 FORWARD LENGTH=629
AT5G25150.1	AT5G25150.1 | Symbols: TAF5 | TBP-associated factor 5 | chr5:8677117-8682058 FORWARD LENGTH=669
AT1G28060.1	AT1G28060.1 | Symbols: | Pre-mRNA-splicing factor 3 | chr1:9779167-9782486 FORWARD LENGTH=786
AT3G21850.1	AT3G21850.1 | Symbols: ASK9, SK9 | SKP1-like 9 | chr3:7697089-7697550 REVERSE LENGTH=153
AT4G11840.1	AT4G11840.1 | Symbols: PLDGAMMA3 | phospholipase D gamma 3 | chr4:7122152-7125882 REVERSE LENGTH=866
AT1G03280.1	AT1G03280.1 | Symbols: | Transcription factor TFIIE, alpha subunit | chr1:803635-806758 FORWARD LENGTH=479
AT2G26900.1	AT2G26900.1 | Symbols: | Sodium Bile acid symporter family | chr2:11475156-11477870 REVERSE LENGTH=409
AT1G54930.1	AT1G54930.1 | Symbols: | GRF zinc finger / Zinc knuckle protein | chr1:20478267-20479671 REVERSE LENGTH=353
AT1G54440.1	AT1G54440.1 | Symbols: | Polynucleotidyl transferase, ribonuclease H fold protein with HRDC domain | chr1:20323284-20327931 FORWARD LENGTH=637;AT1G54440.2 | Symbols: | Polynucleotidyl transferase, ribonuclease H fold protein with HRDC domain | chr1:20323
AT1G14510.1	AT1G14510.1 | Symbols: AL7 | alfin-like 7 | chr1:4962171-4964154 REVERSE LENGTH=252;AT2G02470.2 | Symbols: AL6 | alfin-like 6 | chr2:652837-654621 FORWARD LENGTH=247;AT2G02470.1 | Symbols: AL6 | alfin-like 6 | chr2:652837-654621 FORWARD LENGTH=256
AT2G27285.1	AT2G27285.1 | Symbols: | Coiled-coil domain-containing protein 55 (DUF2040) | chr2:11676079-11677897 REVERSE LENGTH=323
AT1G52380.1	AT1G52380.1 | Symbols: | NUP50 (Nucleoporin 50 kDa) protein | chr1:19509979-19511301 FORWARD LENGTH=440
AT1G74560.1	AT1G74560.1 | Symbols: NRP1 | NAP1-related protein 1 | chr1:28017815-28019900 REVERSE LENGTH=256;AT1G74560.2 | Symbols: NRP1 | NAP1-related protein 1 | chr1:28017815-28019900 REVERSE LENGTH=257;AT1G74560.3 | Symbols: NRP1 | NAP1-related protein 1 | chr1:28
AT1G08130.1	AT1G08130.1 | Symbols: ATLIG1, LIG1 | DNA ligase 1 | chr1:2542913-2547815 REVERSE LENGTH=790
AT4G00990.1	AT4G00990.1 | Symbols: | Transcription factor jumonji (jmjC) domain-containing protein | chr4:427035-431535 FORWARD LENGTH=840
AT1G21120.1	AT1G21120.1 | Symbols: | O-methyltransferase family protein | chr1:7395331-7396640 REVERSE LENGTH=373;AT1G21110.1 | Symbols: | O-methyltransferase family protein | chr1:7390110-7391419 REVERSE LENGTH=373
AT1G02330.1	AT1G02330.1 | Symbols: | CONTAINS InterPro DOMAIN/s: Hepatocellular carcinoma-associated antigen 59 (InterPro:IPR010756); Has 1239 Blast hits to 998 proteins in 204 species: Archae - 4; Bacteria - 71; Metazoa - 421; Fungi - 109; Plants - 87; Viruses - 5;
AT3G14400.1	AT3G14400.1 | Symbols: UBP25 | ubiquitin-specific protease 25 | chr3:4811953-4815210 REVERSE LENGTH=661
AT5G06550.1	AT5G06550.1 | Symbols: | CONTAINS InterPro DOMAIN/s: Transcription factor jumonji/aspartyl beta-hydroxylase (InterPro:IPR003347), F-box domain, Skp2-like (InterPro:IPR022364), Transcription factor jumonji (InterPro:IPR013129); BEST Arabidopsis thaliana pr
AT5G07970.1	AT5G07970.1 | Symbols: | dentin sialophosphoprotein-related | chr5:2544126-2547916 REVERSE LENGTH=1097
AT2G16485.1	AT2G16485.1 | Symbols: | nucleic acid binding;zinc ion binding;DNA binding | chr2:7137269-7145222 REVERSE LENGTH=1773
AT1G25211.1	AT1G25211.1 | Symbols: | F-box family protein | chr1:8835405-8836706 FORWARD LENGTH=433;AT1G25150.1 | Symbols: | F-box family protein | chr1:8821027-8822328 FORWARD LENGTH=433;AT1G25055.1 | Symbols: | F-box family protein | chr1:8806649-8807950 FORWARD
AT1G01560.2	AT1G01560.2 | Symbols: ATMPK11, MPK11 | MAP kinase 11 | chr1:202345-204189 FORWARD LENGTH=369;AT1G01560.1 | Symbols: ATMPK11, MPK11 | MAP kinase 11 | chr1:202345-203662 FORWARD LENGTH=275
AT1G23130.1	AT1G23130.1 | Symbols: | Polyketide cyclase/dehydrase and lipid transport superfamily protein | chr1:8200434-8200997 FORWARD LENGTH=160
AT2G38790.1	AT2G38790.1 | Symbols: | unknown protein; Has 21 Blast hits to 21 proteins in 5 species: Archae - 0; Bacteria - 0; Metazoa - 0; Fungi - 0; Plants - 19; Viruses - 0; Other Eukaryotes - 2 (source: NCBI BLink). | chr2:16214546-16215160 REVERSE LENGTH=204
AT1G32810.2	AT1G32810.2 | Symbols: | RING/FYVE/PHD zinc finger superfamily protein | chr1:11881810-11885843 FORWARD LENGTH=1068
AT1G69010.1	AT1G69010.1 | Symbols: BIM2 | BES1-interacting Myc-like protein 2 | chr1:25941804-25943599 FORWARD LENGTH=311
AT4G26450.1	AT4G26450.1 | Symbols: | unknown protein; Has 614 Blast hits to 492 proteins in 137 species: Archae - 0; Bacteria - 94; Metazoa - 255; Fungi - 76; Plants - 69; Viruses - 0; Other Eukaryotes - 120 (source: NCBI BLink). | chr4:13362556-13364920 FORWARD LENG
AT3G26560.1	AT3G26560.1 | Symbols: | ATP-dependent RNA helicase, putative | chr3:9750122-9753719 REVERSE LENGTH=1168
AT2G38560.1	AT2G38560.1 | Symbols: TFIIS | transcript elongation factor IIS | chr2:16134802-16136319 FORWARD LENGTH=378
AT5G66730.1	AT5G66730.1 | Symbols: | C2H2-like zinc finger protein | chr5:26641914-26643883 REVERSE LENGTH=500
AT1G58100.2	AT1G58100.2 | Symbols: | TCP family transcription factor | chr1:21512680-21513885 REVERSE LENGTH=377;AT1G58100.1 | Symbols: | TCP family transcription factor | chr1:21512680-21513885 REVERSE LENGTH=401
AT1G09750.1	AT1G09750.1 | Symbols: | Eukaryotic aspartyl protease family protein | chr1:3157541-3158960 FORWARD LENGTH=449
AT3G19080.1	AT3G19080.1 | Symbols: | SWIB complex BAF60b domain-containing protein | chr3:6596082-6598667 FORWARD LENGTH=462
AT4G19350.1	AT4G19350.1 | Symbols: EMB3006 | embryo defective 3006 | chr4:10562214-10563676 REVERSE LENGTH=180
AT4G39680.2	AT4G39680.2 | Symbols: | SAP domain-containing protein | chr4:18414604-18416938 REVERSE LENGTH=633;AT4G39680.1 | Symbols: | SAP domain-containing protein | chr4:18414604-18416938 REVERSE LENGTH=633
AT5G22080.2	AT5G22080.2 | Symbols: | Chaperone DnaJ-domain superfamily protein | chr5:7310600-7313540 REVERSE LENGTH=228;AT5G22080.1 | Symbols: | Chaperone DnaJ-domain superfamily protein | chr5:7310600-7313540 REVERSE LENGTH=246
AT1G14330.1	AT1G14330.1 | Symbols: | Galactose oxidase/kelch repeat superfamily protein | chr1:4890375-4891700 REVERSE LENGTH=441
AT3G63500.1	AT3G63500.1 | Symbols: | Protein of unknown function (DUF1423) | chr3:23446331-23449166 REVERSE LENGTH=887;AT3G63500.2 | Symbols: | Protein of unknown function (DUF1423) | chr3:23446331-23449991 REVERSE LENGTH=1162
AT1G08060.2	AT1G08060.2 | Symbols: MOM, MOM1 | ATP-dependent helicase family protein | chr1:2501981-2510488 REVERSE LENGTH=2001;AT1G08060.1 | Symbols: MOM, MOM1 | ATP-dependent helicase family protein | chr1:2501981-2510488 REVERSE LENGTH=2001
AT2G40650.1	AT2G40650.1 | Symbols: | PRP38 family protein | chr2:16963588-16965596 REVERSE LENGTH=355
AT5G49980.1	AT5G49980.1 | Symbols: AFB5 | auxin F-box protein 5 | chr5:20334420-20336531 REVERSE LENGTH=619
AT1G20370.1	AT1G20370.1 | Symbols: | Pseudouridine synthase family protein | chr1:7051846-7053588 REVERSE LENGTH=549
AT3G54170.1	AT3G54170.1 | Symbols: ATFIP37, FIP37 | FKBP12 interacting protein 37 | chr3:20056848-20059396 FORWARD LENGTH=330
AT3G07890.2	AT3G07890.2 | Symbols: | Ypt/Rab-GAP domain of gyp1p superfamily protein | chr3:2516639-2518784 REVERSE LENGTH=400;AT3G07890.1 | Symbols: | Ypt/Rab-GAP domain of gyp1p superfamily protein | chr3:2516639-2518784 REVERSE LENGTH=400
AT1G01260.3	AT1G01260.3 | Symbols: | basic helix-loop-helix (bHLH) DNA-binding superfamily protein | chr1:109595-111367 FORWARD LENGTH=590;AT1G01260.2 | Symbols: | basic helix-loop-helix (bHLH) DNA-binding superfamily protein | chr1:109595-111367 FORWARD LENGTH=590;
AT1G65980.1	AT1G65980.1 | Symbols: TPX1 | thioredoxin-dependent peroxidase 1 | chr1:24559524-24560753 REVERSE LENGTH=162
AT4G14880.4	AT4G14880.4 | Symbols: OASA1 | O-acetylserine (thiol) lyase (OAS-TL) isoform A1 | chr4:8518209-8520050 REVERSE LENGTH=322;AT4G14880.3 | Symbols: OASA1 | O-acetylserine (thiol) lyase (OAS-TL) isoform A1 | chr4:8518209-8520050 REVERSE LENGTH=322;AT4G14880.2
AT2G17740.1	AT2G17740.1 | Symbols: | Cysteine/Histidine-rich C1 domain family protein | chr2:7707082-7707828 REVERSE LENGTH=248
AT1G27595.1	AT1G27595.1 | Symbols: | CONTAINS InterPro DOMAIN/s: Symplekin tight junction protein C-terminal (InterPro:IPR022075); BEST Arabidopsis thaliana protein match is: HEAT repeat-containing protein (TAIR:AT5G01400.1); Has 593 Blast hits to 297 proteins in 111
AT4G31880.2	AT4G31880.2 | Symbols: | LOCATED IN: cytosol; EXPRESSED IN: 24 plant structures; EXPRESSED DURING: 14 growth stages; BEST Arabidopsis thaliana protein match is: Tudor/PWWP/MBT superfamily protein (TAIR:AT1G15940.1). | chr4:15419435-15423939 REVERSE LENGTH
AT3G19840.1	AT3G19840.1 | Symbols: ATPRP40C, PRP40C | pre-mRNA-processing protein 40C | chr3:6891228-6897227 FORWARD LENGTH=835
AT5G16390.1	AT5G16390.1 | Symbols: CAC1, CAC1A, BCCP, BCCP1 | chloroplastic acetylcoenzyme A carboxylase 1 | chr5:5361098-5363020 REVERSE LENGTH=280;AT5G16390.2 | Symbols: CAC1, CAC1A, BCCP, BCCP1, CAC1-A, BCCP-1 | chloroplastic acetylcoenzyme A carboxylase 1 | chr5:5
AT3G11960.2	AT3G11960.2 | Symbols: | Cleavage and polyadenylation specificity factor (CPSF) A subunit protein | chr3:3786431-3793160 FORWARD LENGTH=1329;AT3G11960.1 | Symbols: | Cleavage and polyadenylation specificity factor (CPSF) A subunit protein | chr3:3786431-
AT4G03290.1	AT4G03290.1 | Symbols: | EF hand calcium-binding protein family | chr4:1442813-1443277 FORWARD LENGTH=154
AT5G22010.1	AT5G22010.1 | Symbols: AtRFC1, RFC1 | replication factor C1 | chr5:7280632-7287037 REVERSE LENGTH=956
AT3G02860.2	AT3G02860.2 | Symbols: | zinc ion binding | chr3:625299-627157 REVERSE LENGTH=313;AT3G02860.1 | Symbols: | zinc ion binding | chr3:625299-627157 REVERSE LENGTH=312
AT3G52030.2	AT3G52030.2 | Symbols: | F-box family protein with WD40/YVTN repeat doamin | chr3:19301872-19304227 FORWARD LENGTH=433;AT3G52030.1 | Symbols: | F-box family protein with WD40/YVTN repeat doamin | chr3:19301872-19304227 FORWARD LENGTH=454
AT5G01650.1	AT5G01650.1 | Symbols: | Tautomerase/MIF superfamily protein | chr5:242734-244033 REVERSE LENGTH=115;AT5G01650.2 | Symbols: | Tautomerase/MIF superfamily protein | chr5:243067-244033 REVERSE LENGTH=122
AT4G30780.1	AT4G30780.1 | Symbols: | unknown protein; BEST Arabidopsis thaliana protein match is: unknown protein (TAIR:AT2G24100.1); Has 109 Blast hits to 109 proteins in 18 species: Archae - 0; Bacteria - 0; Metazoa - 1; Fungi - 0; Plants - 95; Viruses - 0; Other E
AT5G67100.1	AT5G67100.1 | Symbols: ICU2 | DNA-directed DNA polymerases | chr5:26776994-26785104 FORWARD LENGTH=1524
AT1G17070.1	AT1G17070.1 | Symbols: | GC-rich sequence DNA-binding factor-like protein with Tuftelin interacting domain | chr1:5837653-5840202 FORWARD LENGTH=849
AT5G06460.1	AT5G06460.1 | Symbols: ATUBA2, UBA 2 | ubiquitin activating enzyme 2 | chr5:1970239-1974382 FORWARD LENGTH=1077
AT2G16860.1	AT2G16860.1 | Symbols: | GCIP-interacting family protein | chr2:7304139-7305959 REVERSE LENGTH=298
AT3G44530.2	AT3G44530.2 | Symbols: HIRA | homolog of histone chaperone HIRA | chr3:16116026-16121247 FORWARD LENGTH=1040;AT3G44530.1 | Symbols: HIRA | homolog of histone chaperone HIRA | chr3:16116026-16121247 FORWARD LENGTH=1058
AT1G25280.1	AT1G25280.1 | Symbols: AtTLP10, TLP10 | tubby like protein 10 | chr1:8864961-8866608 FORWARD LENGTH=445;AT1G25280.3 | Symbols: AtTLP10, TLP10 | tubby like protein 10 | chr1:8865676-8866608 FORWARD LENGTH=267;AT1G25280.2 | Symbols: AtTLP10, TLP10 | tubby li
AT4G33060.1	AT4G33060.1 | Symbols: | Cyclophilin-like peptidyl-prolyl cis-trans isomerase family protein | chr4:15948535-15951954 FORWARD LENGTH=504
AT4G30100.1	AT4G30100.1 | Symbols: | P-loop containing nucleoside triphosphate hydrolases superfamily protein | chr4:14714191-14719335 FORWARD LENGTH=1311
AT5G01610.1	AT5G01610.1 | Symbols: | Protein of unknown function, DUF538 | chr5:231075-231994 FORWARD LENGTH=170
AT5G25060.1	AT5G25060.1 | Symbols: | RNA recognition motif (RRM)-containing protein | chr5:8634219-8639984 REVERSE LENGTH=946
AT2G04550.3	AT2G04550.3 | Symbols: IBR5, DSPTP1E | indole-3-butyric acid response 5 | chr2:1588538-1589603 FORWARD LENGTH=178;AT2G04550.1 | Symbols: IBR5, DSPTP1E | indole-3-butyric acid response 5 | chr2:1588538-1589838 FORWARD LENGTH=257
AT5G38840.1	AT5G38840.1 | Symbols: | SMAD/FHA domain-containing protein | chr5:15551329-15554846 FORWARD LENGTH=735
AT2G26560.1	AT2G26560.1 | Symbols: PLP2, PLA IIA, PLA2A | phospholipase A 2A | chr2:11293912-11295708 REVERSE LENGTH=407
AT5G57580.1	AT5G57580.1 | Symbols: | Calmodulin-binding protein | chr5:23314994-23317683 REVERSE LENGTH=647
AT1G21250.1	AT1G21250.1 | Symbols: WAK1, PRO25 | cell wall-associated kinase | chr1:7439512-7441892 FORWARD LENGTH=735
AT1G57860.1	AT1G57860.1 | Symbols: | Translation protein SH3-like family protein | chr1:21430034-21430827 REVERSE LENGTH=164;AT1G57660.1 | Symbols: | Translation protein SH3-like family protein | chr1:21355567-21356364 FORWARD LENGTH=164;AT1G09690.1 | Symbols: | Tr
AT3G48090.1	AT3G48090.1 | Symbols: EDS1, ATEDS1 | alpha/beta-Hydrolases superfamily protein | chr3:17755553-17757692 REVERSE LENGTH=623
AT3G53970.1	AT3G53970.1 | Symbols: | proteasome inhibitor-related | chr3:19985208-19987132 FORWARD LENGTH=302;AT3G53970.2 | Symbols: | proteasome inhibitor-related | chr3:19985208-19986762 FORWARD LENGTH=252
AT5G42080.1	AT5G42080.1 | Symbols: ADL1, ADL1A, AG68, DRP1A, RSW9, DL1 | dynamin-like protein | chr5:16820661-16824536 REVERSE LENGTH=610;AT5G42080.3 | Symbols: DL1 | dynamin-like protein | chr5:16820661-16824536 REVERSE LENGTH=604;AT5G42080.2 | Symbols: ADL1, ADL1A,
ATCG00380.1	ATCG00380.1 | Symbols: RPS4 | chloroplast ribosomal protein S4 | chrC:45223-45828 REVERSE LENGTH=201
AT3G19470.2	AT3G19470.2 | Symbols: | F-box and associated interaction domains-containing protein | chr3:6749766-6750914 FORWARD LENGTH=382;AT3G19470.1 | Symbols: | F-box and associated interaction domains-containing protein | chr3:6749766-6750914 FORWARD LENGTH=382
AT1G68780.1	AT1G68780.1 | Symbols: | RNI-like superfamily protein | chr1:25831881-25833335 REVERSE LENGTH=432
AT1G08050.1	AT1G08050.1 | Symbols: | Zinc finger (C3HC4-type RING finger) family protein | chr1:2499088-2501311 REVERSE LENGTH=641
AT1G09415.1	AT1G09415.1 | Symbols: NIMIN-3 | NIM1-interacting 3 | chr1:3037910-3038248 REVERSE LENGTH=112
AT1G79280.1	AT1G79280.1 | Symbols: NUA, AtTPR | nuclear pore anchor | chr1:29819176-29832809 REVERSE LENGTH=2093;AT1G79280.3 | Symbols: NUA | nuclear pore anchor | chr1:29819176-29832809 REVERSE LENGTH=2094;AT1G79280.2 | Symbols: NUA | nuclear pore anchor | chr1:29819
AT5G23150.1	AT5G23150.1 | Symbols: HUA2 | Tudor/PWWP/MBT domain-containing protein | chr5:7786173-7792080 FORWARD LENGTH=1392
AT2G33540.1	AT2G33540.1 | Symbols: CPL3, ATCPL3 | C-terminal domain phosphatase-like 3 | chr2:14204081-14208797 REVERSE LENGTH=1241
AT5G22320.2	AT5G22320.2 | Symbols: | Leucine-rich repeat (LRR) family protein | chr5:7388175-7390426 REVERSE LENGTH=436;AT5G22320.1 | Symbols: | Leucine-rich repeat (LRR) family protein | chr5:7388175-7390426 REVERSE LENGTH=452
AT5G12470.1	AT5G12470.1 | Symbols: | Protein of unknown function (DUF3411) | chr5:4044950-4047290 REVERSE LENGTH=386
AT4G02390.1	AT4G02390.1 | Symbols: APP, PARP1, ATPARP1, PP | poly(ADP-ribose) polymerase | chr4:1050104-1053960 FORWARD LENGTH=637
AT1G20670.1	AT1G20670.1 | Symbols: | DNA-binding bromodomain-containing protein | chr1:7164537-7167933 REVERSE LENGTH=652
AT4G02480.1	AT4G02480.1 | Symbols: | AAA-type ATPase family protein | chr4:1082082-1088680 REVERSE LENGTH=1265
AT1G02920.1	AT1G02920.1 | Symbols: ATGSTF7, GST11, ATGSTF8, GSTF7, ATGST11 | glutathione S-transferase 7 | chr1:658886-659705 REVERSE LENGTH=209
AT4G36050.2	AT4G36050.2 | Symbols: | endonuclease/exonuclease/phosphatase family protein | chr4:17052323-17055044 REVERSE LENGTH=610
AT3G62310.1	AT3G62310.1 | Symbols: | RNA helicase family protein | chr3:23057516-23060561 REVERSE LENGTH=726
AT1G14830.1	AT1G14830.1 | Symbols: ADL1C, ADL5, DRP1C, DL1C | DYNAMIN-like 1C | chr1:5107699-5111470 REVERSE LENGTH=614
AT5G02770.1	AT5G02770.1 | Symbols: | unknown protein; Has 469 Blast hits to 336 proteins in 126 species: Archae - 0; Bacteria - 54; Metazoa - 249; Fungi - 22; Plants - 47; Viruses - 0; Other Eukaryotes - 97 (source: NCBI BLink). | chr5:628101-629168 REVERSE LENGTH=21
AT5G42020.1	AT5G42020.1 | Symbols: BIP, BIP2 | Heat shock protein 70 (Hsp 70) family protein | chr5:16807697-16810480 REVERSE LENGTH=668;AT5G42020.2 | Symbols: BIP | Heat shock protein 70 (Hsp 70) family protein | chr5:16807697-16810480 REVERSE LENGTH=613
AT4G24390.2	AT4G24390.2 | Symbols: | RNI-like superfamily protein | chr4:12613909-12615966 REVERSE LENGTH=623;AT4G24390.1 | Symbols: | RNI-like superfamily protein | chr4:12613909-12615966 REVERSE LENGTH=623
AT1G02930.2	AT1G02930.2 | Symbols: GSTF6 | glutathione S-transferase 6 | chr1:661363-662191 REVERSE LENGTH=208;AT1G02930.1 | Symbols: ATGSTF6, GST1, ERD11, ATGSTF3, GSTF6, ATGST1 | glutathione S-transferase 6 | chr1:661363-662191 REVERSE LENGTH=208
AT4G16990.2	AT4G16990.2 | Symbols: RLM3 | disease resistance protein (TIR-NBS class), putative | chr4:9560155-9565225 FORWARD LENGTH=796;AT4G16990.5 | Symbols: RLM3 | disease resistance protein (TIR-NBS class), putative | chr4:9561113-9565225 FORWARD LENGTH=637;AT4G16
AT2G33040.1	AT2G33040.1 | Symbols: ATP3 | gamma subunit of Mt ATP synthase | chr2:14018978-14021047 REVERSE LENGTH=325
AT2G26460.1	AT2G26460.1 | Symbols: SMU2 | RED family protein | chr2:11255049-11258913 REVERSE LENGTH=585
AT5G44800.1	AT5G44800.1 | Symbols: CHR4, PKR1 | chromatin remodeling 4 | chr5:18083659-18092162 REVERSE LENGTH=2223
AT5G08130.3	AT5G08130.3 | Symbols: | basic helix-loop-helix (bHLH) DNA-binding superfamily protein | chr5:2606655-2608652 REVERSE LENGTH=408;AT5G08130.1 | Symbols: BIM1 | basic helix-loop-helix (bHLH) DNA-binding superfamily protein | chr5:2606655-2608652 REVERSE LEN
AT2G22400.1	AT2G22400.1 | Symbols: | S-adenosyl-L-methionine-dependent methyltransferases superfamily protein | chr2:9504823-9508788 REVERSE LENGTH=808
AT3G48425.1	AT3G48425.1 | Symbols: | DNAse I-like superfamily protein | chr3:17931910-17934493 FORWARD LENGTH=364
AT4G33510.1	AT4G33510.1 | Symbols: DHS2 | 3-deoxy-d-arabino-heptulosonate 7-phosphate synthase | chr4:16116496-16118549 FORWARD LENGTH=507;AT4G33510.2 | Symbols: DHS2 | 3-deoxy-d-arabino-heptulosonate 7-phosphate synthase | chr4:16116496-16118233 FORWARD LENGTH=432
AT5G08550.1	AT5G08550.1 | Symbols: ILP1 | GC-rich sequence DNA-binding factor-like protein | chr5:2765981-2770282 REVERSE LENGTH=908
AT1G15340.2	AT1G15340.2 | Symbols: MBD10 | methyl-CPG-binding domain 10 | chr1:5275895-5277474 REVERSE LENGTH=332;AT1G15340.1 | Symbols: MBD10 | methyl-CPG-binding domain 10 | chr1:5275895-5277474 REVERSE LENGTH=384
AT1G06110.1	AT1G06110.1 | Symbols: SKIP16 | SKP1/ASK-interacting protein 16 | chr1:1853237-1854938 REVERSE LENGTH=436
AT3G19290.2	AT3G19290.2 | Symbols: ABF4, AREB2 | ABRE binding factor 4 | chr3:6687956-6689713 FORWARD LENGTH=415;AT3G19290.1 | Symbols: ABF4, AREB2 | ABRE binding factor 4 | chr3:6687956-6689784 FORWARD LENGTH=431;AT3G19290.3 | Symbols: ABF4 | ABRE binding factor 4 |
AT3G28730.1	AT3G28730.1 | Symbols: ATHMG, SSRP1, NFD, HMG | high mobility group | chr3:10784954-10788498 FORWARD LENGTH=646
AT3G61440.1	AT3G61440.1 | Symbols: ATCYSC1, ARATH;BSAS3;1, CYSC1 | cysteine synthase C1 | chr3:22735885-22737792 FORWARD LENGTH=368;AT3G61440.2 | Symbols: ATCYSC1, CYSC1 | cysteine synthase C1 | chr3:22736383-22737792 FORWARD LENGTH=272
AT2G13370.1	AT2G13370.1 | Symbols: CHR5 | chromatin remodeling 5 | chr2:5544601-5555543 REVERSE LENGTH=1724
AT3G15360.1	AT3G15360.1 | Symbols: ATHM4, TRX-M4, ATM4 | thioredoxin M-type 4 | chr3:5188448-5189457 FORWARD LENGTH=193
AT1G01350.1	AT1G01350.1 | Symbols: | Zinc finger (CCCH-type/C3HC4-type RING finger) family protein | chr1:136732-137970 FORWARD LENGTH=343
AT4G17390.1	AT4G17390.1 | Symbols: | Ribosomal protein L23/L15e family protein | chr4:9714407-9715545 REVERSE LENGTH=204;AT4G16720.1 | Symbols: | Ribosomal protein L23/L15e family protein | chr4:9400156-9401315 REVERSE LENGTH=204
AT4G24200.1	AT4G24200.1 | Symbols: | Transcription elongation factor (TFIIS) family protein | chr4:12556927-12559929 REVERSE LENGTH=1000
AT4G03430.1	AT4G03430.1 | Symbols: STA1, EMB2770 | pre-mRNA splicing factor-related | chr4:1517411-1520500 REVERSE LENGTH=1029
AT5G52890.2	AT5G52890.2 | Symbols: | AT hook motif-containing protein | chr5:21445040-21446197 REVERSE LENGTH=385;AT5G52890.1 | Symbols: | AT hook motif-containing protein | chr5:21445040-21446197 REVERSE LENGTH=357
AT5G42190.1	AT5G42190.1 | Symbols: ASK2, SKP1B | E3 ubiquitin ligase SCF complex subunit SKP1/ASK1 family protein | chr5:16854495-16855516 REVERSE LENGTH=171
AT1G80840.1	AT1G80840.1 | Symbols: WRKY40, ATWRKY40 | WRKY DNA-binding protein 40 | chr1:30383834-30385356 FORWARD LENGTH=302
AT5G12410.1	AT5G12410.1 | Symbols: | THUMP domain-containing protein | chr5:4021974-4023950 REVERSE LENGTH=376
AT5G45500.2	AT5G45500.2 | Symbols: | RNI-like superfamily protein | chr5:18432636-18434951 REVERSE LENGTH=771;AT5G45500.1 | Symbols: | RNI-like superfamily protein | chr5:18432636-18434951 REVERSE LENGTH=771
AT2G23320.2	AT2G23320.2 | Symbols: WRKY15 | WRKY DNA-binding protein 15 | chr2:9924998-9925991 FORWARD LENGTH=262;AT2G23320.1 | Symbols: WRKY15 | WRKY DNA-binding protein 15 | chr2:9924998-9926154 FORWARD LENGTH=317;AT4G31550.2 | Symbols: WRKY11, ATWRKY11 | WRKY DNA-b
AT5G16260.1	AT5G16260.1 | Symbols: ELF9 | RNA binding (RRM/RBD/RNP motifs) family protein | chr5:5311363-5315496 FORWARD LENGTH=519
AT1G32130.2	AT1G32130.2 | Symbols: IWS1 | Transcription elongation factor (TFIIS) family protein | chr1:11559146-11561786 REVERSE LENGTH=493;AT1G32130.1 | Symbols: IWS1, ATIWS1 | Transcription elongation factor (TFIIS) family protein | chr1:11559146-11561786 REVERSE L
AT1G03140.1	AT1G03140.1 | Symbols: | splicing factor Prp18 family protein | chr1:754471-756223 REVERSE LENGTH=420
AT5G20930.1	AT5G20930.1 | Symbols: TSL | Protein kinase superfamily protein | chr5:7098213-7102970 FORWARD LENGTH=688
AT1G48120.1	AT1G48120.1 | Symbols: | hydrolases;protein serine/threonine phosphatases | chr1:17774238-17779624 REVERSE LENGTH=1340
AT5G15530.1	AT5G15530.1 | Symbols: BCCP2, CAC1-B | biotin carboxyl carrier protein 2 | chr5:5038955-5040437 FORWARD LENGTH=255
AT4G12400.1	AT4G12400.1 | Symbols: Hop3 | stress-inducible protein, putative | chr4:7339024-7341239 REVERSE LENGTH=530;AT4G12400.2 | Symbols: Hop3 | stress-inducible protein, putative | chr4:7338866-7341239 REVERSE LENGTH=558
AT4G26630.2	AT4G26630.2 | Symbols: | DEK domain-containing chromatin associated protein | chr4:13430873-13434877 REVERSE LENGTH=763;AT4G26630.1 | Symbols: | DEK domain-containing chromatin associated protein | chr4:13430873-13434877 REVERSE LENGTH=763
AT5G55660.1	AT5G55660.1 | Symbols: | DEK domain-containing chromatin associated protein | chr5:22539375-22543142 FORWARD LENGTH=778
AT2G28290.2	AT2G28290.2 | Symbols: SYD, CHR3 | P-loop containing nucleoside triphosphate hydrolases superfamily protein | chr2:12056771-12072950 FORWARD LENGTH=3529;AT2G28290.3 | Symbols: SYD, CHR3 | P-loop containing nucleoside triphosphate hydrolases superfamily pro
AT1G32490.2	AT1G32490.2 | Symbols: ESP3 | RNA helicase family protein | chr1:11742356-11749286 REVERSE LENGTH=1034;AT1G32490.1 | Symbols: EMB2733, ESP3 | RNA helicase family protein | chr1:11742356-11749286 REVERSE LENGTH=1044
AT5G25520.2	AT5G25520.2 | Symbols: | SPOC domain / Transcription elongation factor S-II protein | chr5:8885550-8889484 FORWARD LENGTH=997;AT5G25520.1 | Symbols: | SPOC domain / Transcription elongation factor S-II protein | chr5:8885550-8888157 FORWARD LENGTH=735
AT1G70060.1	AT1G70060.1 | Symbols: SNL4 | SIN3-like 4 | chr1:26383789-26389568 FORWARD LENGTH=1326
AT2G17410.1	AT2G17410.1 | Symbols: | ARID/BRIGHT DNA-binding domain-containing protein | chr2:7559869-7563474 FORWARD LENGTH=786;AT2G17410.2 | Symbols: | ARID/BRIGHT DNA-binding domain-containing protein | chr2:7559869-7563474 FORWARD LENGTH=780
AT1G73350.2	AT1G73350.2 | Symbols: | unknown protein; FUNCTIONS IN: molecular_function unknown; INVOLVED IN: biological_process unknown; EXPRESSED IN: 25 plant structures; EXPRESSED DURING: 15 growth stages; Has 50 Blast hits to 50 proteins in 20 species: Archae - 0;
AT3G12280.2	AT3G12280.2 | Symbols: RBR1 | retinoblastoma-related 1 | chr3:3913671-3918433 REVERSE LENGTH=1012;AT3G12280.1 | Symbols: RBR1, RBR, RB, ATRBR1, RB1 | retinoblastoma-related 1 | chr3:3913671-3918433 REVERSE LENGTH=1013
AT5G14170.1	AT5G14170.1 | Symbols: CHC1 | SWIB/MDM2 domain superfamily protein | chr5:4568696-4570444 REVERSE LENGTH=534
AT5G42830.1	AT5G42830.1 | Symbols: | HXXXD-type acyl-transferase family protein | chr5:17176384-17177906 FORWARD LENGTH=450
AT4G11660.1	AT4G11660.1 | Symbols: AT-HSFB2B, HSFB2B | winged-helix DNA-binding transcription factor family protein | chr4:7043006-7044227 FORWARD LENGTH=377
AT1G52160.1	AT1G52160.1 | Symbols: TRZ3 | tRNAse Z3 | chr1:19420911-19424419 REVERSE LENGTH=890
AT3G11200.1	AT3G11200.1 | Symbols: AL2 | alfin-like 2 | chr3:3508387-3510418 REVERSE LENGTH=246
AT1G45145.1	AT1G45145.1 | Symbols: ATTRX5, ATH5, LIV1, TRX5 | thioredoxin H-type 5 | chr1:17075264-17076256 REVERSE LENGTH=118
AT2G14560.2	AT2G14560.2 | Symbols: LURP1 | Protein of unknown function (DUF567) | chr2:6214150-6214773 FORWARD LENGTH=179;AT2G14560.1 | Symbols: LURP1 | Protein of unknown function (DUF567) | chr2:6214150-6215170 FORWARD LENGTH=207
AT5G53930.1	AT5G53930.1 | Symbols: | unknown protein; LOCATED IN: chloroplast; Has 1807 Blast hits to 1807 proteins in 277 species: Archae - 0; Bacteria - 0; Metazoa - 736; Fungi - 347; Plants - 385; Viruses - 0; Other Eukaryotes - 339 (source: NCBI BLink). | chr5:21
AT4G24190.2	AT4G24190.2 | Symbols: SHD, AtHsp90.7, AtHsp90-7 | Chaperone protein htpG family protein | chr4:12551902-12555851 REVERSE LENGTH=823;AT4G24190.1 | Symbols: SHD, HSP90.7, AtHsp90.7, AtHsp90-7 | Chaperone protein htpG family protein | chr4:12551902-12555851
AT4G37120.1	AT4G37120.1 | Symbols: SMP2 | Pre-mRNA splicing Prp18-interacting factor | chr4:17486679-17489123 FORWARD LENGTH=536
AT3G07780.1	AT3G07780.1 | Symbols: OBE1 | Protein of unknown function (DUF1423) | chr3:2485104-2486876 FORWARD LENGTH=566
AT3G57680.1	AT3G57680.1 | Symbols: | Peptidase S41 family protein | chr3:21381054-21383629 FORWARD LENGTH=519
AT2G04880.2	AT2G04880.2 | Symbols: ZAP1, ATWRKY1, WRKY1 | zinc-dependent activator protein-1 | chr2:1718557-1720219 FORWARD LENGTH=463;AT2G04880.1 | Symbols: ZAP1, ATWRKY1, WRKY1 | zinc-dependent activator protein-1 | chr2:1718557-1720219 FORWARD LENGTH=487
AT4G33210.1	AT4G33210.1 | Symbols: SLOMO | F-box family protein | chr4:16015971-16020697 REVERSE LENGTH=990
AT4G03190.1	AT4G03190.1 | Symbols: GRH1, ATGRH1, AFB1 | GRR1-like protein 1 | chr4:1405108-1407057 REVERSE LENGTH=585
AT3G13200.1	AT3G13200.1 | Symbols: EMB2769 | Cwf15 / Cwc15 cell cycle control family protein | chr3:4242239-4243976 FORWARD LENGTH=230
AT3G01540.1	AT3G01540.1 | Symbols: DRH1, ATDRH1 | DEAD box RNA helicase 1 | chr3:213077-216142 REVERSE LENGTH=618;AT3G01540.4 | Symbols: DRH1, ATDRH1 | DEAD box RNA helicase 1 | chr3:213077-216142 REVERSE LENGTH=619;AT3G01540.3 | Symbols: DRH1, ATDRH1 | DEAD box RNA h
AT1G09760.1	AT1G09760.1 | Symbols: U2A | U2 small nuclear ribonucleoprotein A | chr1:3159476-3161603 REVERSE LENGTH=249
AT3G48060.1	AT3G48060.1 | Symbols: | BAH domain ;TFIIS helical bundle-like domain | chr3:17743234-17748372 REVERSE LENGTH=1611
AT1G09800.1	AT1G09800.1 | Symbols: | Pseudouridine synthase family protein | chr1:3177121-3180336 REVERSE LENGTH=372
AT1G78280.1	AT1G78280.1 | Symbols: | transferases, transferring glycosyl groups | chr1:29452823-29457118 FORWARD LENGTH=943
AT3G54150.1	AT3G54150.1 | Symbols: | S-adenosyl-L-methionine-dependent methyltransferases superfamily protein | chr3:20050802-20052742 REVERSE LENGTH=323
AT4G23860.3	AT4G23860.3 | Symbols: | PHD finger protein-related | chr4:12409336-12411336 FORWARD LENGTH=452;AT4G23860.2 | Symbols: | PHD finger protein-related | chr4:12409336-12411336 FORWARD LENGTH=452;AT4G23860.1 | Symbols: | PHD finger protein-related | chr4:12
AT1G17440.2	AT1G17440.2 | Symbols: EER4, TAF12B | Transcription initiation factor TFIID subunit A | chr1:5984407-5987663 REVERSE LENGTH=683;AT1G17440.1 | Symbols: EER4, TAF12B | Transcription initiation factor TFIID subunit A | chr1:5984407-5987663 REVERSE LENGTH=683
AT4G31500.1	AT4G31500.1 | Symbols: CYP83B1, SUR2, RNT1, RED1, ATR4 | cytochrome P450, family 83, subfamily B, polypeptide 1 | chr4:15273677-15275271 REVERSE LENGTH=499
AT5G16780.1	AT5G16780.1 | Symbols: DOT2, MDF | SART-1 family | chr5:5517784-5521566 REVERSE LENGTH=820
AT3G52120.1	AT3G52120.1 | Symbols: | SWAP (Suppressor-of-White-APricot)/surp domain-containing protein / D111/G-patch domain-containing protein | chr3:19329243-19331738 FORWARD LENGTH=443;AT3G52120.2 | Symbols: | SWAP (Suppressor-of-White-APricot)/surp domain-contai
AT1G04080.3	AT1G04080.3 | Symbols: PRP39 | Tetratricopeptide repeat (TPR)-like superfamily protein | chr1:1051803-1056550 FORWARD LENGTH=823;AT1G04080.1 | Symbols: PRP39 | Tetratricopeptide repeat (TPR)-like superfamily protein | chr1:1051803-1056550 FORWARD LENGTH=76
AT3G04560.1	AT3G04560.1 | Symbols: | unknown protein; FUNCTIONS IN: molecular_function unknown; INVOLVED IN: biological_process unknown; EXPRESSED IN: 22 plant structures; EXPRESSED DURING: 16 growth stages; Has 227 Blast hits to 225 proteins in 83 species: Archae -
AT3G18210.2	AT3G18210.2 | Symbols: | 2-oxoglutarate (2OG) and Fe(II)-dependent oxygenase superfamily protein | chr3:6238264-6240396 REVERSE LENGTH=394;AT3G18210.1 | Symbols: | 2-oxoglutarate (2OG) and Fe(II)-dependent oxygenase superfamily protein | chr3:6238264-624
AT5G44200.2	AT5G44200.2 | Symbols: CBP20, ATCBP20 | CAP-binding protein 20 | chr5:17802062-17803875 REVERSE LENGTH=257;AT5G44200.1 | Symbols: CBP20, ATCBP20 | CAP-binding protein 20 | chr5:17802062-17803875 REVERSE LENGTH=257
AT1G75510.1	AT1G75510.1 | Symbols: | Transcription initiation factor IIF, beta subunit | chr1:28347254-28348629 REVERSE LENGTH=261
AT5G51370.2	AT5G51370.2 | Symbols: | RNI-like superfamily protein | chr5:20872783-20874192 FORWARD LENGTH=446;AT5G51370.1 | Symbols: | RNI-like superfamily protein | chr5:20872783-20873850 FORWARD LENGTH=355
AT5G10060.1	AT5G10060.1 | Symbols: | ENTH/VHS family protein | chr5:3145994-3148049 REVERSE LENGTH=469
AT1G23780.1	AT1G23780.1 | Symbols: | F-box family protein | chr1:8407053-8408480 REVERSE LENGTH=475
AT2G39940.1	AT2G39940.1 | Symbols: COI1 | RNI-like superfamily protein | chr2:16672848-16675486 REVERSE LENGTH=592
AT2G29070.2	AT2G29070.2 | Symbols: | Ubiquitin fusion degradation UFD1 family protein | chr2:12487797-12489335 FORWARD LENGTH=312;AT2G29070.1 | Symbols: | Ubiquitin fusion degradation UFD1 family protein | chr2:12488061-12489335 FORWARD LENGTH=280
AT3G27700.2	AT3G27700.2 | Symbols: | zinc finger (CCCH-type) family protein / RNA recognition motif (RRM)-containing protein | chr3:10257681-10261330 REVERSE LENGTH=908;AT3G27700.1 | Symbols: | zinc finger (CCCH-type) family protein / RNA recognition motif (RRM)-con

## Sheet: B
Supplementary table 4B. Proteins found only in ASK1 1hpi mock
AGI	Fasta header
AT5G66120.2	AT5G66120.2 | Symbols: | 3-dehydroquinate synthase, putative | chr5:26431516-26433649 REVERSE LENGTH=442;AT5G66120.1 | Symbols: | 3-dehydroquinate synthase, putative | chr5:26431516-26433079 REVERSE LENGTH=338
AT1G27090.1	AT1G27090.1 | Symbols: | glycine-rich protein | chr1:9404041-9406098 REVERSE LENGTH=420
AT2G40490.1	AT2G40490.1 | Symbols: HEME2 | Uroporphyrinogen decarboxylase | chr2:16912961-16914988 FORWARD LENGTH=394
AT3G61415.2	AT3G61415.2 | Symbols: ASK21, SK21 | SKP1-like 21 | chr3:22723052-22725577 REVERSE LENGTH=349;AT3G61415.1 | Symbols: ASK21, SK21 | SKP1-like 21 | chr3:22722962-22725577 REVERSE LENGTH=351
AT3G01500.1	AT3G01500.1 | Symbols: CA1, ATBCA1, SABP3, ATSABP3 | carbonic anhydrase 1 | chr3:194853-196716 REVERSE LENGTH=270;AT3G01500.3 | Symbols: CA1 | carbonic anhydrase 1 | chr3:195173-197873 REVERSE LENGTH=336;AT3G01500.2 | Symbols: CA1 | carbonic anhydrase 1 |
AT3G51580.1	AT3G51580.1 | Symbols: | unknown protein; FUNCTIONS IN: molecular_function unknown; INVOLVED IN: biological_process unknown; LOCATED IN: endomembrane system; EXPRESSED IN: 25 plant structures; EXPRESSED DURING: 15 growth stages; Has 1768 Blast hits to 160
AT1G22940.1	AT1G22940.1 | Symbols: TH1, TH-1, THIE | thiamin biosynthesis protein, putative | chr1:8122384-8124908 FORWARD LENGTH=522
AT4G09000.1	AT4G09000.1 | Symbols: GRF1, GF14 CHI | general regulatory factor 1 | chr4:5775387-5777157 FORWARD LENGTH=267;AT4G09000.2 | Symbols: GRF1, GF14 CHI | general regulatory factor 1 | chr4:5775387-5777157 FORWARD LENGTH=318
AT1G12900.4	AT1G12900.4 | Symbols: GAPA-2 | glyceraldehyde 3-phosphate dehydrogenase A subunit 2 | chr1:4392634-4393850 REVERSE LENGTH=350;AT1G12900.3 | Symbols: GAPA-2 | glyceraldehyde 3-phosphate dehydrogenase A subunit 2 | chr1:4392634-4393850 REVERSE LENGTH=350;AT
AT5G16050.1	AT5G16050.1 | Symbols: GRF5, GF14 UPSILON | general regulatory factor 5 | chr5:5244008-5245402 REVERSE LENGTH=268
AT4G27700.1	AT4G27700.1 | Symbols: | Rhodanese/Cell cycle control phosphatase superfamily protein | chr4:13826541-13827673 REVERSE LENGTH=224
AT3G58610.3	AT3G58610.3 | Symbols: | ketol-acid reductoisomerase | chr3:21671561-21674639 FORWARD LENGTH=591;AT3G58610.2 | Symbols: | ketol-acid reductoisomerase | chr3:21671561-21674639 FORWARD LENGTH=591;AT3G58610.1 | Symbols: | ketol-acid reductoisomerase | chr3
AT5G32440.3	AT5G32440.3 | Symbols: | Ubiquitin system component Cue protein | chr5:12077014-12078396 FORWARD LENGTH=265;AT5G32440.1 | Symbols: | Ubiquitin system component Cue protein | chr5:12077014-12078396 FORWARD LENGTH=264
AT2G47400.1	AT2G47400.1 | Symbols: CP12-1, CP12 | CP12 domain-containing protein 1 | chr2:19446889-19447263 FORWARD LENGTH=124
AT5G62640.2	AT5G62640.2 | Symbols: ELF5 | proline-rich family protein | chr5:25149584-25152351 REVERSE LENGTH=514;AT5G62640.1 | Symbols: ELF5 | proline-rich family protein | chr5:25149584-25152351 REVERSE LENGTH=520;AT5G62640.3 | Symbols: | proline-rich family protei
AT3G20640.1	AT3G20640.1 | Symbols: | basic helix-loop-helix (bHLH) DNA-binding superfamily protein | chr3:7210654-7213199 REVERSE LENGTH=454
AT3G42860.1	AT3G42860.1 | Symbols: | zinc knuckle (CCHC-type) family protein | chr3:14946458-14948097 REVERSE LENGTH=372
AT1G47420.1	AT1G47420.1 | Symbols: SDH5 | succinate dehydrogenase 5 | chr1:17395774-17397176 REVERSE LENGTH=257
AT1G45000.2	AT1G45000.2 | Symbols: | AAA-type ATPase family protein | chr1:17009220-17011607 FORWARD LENGTH=335;AT1G45000.1 | Symbols: | AAA-type ATPase family protein | chr1:17009220-17011607 FORWARD LENGTH=399
AT3G02080.1	AT3G02080.1 | Symbols: | Ribosomal protein S19e family protein | chr3:364138-365161 REVERSE LENGTH=143
AT3G19480.1	AT3G19480.1 | Symbols: | D-3-phosphoglycerate dehydrogenase | chr3:6752590-6754650 FORWARD LENGTH=588
AT1G50360.1	AT1G50360.1 | Symbols: VIIIA, ATVIIIA | P-loop containing nucleoside triphosphate hydrolases superfamily protein | chr1:18650688-18657106 FORWARD LENGTH=1153;AT3G19960.1 | Symbols: ATM1 | myosin 1 | chr3:6949787-6956736 FORWARD LENGTH=1166;AT3G19960.2 | Sy
AT5G28630.1	AT5G28630.1 | Symbols: | glycine-rich protein | chr5:10636690-10637136 FORWARD LENGTH=148
AT5G13420.1	AT5G13420.1 | Symbols: | Aldolase-type TIM barrel family protein | chr5:4302080-4304212 REVERSE LENGTH=438
AT1G45201.2	AT1G45201.2 | Symbols: ATTLL1, TLL1 | triacylglycerol lipase-like 1 | chr1:17123889-17127497 FORWARD LENGTH=387;AT1G45201.1 | Symbols: ATTLL1, TLL1 | triacylglycerol lipase-like 1 | chr1:17123889-17128462 FORWARD LENGTH=479
AT4G08390.4	AT4G08390.4 | Symbols: SAPX | stromal ascorbate peroxidase | chr4:5314999-5317071 FORWARD LENGTH=346;AT4G08390.3 | Symbols: SAPX | stromal ascorbate peroxidase | chr4:5314999-5317071 FORWARD LENGTH=371;AT4G08390.2 | Symbols: SAPX | stromal ascorbate peroxi
AT4G13615.1	AT4G13615.1 | Symbols: | Uncharacterised protein family SERF | chr4:7924353-7925017 FORWARD LENGTH=71
AT2G39990.1	AT2G39990.1 | Symbols: EIF2, AteIF3f, eIF3F | eukaryotic translation initiation factor 2 | chr2:16698332-16699929 REVERSE LENGTH=293
AT3G06350.1	AT3G06350.1 | Symbols: EMB3004, MEE32 | dehydroquinate dehydratase, putative / shikimate dehydrogenase, putative | chr3:1924536-1927701 REVERSE LENGTH=603
AT1G34430.1	AT1G34430.1 | Symbols: EMB3003 | 2-oxoacid dehydrogenases acyltransferase family protein | chr1:12588027-12590084 REVERSE LENGTH=465
AT5G27560.1	AT5G27560.1 | Symbols: | Domain of unknown function (DUF1995) | chr5:9731758-9733644 FORWARD LENGTH=341
AT2G35490.1	AT2G35490.1 | Symbols: | Plastid-lipid associated protein PAP / fibrillin family protein | chr2:14912309-14913797 REVERSE LENGTH=376
AT3G62030.3	AT3G62030.3 | Symbols: ROC4 | rotamase CYP 4 | chr3:22973708-22975139 FORWARD LENGTH=259;AT3G62030.1 | Symbols: ROC4 | rotamase CYP 4 | chr3:22973708-22975139 FORWARD LENGTH=260;AT3G62030.2 | Symbols: ROC4 | rotamase CYP 4 | chr3:22973004-22975139 FORWARD
AT1G35680.1	AT1G35680.1 | Symbols: | Ribosomal protein L21 | chr1:13208777-13210246 FORWARD LENGTH=220
AT1G01090.1	AT1G01090.1 | Symbols: PDH-E1 ALPHA | pyruvate dehydrogenase E1 alpha | chr1:47705-49166 REVERSE LENGTH=428
AT1G73200.1	AT1G73200.1 | Symbols: | Putative integral membrane protein conserved region (DUF2404) | chr1:27523454-27526573 REVERSE LENGTH=779
AT3G17590.1	AT3G17590.1 | Symbols: BSH, CHE1 | transcription regulatory protein SNF5, putative (BSH) | chr3:6017313-6019591 REVERSE LENGTH=240;AT3G17590.2 | Symbols: BSH | transcription regulatory protein SNF5, putative (BSH) | chr3:6017313-6019591 REVERSE LENGTH=242
AT4G17560.1	AT4G17560.1 | Symbols: | Ribosomal protein L19 family protein | chr4:9780343-9781752 FORWARD LENGTH=225
AT3G18740.1	AT3G18740.1 | Symbols: | Ribosomal protein L7Ae/L30e/S12e/Gadd45 family protein | chr3:6453437-6453870 FORWARD LENGTH=112;AT1G77940.1 | Symbols: | Ribosomal protein L7Ae/L30e/S12e/Gadd45 family protein | chr1:29304116-29305288 REVERSE LENGTH=112;AT1G3624
AT1G67700.3	AT1G67700.3 | Symbols: | unknown protein; FUNCTIONS IN: molecular_function unknown; INVOLVED IN: biological_process unknown; EXPRESSED IN: 22 plant structures; EXPRESSED DURING: 13 growth stages. | chr1:25374295-25375716 FORWARD LENGTH=229;AT1G67700.1 | S
AT5G28060.1	AT5G28060.1 | Symbols: | Ribosomal protein S24e family protein | chr5:10069791-10070792 REVERSE LENGTH=133
AT5G18940.2	AT5G18940.2 | Symbols: | Mo25 family protein | chr5:6325972-6328097 FORWARD LENGTH=343;AT5G18940.1 | Symbols: | Mo25 family protein | chr5:6325972-6328097 FORWARD LENGTH=345
AT5G16590.1	AT5G16590.1 | Symbols: LRR1 | Leucine-rich repeat protein kinase family protein | chr5:5431862-5433921 FORWARD LENGTH=625;AT3G02880.1 | Symbols: | Leucine-rich repeat protein kinase family protein | chr3:634819-636982 FORWARD LENGTH=627
AT1G41830.1	AT1G41830.1 | Symbols: SKS6 | SKU5-similar 6 | chr1:15603892-15607802 REVERSE LENGTH=542;AT1G76160.1 | Symbols: sks5 | SKU5 similar 5 | chr1:28578211-28581020 REVERSE LENGTH=541;AT1G21860.1 | Symbols: sks7 | SKU5 similar 7 | chr1:7671028-7674215 REVERSE LE
AT5G20720.3	AT5G20720.3 | Symbols: CPN20 | chaperonin 20 | chr5:7015015-7016354 FORWARD LENGTH=253;AT5G20720.2 | Symbols: CPN20, CPN10, CHCPN10, ATCPN21, CPN21 | chaperonin 20 | chr5:7015015-7016354 FORWARD LENGTH=253;AT5G20720.1 | Symbols: CPN20, CPN10, CHCPN10, ATCP
AT2G06530.1	AT2G06530.1 | Symbols: VPS2.1 | SNF7 family protein | chr2:2588740-2590285 REVERSE LENGTH=225
ATCG00480.1	ATCG00480.1 | Symbols: ATPB, PB | ATP synthase subunit beta | chrC:52660-54156 REVERSE LENGTH=498
AT3G11940.2	AT3G11940.2 | Symbols: ATRPS5A, AML1, RPS5A | ribosomal protein 5A | chr3:3778175-3779354 REVERSE LENGTH=207;AT3G11940.1 | Symbols: ATRPS5A, AML1, RPS5A | ribosomal protein 5A | chr3:3778175-3779354 REVERSE LENGTH=207
AT4G35860.1	AT4G35860.1 | Symbols: ATRABB1B, ATGB2, ATRAB2C, GB2 | GTP-binding 2 | chr4:16987118-16988839 REVERSE LENGTH=211;AT4G35860.2 | Symbols: ATRABB1B, ATGB2, ATRAB2C, GB2 | GTP-binding 2 | chr4:16987118-16988587 REVERSE LENGTH=165
AT2G45770.1	AT2G45770.1 | Symbols: CPFTSY, FRD4 | signal recognition particle receptor protein, chloroplast (FTSY) | chr2:18851248-18853402 FORWARD LENGTH=366;AT2G45770.2 | Symbols: CPFTSY | signal recognition particle receptor protein, chloroplast (FTSY) | chr2:18851
AT3G04790.1	AT3G04790.1 | Symbols: | Ribose 5-phosphate isomerase, type A protein | chr3:1313365-1314195 FORWARD LENGTH=276
AT4G34200.1	AT4G34200.1 | Symbols: EDA9 | D-3-phosphoglycerate dehydrogenase | chr4:16374041-16376561 REVERSE LENGTH=603
AT5G53460.3	AT5G53460.3 | Symbols: GLT1 | NADH-dependent glutamate synthase 1 | chr5:21700518-21709629 FORWARD LENGTH=2208;AT5G53460.2 | Symbols: GLT1 | NADH-dependent glutamate synthase 1 | chr5:21700518-21709629 FORWARD LENGTH=2208;AT5G53460.1 | Symbols: GLT1 | NADH
AT3G23600.2	AT3G23600.2 | Symbols: | alpha/beta-Hydrolases superfamily protein | chr3:8473833-8475655 FORWARD LENGTH=236;AT3G23600.1 | Symbols: | alpha/beta-Hydrolases superfamily protein | chr3:8473833-8475655 FORWARD LENGTH=239
AT5G03300.1	AT5G03300.1 | Symbols: ADK2 | adenosine kinase 2 | chr5:796573-798997 FORWARD LENGTH=345;AT3G09820.1 | Symbols: ADK1, ATADK1 | adenosine kinase 1 | chr3:3012122-3014624 FORWARD LENGTH=344;AT3G09820.2 | Symbols: ADK1 | adenosine kinase 1 | chr3:3012645-3014
AT2G05990.2	AT2G05990.2 | Symbols: MOD1, ENR1 | NAD(P)-binding Rossmann-fold superfamily protein | chr2:2322876-2324867 FORWARD LENGTH=390;AT2G05990.1 | Symbols: MOD1, ENR1 | NAD(P)-binding Rossmann-fold superfamily protein | chr2:2322876-2324867 FORWARD LENGTH=390
AT4G09800.1	AT4G09800.1 | Symbols: RPS18C | S18 ribosomal protein | chr4:6173818-6174963 FORWARD LENGTH=152;AT1G34030.1 | Symbols: | Ribosomal protein S13/S18 family | chr1:12370285-12371465 REVERSE LENGTH=152;AT1G22780.1 | Symbols: PFL, RPS18A, PFL1 | Ribosomal prot
AT3G19930.1	AT3G19930.1 | Symbols: STP4, ATSTP4 | sugar transporter 4 | chr3:6935048-6936841 FORWARD LENGTH=514
AT2G36530.1	AT2G36530.1 | Symbols: LOS2, ENO2 | Enolase | chr2:15321081-15323786 REVERSE LENGTH=444
AT1G55860.1	AT1G55860.1 | Symbols: UPL1 | ubiquitin-protein ligase 1 | chr1:20879900-20895393 REVERSE LENGTH=3930;AT1G55860.2 | Symbols: UPL1 | ubiquitin-protein ligase 1 | chr1:20879900-20892910 REVERSE LENGTH=3681;AT1G70320.1 | Symbols: UPL2 | ubiquitin-protein liga
AT3G02420.1	AT3G02420.1 | Symbols: | unknown protein; FUNCTIONS IN: molecular_function unknown; INVOLVED IN: biological_process unknown; LOCATED IN: membrane; EXPRESSED IN: 25 plant structures; EXPRESSED DURING: 15 growth stages; CONTAINS InterPro DOMAIN/s: Uncharact
AT2G17420.1	AT2G17420.1 | Symbols: NTRA, ATNTRA, NTR2 | NADPH-dependent thioredoxin reductase A | chr2:7564357-7566219 FORWARD LENGTH=378
AT5G56670.1	AT5G56670.1 | Symbols: | Ribosomal protein S30 family protein | chr5:22935413-22935981 REVERSE LENGTH=62;AT4G29390.1 | Symbols: | Ribosomal protein S30 family protein | chr4:14465212-14465902 REVERSE LENGTH=62;AT2G19750.1 | Symbols: | Ribosomal protein
AT1G74260.1	AT1G74260.1 | Symbols: PUR4 | purine biosynthesis 4 | chr1:27923005-27927764 REVERSE LENGTH=1407
AT5G52640.1	AT5G52640.1 | Symbols: HSP81-1, ATHS83, HSP81.1, HSP83, ATHSP90.1, AtHsp90-1, HSP90.1 | heat shock protein 90.1 | chr5:21352542-21355147 FORWARD LENGTH=705
AT4G25340.2	AT4G25340.2 | Symbols: FKBP53 | FK506 BINDING PROTEIN 53 | chr4:12959863-12962632 REVERSE LENGTH=444;AT4G25340.1 | Symbols: FKBP53, ATFKBP53 | FK506 BINDING PROTEIN 53 | chr4:12959657-12962632 REVERSE LENGTH=477
AT2G31740.1	AT2G31740.1 | Symbols: | S-adenosyl-L-methionine-dependent methyltransferases superfamily protein | chr2:13491053-13495009 REVERSE LENGTH=760
AT5G19920.1	AT5G19920.1 | Symbols: | Transducin/WD40 repeat-like superfamily protein | chr5:6733622-6737266 REVERSE LENGTH=656
AT3G06580.1	AT3G06580.1 | Symbols: GAL1, GALK | Mevalonate/galactokinase family protein | chr3:2049141-2051867 REVERSE LENGTH=496
AT1G80480.1	AT1G80480.1 | Symbols: PTAC17 | plastid transcriptionally active 17 | chr1:30258272-30260570 REVERSE LENGTH=444
AT2G29960.2	AT2G29960.2 | Symbols: CYP5, ATCYP5, CYP19-4 | cyclophilin 5 | chr2:12769183-12770528 REVERSE LENGTH=191;AT2G29960.1 | Symbols: CYP5, ATCYP5, CYP19-4 | cyclophilin 5 | chr2:12769183-12770528 REVERSE LENGTH=201
AT5G62790.1	AT5G62790.1 | Symbols: DXR, PDE129 | 1-deoxy-D-xylulose 5-phosphate reductoisomerase | chr5:25214358-25217292 REVERSE LENGTH=477;AT5G62790.2 | Symbols: DXR | 1-deoxy-D-xylulose 5-phosphate reductoisomerase | chr5:25214358-25217289 REVERSE LENGTH=497
AT3G11830.1	AT3G11830.1 | Symbols: | TCP-1/cpn60 chaperonin family protein | chr3:3732734-3736156 FORWARD LENGTH=557;AT3G11830.2 | Symbols: | TCP-1/cpn60 chaperonin family protein | chr3:3732734-3736156 FORWARD LENGTH=555
AT5G59970.1	AT5G59970.1 | Symbols: | Histone superfamily protein | chr5:24146352-24146663 REVERSE LENGTH=103;AT5G59690.1 | Symbols: | Histone superfamily protein | chr5:24051649-24051960 FORWARD LENGTH=103;AT3G53730.1 | Symbols: | Histone superfamily protein | chr3
AT1G47128.1	AT1G47128.1 | Symbols: RD21, RD21A | Granulin repeat cysteine protease family protein | chr1:17283139-17285609 REVERSE LENGTH=462
AT4G00240.1	AT4G00240.1 | Symbols: PLDBETA2 | phospholipase D beta 2 | chr4:106380-110718 REVERSE LENGTH=927
AT3G56650.1	AT3G56650.1 | Symbols: | Mog1/PsbP/DUF1795-like photosystem II reaction center PsbP family protein | chr3:20984807-20985913 FORWARD LENGTH=262
AT5G08570.1	AT5G08570.1 | Symbols: | Pyruvate kinase family protein | chr5:2778433-2780300 FORWARD LENGTH=510
AT1G11890.1	AT1G11890.1 | Symbols: SEC22, ATSEC22 | Synaptobrevin family protein | chr1:4011509-4012835 FORWARD LENGTH=218
AT1G30230.1	AT1G30230.1 | Symbols: | Glutathione S-transferase, C-terminal-like;Translation elongation factor EF1B/ribosomal protein S6 | chr1:10639286-10640515 FORWARD LENGTH=231;AT1G30230.2 | Symbols: | Glutathione S-transferase, C-terminal-like;Translation elong
AT3G10740.1	AT3G10740.1 | Symbols: ASD1, ARAF1, ARAF, ATASD1 | alpha-L-arabinofuranosidase 1 | chr3:3361031-3364573 REVERSE LENGTH=678
AT2G44680.2	AT2G44680.2 | Symbols: CKB4 | casein kinase II beta subunit 4 | chr2:18426898-18428166 REVERSE LENGTH=282;AT2G44680.1 | Symbols: CKB4 | casein kinase II beta subunit 4 | chr2:18426898-18428166 REVERSE LENGTH=283
AT3G44890.1	AT3G44890.1 | Symbols: RPL9 | ribosomal protein L9 | chr3:16386505-16387963 FORWARD LENGTH=197
AT1G55480.1	AT1G55480.1 | Symbols: ZKT | protein containing PDZ domain, a K-box domain, and a TPR region | chr1:20713822-20715351 FORWARD LENGTH=335
AT1G59710.1	AT1G59710.1 | Symbols: | Protein of unknown function (DUF569) | chr1:21938623-21939673 FORWARD LENGTH=300
AT4G20340.1	AT4G20340.1 | Symbols: | Transcription factor TFIIE, alpha subunit | chr4:10985011-10987748 FORWARD LENGTH=475
AT3G53580.1	AT3G53580.1 | Symbols: | diaminopimelate epimerase family protein | chr3:19864784-19866907 FORWARD LENGTH=362
AT2G33435.1	AT2G33435.1 | Symbols: | RNA-binding (RRM/RBD/RNP motifs) family protein | chr2:14166037-14169492 FORWARD LENGTH=979
AT3G55440.1	AT3G55440.1 | Symbols: ATCTIMC, TPI, CYTOTPI | triosephosphate isomerase | chr3:20553794-20556078 FORWARD LENGTH=254
AT5G54270.1	AT5G54270.1 | Symbols: LHCB3, LHCB3*1 | light-harvesting chlorophyll B-binding protein 3 | chr5:22038424-22039383 FORWARD LENGTH=265
AT5G50460.1	AT5G50460.1 | Symbols: | secE/sec61-gamma protein transport protein | chr5:20552168-20552509 REVERSE LENGTH=69;AT4G24920.1 | Symbols: | secE/sec61-gamma protein transport protein | chr4:12820257-12820665 REVERSE LENGTH=69
AT5G42960.1	AT5G42960.1 | Symbols: | unknown protein; FUNCTIONS IN: molecular_function unknown; INVOLVED IN: biological_process unknown; LOCATED IN: mitochondrion, chloroplast, plastid, chloroplast envelope; EXPRESSED IN: 24 plant structures; EXPRESSED DURING: 13 gro
AT3G60750.2	AT3G60750.2 | Symbols: | Transketolase | chr3:22454004-22456824 FORWARD LENGTH=740;AT3G60750.1 | Symbols: | Transketolase | chr3:22454004-22456824 FORWARD LENGTH=741
AT1G75280.1	AT1G75280.1 | Symbols: | NmrA-like negative transcriptional regulator family protein | chr1:28252030-28253355 FORWARD LENGTH=310
AT3G11630.1	AT3G11630.1 | Symbols: | Thioredoxin superfamily protein | chr3:3672189-3673937 FORWARD LENGTH=266;AT5G06290.1 | Symbols: 2-Cys Prx B, 2CPB | 2-cysteine peroxiredoxin B | chr5:1919380-1921211 FORWARD LENGTH=273
AT5G38420.1	AT5G38420.1 | Symbols: | Ribulose bisphosphate carboxylase (small chain) family protein | chr5:15381203-15381978 REVERSE LENGTH=181;AT5G38410.1 | Symbols: | Ribulose bisphosphate carboxylase (small chain) family protein | chr5:15377501-15378306 REVERSE L
AT1G12380.1	AT1G12380.1 | Symbols: | unknown protein; BEST Arabidopsis thaliana protein match is: unknown protein (TAIR:AT1G62870.1); Has 173 Blast hits to 170 proteins in 34 species: Archae - 0; Bacteria - 4; Metazoa - 25; Fungi - 8; Plants - 123; Viruses - 7; Other
AT3G52960.1	AT3G52960.1 | Symbols: | Thioredoxin superfamily protein | chr3:19639699-19640403 FORWARD LENGTH=234
AT2G05070.1	AT2G05070.1 | Symbols: LHCB2.2, LHCB2 | photosystem II light harvesting complex gene 2.2 | chr2:1799436-1800329 REVERSE LENGTH=265;AT2G05100.1 | Symbols: LHCB2.1, LHCB2 | photosystem II light harvesting complex gene 2.1 | chr2:1823449-1824331 REVERSE LENGT
AT1G61250.2	AT1G61250.2 | Symbols: SC3 | secretory carrier 3 | chr1:22586035-22588519 FORWARD LENGTH=274;AT1G61250.1 | Symbols: SC3 | secretory carrier 3 | chr1:22586035-22588664 FORWARD LENGTH=289
AT2G30200.1	AT2G30200.1 | Symbols: | catalytics;transferases;[acyl-carrier-protein] S-malonyltransferases;binding | chr2:12883162-12885482 REVERSE LENGTH=393;AT2G30200.2 | Symbols: | catalytics;transferases;[acyl-carrier-protein] S-malonyltransferases;binding | chr2
AT5G36790.3	AT5G36790.3 | Symbols: | Haloacid dehalogenase-like hydrolase (HAD) superfamily protein | chr5:14481229-14483730 REVERSE LENGTH=362;AT5G36790.2 | Symbols: | Haloacid dehalogenase-like hydrolase (HAD) superfamily protein | chr5:14481229-14483730 REVERSE L
AT3G63410.1	AT3G63410.1 | Symbols: APG1, VTE3, IEP37, E37 | S-adenosyl-L-methionine-dependent methyltransferases superfamily protein | chr3:23415816-23417002 REVERSE LENGTH=338
AT3G20050.1	AT3G20050.1 | Symbols: ATTCP-1, TCP-1 | T-complex protein 1 alpha subunit | chr3:6998544-7002266 REVERSE LENGTH=545
AT1G12780.1	AT1G12780.1 | Symbols: UGE1, ATUGE1 | UDP-D-glucose/UDP-D-galactose 4-epimerase 1 | chr1:4356124-4358120 REVERSE LENGTH=351
AT1G67280.1	AT1G67280.1 | Symbols: | Glyoxalase/Bleomycin resistance protein/Dioxygenase superfamily protein | chr1:25188563-25190547 REVERSE LENGTH=350;AT1G67280.2 | Symbols: | Glyoxalase/Bleomycin resistance protein/Dioxygenase superfamily protein | chr1:25188563-
AT5G26000.2	AT5G26000.2 | Symbols: TGG1, BGLU38 | thioglucoside glucohydrolase 1 | chr5:9080009-9082347 REVERSE LENGTH=456;AT5G26000.1 | Symbols: TGG1, BGLU38 | thioglucoside glucohydrolase 1 | chr5:9079678-9082347 REVERSE LENGTH=541
AT3G50270.1	AT3G50270.1 | Symbols: | HXXXD-type acyl-transferase family protein | chr3:18635926-18637278 FORWARD LENGTH=450
AT1G77510.1	AT1G77510.1 | Symbols: ATPDIL1-2, PDI6, ATPDI6, PDIL1-2 | PDI-like 1-2 | chr1:29126742-29129433 FORWARD LENGTH=508
AT4G02530.1	AT4G02530.1 | Symbols: | chloroplast thylakoid lumen protein | chr4:1112335-1114005 REVERSE LENGTH=216
AT2G30870.1	AT2G30870.1 | Symbols: ATGSTF10, ERD13, ATGSTF4, GSTF10 | glutathione S-transferase PHI 10 | chr2:13141490-13142392 FORWARD LENGTH=215
AT3G54620.2	AT3G54620.2 | Symbols: ATBZIP25, BZO2H4, BZIP25 | basic leucine zipper 25 | chr3:20218606-20220341 REVERSE LENGTH=295;AT3G54620.3 | Symbols: BZIP25 | basic leucine zipper 25 | chr3:20218085-20220341 REVERSE LENGTH=386;AT3G54620.1 | Symbols: ATBZIP25, BZO2H
AT2G01140.1	AT2G01140.1 | Symbols: | Aldolase superfamily protein | chr2:95006-96491 REVERSE LENGTH=391
AT3G23750.1	AT3G23750.1 | Symbols: | Leucine-rich repeat protein kinase family protein | chr3:8558332-8561263 FORWARD LENGTH=928
AT1G53240.1	AT1G53240.1 | Symbols: mMDH1 | Lactate/malate dehydrogenase family protein | chr1:19854966-19856802 REVERSE LENGTH=341;AT3G15020.2 | Symbols: mMDH2 | Lactate/malate dehydrogenase family protein | chr3:5056139-5057865 FORWARD LENGTH=316;AT3G15020.1 | Symbol
AT4G23100.1	AT4G23100.1 | Symbols: RML1, PAD2, GSH1, CAD2, ATECS1, GSHA | glutamate-cysteine ligase | chr4:12103458-12106751 REVERSE LENGTH=522;AT4G23100.3 | Symbols: GSH1 | glutamate-cysteine ligase | chr4:12103458-12106751 REVERSE LENGTH=522;AT4G23100.2 | Symbols: R
AT5G37190.1	AT5G37190.1 | Symbols: CIP4 | COP1-interacting protein 4 | chr5:14723362-14726694 REVERSE LENGTH=876
AT4G29840.1	AT4G29840.1 | Symbols: MTO2, TS | Pyridoxal-5-phosphate-dependent enzyme family protein | chr4:14599434-14601014 REVERSE LENGTH=526
AT4G01800.1	AT4G01800.1 | Symbols: AGY1, AtcpSecA, SECA1 | Albino or Glassy Yellow 1 | chr4:770926-776131 REVERSE LENGTH=1022;AT4G01800.2 | Symbols: AGY1, SECA1 | Albino or Glassy Yellow 1 | chr4:770926-776134 REVERSE LENGTH=1042
AT1G62640.2	AT1G62640.2 | Symbols: KAS III | 3-ketoacyl-acyl carrier protein synthase III | chr1:23192502-23194737 FORWARD LENGTH=404;AT1G62640.1 | Symbols: KAS III | 3-ketoacyl-acyl carrier protein synthase III | chr1:23192502-23194737 FORWARD LENGTH=404
AT3G07050.1	AT3G07050.1 | Symbols: | GTP-binding family protein | chr3:2229602-2232279 REVERSE LENGTH=582
AT1G20340.1	AT1G20340.1 | Symbols: DRT112, PETE2 | Cupredoxin superfamily protein | chr1:7042770-7043273 REVERSE LENGTH=167
AT4G00400.1	AT4G00400.1 | Symbols: GPAT8, AtGPAT8 | glycerol-3-phosphate acyltransferase 8 | chr4:174312-176734 REVERSE LENGTH=500;AT1G01610.1 | Symbols: ATGPAT4, GPAT4 | glycerol-3-phosphate acyltransferase 4 | chr1:221950-224255 REVERSE LENGTH=503
AT4G35100.1	AT4G35100.1 | Symbols: PIP3, PIP3A, PIP2;7, SIMIP | plasma membrane intrinsic protein 3 | chr4:16708672-16709958 FORWARD LENGTH=280;AT4G35100.2 | Symbols: PIP3 | plasma membrane intrinsic protein 3 | chr4:16708672-16709958 FORWARD LENGTH=280
AT2G40980.1	AT2G40980.1 | Symbols: | Protein kinase superfamily protein | chr2:17102090-17104443 FORWARD LENGTH=617
AT1G01790.1	AT1G01790.1 | Symbols: KEA1, ATKEA1 | K+ efflux antiporter 1 | chr1:284781-290869 FORWARD LENGTH=1193
AT4G23670.1	AT4G23670.1 | Symbols: | Polyketide cyclase/dehydrase and lipid transport superfamily protein | chr4:12332846-12333656 REVERSE LENGTH=151
AT3G14600.1	AT3G14600.1 | Symbols: | Ribosomal protein L18ae/LX family protein | chr3:4910773-4911933 FORWARD LENGTH=178
AT4G13430.1	AT4G13430.1 | Symbols: IIL1, ATLEUC1 | isopropyl malate isomerase large subunit 1 | chr4:7804194-7807789 REVERSE LENGTH=509
AT4G01100.1	AT4G01100.1 | Symbols: ADNT1 | adenine nucleotide transporter 1 | chr4:477411-479590 FORWARD LENGTH=352;AT4G01100.2 | Symbols: ADNT1 | adenine nucleotide transporter 1 | chr4:477411-479590 FORWARD LENGTH=366
AT2G04842.1	AT2G04842.1 | Symbols: EMB2761 | threonyl-tRNA synthetase, putative / threonine--tRNA ligase, putative | chr2:1698466-1701271 REVERSE LENGTH=650
AT3G25530.2	AT3G25530.2 | Symbols: GHBDH, ATGHBDH, GLYR1, GR1 | glyoxylate reductase 1 | chr3:9271949-9273514 REVERSE LENGTH=278;AT3G25530.1 | Symbols: GHBDH, ATGHBDH, GLYR1, GR1 | glyoxylate reductase 1 | chr3:9271949-9273514 REVERSE LENGTH=289
AT4G33010.1	AT4G33010.1 | Symbols: AtGLDP1, GLDP1 | glycine decarboxylase P-protein 1 | chr4:15926852-15931150 REVERSE LENGTH=1037;AT4G33010.2 | Symbols: AtGLDP1, GLDP1 | glycine decarboxylase P-protein 1 | chr4:15927133-15931150 REVERSE LENGTH=976
AT1G11750.1	AT1G11750.1 | Symbols: CLPP6, NCLPP1, NCLPP6 | CLP protease proteolytic subunit 6 | chr1:3967609-3969535 FORWARD LENGTH=271;AT1G11750.2 | Symbols: CLPP6 | CLP protease proteolytic subunit 6 | chr1:3967609-3969535 FORWARD LENGTH=289
AT3G57910.1	AT3G57910.1 | Symbols: | D111/G-patch domain-containing protein | chr3:21442771-21443968 FORWARD LENGTH=265
AT3G08940.2	AT3G08940.2 | Symbols: LHCB4.2 | light harvesting complex photosystem II | chr3:2717717-2718665 FORWARD LENGTH=287;AT3G08940.1 | Symbols: LHCB4.2 | light harvesting complex photosystem II | chr3:2717717-2718400 FORWARD LENGTH=227
AT4G29060.1	AT4G29060.1 | Symbols: emb2726 | elongation factor Ts family protein | chr4:14317744-14321315 FORWARD LENGTH=953;AT4G29060.2 | Symbols: emb2726 | elongation factor Ts family protein | chr4:14317744-14321315 FORWARD LENGTH=709
AT4G13930.1	AT4G13930.1 | Symbols: SHM4 | serine hydroxymethyltransferase 4 | chr4:8048013-8050021 REVERSE LENGTH=471
AT1G48350.1	AT1G48350.1 | Symbols: | Ribosomal L18p/L5e family protein | chr1:17867269-17868215 FORWARD LENGTH=170
AT1G12410.1	AT1G12410.1 | Symbols: CLPR2, NCLPP2, CLP2 | CLP protease proteolytic subunit 2 | chr1:4223099-4224954 FORWARD LENGTH=279
AT1G75330.1	AT1G75330.1 | Symbols: OTC | ornithine carbamoyltransferase | chr1:28266457-28268383 REVERSE LENGTH=375
AT1G61520.2	AT1G61520.2 | Symbols: LHCA3 | photosystem I light harvesting complex gene 3 | chr1:22700493-22701149 FORWARD LENGTH=218;AT1G61520.3 | Symbols: LHCA3 | photosystem I light harvesting complex gene 3 | chr1:22700152-22701149 FORWARD LENGTH=273;AT1G61520.1 |
AT2G37270.2	AT2G37270.2 | Symbols: ATRPS5B, RPS5B | ribosomal protein 5B | chr2:15647883-15649042 REVERSE LENGTH=207;AT2G37270.1 | Symbols: ATRPS5B, RPS5B | ribosomal protein 5B | chr2:15647883-15649042 REVERSE LENGTH=207
AT2G45960.2	AT2G45960.2 | Symbols: PIP1B, TMP-A, ATHH2, PIP1;2 | plasma membrane intrinsic protein 1B | chr2:18910450-18911579 FORWARD LENGTH=274;AT2G45960.1 | Symbols: PIP1B, TMP-A, ATHH2, PIP1;2 | plasma membrane intrinsic protein 1B | chr2:18910450-18911703 FORWARD
AT2G37220.1	AT2G37220.1 | Symbols: | RNA-binding (RRM/RBD/RNP motifs) family protein | chr2:15634980-15636331 REVERSE LENGTH=289
ATCG00020.1	ATCG00020.1 | Symbols: PSBA | photosystem II reaction center protein A | chrC:383-1444 REVERSE LENGTH=353
AT5G11560.1	AT5G11560.1 | Symbols: | catalytics | chr5:3709734-3713994 REVERSE LENGTH=982
AT3G03710.1	AT3G03710.1 | Symbols: RIF10, PNP | polyribonucleotide nucleotidyltransferase, putative | chr3:919542-924906 FORWARD LENGTH=922
AT3G22890.1	AT3G22890.1 | Symbols: APS1 | ATP sulfurylase 1 | chr3:8112837-8114734 FORWARD LENGTH=463
AT3G04500.1	AT3G04500.1 | Symbols: | RNA-binding (RRM/RBD/RNP motifs) family protein | chr3:1212065-1213795 REVERSE LENGTH=245
AT3G46510.1	AT3G46510.1 | Symbols: PUB13, ATPUB13 | plant U-box 13 | chr3:17124106-17126539 REVERSE LENGTH=660
AT3G48110.1	AT3G48110.1 | Symbols: EDD1, EDD | glycine-tRNA ligases | chr3:17763111-17770964 FORWARD LENGTH=1067
AT4G03280.2	AT4G03280.2 | Symbols: PETC, PGR1 | photosynthetic electron transfer C | chr4:1440462-1441717 FORWARD LENGTH=210;AT4G03280.1 | Symbols: PETC, PGR1 | photosynthetic electron transfer C | chr4:1440314-1441717 FORWARD LENGTH=229
AT1G77440.2	AT1G77440.2 | Symbols: PBC2 | 20S proteasome beta subunit C2 | chr1:29096020-29098105 FORWARD LENGTH=204;AT1G77440.1 | Symbols: PBC2 | 20S proteasome beta subunit C2 | chr1:29096334-29098105 FORWARD LENGTH=204;AT1G21720.1 | Symbols: PBC1 | proteasome beta
AT1G53850.1	AT1G53850.1 | Symbols: PAE1, ATPAE1 | 20S proteasome alpha subunit E1 | chr1:20104131-20105792 REVERSE LENGTH=237;AT1G53850.2 | Symbols: PAE1 | 20S proteasome alpha subunit E1 | chr1:20104131-20105792 REVERSE LENGTH=237;AT3G14290.1 | Symbols: PAE2 | 20S pr
ATCG00770.1	ATCG00770.1 | Symbols: RPS8 | ribosomal protein S8 | chrC:80068-80472 REVERSE LENGTH=134
AT2G24200.1	AT2G24200.1 | Symbols: | Cytosol aminopeptidase family protein | chr2:10287017-10289450 REVERSE LENGTH=520;AT2G24200.2 | Symbols: | Cytosol aminopeptidase family protein | chr2:10287017-10289450 REVERSE LENGTH=520;AT2G24200.3 | Symbols: | Cytosol aminop
AT3G05530.1	AT3G05530.1 | Symbols: RPT5A, ATS6A.2 | regulatory particle triple-A ATPase 5A | chr3:1603540-1605993 FORWARD LENGTH=424;AT1G09100.1 | Symbols: RPT5B | 26S proteasome AAA-ATPase subunit RPT5B | chr1:2936675-2939258 REVERSE LENGTH=423
AT1G02280.2	AT1G02280.2 | Symbols: TOC33, ATTOC33, PPI1 | translocon at the outer envelope membrane of chloroplasts 33 | chr1:448665-450246 REVERSE LENGTH=297;AT1G02280.1 | Symbols: TOC33, ATTOC33, PPI1 | translocon at the outer envelope membrane of chloroplasts 33 |
AT4G13850.3	AT4G13850.3 | Symbols: ATGRP2 | glycine-rich RNA-binding protein 2 | chr4:8021314-8022065 FORWARD LENGTH=144;AT4G13850.2 | Symbols: ATGRP2 | glycine-rich RNA-binding protein 2 | chr4:8021314-8022065 FORWARD LENGTH=153;AT4G13850.1 | Symbols: ATGRP2, GR-RBP2
AT2G20260.1	AT2G20260.1 | Symbols: PSAE-2 | photosystem I subunit E-2 | chr2:8736780-8737644 FORWARD LENGTH=145
AT3G17020.1	AT3G17020.1 | Symbols: | Adenine nucleotide alpha hydrolases-like superfamily protein | chr3:5802728-5804063 REVERSE LENGTH=163
AT2G48160.1	AT2G48160.1 | Symbols: | Tudor/PWWP/MBT domain-containing protein | chr2:19689784-19696584 REVERSE LENGTH=1366
ATCG00430.1	ATCG00430.1 | Symbols: PSBG | photosystem II reaction center protein G | chrC:49257-49934 REVERSE LENGTH=225
AT1G43620.3	AT1G43620.3 | Symbols: UGT80B1 | UDP-Glycosyltransferase superfamily protein | chr1:16425654-16429500 REVERSE LENGTH=615;AT1G43620.2 | Symbols: UGT80B1 | UDP-Glycosyltransferase superfamily protein | chr1:16425654-16429500 REVERSE LENGTH=615;AT1G43620.1 |
AT5G13630.2	AT5G13630.2 | Symbols: GUN5, CCH, CHLH, CCH1, ABAR | magnesium-chelatase subunit chlH, chloroplast, putative / Mg-protoporphyrin IX chelatase, putative (CHLH) | chr5:4387920-4392082 REVERSE LENGTH=1263;AT5G13630.1 | Symbols: GUN5, CCH, CHLH, CCH1, ABAR | m
AT2G05830.3	AT2G05830.3 | Symbols: | NagB/RpiA/CoA transferase-like superfamily protein | chr2:2230057-2231839 FORWARD LENGTH=326;AT2G05830.2 | Symbols: | NagB/RpiA/CoA transferase-like superfamily protein | chr2:2230057-2231839 FORWARD LENGTH=326;AT2G05830.4 | Symb
AT2G30060.1	AT2G30060.1 | Symbols: | Pleckstrin homology (PH) domain superfamily protein | chr2:12827035-12828551 FORWARD LENGTH=217
AT1G49240.1	AT1G49240.1 | Symbols: ACT8 | actin 8 | chr1:18216539-18217947 FORWARD LENGTH=377;AT3G18780.2 | Symbols: ACT2, DER1, LSR2, ENL2 | actin 2 | chr3:6475535-6476832 FORWARD LENGTH=377;AT3G18780.1 | Symbols: ACT2, DER1, LSR2, ENL2 | actin 2 | chr3:6475535-64767
AT4G34620.1	AT4G34620.1 | Symbols: SSR16 | small subunit ribosomal protein 16 | chr4:16535084-16536092 REVERSE LENGTH=113
AT1G31330.1	AT1G31330.1 | Symbols: PSAF | photosystem I subunit F | chr1:11215011-11215939 REVERSE LENGTH=221
AT1G12900.2	AT1G12900.2 | Symbols: GAPA-2 | glyceraldehyde 3-phosphate dehydrogenase A subunit 2 | chr1:4392634-4393747 REVERSE LENGTH=317
AT3G47470.1	AT3G47470.1 | Symbols: LHCA4, CAB4 | light-harvesting chlorophyll-protein complex I subunit A4 | chr3:17493622-17494773 REVERSE LENGTH=251
AT1G63940.4	AT1G63940.4 | Symbols: MDAR6 | monodehydroascorbate reductase 6 | chr1:23730206-23733534 FORWARD LENGTH=482;AT1G63940.1 | Symbols: MDAR6 | monodehydroascorbate reductase 6 | chr1:23730206-23733534 FORWARD LENGTH=486;AT1G63940.2 | Symbols: MDAR6 | monodehyd
AT1G01830.3	AT1G01830.3 | Symbols: | ARM repeat superfamily protein | chr1:298717-300441 REVERSE LENGTH=574;AT1G01830.2 | Symbols: | ARM repeat superfamily protein | chr1:298717-300441 REVERSE LENGTH=574;AT1G01830.1 | Symbols: | ARM repeat superfamily protein | chr
AT1G11260.1	AT1G11260.1 | Symbols: STP1, ATSTP1 | sugar transporter 1 | chr1:3777460-3780133 FORWARD LENGTH=522
AT1G05510.1	AT1G05510.1 | Symbols: | Protein of unknown function (DUF1264) | chr1:1629527-1630690 FORWARD LENGTH=241
AT1G74970.1	AT1G74970.1 | Symbols: RPS9, TWN3 | ribosomal protein S9 | chr1:28157761-28159202 REVERSE LENGTH=208
AT3G17820.1	AT3G17820.1 | Symbols: ATGSKB6, GLN1.3, GLN1;3 | glutamine synthetase 1.3 | chr3:6097503-6099408 FORWARD LENGTH=354
AT2G24270.3	AT2G24270.3 | Symbols: ALDH11A3 | aldehyde dehydrogenase 11A3 | chr2:10327325-10329601 REVERSE LENGTH=496;AT2G24270.2 | Symbols: ALDH11A3 | aldehyde dehydrogenase 11A3 | chr2:10327325-10329601 REVERSE LENGTH=496;AT2G24270.1 | Symbols: ALDH11A3 | aldehyde d
AT5G63570.1	AT5G63570.1 | Symbols: GSA1 | glutamate-1-semialdehyde-2,1-aminomutase | chr5:25451957-25453620 FORWARD LENGTH=474
AT1G22520.1	AT1G22520.1 | Symbols: | Domain of unknown function (DUF543) | chr1:7953299-7954304 REVERSE LENGTH=99;AT1G22520.2 | Symbols: | Domain of unknown function (DUF543) | chr1:7952996-7954304 REVERSE LENGTH=179
AT1G16880.1	AT1G16880.1 | Symbols: | uridylyltransferase-related | chr1:5773796-5776125 FORWARD LENGTH=290;AT1G16880.2 | Symbols: | uridylyltransferase-related | chr1:5773796-5775272 FORWARD LENGTH=213
AT1G16300.1	AT1G16300.1 | Symbols: GAPCP-2 | glyceraldehyde-3-phosphate dehydrogenase of plastid 2 | chr1:5574433-5577406 FORWARD LENGTH=420;AT1G79530.1 | Symbols: GAPCP-1 | glyceraldehyde-3-phosphate dehydrogenase of plastid 1 | chr1:29916232-29919088 REVERSE LENGTH=
ATCG01120.1	ATCG01120.1 | Symbols: RPS15 | chloroplast ribosomal protein S15 | chrC:123296-123562 REVERSE LENGTH=88
AT4G14301.1	AT4G14301.1 | Symbols: | unknown protein; FUNCTIONS IN: molecular_function unknown; INVOLVED IN: biological_process unknown; LOCATED IN: endomembrane system; BEST Arabidopsis thaliana protein match is: unknown protein (TAIR:AT3G23450.1); Has 101 Blast hit
AT1G56190.2	AT1G56190.2 | Symbols: | Phosphoglycerate kinase family protein | chr1:21028622-21030454 FORWARD LENGTH=405;AT1G56190.1 | Symbols: | Phosphoglycerate kinase family protein | chr1:21028403-21030454 FORWARD LENGTH=478
AT5G55160.1	AT5G55160.1 | Symbols: SUM2, SUMO 2, SUMO2, ATSUMO2 | small ubiquitin-like modifier 2 | chr5:22383747-22384772 REVERSE LENGTH=103;AT5G55160.2 | Symbols: SUM2, SUMO 2, SUMO2, ATSUMO2 | small ubiquitin-like modifier 2 | chr5:22383747-22384772 REVERSE LENGTH=
AT5G13490.1	AT5G13490.1 | Symbols: AAC2 | ADP/ATP carrier 2 | chr5:4336034-4337379 FORWARD LENGTH=385;AT5G13490.2 | Symbols: AAC2 | ADP/ATP carrier 2 | chr5:4336034-4337379 FORWARD LENGTH=385;AT4G28390.1 | Symbols: AAC3, ATAAC3 | ADP/ATP carrier 3 | chr4:14041486-1404
AT3G06050.1	AT3G06050.1 | Symbols: PRXIIF, ATPRXIIF | peroxiredoxin IIF | chr3:1826311-1827809 REVERSE LENGTH=201
AT3G54050.2	AT3G54050.2 | Symbols: HCEF1 | high cyclic electron flow 1 | chr3:20016951-20018527 FORWARD LENGTH=417;AT3G54050.1 | Symbols: HCEF1 | high cyclic electron flow 1 | chr3:20016951-20018527 FORWARD LENGTH=417
AT3G56120.1	AT3G56120.1 | Symbols: | S-adenosyl-L-methionine-dependent methyltransferases superfamily protein | chr3:20823243-20826357 FORWARD LENGTH=468
AT4G39080.1	AT4G39080.1 | Symbols: VHA-A3 | vacuolar proton ATPase A3 | chr4:18209513-18214752 FORWARD LENGTH=821
AT1G70600.1	AT1G70600.1 | Symbols: | Ribosomal protein L18e/L15 superfamily protein | chr1:26621168-26621608 REVERSE LENGTH=146;AT1G23290.1 | Symbols: RPL27A, RPL27AB | Ribosomal protein L18e/L15 superfamily protein | chr1:8263007-8263447 FORWARD LENGTH=146
AT1G02560.1	AT1G02560.1 | Symbols: CLPP5, NCLPP5, NCLPP1 | nuclear encoded CLP protease 5 | chr1:538000-539805 FORWARD LENGTH=298
AT1G76080.1	AT1G76080.1 | Symbols: ATCDSP32, CDSP32 | chloroplastic drought-induced stress protein of 32 kD | chr1:28548063-28549348 REVERSE LENGTH=302
AT5G05680.1	AT5G05680.1 | Symbols: MOS7 | nuclear pore complex protein-related | chr5:1698365-1702475 FORWARD LENGTH=810
AT3G26520.1	AT3G26520.1 | Symbols: TIP2, SITIP, GAMMA-TIP2, TIP1;2 | tonoplast intrinsic protein 2 | chr3:9722770-9723703 REVERSE LENGTH=253
AT4G10340.1	AT4G10340.1 | Symbols: LHCB5 | light harvesting complex of photosystem II 5 | chr4:6408200-6409496 FORWARD LENGTH=280
AT3G20370.1	AT3G20370.1 | Symbols: | TRAF-like family protein | chr3:7105481-7107079 FORWARD LENGTH=379
AT3G02260.1	AT3G02260.1 | Symbols: BIG, DOC1, TIR3, UMB1, ASA1, LPR1, CRM1 | auxin transport protein (BIG) | chr3:431152-448489 REVERSE LENGTH=5098
AT3G49680.2	AT3G49680.2 | Symbols: ATBCAT-3, BCAT3 | branched-chain aminotransferase 3 | chr3:18422768-18425473 FORWARD LENGTH=411;AT3G49680.1 | Symbols: ATBCAT-3, BCAT3 | branched-chain aminotransferase 3 | chr3:18422768-18425473 FORWARD LENGTH=413;AT5G65780.1 | Symb
AT1G08360.1	AT1G08360.1 | Symbols: | Ribosomal protein L1p/L10e family | chr1:2636231-2637694 FORWARD LENGTH=216
AT2G13360.2	AT2G13360.2 | Symbols: AGT, AGT1, SGAT | alanine:glyoxylate aminotransferase | chr2:5539417-5540902 REVERSE LENGTH=401;AT2G13360.1 | Symbols: AGT, AGT1, SGAT | alanine:glyoxylate aminotransferase | chr2:5539417-5540902 REVERSE LENGTH=401
ATCG00470.1	ATCG00470.1 | Symbols: ATPE | ATP synthase epsilon chain | chrC:52265-52663 REVERSE LENGTH=132
AT3G16630.2	AT3G16630.2 | Symbols: ATKINESIN-13A, KINESIN-13A | P-loop containing nucleoside triphosphate hydrolases superfamily protein | chr3:5662660-5667261 REVERSE LENGTH=794;AT3G16630.1 | Symbols: ATKINESIN-13A, KINESIN-13A | P-loop containing nucleoside triphosp
AT5G63620.2	AT5G63620.2 | Symbols: | GroES-like zinc-binding alcohol dehydrogenase family protein | chr5:25466380-25468296 REVERSE LENGTH=427;AT5G63620.1 | Symbols: | GroES-like zinc-binding alcohol dehydrogenase family protein | chr5:25466380-25468296 REVERSE LENGT
AT3G16420.3	AT3G16420.3 | Symbols: PBP1 | PYK10-binding protein 1 | chr3:5579560-5580674 FORWARD LENGTH=298;AT3G16420.2 | Symbols: PBP1 | PYK10-binding protein 1 | chr3:5579560-5580674 FORWARD LENGTH=298;AT3G16420.1 | Symbols: PBP1, JAL30 | PYK10-binding protein 1 | c
ATCG00500.1	ATCG00500.1 | Symbols: ACCD | acetyl-CoA carboxylase carboxyl transferase subunit beta | chrC:57075-58541 FORWARD LENGTH=488
AT1G48620.1	AT1G48620.1 | Symbols: HON5 | high mobility group A5 | chr1:17974148-17976301 REVERSE LENGTH=479
AT3G17880.2	AT3G17880.2 | Symbols: HIP, ATTDX, ATHIP2, TDX | tetraticopeptide domain-containing thioredoxin | chr3:6123534-6126113 FORWARD LENGTH=373;AT3G17880.1 | Symbols: HIP, ATTDX, ATHIP2, TDX | tetraticopeptide domain-containing thioredoxin | chr3:6123534-6126113
AT1G75350.1	AT1G75350.1 | Symbols: emb2184 | Ribosomal protein L31 | chr1:28272163-28272687 FORWARD LENGTH=144
AT5G16150.3	AT5G16150.3 | Symbols: GLT1, PGLCT | plastidic GLC translocator | chr5:5272904-5275678 FORWARD LENGTH=546;AT5G16150.2 | Symbols: GLT1, PGLCT | plastidic GLC translocator | chr5:5272904-5275678 FORWARD LENGTH=546;AT5G16150.1 | Symbols: GLT1, PGLCT | plastid
AT1G24180.1	AT1G24180.1 | Symbols: IAR4 | Thiamin diphosphate-binding fold (THDP-binding) superfamily protein | chr1:8560777-8563382 REVERSE LENGTH=393
AT3G53420.2	AT3G53420.2 | Symbols: PIP2A, PIP2, PIP2;1 | plasma membrane intrinsic protein 2A | chr3:19803906-19805454 REVERSE LENGTH=287;AT3G53420.1 | Symbols: PIP2A, PIP2, PIP2;1 | plasma membrane intrinsic protein 2A | chr3:19803906-19805454 REVERSE LENGTH=287
AT4G28520.2	AT4G28520.2 | Symbols: CRU3, CRC | cruciferin 3 | chr4:14087596-14089229 FORWARD LENGTH=394;AT4G28520.4 | Symbols: CRU3, CRC | cruciferin 3 | chr4:14087596-14089229 FORWARD LENGTH=396;AT4G28520.1 | Symbols: CRU3, CRC | cruciferin 3 | chr4:14087596-14089617
AT3G02560.2	AT3G02560.2 | Symbols: | Ribosomal protein S7e family protein | chr3:542341-543168 FORWARD LENGTH=191;AT3G02560.1 | Symbols: | Ribosomal protein S7e family protein | chr3:542341-543168 FORWARD LENGTH=191
AT1G56050.1	AT1G56050.1 | Symbols: | GTP-binding protein-related | chr1:20963793-20966181 FORWARD LENGTH=421
AT3G26420.1	AT3G26420.1 | Symbols: ATRZ-1A | RNA-binding (RRM/RBD/RNP motifs) family protein with retrovirus zinc finger-like domain | chr3:9671953-9673055 FORWARD LENGTH=245
AT4G37910.1	AT4G37910.1 | Symbols: mtHsc70-1 | mitochondrial heat shock protein 70-1 | chr4:17825368-17828099 REVERSE LENGTH=682
AT3G01480.1	AT3G01480.1 | Symbols: CYP38, ATCYP38 | cyclophilin 38 | chr3:188569-190674 FORWARD LENGTH=437;AT3G01480.2 | Symbols: CYP38, ATCYP38 | cyclophilin 38 | chr3:188569-190252 FORWARD LENGTH=355
AT5G23820.1	AT5G23820.1 | Symbols: | MD-2-related lipid recognition domain-containing protein | chr5:8031386-8032809 FORWARD LENGTH=164
AT1G15980.1	AT1G15980.1 | Symbols: NDF1, NDH48 | NDH-dependent cyclic electron flow 1 | chr1:5489314-5491199 FORWARD LENGTH=461
AT3G50820.1	AT3G50820.1 | Symbols: PSBO2, PSBO-2, OEC33 | photosystem II subunit O-2 | chr3:18891008-18892311 REVERSE LENGTH=331
AT3G52660.2	AT3G52660.2 | Symbols: | RNA-binding (RRM/RBD/RNP motifs) family protein | chr3:19522598-19524735 FORWARD LENGTH=471;AT3G52660.1 | Symbols: | RNA-binding (RRM/RBD/RNP motifs) family protein | chr3:19522598-19524735 FORWARD LENGTH=471
AT3G05210.1	AT3G05210.1 | Symbols: ERCC1, UVR7 | nucleotide repair protein, putative | chr3:1479591-1481823 FORWARD LENGTH=410
AT4G02770.1	AT4G02770.1 | Symbols: PSAD-1 | photosystem I subunit D-1 | chr4:1229247-1229873 REVERSE LENGTH=208;AT1G03130.1 | Symbols: PSAD-2 | photosystem I subunit D-2 | chr1:753528-754142 REVERSE LENGTH=204
AT3G53460.3	AT3G53460.3 | Symbols: CP29 | chloroplast RNA-binding protein 29 | chr3:19819738-19821423 REVERSE LENGTH=342;AT3G53460.2 | Symbols: CP29 | chloroplast RNA-binding protein 29 | chr3:19819738-19821423 REVERSE LENGTH=342;AT3G53460.1 | Symbols: CP29 | chloropl
AT3G55800.1	AT3G55800.1 | Symbols: SBPASE | sedoheptulose-bisphosphatase | chr3:20709640-20711421 FORWARD LENGTH=393
AT3G48420.1	AT3G48420.1 | Symbols: | Haloacid dehalogenase-like hydrolase (HAD) superfamily protein | chr3:17929743-17931551 FORWARD LENGTH=319
AT1G29930.1	AT1G29930.1 | Symbols: CAB1, AB140, CAB140, LHCB1.3 | chlorophyll A/B binding protein 1 | chr1:10478071-10478874 FORWARD LENGTH=267;AT1G29920.1 | Symbols: CAB2, AB165, LHCB1.1 | chlorophyll A/B-binding protein 2 | chr1:10475089-10475892 REVERSE LENGTH=267;
AT5G09660.2	AT5G09660.2 | Symbols: PMDH2 | peroxisomal NAD-malate dehydrogenase 2 | chr5:2993645-2995169 REVERSE LENGTH=333;AT5G09660.1 | Symbols: PMDH2 | peroxisomal NAD-malate dehydrogenase 2 | chr5:2993645-2995551 REVERSE LENGTH=354;AT5G09660.3 | Symbols: PMDH2 | p
AT3G09200.1	AT3G09200.1 | Symbols: | Ribosomal protein L10 family protein | chr3:2823364-2825020 REVERSE LENGTH=320;AT3G09200.2 | Symbols: | Ribosomal protein L10 family protein | chr3:2823364-2825020 REVERSE LENGTH=287;AT2G40010.1 | Symbols: | Ribosomal protein L1
AT3G63490.1	AT3G63490.1 | Symbols: | Ribosomal protein L1p/L10e family | chr3:23444269-23446020 FORWARD LENGTH=346;AT3G63490.2 | Symbols: | Ribosomal protein L1p/L10e family | chr3:23444269-23445777 FORWARD LENGTH=291
AT1G19570.1	AT1G19570.1 | Symbols: DHAR1, ATDHAR1, DHAR5 | dehydroascorbate reductase | chr1:6773462-6774413 REVERSE LENGTH=213;AT1G19570.2 | Symbols: DHAR1, ATDHAR1, DHAR5 | dehydroascorbate reductase | chr1:6773462-6774413 REVERSE LENGTH=212;AT1G19550.1 | Symbols:
ATCG00680.1	ATCG00680.1 | Symbols: PSBB | photosystem II reaction center protein B | chrC:72371-73897 FORWARD LENGTH=508
AT1G06680.1	AT1G06680.1 | Symbols: PSBP-1, OEE2, PSII-P, OE23 | photosystem II subunit P-1 | chr1:2047940-2049186 FORWARD LENGTH=263;AT1G06680.2 | Symbols: PSBP-1, OEE2, PSII-P | photosystem II subunit P-1 | chr1:2048076-2049186 FORWARD LENGTH=219
AT5G45950.1	AT5G45950.1 | Symbols: | GDSL-like Lipase/Acylhydrolase superfamily protein | chr5:18634155-18636512 FORWARD LENGTH=357
AT3G59760.3	AT3G59760.3 | Symbols: OASC, ATCS-C | O-acetylserine (thiol) lyase isoform C | chr3:22072668-22075345 REVERSE LENGTH=430;AT3G59760.1 | Symbols: OASC, ATCS-C | O-acetylserine (thiol) lyase isoform C | chr3:22072119-22075345 REVERSE LENGTH=433;AT3G59760.2 |
AT5G48760.2	AT5G48760.2 | Symbols: | Ribosomal protein L13 family protein | chr5:19771315-19772686 REVERSE LENGTH=206;AT5G48760.1 | Symbols: | Ribosomal protein L13 family protein | chr5:19771315-19772686 REVERSE LENGTH=206
AT5G48480.1	AT5G48480.1 | Symbols: | Lactoylglutathione lyase / glyoxalase I family protein | chr5:19644814-19645658 FORWARD LENGTH=166
AT5G50850.1	AT5G50850.1 | Symbols: MAB1 | Transketolase family protein | chr5:20689671-20692976 FORWARD LENGTH=363
ATCG00780.1	ATCG00780.1 | Symbols: RPL14 | ribosomal protein L14 | chrC:80696-81064 REVERSE LENGTH=122
AT1G22360.1	AT1G22360.1 | Symbols: AtUGT85A2, UGT85A2 | UDP-glucosyl transferase 85A2 | chr1:7895068-7897527 REVERSE LENGTH=481;AT1G22360.2 | Symbols: AtUGT85A2, UGT85A2 | UDP-glucosyl transferase 85A2 | chr1:7895068-7897527 REVERSE LENGTH=469
AT3G10490.2	AT3G10490.2 | Symbols: ANAC052, NAC052 | NAC domain containing protein 52 | chr3:3268075-3270608 FORWARD LENGTH=451;AT3G10490.1 | Symbols: ANAC051 | NAC domain containing protein 52 | chr3:3268075-3269926 FORWARD LENGTH=238;AT3G10480.2 | Symbols: ANAC050,
AT5G19220.1	AT5G19220.1 | Symbols: ADG2, APL1 | ADP glucose pyrophosphorylase large subunit 1 | chr5:6463931-6466775 REVERSE LENGTH=522
AT4G18480.1	AT4G18480.1 | Symbols: CHLI1, CH42, CH-42, CHL11, CHLI-1 | P-loop containing nucleoside triphosphate hydrolases superfamily protein | chr4:10201897-10203361 REVERSE LENGTH=424;AT5G45930.1 | Symbols: CHLI2, CHL I2, CHLI-2 | magnesium chelatase i2 | chr5:186
AT1G54000.1	AT1G54000.1 | Symbols: | GDSL-like Lipase/Acylhydrolase superfamily protein | chr1:20154548-20156365 REVERSE LENGTH=391
AT2G21410.1	AT2G21410.1 | Symbols: VHA-A2 | vacuolar proton ATPase A2 | chr2:9162703-9168141 FORWARD LENGTH=821
AT4G12640.1	AT4G12640.1 | Symbols: | RNA recognition motif (RRM)-containing protein | chr4:7462697-7467630 FORWARD LENGTH=823
ATCG00490.1	ATCG00490.1 | Symbols: RBCL | ribulose-bisphosphate carboxylases | chrC:54958-56397 FORWARD LENGTH=479
AT5G16130.1	AT5G16130.1 | Symbols: | Ribosomal protein S7e family protein | chr5:5268984-5269912 FORWARD LENGTH=190
AT4G35090.2	AT4G35090.2 | Symbols: CAT2 | catalase 2 | chr4:16701105-16703215 REVERSE LENGTH=474;AT4G35090.1 | Symbols: CAT2 | catalase 2 | chr4:16700937-16703215 REVERSE LENGTH=492
AT5G60600.1	AT5G60600.1 | Symbols: GCPE, ISPG, CSB3, CLB4, HDS | 4-hydroxy-3-methylbut-2-enyl diphosphate synthase | chr5:24359447-24363274 FORWARD LENGTH=741;AT5G60600.3 | Symbols: GCPE, ISPG, CSB3, CLB4, HDS | 4-hydroxy-3-methylbut-2-enyl diphosphate synthase | chr5
AT1G59900.1	AT1G59900.1 | Symbols: AT-E1 ALPHA, E1 ALPHA | pyruvate dehydrogenase complex E1 alpha subunit | chr1:22051368-22053660 FORWARD LENGTH=389
AT5G66720.2	AT5G66720.2 | Symbols: | Protein phosphatase 2C family protein | chr5:26639015-26640545 REVERSE LENGTH=411;AT5G66720.1 | Symbols: | Protein phosphatase 2C family protein | chr5:26639015-26640545 REVERSE LENGTH=414
AT3G04120.1	AT3G04120.1 | Symbols: GAPC, GAPC-1, GAPC1 | glyceraldehyde-3-phosphate dehydrogenase C subunit 1 | chr3:1081077-1083131 FORWARD LENGTH=338
AT2G34430.1	AT2G34430.1 | Symbols: LHB1B1, LHCB1.4 | light-harvesting chlorophyll-protein complex II subunit B1 | chr2:14524818-14525618 FORWARD LENGTH=266
AT5G11530.1	AT5G11530.1 | Symbols: EMF1 | embryonic flower 1 (EMF1) | chr5:3697140-3700930 FORWARD LENGTH=1096
AT4G24830.2	AT4G24830.2 | Symbols: | arginosuccinate synthase family | chr4:12793085-12795857 REVERSE LENGTH=450;AT4G24830.1 | Symbols: | arginosuccinate synthase family | chr4:12793085-12795857 REVERSE LENGTH=494
AT4G38740.1	AT4G38740.1 | Symbols: ROC1 | rotamase CYP 1 | chr4:18083620-18084138 REVERSE LENGTH=172;AT2G21130.1 | Symbols: | Cyclophilin-like peptidyl-prolyl cis-trans isomerase family protein | chr2:9055619-9056143 REVERSE LENGTH=174
AT3G48690.1	AT3G48690.1 | Symbols: ATCXE12, CXE12 | alpha/beta-Hydrolases superfamily protein | chr3:18037186-18038160 REVERSE LENGTH=324
AT1G17100.1	AT1G17100.1 | Symbols: | SOUL heme-binding family protein | chr1:5844766-5845539 FORWARD LENGTH=232
AT5G53540.1	AT5G53540.1 | Symbols: | P-loop containing nucleoside triphosphate hydrolases superfamily protein | chr5:21749561-21751099 REVERSE LENGTH=403
AT3G08030.1	AT3G08030.1 | Symbols: | Protein of unknown function, DUF642 | chr3:2564191-2565819 FORWARD LENGTH=365;AT3G08030.2 | Symbols: | Protein of unknown function, DUF642 | chr3:2564517-2565819 FORWARD LENGTH=323
AT1G10370.1	AT1G10370.1 | Symbols: GST30, ATGSTU17, GST30B, ERD9 | Glutathione S-transferase family protein | chr1:3397274-3398273 REVERSE LENGTH=227
AT5G47910.1	AT5G47910.1 | Symbols: RBOHD, ATRBOHD | respiratory burst oxidase homologue D | chr5:19397585-19401768 FORWARD LENGTH=921
AT2G39730.1	AT2G39730.1 | Symbols: RCA | rubisco activase | chr2:16570951-16573345 REVERSE LENGTH=474;AT2G39730.3 | Symbols: RCA | rubisco activase | chr2:16571174-16573345 REVERSE LENGTH=441;AT2G39730.2 | Symbols: RCA | rubisco activase | chr2:16571046-16573345 REVER
AT1G10670.4	AT1G10670.4 | Symbols: ACLA-1 | ATP-citrate lyase A-1 | chr1:3535787-3538098 FORWARD LENGTH=423;AT1G10670.2 | Symbols: ACLA-1 | ATP-citrate lyase A-1 | chr1:3535787-3538098 FORWARD LENGTH=423;AT1G10670.1 | Symbols: ACLA-1 | ATP-citrate lyase A-1 | chr1:353
AT5G66570.1	AT5G66570.1 | Symbols: PSBO-1, OEE1, OEE33, OE33, PSBO1, MSP-1 | PS II oxygen-evolving complex 1 | chr5:26568744-26570124 FORWARD LENGTH=332
AT3G16470.3	AT3G16470.3 | Symbols: JR1 | Mannose-binding lectin superfamily protein | chr3:5596096-5597709 REVERSE LENGTH=297;AT3G16470.2 | Symbols: JR1 | Mannose-binding lectin superfamily protein | chr3:5596096-5597709 REVERSE LENGTH=451;AT3G16470.1 | Symbols: JR1 |
AT2G15620.1	AT2G15620.1 | Symbols: NIR1, NIR, ATHNIR | nitrite reductase 1 | chr2:6810552-6812666 FORWARD LENGTH=586
AT1G17220.1	AT1G17220.1 | Symbols: FUG1 | Translation initiation factor 2, small GTP-binding protein | chr1:5885383-5890165 FORWARD LENGTH=1026
AT2G19760.1	AT2G19760.1 | Symbols: PFN1, PRF1 | profilin 1 | chr2:8517074-8518067 REVERSE LENGTH=131
AT5G59880.2	AT5G59880.2 | Symbols: ADF3 | actin depolymerizing factor 3 | chr5:24120382-24121628 FORWARD LENGTH=124;AT5G59880.1 | Symbols: ADF3 | actin depolymerizing factor 3 | chr5:24120382-24121628 FORWARD LENGTH=139
AT2G32640.2	AT2G32640.2 | Symbols: | Lycopene beta/epsilon cyclase protein | chr2:13848495-13850811 REVERSE LENGTH=385;AT2G32640.1 | Symbols: | Lycopene beta/epsilon cyclase protein | chr2:13847197-13850811 REVERSE LENGTH=585
AT2G35410.1	AT2G35410.1 | Symbols: | RNA-binding (RRM/RBD/RNP motifs) family protein | chr2:14898341-14899590 FORWARD LENGTH=308
AT4G22570.1	AT4G22570.1 | Symbols: APT3 | adenine phosphoribosyl transferase 3 | chr4:11882310-11885250 REVERSE LENGTH=183;AT4G12440.1 | Symbols: APT4 | adenine phosphoribosyl transferase 4 | chr4:7376268-7378865 FORWARD LENGTH=178;AT4G12440.2 | Symbols: APT4 | adenin
AT1G04270.1	AT1G04270.1 | Symbols: RPS15 | cytosolic ribosomal protein S15 | chr1:1141852-1142960 REVERSE LENGTH=152;AT1G04270.2 | Symbols: RPS15 | cytosolic ribosomal protein S15 | chr1:1141852-1142960 REVERSE LENGTH=151
AT1G73060.1	AT1G73060.1 | Symbols: LPA3 | Low PSII Accumulation 3 | chr1:27479027-27481258 FORWARD LENGTH=358
AT3G63540.1	AT3G63540.1 | Symbols: | Mog1/PsbP/DUF1795-like photosystem II reaction center PsbP family protein | chr3:23459372-23459803 REVERSE LENGTH=143
AT5G16970.1	AT5G16970.1 | Symbols: AT-AER, AER | alkenal reductase | chr5:5576291-5578001 REVERSE LENGTH=345
AT1G32060.1	AT1G32060.1 | Symbols: PRK | phosphoribulokinase | chr1:11532668-11534406 FORWARD LENGTH=395
AT1G09630.1	AT1G09630.1 | Symbols: ATRAB11C, ATRABA2A, ATRAB-A2A, RAB-A2A, RAB11c | RAB GTPase 11C | chr1:3118350-3119571 REVERSE LENGTH=217
AT3G56940.1	AT3G56940.1 | Symbols: CRD1, CHL27, ACSF | dicarboxylate diiron protein, putative (Crd1) | chr3:21076594-21078269 FORWARD LENGTH=409;AT3G56940.2 | Symbols: CRD1 | dicarboxylate diiron protein, putative (Crd1) | chr3:21076825-21078269 FORWARD LENGTH=332
AT1G15820.1	AT1G15820.1 | Symbols: LHCB6, CP24 | light harvesting complex photosystem II subunit 6 | chr1:5446685-5447676 REVERSE LENGTH=258
AT3G49120.1	AT3G49120.1 | Symbols: ATPERX34, PERX34, PRXCB, ATPCB, PRX34 | peroxidase CB | chr3:18207819-18210041 FORWARD LENGTH=353;AT3G49110.1 | Symbols: PRX33, PRXCA, ATPRX33, ATPCA | peroxidase CA | chr3:18200713-18202891 FORWARD LENGTH=354
AT4G37000.1	AT4G37000.1 | Symbols: ACD2, ATRCCR | accelerated cell death 2 (ACD2) | chr4:17442627-17443762 FORWARD LENGTH=319
AT5G26742.2	AT5G26742.2 | Symbols: emb1138 | DEAD box RNA helicase (RH3) | chr5:9285540-9288871 REVERSE LENGTH=748;AT5G26742.1 | Symbols: emb1138 | DEAD box RNA helicase (RH3) | chr5:9285540-9288871 REVERSE LENGTH=747;AT5G26742.3 | Symbols: emb1138 | DEAD box RNA heli
AT3G47520.1	AT3G47520.1 | Symbols: MDH | malate dehydrogenase | chr3:17513657-17514868 FORWARD LENGTH=403
AT5G08540.1	AT5G08540.1 | Symbols: | unknown protein; FUNCTIONS IN: molecular_function unknown; INVOLVED IN: biological_process unknown; LOCATED IN: chloroplast thylakoid membrane, chloroplast, chloroplast envelope; EXPRESSED IN: 24 plant structures; EXPRESSED DURING
AT2G01520.1	AT2G01520.1 | Symbols: MLP328 | MLP-like protein 328 | chr2:235992-236881 FORWARD LENGTH=151
AT2G27680.1	AT2G27680.1 | Symbols: | NAD(P)-linked oxidoreductase superfamily protein | chr2:11803981-11805965 REVERSE LENGTH=384
AT2G30695.2	AT2G30695.2 | Symbols: | FUNCTIONS IN: molecular_function unknown; INVOLVED IN: protein folding, protein transport; LOCATED IN: chloroplast; EXPRESSED IN: 23 plant structures; EXPRESSED DURING: 13 growth stages; CONTAINS InterPro DOMAIN/s: Trigger factor,
AT2G43950.1	AT2G43950.1 | Symbols: OEP37, ATOEP37 | chloroplast outer envelope protein 37 | chr2:18200553-18202644 REVERSE LENGTH=343;AT2G43950.3 | Symbols: OEP37 | chloroplast outer envelope protein 37 | chr2:18200677-18202644 REVERSE LENGTH=280;AT2G43950.2 | Symbols

## Sheet: C
Supplementary Data 4C. Proteins found only in ASK1 1hpi Pst
AGI	Fasta header
AT5G11490.1	AT5G11490.1 | Symbols: | adaptin family protein | chr5:3671964-3676144 FORWARD LENGTH=841;AT5G11490.2 | Symbols: | adaptin family protein | chr5:3671964-3676263 FORWARD LENGTH=850
AT5G57710.1	AT5G57710.1 | Symbols: | Double Clp-N motif-containing P-loop nucleoside triphosphate hydrolases superfamily protein | chr5:23384794-23388052 FORWARD LENGTH=990
AT2G20320.1	AT2G20320.1 | Symbols: | DENN (AEX-3) domain-containing protein | chr2:8767082-8772271 FORWARD LENGTH=1029
AT3G49490.1	AT3G49490.1 | Symbols: | unknown protein; Has 722 Blast hits to 186 proteins in 64 species: Archae - 0; Bacteria - 30; Metazoa - 72; Fungi - 48; Plants - 38; Viruses - 0; Other Eukaryotes - 534 (source: NCBI BLink). | chr3:18344926-18348648 REVERSE LENGTH
AT5G15650.1	AT5G15650.1 | Symbols: RGP2, ATRGP2 | reversibly glycosylated polypeptide 2 | chr5:5092203-5094093 FORWARD LENGTH=360
AT3G49910.1	AT3G49910.1 | Symbols: | Translation protein SH3-like family protein | chr3:18504311-18504751 FORWARD LENGTH=146
AT4G04614.1	AT4G04614.1 | Symbols: | unknown protein; Has 35333 Blast hits to 34131 proteins in 2444 species: Archae - 798; Bacteria - 22429; Metazoa - 974; Fungi - 991; Plants - 531; Viruses - 0; Other Eukaryotes - 9610 (source: NCBI BLink). | chr4:2327308-2327914 R
AT3G18380.3	AT3G18380.3 | Symbols: | sequence-specific DNA binding transcription factors;sequence-specific DNA binding | chr3:6311002-6313181 REVERSE LENGTH=346;AT3G18380.1 | Symbols: | sequence-specific DNA binding transcription factors;sequence-specific DNA bindin
AT5G43070.1	AT5G43070.1 | Symbols: WPP1 | WPP domain protein 1 | chr5:17289259-17289726 REVERSE LENGTH=155
AT1G22280.3	AT1G22280.3 | Symbols: PAPP2C | phytochrome-associated protein phosphatase type 2C | chr1:7874236-7875496 FORWARD LENGTH=287;AT1G22280.1 | Symbols: PAPP2C | phytochrome-associated protein phosphatase type 2C | chr1:7874236-7875496 FORWARD LENGTH=281;AT1G22
AT5G64160.1	AT5G64160.1 | Symbols: | unknown protein; FUNCTIONS IN: molecular_function unknown; INVOLVED IN: biological_process unknown; LOCATED IN: cellular_component unknown; EXPRESSED IN: 24 plant structures; EXPRESSED DURING: 15 growth stages; Has 30201 Blast hit
AT5G08300.1	AT5G08300.1 | Symbols: | Succinyl-CoA ligase, alpha subunit | chr5:2667579-2669672 FORWARD LENGTH=347;AT5G23250.1 | Symbols: | Succinyl-CoA ligase, alpha subunit | chr5:7830460-7832491 FORWARD LENGTH=341
AT1G05180.3	AT1G05180.3 | Symbols: AXR1 | NAD(P)-binding Rossmann-fold superfamily protein | chr1:1498524-1501469 REVERSE LENGTH=422;AT1G05180.2 | Symbols: AXR1 | NAD(P)-binding Rossmann-fold superfamily protein | chr1:1498357-1501469 REVERSE LENGTH=436;AT1G05180.1 |
AT5G53560.1	AT5G53560.1 | Symbols: ATB5-A, B5 #2, ATCB5-E, CB5-E | cytochrome B5 isoform E | chr5:21759628-21760353 FORWARD LENGTH=134
AT1G13190.1	AT1G13190.1 | Symbols: | RNA-binding (RRM/RBD/RNP motifs) family protein | chr1:4499633-4501354 FORWARD LENGTH=573
AT5G51820.1	AT5G51820.1 | Symbols: PGM, ATPGMP, PGM1, STF1 | phosphoglucomutase | chr5:21063531-21067933 REVERSE LENGTH=623
AT3G18060.1	AT3G18060.1 | Symbols: | transducin family protein / WD-40 repeat family protein | chr3:6183880-6186788 FORWARD LENGTH=609
AT4G17900.1	AT4G17900.1 | Symbols: | PLATZ transcription factor family protein | chr4:9946046-9947697 FORWARD LENGTH=227;AT4G17900.2 | Symbols: | PLATZ transcription factor family protein | chr4:9946813-9947697 FORWARD LENGTH=166;AT1G32700.2 | Symbols: | PLATZ tran
AT4G30160.2	AT4G30160.2 | Symbols: VLN4 | villin 4 | chr4:14754528-14759511 FORWARD LENGTH=983;AT4G30160.1 | Symbols: VLN4, ATVLN4 | villin 4 | chr4:14754528-14759511 FORWARD LENGTH=974
ATCG01230.1	ATCG01230.1 | Symbols: RPS12B, RPS12 | ribosomal protein S12B | chrC:139856-140650 FORWARD LENGTH=123;ATCG00905.1 | Symbols: RPS12C, RPS12 | ribosomal protein S12C | chrC:97999-98793 REVERSE LENGTH=123;ATCG00065.1 | Symbols: RPS12A, RPS12 | ribosomal prote
AT1G43890.3	AT1G43890.3 | Symbols: ATRAB18, ATRABC1, RAB18-1, RABC1, ATRAB-C1, RAB18 | RAB GTPASE HOMOLOG B18 | chr1:16646934-16648395 FORWARD LENGTH=212;AT1G43890.2 | Symbols: ATRAB18, ATRABC1, RAB18-1, RABC1, ATRAB-C1, RAB18 | RAB GTPASE HOMOLOG B18 | chr1:16646934-
AT5G35530.1	AT5G35530.1 | Symbols: | Ribosomal protein S3 family protein | chr5:13710355-13712192 REVERSE LENGTH=248
AT4G29010.1	AT4G29010.1 | Symbols: AIM1 | Enoyl-CoA hydratase/isomerase family | chr4:14297312-14302016 REVERSE LENGTH=721
AT3G44300.1	AT3G44300.1 | Symbols: NIT2, AtNIT2 | nitrilase 2 | chr3:15983351-15985172 FORWARD LENGTH=339
AT5G42520.1	AT5G42520.1 | Symbols: BPC6, BBR/BPC6, ATBPC6 | basic pentacysteine 6 | chr5:17001287-17002466 FORWARD LENGTH=342;AT5G42520.2 | Symbols: BPC6, BBR/BPC6, ATBPC6 | basic pentacysteine 6 | chr5:17001287-17002466 FORWARD LENGTH=338;AT5G42520.3 | Symbols: BPC6,
AT3G21230.1	AT3G21230.1 | Symbols: 4CL5 | 4-coumarate:CoA ligase 5 | chr3:7448231-7451947 REVERSE LENGTH=570
AT5G12120.1	AT5G12120.1 | Symbols: | Ubiquitin-associated/translation elongation factor EF1B protein | chr5:3916229-3918088 REVERSE LENGTH=619
AT5G55310.1	AT5G55310.1 | Symbols: TOP1BETA, TOP1 | DNA topoisomerase 1 beta | chr5:22430389-22434590 REVERSE LENGTH=917
AT5G67030.1	AT5G67030.1 | Symbols: ABA1, LOS6, NPQ2, ATABA1, ZEP, IBS3, ATZEP | zeaxanthin epoxidase (ZEP) (ABA1) | chr5:26753745-26757090 REVERSE LENGTH=667;AT5G67030.2 | Symbols: ABA1, LOS6, NPQ2, ATABA1, ZEP, IBS3, ATZEP | zeaxanthin epoxidase (ZEP) (ABA1) | chr5:2
AT5G24680.1	AT5G24680.1 | Symbols: | Peptidase C78, ubiquitin fold modifier-specific peptidase 1/ 2 | chr5:8453666-8455358 FORWARD LENGTH=399
AT3G14415.3	AT3G14415.3 | Symbols: | Aldolase-type TIM barrel family protein | chr3:4818667-4820748 FORWARD LENGTH=367;AT3G14415.1 | Symbols: | Aldolase-type TIM barrel family protein | chr3:4818667-4820748 FORWARD LENGTH=367;AT3G14415.2 | Symbols: | Aldolase-type
AT2G42560.1	AT2G42560.1 | Symbols: | late embryogenesis abundant domain-containing protein / LEA domain-containing protein | chr2:17714813-17716821 REVERSE LENGTH=635
AT3G12480.1	AT3G12480.1 | Symbols: NF-YC11 | nuclear factor Y, subunit C11 | chr3:3958065-3960278 FORWARD LENGTH=293
AT1G04400.1	AT1G04400.1 | Symbols: CRY2, FHA, AT-PHH1, PHH1, ATCRY2 | cryptochrome 2 | chr1:1185719-1187901 REVERSE LENGTH=612;AT1G04400.2 | Symbols: CRY2, FHA, AT-PHH1, PHH1, ATCRY2 | cryptochrome 2 | chr1:1185719-1187901 REVERSE LENGTH=612
AT3G52250.1	AT3G52250.1 | Symbols: | Duplicated homeodomain-like superfamily protein | chr3:19376629-19383100 FORWARD LENGTH=1656
AT3G22480.2	AT3G22480.2 | Symbols: PDF2 | prefoldin 2 | chr3:7969080-7969526 FORWARD LENGTH=148;AT3G22480.1 | Symbols: PDF2 | prefoldin 2 | chr3:7969080-7969526 FORWARD LENGTH=148
AT4G23710.1	AT4G23710.1 | Symbols: VHA-G2, VAG2, VATG2 | vacuolar ATP synthase subunit G2 | chr4:12350577-12351354 FORWARD LENGTH=106
AT5G03415.2	AT5G03415.2 | Symbols: DPB | Transcription factor DP | chr5:842842-845200 FORWARD LENGTH=379;AT5G03415.1 | Symbols: DPB, ATDPB | Transcription factor DP | chr5:842842-845200 FORWARD LENGTH=385
AT1G19835.2	AT1G19835.2 | Symbols: | Plant protein of unknown function (DUF869) | chr1:6856212-6859513 REVERSE LENGTH=982;AT1G19835.1 | Symbols: | Plant protein of unknown function (DUF869) | chr1:6856212-6859513 REVERSE LENGTH=982
AT3G07720.1	AT3G07720.1 | Symbols: | Galactose oxidase/kelch repeat superfamily protein | chr3:2465439-2467033 FORWARD LENGTH=329
AT1G69410.1	AT1G69410.1 | Symbols: ATELF5A-3, ELF5A-3 | eukaryotic elongation factor 5A-3 | chr1:26089301-26090194 FORWARD LENGTH=158
AT3G54500.1	AT3G54500.1 | Symbols: | BEST Arabidopsis thaliana protein match is: dentin sialophosphoprotein-related (TAIR:AT5G64170.1); Has 183 Blast hits to 175 proteins in 44 species: Archae - 0; Bacteria - 4; Metazoa - 38; Fungi - 11; Plants - 120; Viruses - 0; Ot
AT5G03650.1	AT5G03650.1 | Symbols: SBE2.2 | starch branching enzyme 2.2 | chr5:931924-937470 FORWARD LENGTH=805
AT5G46290.2	AT5G46290.2 | Symbols: KASI, KAS1 | 3-ketoacyl-acyl carrier protein synthase I | chr5:18774439-18776629 REVERSE LENGTH=418;AT5G46290.1 | Symbols: KASI, KAS1 | 3-ketoacyl-acyl carrier protein synthase I | chr5:18774439-18776629 REVERSE LENGTH=473;AT5G46290.
AT5G61900.3	AT5G61900.3 | Symbols: BON1, CPN1, BON | Calcium-dependent phospholipid-binding Copine family protein | chr5:24855908-24859150 REVERSE LENGTH=578;AT5G61900.1 | Symbols: BON1, CPN1, BON | Calcium-dependent phospholipid-binding Copine family protein | chr5:2
AT3G48750.1	AT3G48750.1 | Symbols: CDKA;1, CDC2AAT, CDK2, CDC2, CDC2A, CDKA1 | cell division control 2 | chr3:18072238-18074296 FORWARD LENGTH=294
AT5G58710.1	AT5G58710.1 | Symbols: ROC7 | rotamase CYP 7 | chr5:23717840-23719495 FORWARD LENGTH=204
AT5G54500.1	AT5G54500.1 | Symbols: FQR1 | flavodoxin-like quinone reductase 1 | chr5:22124674-22126256 FORWARD LENGTH=204;AT5G54500.2 | Symbols: FQR1 | flavodoxin-like quinone reductase 1 | chr5:22124674-22126435 FORWARD LENGTH=244;AT4G27270.1 | Symbols: | Quinone re
AT4G28610.1	AT4G28610.1 | Symbols: PHR1, AtPHR1 | phosphate starvation response 1 | chr4:14133164-14134951 REVERSE LENGTH=409
AT1G49480.1	AT1G49480.1 | Symbols: RTV1 | related to vernalization1 1 | chr1:18314596-18315460 REVERSE LENGTH=226
AT4G27450.1	AT4G27450.1 | Symbols: | Aluminium induced protein with YGL and LRDR motifs | chr4:13727665-13728683 REVERSE LENGTH=250
AT5G25120.1	AT5G25120.1 | Symbols: CYP71B11 | ytochrome p450, family 71, subfamily B, polypeptide 11 | chr5:8662851-8664432 FORWARD LENGTH=496
AT5G41670.2	AT5G41670.2 | Symbols: | 6-phosphogluconate dehydrogenase family protein | chr5:16665647-16667110 REVERSE LENGTH=487;AT5G41670.1 | Symbols: | 6-phosphogluconate dehydrogenase family protein | chr5:16665647-16667110 REVERSE LENGTH=487
AT5G22060.1	AT5G22060.1 | Symbols: ATJ2, J2 | DNAJ homologue 2 | chr5:7303798-7305668 REVERSE LENGTH=419
AT5G20200.1	AT5G20200.1 | Symbols: | nucleoporin-related | chr5:6816776-6821620 FORWARD LENGTH=762
AT5G50920.1	AT5G50920.1 | Symbols: CLPC, ATHSP93-V, HSP93-V, DCA1, CLPC1 | CLPC homologue 1 | chr5:20715710-20719800 REVERSE LENGTH=929
AT1G72010.1	AT1G72010.1 | Symbols: | TCP family transcription factor | chr1:27107844-27108971 FORWARD LENGTH=375
AT2G19940.2	AT2G19940.2 | Symbols: | oxidoreductases, acting on the aldehyde or oxo group of donors, NAD or NADP as acceptor;copper ion binding | chr2:8613168-8615649 FORWARD LENGTH=401;AT2G19940.1 | Symbols: | oxidoreductases, acting on the aldehyde or oxo group of
AT4G02220.1	AT4G02220.1 | Symbols: | zinc finger (MYND type) family protein / programmed cell death 2 C-terminal domain-containing protein | chr4:976728-978902 FORWARD LENGTH=418
AT2G35830.1	AT2G35830.1 | Symbols: | unknown protein; BEST Arabidopsis thaliana protein match is: unknown protein (TAIR:AT2G35810.1); Has 155 Blast hits to 155 proteins in 54 species: Archae - 0; Bacteria - 66; Metazoa - 0; Fungi - 0; Plants - 82; Viruses - 0; Other
AT3G16260.1	AT3G16260.1 | Symbols: TRZ4 | tRNAse Z4 | chr3:5509397-5513118 FORWARD LENGTH=942
AT5G42650.1	AT5G42650.1 | Symbols: AOS, CYP74A, DDE2 | allene oxide synthase | chr5:17097803-17099359 REVERSE LENGTH=518
AT3G52180.1	AT3G52180.1 | Symbols: ATPTPKIS1, DSP4, SEX4, ATSEX4 | dual specificity protein phosphatase (DsPTP1) family protein | chr3:19349884-19353459 REVERSE LENGTH=379

## Sheet: D
Supplementary Data 4D. Proteins found only in ASK1 24hpi mock
AGI	Fasta header
AT1G48050.1	AT1G48050.1 | Symbols: KU80, ATKU80 | Ku80 family protein | chr1:17723498-17726859 FORWARD LENGTH=680
AT2G25320.1	AT2G25320.1 | Symbols: | TRAF-like family protein | chr2:10781951-10788065 REVERSE LENGTH=1673;AT2G25330.1 | Symbols: | TRAF-like family protein | chr2:10788946-10791331 REVERSE LENGTH=693
AT1G77840.1	AT1G77840.1 | Symbols: | Translation initiation factor IF2/IF5 | chr1:29269087-29270400 FORWARD LENGTH=437
AT5G24810.1	AT5G24810.1 | Symbols: | ABC1 family protein | chr5:8516902-8522616 REVERSE LENGTH=1009;AT5G24810.2 | Symbols: | ABC1 family protein | chr5:8516902-8522616 REVERSE LENGTH=1040
AT1G30810.2	AT1G30810.2 | Symbols: | Transcription factor jumonji (jmj) family protein / zinc finger (C5HC2 type) family protein | chr1:10938139-10941505 REVERSE LENGTH=819;AT1G30810.1 | Symbols: | Transcription factor jumonji (jmj) family protein / zinc finger (C5H
AT1G76040.2	AT1G76040.2 | Symbols: CPK29 | calcium-dependent protein kinase 29 | chr1:28537743-28540448 FORWARD LENGTH=561;AT1G76040.1 | Symbols: CPK29 | calcium-dependent protein kinase 29 | chr1:28538906-28540448 FORWARD LENGTH=323
AT3G02320.1	AT3G02320.1 | Symbols: | N2,N2-dimethylguanosine tRNA methyltransferase | chr3:470097-473492 FORWARD LENGTH=589
AT1G59359.1	AT1G59359.1 | Symbols: | Ribosomal protein S5 family protein | chr1:21842537-21843733 REVERSE LENGTH=284;AT1G58983.1 | Symbols: | Ribosomal protein S5 family protein | chr1:21806279-21807475 REVERSE LENGTH=284;AT1G58684.1 | Symbols: | Ribosomal protein
AT4G31430.3	AT4G31430.3 | Symbols: | unknown protein; LOCATED IN: plasma membrane; EXPRESSED IN: 25 plant structures; EXPRESSED DURING: 15 growth stages; Has 35333 Blast hits to 34131 proteins in 2444 species: Archae - 798; Bacteria - 22429; Metazoa - 974; Fungi - 99
AT5G12890.1	AT5G12890.1 | Symbols: | UDP-Glycosyltransferase superfamily protein | chr5:4069658-4071124 REVERSE LENGTH=488
AT3G01910.1	AT3G01910.1 | Symbols: SOX, AT-SO, AtSO | sulfite oxidase | chr3:314919-317274 REVERSE LENGTH=393;AT3G01910.2 | Symbols: SOX, AT-SO, AtSO | sulfite oxidase | chr3:314919-316641 REVERSE LENGTH=298
AT4G29380.1	AT4G29380.1 | Symbols: | protein kinase family protein / WD-40 repeat family protein | chr4:14458822-14464692 FORWARD LENGTH=1494
AT5G56270.1	AT5G56270.1 | Symbols: WRKY2, ATWRKY2 | WRKY DNA-binding protein 2 | chr5:22780816-22783137 FORWARD LENGTH=687
AT4G36195.2	AT4G36195.2 | Symbols: | Serine carboxypeptidase S28 family protein | chr4:17127202-17129787 FORWARD LENGTH=477;AT4G36195.3 | Symbols: | Serine carboxypeptidase S28 family protein | chr4:17127202-17129787 FORWARD LENGTH=488;AT4G36195.1 | Symbols: | Seri
AT5G23010.1	AT5G23010.1 | Symbols: MAM1, IMS3 | methylthioalkylmalate synthase 1 | chr5:7703173-7706769 FORWARD LENGTH=506
AT5G53860.3	AT5G53860.3 | Symbols: emb2737 | embryo defective 2737 | chr5:21865353-21868576 FORWARD LENGTH=328;AT5G53860.1 | Symbols: EMB64, emb2737 | embryo defective 2737 | chr5:21865353-21868576 FORWARD LENGTH=402;AT5G53860.2 | Symbols: emb2737 | embryo defective 2
AT2G41100.4	AT2G41100.4 | Symbols: TCH3 | Calcium-binding EF hand family protein | chr2:17138131-17139406 FORWARD LENGTH=324;AT2G41100.1 | Symbols: TCH3, ATCAL4 | Calcium-binding EF hand family protein | chr2:17138131-17139406 FORWARD LENGTH=324;AT2G41100.3 | Symbols:
AT5G53060.1	AT5G53060.1 | Symbols: | RNA-binding KH domain-containing protein | chr5:21515355-21518197 FORWARD LENGTH=652
AT5G25265.1	AT5G25265.1 | Symbols: | unknown protein; FUNCTIONS IN: molecular_function unknown; INVOLVED IN: biological_process unknown; LOCATED IN: plasma membrane, membrane; EXPRESSED IN: cultured cell, leaf; BEST Arabidopsis thaliana protein match is: unknown prot
AT5G14600.1	AT5G14600.1 | Symbols: | S-adenosyl-L-methionine-dependent methyltransferases superfamily protein | chr5:4707518-4709022 FORWARD LENGTH=318
AT4G02590.3	AT4G02590.3 | Symbols: UNE12 | basic helix-loop-helix (bHLH) DNA-binding superfamily protein | chr4:1137968-1140117 REVERSE LENGTH=247;AT4G02590.2 | Symbols: UNE12 | basic helix-loop-helix (bHLH) DNA-binding superfamily protein | chr4:1137968-1140306 REVER
AT1G12250.2	AT1G12250.2 | Symbols: | Pentapeptide repeat-containing protein | chr1:4159623-4161269 FORWARD LENGTH=206;AT1G12250.1 | Symbols: | Pentapeptide repeat-containing protein | chr1:4159287-4161269 FORWARD LENGTH=280
AT2G39910.1	AT2G39910.1 | Symbols: | ARM repeat superfamily protein | chr2:16660604-16662886 FORWARD LENGTH=436
AT5G44730.2	AT5G44730.2 | Symbols: | Haloacid dehalogenase-like hydrolase (HAD) superfamily protein | chr5:18045588-18046519 REVERSE LENGTH=255;AT5G44730.1 | Symbols: | Haloacid dehalogenase-like hydrolase (HAD) superfamily protein | chr5:18045588-18046519 REVERSE L
AT2G28080.1	AT2G28080.1 | Symbols: | UDP-Glycosyltransferase superfamily protein | chr2:11960774-11963227 REVERSE LENGTH=482
AT5G57490.1	AT5G57490.1 | Symbols: VDAC4, ATVDAC4 | voltage dependent anion channel 4 | chr5:23283895-23285335 REVERSE LENGTH=274
AT1G22300.3	AT1G22300.3 | Symbols: GRF10, GF14 EPSILON | general regulatory factor 10 | chr1:7879601-7881103 REVERSE LENGTH=251;AT1G22300.2 | Symbols: GRF10, GF14 EPSILON | general regulatory factor 10 | chr1:7879244-7881103 REVERSE LENGTH=254;AT1G22300.1 | Symbols: G
AT4G27650.1	AT4G27650.1 | Symbols: PEL1 | Eukaryotic release factor 1 (eRF1) family protein | chr4:13803459-13807556 REVERSE LENGTH=378
AT2G17560.3	AT2G17560.3 | Symbols: HMGB4, NFD4, NFD04 | high mobility group B4 | chr2:7642486-7643468 REVERSE LENGTH=134;AT2G17560.2 | Symbols: HMGB4, NFD4, NFD04 | high mobility group B4 | chr2:7642486-7643468 REVERSE LENGTH=138;AT2G17560.1 | Symbols: HMGB4, NFD4, NF
AT2G31730.1	AT2G31730.1 | Symbols: | basic helix-loop-helix (bHLH) DNA-binding superfamily protein | chr2:13487783-13488593 REVERSE LENGTH=153
AT5G08170.1	AT5G08170.1 | Symbols: EMB1873, ATAIH | porphyromonas-type peptidyl-arginine deiminase family protein | chr5:2628663-2631047 REVERSE LENGTH=383
AT1G70140.1	AT1G70140.1 | Symbols: ATFH8, FH8 | formin 8 | chr1:26412688-26415048 REVERSE LENGTH=760
AT2G39340.1	AT2G39340.1 | Symbols: | SAC3/GANP/Nin1/mts3/eIF-3 p25 family | chr2:16424043-16429771 FORWARD LENGTH=1006
AT5G17510.1	AT5G17510.1 | Symbols: | unknown protein; BEST Arabidopsis thaliana protein match is: unknown protein (TAIR:AT3G03460.1); Has 1807 Blast hits to 1807 proteins in 277 species: Archae - 0; Bacteria - 0; Metazoa - 736; Fungi - 347; Plants - 385; Viruses - 0;
AT2G46020.1	AT2G46020.1 | Symbols: CHR2, ATBRM, BRM, CHA2 | transcription regulatory protein SNF2, putative | chr2:18923304-18931769 FORWARD LENGTH=2192;AT2G46020.2 | Symbols: CHR2, ATBRM, BRM, CHA2 | transcription regulatory protein SNF2, putative | chr2:18923304-189
AT1G73990.1	AT1G73990.1 | Symbols: SPPA, SPPA1 | signal peptide peptidase | chr1:27824465-27828807 FORWARD LENGTH=677
AT3G59870.1	AT3G59870.1 | Symbols: | unknown protein; FUNCTIONS IN: molecular_function unknown; INVOLVED IN: biological_process unknown; LOCATED IN: chloroplast; EXPRESSED IN: 23 plant structures; EXPRESSED DURING: 13 growth stages; BEST Arabidopsis thaliana protein
AT2G27900.2	AT2G27900.2 | Symbols: | CONTAINS InterPro DOMAIN/s: Protein of unknown function DUF2451, C-terminal (InterPro:IPR019514), Vacuolar protein sorting-associated protein 54 (InterPro:IPR019515); Has 35333 Blast hits to 34131 proteins in 2444 species: Archae
AT5G22030.2	AT5G22030.2 | Symbols: UBP8 | ubiquitin-specific protease 8 | chr5:7290155-7296344 REVERSE LENGTH=913;AT5G22030.1 | Symbols: UBP8 | ubiquitin-specific protease 8 | chr5:7290155-7296344 REVERSE LENGTH=913
AT5G48230.1	AT5G48230.1 | Symbols: EMB1276, ACAT2 | acetoacetyl-CoA thiolase 2 | chr5:19552570-19555030 REVERSE LENGTH=398;AT5G48230.2 | Symbols: EMB1276, ACAT2 | acetoacetyl-CoA thiolase 2 | chr5:19552570-19555122 REVERSE LENGTH=403
AT3G12640.1	AT3G12640.1 | Symbols: | RNA binding (RRM/RBD/RNP motifs) family protein | chr3:4014455-4017675 FORWARD LENGTH=638
AT5G60540.1	AT5G60540.1 | Symbols: EMB2407, ATPDX2, PDX2 | pyridoxine biosynthesis 2 | chr5:24336874-24338647 REVERSE LENGTH=255
AT2G05170.1	AT2G05170.1 | Symbols: ATVPS11, VPS11 | vacuolar protein sorting 11 | chr2:1870020-1873278 FORWARD LENGTH=932
AT4G30290.1	AT4G30290.1 | Symbols: ATXTH19, XTH19 | xyloglucan endotransglucosylase/hydrolase 19 | chr4:14828954-14829965 REVERSE LENGTH=277;AT4G30280.1 | Symbols: ATXTH18, XTH18 | xyloglucan endotransglucosylase/hydrolase 18 | chr4:14825958-14826998 REVERSE LENGTH=28
AT1G05570.2	AT1G05570.2 | Symbols: CALS1 | callose synthase 1 | chr1:1647880-1658677 REVERSE LENGTH=1909;AT2G31960.2 | Symbols: GSL03 | glucan synthase-like 3 | chr2:13589545-13600066 FORWARD LENGTH=1950;AT2G31960.1 | Symbols: ATGSL03, GSL03, ATGSL3 | glucan synthase-
AT5G28830.1	AT5G28830.1 | Symbols: | calcium-binding EF hand family protein | chr5:10856801-10858394 FORWARD LENGTH=324
AT3G03340.1	AT3G03340.1 | Symbols: UNE6 | LUC7 related protein | chr3:786439-789762 FORWARD LENGTH=402
AT1G65150.2	AT1G65150.2 | Symbols: | TRAF-like family protein | chr1:24204167-24205558 REVERSE LENGTH=296;AT1G65150.1 | Symbols: | TRAF-like family protein | chr1:24204167-24205558 REVERSE LENGTH=296
AT4G21670.1	AT4G21670.1 | Symbols: CPL1, FRY2, ATCPL1 | C-terminal domain phosphatase-like 1 | chr4:11511511-11516922 FORWARD LENGTH=967
AT5G37020.2	AT5G37020.2 | Symbols: ARF8 | auxin response factor 8 | chr5:14630151-14633916 FORWARD LENGTH=773;AT5G37020.1 | Symbols: ARF8, ATARF8 | auxin response factor 8 | chr5:14630151-14634106 FORWARD LENGTH=811
AT1G07840.3	AT1G07840.3 | Symbols: | Sas10/Utp3/C1D family | chr1:2424603-2426131 FORWARD LENGTH=279;AT1G07840.2 | Symbols: | Sas10/Utp3/C1D family | chr1:2424603-2426425 FORWARD LENGTH=312;AT1G07840.1 | Symbols: | Sas10/Utp3/C1D family | chr1:2424603-2426425 FORWA
AT2G24765.2	AT2G24765.2 | Symbols: ARF3, ARL1, ATARL1 | ADP-ribosylation factor 3 | chr2:10562822-10564742 FORWARD LENGTH=135;AT2G24765.1 | Symbols: ARF3, ARL1, ATARL1 | ADP-ribosylation factor 3 | chr2:10562822-10564961 FORWARD LENGTH=182
AT1G19050.1	AT1G19050.1 | Symbols: ARR7 | response regulator 7 | chr1:6577919-6579078 REVERSE LENGTH=206
AT2G47060.5	AT2G47060.5 | Symbols: | Protein kinase superfamily protein | chr2:19333436-19334759 REVERSE LENGTH=322;AT2G47060.2 | Symbols: | Protein kinase superfamily protein | chr2:19333116-19334759 REVERSE LENGTH=365;AT2G47060.1 | Symbols: | Protein kinase super
AT4G38460.1	AT4G38460.1 | Symbols: GGR | geranylgeranyl reductase | chr4:17994849-17995974 FORWARD LENGTH=326
AT3G62200.1	AT3G62200.1 | Symbols: | Putative endonuclease or glycosyl hydrolase | chr3:23023437-23025671 REVERSE LENGTH=673
AT1G24150.1	AT1G24150.1 | Symbols: ATFH4, FH4 | formin homologue 4 | chr1:8549518-8551910 FORWARD LENGTH=725
AT3G09810.1	AT3G09810.1 | Symbols: IDH-VI | isocitrate dehydrogenase VI | chr3:3008753-3011070 FORWARD LENGTH=374
AT2G20550.2	AT2G20550.2 | Symbols: | HSP40/DnaJ peptide-binding protein | chr2:8846051-8847113 REVERSE LENGTH=284;AT2G20550.1 | Symbols: | HSP40/DnaJ peptide-binding protein | chr2:8846051-8847113 REVERSE LENGTH=284
AT2G42940.1	AT2G42940.1 | Symbols: | Predicted AT-hook DNA-binding family protein | chr2:17862497-17863270 REVERSE LENGTH=257
AT5G28540.1	AT5G28540.1 | Symbols: BIP1 | heat shock protein 70 (Hsp 70) family protein | chr5:10540665-10543274 REVERSE LENGTH=669
AT2G32850.2	AT2G32850.2 | Symbols: | Protein kinase superfamily protein | chr2:13935448-13937977 REVERSE LENGTH=670
AT5G57150.3	AT5G57150.3 | Symbols: | basic helix-loop-helix (bHLH) DNA-binding superfamily protein | chr5:23152361-23154556 FORWARD LENGTH=219;AT5G57150.2 | Symbols: | basic helix-loop-helix (bHLH) DNA-binding superfamily protein | chr5:23152361-23153293 FORWARD LEN
AT5G65670.2	AT5G65670.2 | Symbols: IAA9 | indole-3-acetic acid inducible 9 | chr5:26254463-26256134 FORWARD LENGTH=336;AT5G65670.1 | Symbols: IAA9 | indole-3-acetic acid inducible 9 | chr5:26254463-26256134 FORWARD LENGTH=338
AT4G37090.2	AT4G37090.2 | Symbols: | unknown protein; FUNCTIONS IN: molecular_function unknown; INVOLVED IN: biological_process unknown; LOCATED IN: cellular_component unknown; EXPRESSED IN: 23 plant structures; EXPRESSED DURING: 13 growth stages; Has 35333 Blast hit
AT5G02280.1	AT5G02280.1 | Symbols: | SNARE-like superfamily protein | chr5:469377-470129 FORWARD LENGTH=141
AT2G28450.2	AT2G28450.2 | Symbols: | zinc finger (CCCH-type) family protein | chr2:12162180-12165761 REVERSE LENGTH=804;AT2G28450.1 | Symbols: | zinc finger (CCCH-type) family protein | chr2:12162180-12165761 REVERSE LENGTH=809
AT1G08680.2	AT1G08680.2 | Symbols: ZIGA4 | ARF GAP-like zinc finger-containing protein ZIGA4 | chr1:2762820-2768387 FORWARD LENGTH=648
AT3G59630.1	AT3G59630.1 | Symbols: | diphthamide synthesis DPH2 family protein | chr3:22025355-22027776 REVERSE LENGTH=491
AT3G55630.1	AT3G55630.1 | Symbols: ATDFD, DFD, FPGS3 | DHFS-FPGS homolog D | chr3:20636785-20639395 FORWARD LENGTH=470;AT3G55630.2 | Symbols: ATDFD, DFD, FPGS3 | DHFS-FPGS homolog D | chr3:20636785-20639395 FORWARD LENGTH=491;AT3G55630.3 | Symbols: ATDFD, DFD, FPGS3 |
AT3G51000.1	AT3G51000.1 | Symbols: | alpha/beta-Hydrolases superfamily protein | chr3:18945258-18946499 REVERSE LENGTH=323
AT2G44970.2	AT2G44970.2 | Symbols: | alpha/beta-Hydrolases superfamily protein | chr2:18548999-18552019 REVERSE LENGTH=502;AT2G44970.1 | Symbols: | alpha/beta-Hydrolases superfamily protein | chr2:18548999-18552019 REVERSE LENGTH=503
AT1G09730.2	AT1G09730.2 | Symbols: | Cysteine proteinases superfamily protein | chr1:3148017-3154236 REVERSE LENGTH=931;AT1G09730.1 | Symbols: | Cysteine proteinases superfamily protein | chr1:3148017-3154236 REVERSE LENGTH=963
AT2G28070.1	AT2G28070.1 | Symbols: | ABC-2 type transporter family protein | chr2:11956432-11959782 FORWARD LENGTH=730
AT1G69900.1	AT1G69900.1 | Symbols: | Actin cross-linking protein | chr1:26326520-26327816 REVERSE LENGTH=397
AT1G08180.1	AT1G08180.1 | Symbols: | unknown protein; Has 53 Blast hits to 53 proteins in 9 species: Archae - 0; Bacteria - 0; Metazoa - 1; Fungi - 0; Plants - 52; Viruses - 0; Other Eukaryotes - 0 (source: NCBI BLink). | chr1:2564741-2565076 REVERSE LENGTH=111
AT3G22220.2	AT3G22220.2 | Symbols: | hAT transposon superfamily | chr3:7839808-7842358 REVERSE LENGTH=761;AT3G22220.1 | Symbols: | hAT transposon superfamily | chr3:7839808-7842358 REVERSE LENGTH=761
AT3G49560.1	AT3G49560.1 | Symbols: | Mitochondrial import inner membrane translocase subunit Tim17/Tim22/Tim23 family protein | chr3:18370644-18371821 FORWARD LENGTH=261
AT1G27020.1	AT1G27020.1 | Symbols: | unknown protein; BEST Arabidopsis thaliana protein match is: unknown protein (TAIR:AT1G27030.1); Has 514 Blast hits to 514 proteins in 175 species: Archae - 0; Bacteria - 311; Metazoa - 0; Fungi - 0; Plants - 65; Viruses - 0; Othe
AT1G27660.1	AT1G27660.1 | Symbols: | basic helix-loop-helix (bHLH) DNA-binding superfamily protein | chr1:9621701-9625666 FORWARD LENGTH=453
AT1G68340.1	AT1G68340.1 | Symbols: | Protein of unknown function (DUF1639) | chr1:25614440-25615335 REVERSE LENGTH=246
AT5G40770.1	AT5G40770.1 | Symbols: ATPHB3, PHB3 | prohibitin 3 | chr5:16315589-16316621 REVERSE LENGTH=277;AT3G27280.2 | Symbols: ATPHB4, PHB4 | prohibitin 4 | chr3:10076904-10078051 FORWARD LENGTH=279;AT3G27280.1 | Symbols: ATPHB4, PHB4 | prohibitin 4 | chr3:10076904
AT2G30970.2	AT2G30970.2 | Symbols: ASP1 | aspartate aminotransferase 1 | chr2:13179012-13181686 FORWARD LENGTH=430;AT2G30970.1 | Symbols: ASP1 | aspartate aminotransferase 1 | chr2:13179012-13181686 FORWARD LENGTH=430
AT4G15802.1	AT4G15802.1 | Symbols: HSBP, AtHSBP | heat shock factor binding protein | chr4:8986864-8988339 REVERSE LENGTH=86
AT4G02195.1	AT4G02195.1 | Symbols: SYP42, TLG2B, ATSYP42, ATTLG2B | syntaxin of plants 42 | chr4:970099-972192 REVERSE LENGTH=323
AT2G36800.1	AT2G36800.1 | Symbols: DOGT1, UGT73C5 | don-glucosyltransferase 1 | chr2:15423493-15424980 REVERSE LENGTH=495;AT2G36790.1 | Symbols: UGT73C6 | UDP-glucosyl transferase 73C6 | chr2:15420339-15421826 REVERSE LENGTH=495
AT4G24840.1	AT4G24840.1 | Symbols: | FUNCTIONS IN: molecular_function unknown; INVOLVED IN: protein transport, Golgi organization; LOCATED IN: vacuole; EXPRESSED IN: 23 plant structures; EXPRESSED DURING: 13 growth stages; CONTAINS InterPro DOMAIN/s: COG complex comp
AT5G17900.1	AT5G17900.1 | Symbols: | microfibrillar-associated protein-related | chr5:5925144-5926690 FORWARD LENGTH=435;AT4G08580.1 | Symbols: | microfibrillar-associated protein-related | chr4:5462190-5463718 FORWARD LENGTH=435
AT1G50320.1	AT1G50320.1 | Symbols: ATHX, ATX, THX | thioredoxin X | chr1:18638606-18639464 REVERSE LENGTH=182
AT2G39850.1	AT2G39850.1 | Symbols: | Subtilisin-like serine endopeptidase family protein | chr2:16630626-16634100 FORWARD LENGTH=775
AT4G31800.2	AT4G31800.2 | Symbols: WRKY18 | WRKY DNA-binding protein 18 | chr4:15383296-15384812 FORWARD LENGTH=309;AT4G31800.1 | Symbols: WRKY18, ATWRKY18 | WRKY DNA-binding protein 18 | chr4:15383296-15384812 FORWARD LENGTH=310
AT3G57300.1	AT3G57300.1 | Symbols: INO80, ATINO80 | INO80 ortholog | chr3:21199612-21207635 FORWARD LENGTH=1507;AT3G57300.2 | Symbols: INO80 | INO80 ortholog | chr3:21199612-21207635 FORWARD LENGTH=1540
AT5G25250.1	AT5G25250.1 | Symbols: | SPFH/Band 7/PHB domain-containing membrane-associated protein family | chr5:8749774-8751430 FORWARD LENGTH=470
AT5G56760.1	AT5G56760.1 | Symbols: ATSERAT1;1, SAT5, SAT-52, SERAT1;1 | serine acetyltransferase 1;1 | chr5:22961498-22962582 REVERSE LENGTH=312
AT3G20740.1	AT3G20740.1 | Symbols: FIE, FIS3, FIE1 | Transducin/WD40 repeat-like superfamily protein | chr3:7249064-7252254 REVERSE LENGTH=369
AT4G29810.1	AT4G29810.1 | Symbols: ATMKK2, MKK2, MK1 | MAP kinase kinase 2 | chr4:14593299-14595241 REVERSE LENGTH=363;AT4G29810.2 | Symbols: ATMKK2, MKK2, MK1 | MAP kinase kinase 2 | chr4:14593299-14595241 REVERSE LENGTH=372;AT4G29810.3 | Symbols: ATMKK2, MKK2, MK1 |
AT3G07300.1	AT3G07300.1 | Symbols: | NagB/RpiA/CoA transferase-like superfamily protein | chr3:2324967-2327380 REVERSE LENGTH=407;AT3G07300.2 | Symbols: | NagB/RpiA/CoA transferase-like superfamily protein | chr3:2324967-2327380 REVERSE LENGTH=407;AT3G07300.3 | Symb
AT4G27690.2	AT4G27690.2 | Symbols: VPS26B | vacuolar protein sorting 26B | chr4:13824324-13826235 FORWARD LENGTH=275;AT5G53530.1 | Symbols: VPS26A | vacuolar protein sorting 26A | chr5:21746275-21748156 REVERSE LENGTH=302;AT4G27690.1 | Symbols: VPS26B | vacuolar prote
AT5G52882.1	AT5G52882.1 | Symbols: | P-loop containing nucleoside triphosphate hydrolases superfamily protein | chr5:21434155-21438362 REVERSE LENGTH=829
AT4G29490.1	AT4G29490.1 | Symbols: | Metallopeptidase M24 family protein | chr4:14487943-14491321 FORWARD LENGTH=486
AT1G49990.1	AT1G49990.1 | Symbols: | F-box family protein | chr1:18513696-18514988 FORWARD LENGTH=430
AT4G13770.1	AT4G13770.1 | Symbols: CYP83A1, REF2 | cytochrome P450, family 83, subfamily A, polypeptide 1 | chr4:7990682-7992282 REVERSE LENGTH=502
AT2G28900.1	AT2G28900.1 | Symbols: OEP16, ATOEP16-L, ATOEP16-1, OEP16-1 | outer plastid envelope protein 16-1 | chr2:12414423-12415459 REVERSE LENGTH=148
AT3G12130.1	AT3G12130.1 | Symbols: | KH domain-containing protein / zinc finger (CCCH type) family protein | chr3:3864486-3866406 REVERSE LENGTH=248
AT3G23900.2	AT3G23900.2 | Symbols: | RNA recognition motif (RRM)-containing protein | chr3:8632717-8635852 REVERSE LENGTH=934;AT3G23900.3 | Symbols: | RNA recognition motif (RRM)-containing protein | chr3:8631941-8635852 REVERSE LENGTH=987;AT3G23900.1 | Symbols: |
AT2G39480.1	AT2G39480.1 | Symbols: PGP6 | P-glycoprotein 6 | chr2:16478249-16484827 REVERSE LENGTH=1407;AT3G55320.1 | Symbols: PGP20 | P-glycoprotein 20 | chr3:20507391-20513393 REVERSE LENGTH=1408
AT3G14890.2	AT3G14890.2 | Symbols: | phosphoesterase | chr3:5008751-5013060 FORWARD LENGTH=684;AT3G14890.1 | Symbols: | phosphoesterase | chr3:5008751-5013060 FORWARD LENGTH=694
AT2G16365.2	AT2G16365.2 | Symbols: | F-box family protein | chr2:7074940-7076389 FORWARD LENGTH=455;AT2G16365.4 | Symbols: | F-box family protein | chr2:7074940-7079181 FORWARD LENGTH=727;AT2G16365.3 | Symbols: | F-box family protein | chr2:7074940-7079181 FORWARD
AT3G48520.1	AT3G48520.1 | Symbols: CYP94B3 | cytochrome P450, family 94, subfamily B, polypeptide 3 | chr3:17975104-17976624 REVERSE LENGTH=506
AT5G56350.1	AT5G56350.1 | Symbols: | Pyruvate kinase family protein | chr5:22820254-22822529 REVERSE LENGTH=498;AT4G26390.1 | Symbols: | Pyruvate kinase family protein | chr4:13342207-13344418 FORWARD LENGTH=497
AT2G22125.1	AT2G22125.1 | Symbols: CSI1 | binding | chr2:9406793-9414223 FORWARD LENGTH=2150
AT4G37880.1	AT4G37880.1 | Symbols: | LisH/CRA/RING-U-box domains-containing protein | chr4:17810183-17811349 FORWARD LENGTH=388
AT4G20400.2	AT4G20400.2 | Symbols: JMJ14, PKDM7B | JUMONJI 14 | chr4:11009753-11013588 FORWARD LENGTH=897;AT4G20400.1 | Symbols: JMJ14, PKDM7B | JUMONJI 14 | chr4:11009004-11013588 FORWARD LENGTH=954
AT3G54640.1	AT3G54640.1 | Symbols: TSA1, TRP3 | tryptophan synthase alpha chain | chr3:20223331-20225303 REVERSE LENGTH=312
AT3G10350.1	AT3G10350.1 | Symbols: | P-loop containing nucleoside triphosphate hydrolases superfamily protein | chr3:3208310-3210678 FORWARD LENGTH=411;AT3G10350.2 | Symbols: | P-loop containing nucleoside triphosphate hydrolases superfamily protein | chr3:3208310-3
AT1G13790.1	AT1G13790.1 | Symbols: | XH/XS domain-containing protein | chr1:4727438-4730229 FORWARD LENGTH=736
AT5G19485.1	AT5G19485.1 | Symbols: | transferases;nucleotidyltransferases | chr5:6573907-6576352 REVERSE LENGTH=456
AT4G35800.1	AT4G35800.1 | Symbols: NRPB1, RPB1, RNA_POL_II_LSRNA_POL_II_LS, RNA_POL_II_LS | RNA polymerase II large subunit | chr4:16961115-16967892 REVERSE LENGTH=1839
AT1G07910.2	AT1G07910.2 | Symbols: ATRNL, RNL, AtRLG1 | RNAligase | chr1:2446712-2454386 FORWARD LENGTH=1104;AT1G07910.1 | Symbols: ATRNL, RNL, AtRLG1 | RNAligase | chr1:2446712-2454386 FORWARD LENGTH=1104

## Sheet: E
Supplementary Data 4E. Proteins found only in ASK1 24hpi Pst
AGI	Fasta header
AT1G66430.1	AT1G66430.1 | Symbols: | pfkB-like carbohydrate kinase family protein | chr1:24778400-24780393 FORWARD LENGTH=384
AT3G47000.1	AT3G47000.1 | Symbols: | Glycosyl hydrolase family protein | chr3:17313811-17316539 REVERSE LENGTH=608;AT3G47050.2 | Symbols: | Glycosyl hydrolase family protein | chr3:17328684-17330857 REVERSE LENGTH=447;AT3G47050.1 | Symbols: | Glycosyl hydrolase fam
AT5G52520.1	AT5G52520.1 | Symbols: OVA6, PRORS1 | Class II aaRS and biotin synthetases superfamily protein | chr5:21311112-21313875 FORWARD LENGTH=543
AT2G47130.1	AT2G47130.1 | Symbols: | NAD(P)-binding Rossmann-fold superfamily protein | chr2:19349627-19350481 REVERSE LENGTH=257;AT2G47120.1 | Symbols: | NAD(P)-binding Rossmann-fold superfamily protein | chr2:19347359-19348223 REVERSE LENGTH=258;AT3G29260.1 | Symb
AT5G49530.1	AT5G49530.1 | Symbols: | SIN-like family protein | chr5:20100934-20104242 FORWARD LENGTH=689
AT5G38530.1	AT5G38530.1 | Symbols: TSBtype2 | tryptophan synthase beta type 2 | chr5:15424097-15426294 FORWARD LENGTH=506
AT3G43190.1	AT3G43190.1 | Symbols: SUS4, ATSUS4 | sucrose synthase 4 | chr3:15179204-15182577 REVERSE LENGTH=808;AT4G02280.1 | Symbols: SUS3, ATSUS3 | sucrose synthase 3 | chr4:995166-998719 FORWARD LENGTH=809
AT3G13470.1	AT3G13470.1 | Symbols: | TCP-1/cpn60 chaperonin family protein | chr3:4389685-4392624 FORWARD LENGTH=596
AT5G20830.2	AT5G20830.2 | Symbols: SUS1, ASUS1, atsus1 | sucrose synthase 1 | chr5:7050599-7054032 REVERSE LENGTH=808;AT5G20830.1 | Symbols: SUS1, ASUS1, atsus1 | sucrose synthase 1 | chr5:7050599-7054032 REVERSE LENGTH=808
AT2G41560.1	AT2G41560.1 | Symbols: ACA4 | autoinhibited Ca(2+)-ATPase, isoform 4 | chr2:17332256-17337179 REVERSE LENGTH=1030
AT1G32360.1	AT1G32360.1 | Symbols: | Zinc finger (CCCH-type) family protein | chr1:11673325-11675162 FORWARD LENGTH=384
AT3G63160.1	AT3G63160.1 | Symbols: | FUNCTIONS IN: molecular_function unknown; INVOLVED IN: biological_process unknown; LOCATED IN: chloroplast outer membrane, thylakoid, chloroplast thylakoid membrane, chloroplast, chloroplast envelope; EXPRESSED IN: 21 plant struct
AT4G25550.1	AT4G25550.1 | Symbols: | Cleavage/polyadenylation specificity factor, 25kDa subunit | chr4:13048519-13050873 FORWARD LENGTH=200
AT1G69670.1	AT1G69670.1 | Symbols: CUL3B, ATCUL3B | cullin 3B | chr1:26202169-26204442 REVERSE LENGTH=732;AT1G26830.1 | Symbols: CUL3A, ATCUL3A, ATCUL3, CUL3 | cullin 3 | chr1:9296063-9298374 FORWARD LENGTH=732
AT1G61150.5	AT1G61150.5 | Symbols: | LisH and RanBPM domains containing protein | chr1:22543122-22544355 FORWARD LENGTH=220;AT1G61150.6 | Symbols: | LisH and RanBPM domains containing protein | chr1:22542979-22544355 FORWARD LENGTH=226;AT1G61150.4 | Symbols: | LisH
AT5G12130.1	AT5G12130.1 | Symbols: PDE149, ATTERC | integral membrane TerC family protein | chr5:3919613-3922154 FORWARD LENGTH=384
AT3G46040.1	AT3G46040.1 | Symbols: RPS15AD | ribosomal protein S15A D | chr3:16914891-16915529 FORWARD LENGTH=130
AT1G04780.1	AT1G04780.1 | Symbols: | Ankyrin repeat family protein | chr1:1340891-1342965 REVERSE LENGTH=664;AT3G24210.1 | Symbols: | Ankyrin repeat family protein | chr3:8753712-8755627 REVERSE LENGTH=607
AT5G34930.1	AT5G34930.1 | Symbols: | arogenate dehydrogenase | chr5:13233391-13235522 FORWARD LENGTH=640
AT3G63460.3	AT3G63460.3 | Symbols: | transducin family protein / WD-40 repeat family protein | chr3:23431009-23437241 REVERSE LENGTH=1094;AT3G63460.1 | Symbols: | transducin family protein / WD-40 repeat family protein | chr3:23431009-23437241 REVERSE LENGTH=1104;AT
AT5G20010.1	AT5G20010.1 | Symbols: RAN-1, RAN1, ATRAN1 | RAS-related nuclear protein-1 | chr5:6760364-6761747 FORWARD LENGTH=221;AT5G55190.1 | Symbols: RAN3, ATRAN3 | RAN GTPase 3 | chr5:22392285-22393957 FORWARD LENGTH=221;AT5G20020.1 | Symbols: RAN2 | RAS-related GT
AT1G27450.2	AT1G27450.2 | Symbols: APT1, ATAPT1 | adenine phosphoribosyl transferase 1 | chr1:9532421-9533807 FORWARD LENGTH=183;AT1G27450.1 | Symbols: APT1, ATAPT1 | adenine phosphoribosyl transferase 1 | chr1:9532042-9533807 FORWARD LENGTH=243;AT1G27450.3 | Symbols:
AT4G34138.1	AT4G34138.1 | Symbols: UGT73B1 | UDP-glucosyl transferase 73B1 | chr4:16348267-16349858 REVERSE LENGTH=488
AT4G19640.1	AT4G19640.1 | Symbols: ARA7, ARA-7, ATRABF2B, ATRAB5B, RABF2B, ATRAB-F2B, RAB-F2B | Ras-related small GTP-binding family protein | chr4:10687441-10689449 REVERSE LENGTH=200;AT5G45130.1 | Symbols: ATRAB5A, ATRABF2A, RABF2A, RAB5A, RHA1, ATRAB-F2A, RAB-F2A |
AT3G19980.1	AT3G19980.1 | Symbols: ATFYPP3, EMB2736, STPP, FYPP3 | flower-specific, phytochrome-associated protein phosphatase 3 | chr3:6962008-6964761 FORWARD LENGTH=303;AT1G50370.1 | Symbols: | Calcineurin-like metallo-phosphoesterase superfamily protein | chr1:186
AT1G06410.1	AT1G06410.1 | Symbols: ATTPS7, TPS7, ATTPSA | trehalose-phosphatase/synthase 7 | chr1:1955413-1958153 FORWARD LENGTH=851
AT1G08600.1	AT1G08600.1 | Symbols: ATRX, CHR20 | P-loop containing nucleoside triphosphate hydrolases superfamily protein | chr1:2724562-2733431 FORWARD LENGTH=1458;AT1G08600.4 | Symbols: ATRX | P-loop containing nucleoside triphosphate hydrolases superfamily protein
AT5G36880.1	AT5G36880.1 | Symbols: ACS | acetyl-CoA synthetase | chr5:14534961-14539084 REVERSE LENGTH=693;AT5G36880.2 | Symbols: ACS | acetyl-CoA synthetase | chr5:14534961-14540296 REVERSE LENGTH=743
AT2G37170.1	AT2G37170.1 | Symbols: PIP2B, PIP2;2 | plasma membrane intrinsic protein 2 | chr2:15613624-15614791 REVERSE LENGTH=285
AT1G54100.2	AT1G54100.2 | Symbols: ALDH7B4 | aldehyde dehydrogenase 7B4 | chr1:20195435-20198853 REVERSE LENGTH=508;AT1G54100.1 | Symbols: ALDH7B4 | aldehyde dehydrogenase 7B4 | chr1:20195435-20198853 REVERSE LENGTH=508
AT1G76400.1	AT1G76400.1 | Symbols: | Ribophorin I | chr1:28658713-28661672 REVERSE LENGTH=614
AT2G21960.1	AT2G21960.1 | Symbols: | unknown protein; LOCATED IN: chloroplast; EXPRESSED IN: 22 plant structures; EXPRESSED DURING: 13 growth stages; BEST Arabidopsis thaliana protein match is: unknown protein (TAIR:AT1G56180.1); Has 224 Blast hits to 222 proteins in
AT1G80600.1	AT1G80600.1 | Symbols: WIN1 | HOPW1-1-interacting 1 | chr1:30298675-30300513 REVERSE LENGTH=457
AT3G51450.1	AT3G51450.1 | Symbols: | Calcium-dependent phosphotriesterase superfamily protein | chr3:19091013-19092393 FORWARD LENGTH=371
AT3G55410.1	AT3G55410.1 | Symbols: | 2-oxoglutarate dehydrogenase, E1 component | chr3:20541897-20545728 FORWARD LENGTH=1017
AT5G03910.1	AT5G03910.1 | Symbols: ATATH12, ATH12 | ABC2 homolog 12 | chr5:1054313-1057105 REVERSE LENGTH=634
AT3G07610.3	AT3G07610.3 | Symbols: IBM1 | Transcription factor jumonji (jmjC) domain-containing protein | chr3:2426148-2432876 FORWARD LENGTH=1049;AT3G07610.1 | Symbols: IBM1 | Transcription factor jumonji (jmjC) domain-containing protein | chr3:2426148-2432876 FORWAR
AT3G11820.1	AT3G11820.1 | Symbols: SYP121, AT-SYR1, ATSYP121, SYR1, ATSYR1, PEN1 | syntaxin of plants 121 | chr3:3729540-3730868 REVERSE LENGTH=346;AT3G11820.2 | Symbols: SYP121, AT-SYR1, ATSYP121, SYR1, ATSYR1, PEN1 | syntaxin of plants 121 | chr3:3729540-3730775 REV
AT1G27970.1	AT1G27970.1 | Symbols: NTF2B | nuclear transport factor 2B | chr1:9746921-9747787 FORWARD LENGTH=126;AT1G27970.2 | Symbols: NTF2B | nuclear transport factor 2B | chr1:9746921-9748306 FORWARD LENGTH=134
AT1G52360.1	AT1G52360.1 | Symbols: | Coatomer, beta subunit | chr1:19499282-19505397 FORWARD LENGTH=926;AT1G52360.2 | Symbols: | Coatomer, beta subunit | chr1:19499420-19505397 FORWARD LENGTH=970
AT3G23700.1	AT3G23700.1 | Symbols: | Nucleic acid-binding proteins superfamily | chr3:8531689-8533742 REVERSE LENGTH=392
AT5G10860.1	AT5G10860.1 | Symbols: | Cystathionine beta-synthase (CBS) family protein | chr5:3429173-3430142 REVERSE LENGTH=206
AT5G17020.2	AT5G17020.2 | Symbols: XPO1A | exportin 1A | chr5:5594904-5602467 FORWARD LENGTH=1060;AT5G17020.1 | Symbols: XPO1A, ATCRM1, ATXPO1, XPO1, HIT2 | exportin 1A | chr5:5594904-5602467 FORWARD LENGTH=1075
AT4G15610.1	AT4G15610.1 | Symbols: | Uncharacterised protein family (UPF0497) | chr4:8909162-8910641 FORWARD LENGTH=193
AT5G28500.1	AT5G28500.1 | Symbols: | unknown protein; FUNCTIONS IN: molecular_function unknown; INVOLVED IN: biological_process unknown; LOCATED IN: chloroplast stroma, chloroplast; EXPRESSED IN: 23 plant structures; EXPRESSED DURING: 13 growth stages; BEST Arabidops
AT1G14670.1	AT1G14670.1 | Symbols: | Endomembrane protein 70 protein family | chr1:5037669-5040199 FORWARD LENGTH=592;AT2G01970.1 | Symbols: | Endomembrane protein 70 protein family | chr2:452197-454819 REVERSE LENGTH=592;AT5G37310.1 | Symbols: | Endomembrane prote
AT1G17745.1	AT1G17745.1 | Symbols: PGDH | D-3-phosphoglycerate dehydrogenase | chr1:6101157-6104979 FORWARD LENGTH=624;AT1G17745.2 | Symbols: PGDH | D-3-phosphoglycerate dehydrogenase | chr1:6101157-6104979 FORWARD LENGTH=651
AT5G53180.1	AT5G53180.1 | Symbols: ATPTB2, PTB2 | polypyrimidine tract-binding protein 2 | chr5:21568393-21571537 REVERSE LENGTH=429;AT5G53180.2 | Symbols: ATPTB2, PTB2 | polypyrimidine tract-binding protein 2 | chr5:21568393-21571081 REVERSE LENGTH=329
AT3G53870.1	AT3G53870.1 | Symbols: | Ribosomal protein S3 family protein | chr3:19951547-19952782 FORWARD LENGTH=249
AT5G26710.1	AT5G26710.1 | Symbols: | Glutamyl/glutaminyl-tRNA synthetase, class Ic | chr5:9305673-9308247 FORWARD LENGTH=719
AT4G16310.1	AT4G16310.1 | Symbols: LDL3 | LSD1-like 3 | chr4:9218636-9224764 FORWARD LENGTH=1628
AT1G43190.3	AT1G43190.3 | Symbols: PTB3 | polypyrimidine tract-binding protein 3 | chr1:16275432-16278185 REVERSE LENGTH=430;AT1G43190.2 | Symbols: PTB3 | polypyrimidine tract-binding protein 3 | chr1:16275432-16278185 REVERSE LENGTH=432;AT1G43190.1 | Symbols: PTB3 |
AT1G32640.1	AT1G32640.1 | Symbols: ATMYC2, RD22BP1, JAI1, JIN1, MYC2, ZBF1 | Basic helix-loop-helix (bHLH) DNA-binding family protein | chr1:11799042-11800913 REVERSE LENGTH=623
AT1G15860.1	AT1G15860.1 | Symbols: | Domain of unknown function (DUF298) | chr1:5455055-5456741 FORWARD LENGTH=227;AT1G15860.2 | Symbols: | Domain of unknown function (DUF298) | chr1:5455055-5456741 FORWARD LENGTH=227;AT1G15860.3 | Symbols: | Domain of unknown func
AT4G17880.1	AT4G17880.1 | Symbols: | Basic helix-loop-helix (bHLH) DNA-binding family protein | chr4:9933702-9935471 REVERSE LENGTH=589
AT5G26570.1	AT5G26570.1 | Symbols: PWD, OK1, ATGWD3 | catalytics;carbohydrate kinases;phosphoglucan, water dikinases | chr5:9261580-9267526 FORWARD LENGTH=1196;AT5G26570.2 | Symbols: PWD, OK1, ATGWD3 | catalytics;carbohydrate kinases;phosphoglucan, water dikinases | c
AT3G60830.1	AT3G60830.1 | Symbols: ATARP7, ARP7 | actin-related protein 7 | chr3:22474298-22476000 FORWARD LENGTH=363
AT5G07030.1	AT5G07030.1 | Symbols: | Eukaryotic aspartyl protease family protein | chr5:2183600-2185717 REVERSE LENGTH=455
AT1G43690.1	AT1G43690.1 | Symbols: | ubiquitin interaction motif-containing protein | chr1:16478519-16482589 FORWARD LENGTH=599
AT4G07410.2	AT4G07410.2 | Symbols: | Transducin family protein / WD-40 repeat family protein | chr4:4201465-4204576 REVERSE LENGTH=702;AT4G07410.1 | Symbols: | Transducin family protein / WD-40 repeat family protein | chr4:4201465-4205136 REVERSE LENGTH=815
AT1G71695.1	AT1G71695.1 | Symbols: | Peroxidase superfamily protein | chr1:26964359-26966557 FORWARD LENGTH=358
AT3G06010.1	AT3G06010.1 | Symbols: ATCHR12 | Homeotic gene regulator | chr3:1802435-1807284 REVERSE LENGTH=1102
AT2G43820.1	AT2G43820.1 | Symbols: GT, UGT74F2, ATSAGT1, SGT1, SAGT1 | UDP-glucosyltransferase 74F2 | chr2:18152279-18153715 FORWARD LENGTH=449
AT3G45140.1	AT3G45140.1 | Symbols: LOX2, ATLOX2 | lipoxygenase 2 | chr3:16525437-16529233 FORWARD LENGTH=896
AT3G01390.2	AT3G01390.2 | Symbols: VMA10, AVMA10 | vacuolar membrane ATPase 10 | chr3:150265-150922 REVERSE LENGTH=110;AT3G01390.1 | Symbols: VMA10, AVMA10 | vacuolar membrane ATPase 10 | chr3:150265-150922 REVERSE LENGTH=110
AT1G76150.1	AT1G76150.1 | Symbols: ECH2, ATECH2 | enoyl-CoA hydratase 2 | chr1:28575236-28577637 REVERSE LENGTH=309
AT3G03560.1	AT3G03560.1 | Symbols: | unknown protein; LOCATED IN: plasma membrane; EXPRESSED IN: 22 plant structures; EXPRESSED DURING: 13 growth stages; BEST Arabidopsis thaliana protein match is: unknown protein (TAIR:AT5G23490.1); Has 157 Blast hits to 146 protein
AT3G19190.1	AT3G19190.1 | Symbols: ATATG2, ATG2 | autophagy 2 | chr3:6639879-6648274 FORWARD LENGTH=1839
AT4G39710.2	AT4G39710.2 | Symbols: FKBP16-2 | FK506-binding protein 16-2 | chr4:18427447-18428325 REVERSE LENGTH=177;AT4G39710.1 | Symbols: FKBP16-2 | FK506-binding protein 16-2 | chr4:18427249-18428325 REVERSE LENGTH=217
AT3G18165.1	AT3G18165.1 | Symbols: MOS4 | modifier of snc1,4 | chr3:6223248-6225076 FORWARD LENGTH=253
AT1G59870.1	AT1G59870.1 | Symbols: PEN3, PDR8, ATPDR8, ABCG36, ATABCG36 | ABC-2 and Plant PDR ABC-type transporter family protein | chr1:22034661-22039844 FORWARD LENGTH=1469;AT1G15210.1 | Symbols: PDR7, ATPDR7 | pleiotropic drug resistance 7 | chr1:5231552-5236573 RE
AT5G23740.1	AT5G23740.1 | Symbols: RPS11-BETA | ribosomal protein S11-beta | chr5:8008251-8009330 REVERSE LENGTH=159
AT1G80460.2	AT1G80460.2 | Symbols: NHO1, GLI1 | Actin-like ATPase superfamily protein | chr1:30246960-30249055 REVERSE LENGTH=482;AT1G80460.1 | Symbols: NHO1, GLI1 | Actin-like ATPase superfamily protein | chr1:30246960-30249055 REVERSE LENGTH=522
AT4G35780.1	AT4G35780.1 | Symbols: | ACT-like protein tyrosine kinase family protein | chr4:16946729-16950405 REVERSE LENGTH=570;AT2G17700.1 | Symbols: | ACT-like protein tyrosine kinase family protein | chr2:7685778-7689278 REVERSE LENGTH=546
AT3G04480.1	AT3G04480.1 | Symbols: | endoribonucleases | chr3:1193988-1197320 REVERSE LENGTH=718
AT5G58290.1	AT5G58290.1 | Symbols: RPT3 | regulatory particle triple-A ATPase 3 | chr5:23569155-23571116 FORWARD LENGTH=408
AT4G19880.3	AT4G19880.3 | Symbols: | Glutathione S-transferase family protein | chr4:10784824-10786376 REVERSE LENGTH=313;AT4G19880.1 | Symbols: | Glutathione S-transferase family protein | chr4:10784691-10786376 REVERSE LENGTH=356;AT4G19880.2 | Symbols: | Glutathi
AT5G08470.1	AT5G08470.1 | Symbols: PEX1 | peroxisome 1 | chr5:2735925-2742731 FORWARD LENGTH=1130
AT2G35840.3	AT2G35840.3 | Symbols: | Sucrose-6F-phosphate phosphohydrolase family protein | chr2:15053952-15055776 FORWARD LENGTH=422;AT2G35840.2 | Symbols: | Sucrose-6F-phosphate phosphohydrolase family protein | chr2:15053952-15055776 FORWARD LENGTH=422;AT2G35840.
AT5G26770.3	AT5G26770.3 | Symbols: | unknown protein; FUNCTIONS IN: molecular_function unknown; INVOLVED IN: biological_process unknown; LOCATED IN: cellular_component unknown; EXPRESSED IN: 16 plant structures; EXPRESSED DURING: 8 growth stages; BEST Arabidopsis tha
AT3G23390.1	AT3G23390.1 | Symbols: | Zinc-binding ribosomal protein family protein | chr3:8375427-8376224 FORWARD LENGTH=105;AT4G14320.1 | Symbols: | Zinc-binding ribosomal protein family protein | chr4:8242684-8243805 REVERSE LENGTH=105;AT4G14320.2 | Symbols: | Zi
AT1G74270.1	AT1G74270.1 | Symbols: | Ribosomal protein L35Ae family protein | chr1:27928415-27929466 REVERSE LENGTH=112;AT1G07070.1 | Symbols: | Ribosomal protein L35Ae family protein | chr1:2168652-2169703 FORWARD LENGTH=112
ATCG00800.1	ATCG00800.1 | Symbols: | structural constituent of ribosome | chrC:82826-83482 REVERSE LENGTH=218
AT3G56150.2	AT3G56150.2 | Symbols: EIF3C | eukaryotic translation initiation factor 3C | chr3:20833790-20836820 REVERSE LENGTH=900;AT3G56150.1 | Symbols: EIF3C, ATEIF3C-1, EIF3C-1, ATTIF3C1, TIF3C1 | eukaryotic translation initiation factor 3C | chr3:20833790-20836820
AT4G29040.1	AT4G29040.1 | Symbols: RPT2a | regulatory particle AAA-ATPase 2A | chr4:14312369-14314386 FORWARD LENGTH=443;AT2G20140.1 | Symbols: | AAA-type ATPase family protein | chr2:8692736-8694837 FORWARD LENGTH=443
AT4G38920.1	AT4G38920.1 | Symbols: AVA-P3, ATVHA-C3, VHA-C3 | vacuolar-type H(+)-ATPase C3 | chr4:18147330-18148853 FORWARD LENGTH=164;AT4G34720.1 | Symbols: AVA-P1, VHA-C1, ATVHA-C1 | ATPase, F0/V0 complex, subunit C protein | chr4:16568223-16569165 REVERSE LENGTH=16
AT2G42790.1	AT2G42790.1 | Symbols: CSY3 | citrate synthase 3 | chr2:17803132-17805991 REVERSE LENGTH=509
AT4G29670.1	AT4G29670.1 | Symbols: ACHT2 | atypical CYS HIS rich thioredoxin 2 | chr4:14535772-14537108 REVERSE LENGTH=235;AT4G29670.2 | Symbols: ACHT2 | atypical CYS HIS rich thioredoxin 2 | chr4:14535983-14537108 REVERSE LENGTH=236
ATMG00510.1	ATMG00510.1 | Symbols: NAD7 | NADH dehydrogenase subunit 7 | chrM:132071-138153 FORWARD LENGTH=394
AT5G64050.1	AT5G64050.1 | Symbols: ATERS, OVA3, ERS | glutamate tRNA synthetase | chr5:25630196-25633099 REVERSE LENGTH=570
AT5G47030.1	AT5G47030.1 | Symbols: | ATPase, F1 complex, delta/epsilon subunit | chr5:19090384-19092034 FORWARD LENGTH=203
AT1G23440.1	AT1G23440.1 | Symbols: | Peptidase C15, pyroglutamyl peptidase I-like | chr1:8321940-8324019 FORWARD LENGTH=217
AT4G16430.1	AT4G16430.1 | Symbols: | basic helix-loop-helix (bHLH) DNA-binding superfamily protein | chr4:9267599-9269002 FORWARD LENGTH=467
AT3G54670.1	AT3G54670.1 | Symbols: TTN8, SMC1, ATSMC1 | Structural maintenance of chromosomes (SMC) family protein | chr3:20235818-20243701 FORWARD LENGTH=1238;AT3G54670.3 | Symbols: TTN8 | Structural maintenance of chromosomes (SMC) family protein | chr3:20235818-202
AT2G35370.1	AT2G35370.1 | Symbols: GDCH | glycine decarboxylase complex H | chr2:14891239-14892050 FORWARD LENGTH=165
AT1G50500.1	AT1G50500.1 | Symbols: HIT1, ATVPS53, VPS53 | Membrane trafficking VPS53 family protein | chr1:18708217-18715597 REVERSE LENGTH=828;AT1G50500.2 | Symbols: HIT1 | Membrane trafficking VPS53 family protein | chr1:18708217-18715597 REVERSE LENGTH=847
AT1G70850.3	AT1G70850.3 | Symbols: MLP34 | MLP-like protein 34 | chr1:26715429-26716744 REVERSE LENGTH=316;AT1G70850.1 | Symbols: MLP34 | MLP-like protein 34 | chr1:26715429-26716744 REVERSE LENGTH=316;AT1G70890.1 | Symbols: MLP43 | MLP-like protein 43 | chr1:26725912
AT3G10410.1	AT3G10410.1 | Symbols: SCPL49, CPY | SERINE CARBOXYPEPTIDASE-LIKE 49 | chr3:3235518-3238063 REVERSE LENGTH=516
AT2G35940.3	AT2G35940.3 | Symbols: BLH1 | BEL1-like homeodomain 1 | chr2:15089171-15091699 REVERSE LENGTH=680;AT2G35940.2 | Symbols: BLH1 | BEL1-like homeodomain 1 | chr2:15089171-15091699 REVERSE LENGTH=680;AT2G35940.1 | Symbols: BLH1, EDA29 | BEL1-like homeodomain 1
AT3G13920.1	AT3G13920.1 | Symbols: EIF4A1, RH4, TIF4A1 | eukaryotic translation initiation factor 4A1 | chr3:4592635-4594128 REVERSE LENGTH=412;AT3G13920.3 | Symbols: EIF4A1, RH4, TIF4A1 | eukaryotic translation initiation factor 4A1 | chr3:4592635-4594094 REVERSE LEN
AT3G14210.1	AT3G14210.1 | Symbols: ESM1 | epithiospecifier modifier 1 | chr3:4729886-4731562 FORWARD LENGTH=392
AT1G48830.2	AT1G48830.2 | Symbols: | Ribosomal protein S7e family protein | chr1:18059854-18060935 REVERSE LENGTH=191;AT1G48830.1 | Symbols: | Ribosomal protein S7e family protein | chr1:18059854-18060935 REVERSE LENGTH=191
AT1G70580.4	AT1G70580.4 | Symbols: AOAT2, GGT2 | alanine-2-oxoglutarate aminotransferase 2 | chr1:26613222-26615845 FORWARD LENGTH=481;AT1G70580.3 | Symbols: AOAT2, GGT2 | alanine-2-oxoglutarate aminotransferase 2 | chr1:26613222-26615845 FORWARD LENGTH=481;AT1G70580.
AT5G42980.1	AT5G42980.1 | Symbols: ATTRX3, ATH3, ATTRXH3, TRXH3, TRX3 | thioredoxin 3 | chr5:17242772-17243718 FORWARD LENGTH=118
AT5G65720.2	AT5G65720.2 | Symbols: ATNIFS1, NIFS1, NFS1, ATNFS1 | nitrogen fixation S (NIFS)-like 1 | chr5:26296733-26297710 FORWARD LENGTH=325;AT5G65720.1 | Symbols: ATNIFS1, NIFS1, NFS1, ATNFS1 | nitrogen fixation S (NIFS)-like 1 | chr5:26296349-26297710 FORWARD LEN
AT5G59613.2	AT5G59613.2 | Symbols: | unknown protein; FUNCTIONS IN: molecular_function unknown; INVOLVED IN: biological_process unknown; LOCATED IN: mitochondrial respiratory chain complex III; BEST Arabidopsis thaliana protein match is: unknown protein (TAIR:AT3G464
AT1G22920.2	AT1G22920.2 | Symbols: CSN5A, JAB1, AJH1 | COP9 signalosome 5A | chr1:8109998-8111895 REVERSE LENGTH=351;AT1G22920.1 | Symbols: CSN5A, JAB1, AJH1 | COP9 signalosome 5A | chr1:8109882-8111895 REVERSE LENGTH=357
AT4G24970.1	AT4G24970.1 | Symbols: | Histidine kinase-, DNA gyrase B-, and HSP90-like ATPase family protein | chr4:12831125-12835449 FORWARD LENGTH=707
AT5G20280.1	AT5G20280.1 | Symbols: ATSPS1F, SPS1F | sucrose phosphate synthase 1F | chr5:6844994-6849997 REVERSE LENGTH=1043
AT5G12370.3	AT5G12370.3 | Symbols: SEC10 | exocyst complex component sec10 | chr5:4003002-4008445 REVERSE LENGTH=820;AT5G12370.2 | Symbols: SEC10 | exocyst complex component sec10 | chr5:4003002-4008445 REVERSE LENGTH=825;AT5G12370.1 | Symbols: SEC10 | exocyst complex
AT2G32260.1	AT2G32260.1 | Symbols: ATCCT1, CCT1 | phosphorylcholine cytidylyltransferase | chr2:13697645-13700241 FORWARD LENGTH=332
AT4G30580.1	AT4G30580.1 | Symbols: ATS2, EMB1995, LPAT1 | Phospholipid/glycerol acyltransferase family protein | chr4:14932515-14934489 REVERSE LENGTH=356
AT5G26360.1	AT5G26360.1 | Symbols: | TCP-1/cpn60 chaperonin family protein | chr5:9255561-9258891 REVERSE LENGTH=555
AT5G58430.1	AT5G58430.1 | Symbols: ATEXO70B1, EXO70B1 | exocyst subunit exo70 family protein B1 | chr5:23621460-23623334 REVERSE LENGTH=624
ATCG00820.1	ATCG00820.1 | Symbols: RPS19 | ribosomal protein S19 | chrC:84005-84283 REVERSE LENGTH=92
AT1G70660.1	AT1G70660.1 | Symbols: MMZ2, UEV1B | MMS ZWEI homologue 2 | chr1:26640755-26641949 FORWARD LENGTH=159;AT1G70650.2 | Symbols: | Ran BP2/NZF zinc finger-like superfamily protein | chr1:26638158-26641949 FORWARD LENGTH=595
AT1G72910.1	AT1G72910.1 | Symbols: | Toll-Interleukin-Resistance (TIR) domain-containing protein | chr1:27435634-27436887 FORWARD LENGTH=380;AT1G72930.1 | Symbols: TIR | toll/interleukin-1 receptor-like | chr1:27439476-27440147 FORWARD LENGTH=176;AT1G72930.2 | Symbol
AT5G48930.1	AT5G48930.1 | Symbols: HCT | hydroxycinnamoyl-CoA shikimate/quinate hydroxycinnamoyl transferase | chr5:19836654-19838092 REVERSE LENGTH=433
AT1G11330.2	AT1G11330.2 | Symbols: | S-locus lectin protein kinase family protein | chr1:3810372-3813416 FORWARD LENGTH=842;AT1G11330.1 | Symbols: | S-locus lectin protein kinase family protein | chr1:3810372-3813416 FORWARD LENGTH=840
AT1G36160.2	AT1G36160.2 | Symbols: ACC1 | acetyl-CoA carboxylase 1 | chr1:13534196-13543773 FORWARD LENGTH=2254;AT1G36160.1 | Symbols: ACC1, AT-ACC1, EMB22, GK, PAS3 | acetyl-CoA carboxylase 1 | chr1:13534196-13543773 FORWARD LENGTH=2254
AT4G30530.1	AT4G30530.1 | Symbols: | Class I glutamine amidotransferase-like superfamily protein | chr4:14920605-14922286 FORWARD LENGTH=250
AT1G12230.1	AT1G12230.1 | Symbols: | Aldolase superfamily protein | chr1:4148050-4150708 FORWARD LENGTH=405;AT1G12230.2 | Symbols: | Aldolase superfamily protein | chr1:4148050-4150708 FORWARD LENGTH=427
AT3G26070.1	AT3G26070.1 | Symbols: | Plastid-lipid associated protein PAP / fibrillin family protein | chr3:9526904-9528199 FORWARD LENGTH=242
AT5G10980.1	AT5G10980.1 | Symbols: | Histone superfamily protein | chr5:3472591-3473349 REVERSE LENGTH=136;AT4G40040.2 | Symbols: | Histone superfamily protein | chr4:18557539-18558236 REVERSE LENGTH=136;AT4G40040.1 | Symbols: | Histone superfamily protein | chr4:1
AT4G32200.1	AT4G32200.1 | Symbols: ASY2 | DNA-binding HORMA family protein | chr4:15548840-15554962 FORWARD LENGTH=1399
AT5G19690.1	AT5G19690.1 | Symbols: STT3A | staurosporin and temperature sensitive 3-like A | chr5:6652649-6658214 FORWARD LENGTH=779
AT3G08740.1	AT3G08740.1 | Symbols: | elongation factor P (EF-P) family protein | chr3:2654788-2656154 REVERSE LENGTH=236
AT2G23670.1	AT2G23670.1 | Symbols: YCF37 | homolog of Synechocystis YCF37 | chr2:10063307-10063810 REVERSE LENGTH=167
AT1G79730.1	AT1G79730.1 | Symbols: ELF7 | hydroxyproline-rich glycoprotein family protein | chr1:30000743-30003969 REVERSE LENGTH=589
AT1G12050.1	AT1G12050.1 | Symbols: | fumarylacetoacetase, putative | chr1:4072904-4075856 FORWARD LENGTH=421
AT2G42210.4	AT2G42210.4 | Symbols: ATOEP16-3, OEP16-3 | Mitochondrial import inner membrane translocase subunit Tim17/Tim22/Tim23 family protein | chr2:17590642-17591591 FORWARD LENGTH=159;AT2G42210.3 | Symbols: ATOEP16-3, OEP16-3 | Mitochondrial import inner membrane
AT4G25450.3	AT4G25450.3 | Symbols: ATNAP8, NAP8 | non-intrinsic ABC protein 8 | chr4:13009845-13013229 REVERSE LENGTH=545;AT4G25450.2 | Symbols: ATNAP8, NAP8 | non-intrinsic ABC protein 8 | chr4:13010367-13013912 REVERSE LENGTH=618;AT4G25450.1 | Symbols: ATNAP8, NAP8
AT5G18580.1	AT5G18580.1 | Symbols: FASS, TON2, EMB40, FS1, GDO, FASS 2 | tonneau 2 (TON2) | chr5:6175154-6178214 FORWARD LENGTH=480
AT1G09620.1	AT1G09620.1 | Symbols: | ATP binding;leucine-tRNA ligases;aminoacyl-tRNA ligases;nucleotide binding;ATP binding;aminoacyl-tRNA ligases | chr1:3113077-3116455 REVERSE LENGTH=1091
AT3G05130.1	AT3G05130.1 | Symbols: | BEST Arabidopsis thaliana protein match is: Prefoldin chaperone subunit family protein (TAIR:AT5G27330.1); Has 171032 Blast hits to 82560 proteins in 3364 species: Archae - 2835; Bacteria - 33550; Metazoa - 71995; Fungi - 13365; P
AT4G34135.2	AT4G34135.2 | Symbols: UGT73B2 | UDP-glucosyltransferase 73B2 | chr4:16346009-16347016 REVERSE LENGTH=335;AT4G34135.1 | Symbols: UGT73B2 | UDP-glucosyltransferase 73B2 | chr4:16345476-16347016 REVERSE LENGTH=483
AT4G01370.1	AT4G01370.1 | Symbols: ATMPK4, MPK4 | MAP kinase 4 | chr4:567219-568889 FORWARD LENGTH=376
AT2G24180.1	AT2G24180.1 | Symbols: CYP71B6 | cytochrome p450 71b6 | chr2:10281890-10283589 FORWARD LENGTH=503
AT1G59910.1	AT1G59910.1 | Symbols: | Actin-binding FH2 (formin homology 2) family protein | chr1:22054167-22057052 REVERSE LENGTH=929
AT1G13450.1	AT1G13450.1 | Symbols: GT-1 | Homeodomain-like superfamily protein | chr1:4612999-4615115 REVERSE LENGTH=406;AT1G13450.2 | Symbols: GT-1 | Homeodomain-like superfamily protein | chr1:4612999-4615115 REVERSE LENGTH=361;AT1G13450.3 | Symbols: GT-1 | Homeodom
AT5G58070.1	AT5G58070.1 | Symbols: ATTIL, TIL | temperature-induced lipocalin | chr5:23500512-23501156 REVERSE LENGTH=186
AT5G40950.1	AT5G40950.1 | Symbols: RPL27 | ribosomal protein large subunit 27 | chr5:16410866-16411845 FORWARD LENGTH=198
AT1G51805.2	AT1G51805.2 | Symbols: | Leucine-rich repeat protein kinase family protein | chr1:19221187-19225590 REVERSE LENGTH=860;AT1G51805.1 | Symbols: | Leucine-rich repeat protein kinase family protein | chr1:19221187-19225590 REVERSE LENGTH=884;AT1G51820.1 | Sy
AT4G35985.1	AT4G35985.1 | Symbols: | Senescence/dehydration-associated protein-related | chr4:17032268-17033862 REVERSE LENGTH=448
AT5G08740.1	AT5G08740.1 | Symbols: NDC1 | NAD(P)H dehydrogenase C1 | chr5:2848752-2851323 REVERSE LENGTH=519
AT5G53490.2	AT5G53490.2 | Symbols: | Tetratricopeptide repeat (TPR)-like superfamily protein | chr5:21723488-21724621 REVERSE LENGTH=235;AT5G53490.1 | Symbols: | Tetratricopeptide repeat (TPR)-like superfamily protein | chr5:21723488-21724621 REVERSE LENGTH=236;AT5G
AT4G15415.1	AT4G15415.1 | Symbols: ATB GAMMA | Protein phosphatase 2A regulatory B subunit family protein | chr4:8817707-8819349 FORWARD LENGTH=522;AT4G15415.2 | Symbols: ATB GAMMA | Protein phosphatase 2A regulatory B subunit family protein | chr4:8817707-8819349 F
AT5G61280.1	AT5G61280.1 | Symbols: | Remorin family protein | chr5:24643625-24644910 REVERSE LENGTH=263
AT1G62020.1	AT1G62020.1 | Symbols: | Coatomer, alpha subunit | chr1:22919814-22923728 FORWARD LENGTH=1216
AT5G49460.1	AT5G49460.1 | Symbols: ACLB-2 | ATP citrate lyase subunit B 2 | chr5:20055048-20058195 FORWARD LENGTH=608
AT5G14270.1	AT5G14270.1 | Symbols: ATBET9, BET9 | bromodomain and extraterminal domain protein 9 | chr5:4605173-4608517 FORWARD LENGTH=688;AT5G14270.2 | Symbols: BET9 | bromodomain and extraterminal domain protein 9 | chr5:4605173-4608517 FORWARD LENGTH=689
AT4G08850.2	AT4G08850.2 | Symbols: | Leucine-rich repeat receptor-like protein kinase family protein | chr4:5637467-5640496 REVERSE LENGTH=1009;AT4G08850.1 | Symbols: | Leucine-rich repeat receptor-like protein kinase family protein | chr4:5636693-5640496 REVERSE LE
AT5G61790.1	AT5G61790.1 | Symbols: CNX1, ATCNX1 | calnexin 1 | chr5:24827394-24829642 REVERSE LENGTH=530
AT2G29560.1	AT2G29560.1 | Symbols: ENOC | cytosolic enolase | chr2:12646635-12649694 FORWARD LENGTH=475
AT3G55330.1	AT3G55330.1 | Symbols: PPL1 | PsbP-like protein 1 | chr3:20514031-20515275 REVERSE LENGTH=230
AT3G24430.1	AT3G24430.1 | Symbols: HCF101 | ATP binding | chr3:8868731-8872154 REVERSE LENGTH=532
AT1G80410.1	AT1G80410.1 | Symbols: EMB2753 | tetratricopeptide repeat (TPR)-containing protein | chr1:30227963-30234832 REVERSE LENGTH=897;AT1G80410.2 | Symbols: EMB2753 | tetratricopeptide repeat (TPR)-containing protein | chr1:30227779-30234832 REVERSE LENGTH=911
AT4G35230.1	AT4G35230.1 | Symbols: BSK1 | BR-signaling kinase 1 | chr4:16755325-16758041 REVERSE LENGTH=512
AT5G58450.1	AT5G58450.1 | Symbols: | Tetratricopeptide repeat (TPR)-like superfamily protein | chr5:23626826-23632071 FORWARD LENGTH=1065
AT5G61140.1	AT5G61140.1 | Symbols: | U5 small nuclear ribonucleoprotein helicase | chr5:24589999-24603311 FORWARD LENGTH=2146;AT5G61140.2 | Symbols: | U5 small nuclear ribonucleoprotein helicase | chr5:24589999-24603311 FORWARD LENGTH=2157
AT1G30470.3	AT1G30470.3 | Symbols: | SIT4 phosphatase-associated family protein | chr1:10779435-10786415 FORWARD LENGTH=764;AT1G30470.1 | Symbols: | SIT4 phosphatase-associated family protein | chr1:10779423-10786415 FORWARD LENGTH=811;AT1G30470.2 | Symbols: | SIT4
AT2G47710.1	AT2G47710.1 | Symbols: | Adenine nucleotide alpha hydrolases-like superfamily protein | chr2:19555045-19555956 REVERSE LENGTH=162
AT2G32080.2	AT2G32080.2 | Symbols: PUR ALPHA-1 | purin-rich alpha 1 | chr2:13642716-13644036 REVERSE LENGTH=295;AT2G32080.1 | Symbols: PUR ALPHA-1 | purin-rich alpha 1 | chr2:13642716-13644036 REVERSE LENGTH=296
AT2G39770.1	AT2G39770.1 | Symbols: CYT1, VTC1, SOZ1, EMB101, GMP1 | Glucose-1-phosphate adenylyltransferase family protein | chr2:16589401-16590741 FORWARD LENGTH=361;AT2G39770.2 | Symbols: CYT1 | Glucose-1-phosphate adenylyltransferase family protein | chr2:16589401-
ATCG00730.1	ATCG00730.1 | Symbols: PETD | photosynthetic electron transfer D | chrC:76481-77672 FORWARD LENGTH=160
AT2G40930.1	AT2G40930.1 | Symbols: UBP5, ATUBP5, PDE323 | ubiquitin-specific protease 5 | chr2:17076714-17082192 REVERSE LENGTH=924
AT1G53750.1	AT1G53750.1 | Symbols: RPT1A | regulatory particle triple-A 1A | chr1:20065921-20068324 REVERSE LENGTH=426
AT3G50700.1	AT3G50700.1 | Symbols: AtIDD2, IDD2 | indeterminate(ID)-domain 2 | chr3:18840945-18842829 FORWARD LENGTH=452;AT3G13810.3 | Symbols: IDD11 | indeterminate(ID)-domain 11 | chr3:4544998-4547300 FORWARD LENGTH=500;AT5G03150.1 | Symbols: JKD | C2H2-like zinc fi
AT3G15355.1	AT3G15355.1 | Symbols: UBC25, PFU1 | ubiquitin-conjugating enzyme 25 | chr3:5183858-5186669 FORWARD LENGTH=609
AT2G45630.2	AT2G45630.2 | Symbols: | D-isomer specific 2-hydroxyacid dehydrogenase family protein | chr2:18796000-18797089 FORWARD LENGTH=338
AT2G45060.1	AT2G45060.1 | Symbols: | Uncharacterised conserved protein UCP022280 | chr2:18584674-18586688 REVERSE LENGTH=272
AT2G21370.2	AT2G21370.2 | Symbols: XK-1, XK1 | xylulose kinase-1 | chr2:9137582-9139573 REVERSE LENGTH=385;AT2G21370.1 | Symbols: XK-1, XK1 | xylulose kinase-1 | chr2:9137582-9140050 REVERSE LENGTH=478
AT1G32550.1	AT1G32550.1 | Symbols: FdC1 | 2Fe-2S ferredoxin-like superfamily protein | chr1:11771969-11774117 REVERSE LENGTH=181;AT1G32550.2 | Symbols: FdC1 | 2Fe-2S ferredoxin-like superfamily protein | chr1:11771969-11774117 REVERSE LENGTH=194
AT2G20580.1	AT2G20580.1 | Symbols: RPN1A, ATRPN1A | 26S proteasome regulatory subunit S2 1A | chr2:8859211-8864699 FORWARD LENGTH=891;AT4G28470.1 | Symbols: RPN1B, ATRPN1B | 26S proteasome regulatory subunit S2 1B | chr4:14067082-14072357 REVERSE LENGTH=891
AT3G27380.1	AT3G27380.1 | Symbols: SDH2-1 | succinate dehydrogenase 2-1 | chr3:10131209-10132673 REVERSE LENGTH=279;AT3G27380.2 | Symbols: SDH2-1 | succinate dehydrogenase 2-1 | chr3:10131209-10132673 REVERSE LENGTH=279;AT5G40650.1 | Symbols: SDH2-2 | succinate dehydr
AT5G27770.1	AT5G27770.1 | Symbols: | Ribosomal L22e protein family | chr5:9836166-9837113 FORWARD LENGTH=124
AT1G52510.1	AT1G52510.1 | Symbols: | alpha/beta-Hydrolases superfamily protein | chr1:19563039-19565260 REVERSE LENGTH=380;AT1G52510.2 | Symbols: | alpha/beta-Hydrolases superfamily protein | chr1:19563039-19564922 REVERSE LENGTH=288
AT3G13860.1	AT3G13860.1 | Symbols: HSP60-3A | heat shock protein 60-3A | chr3:4561704-4565133 REVERSE LENGTH=572
AT3G57090.1	AT3G57090.1 | Symbols: BIGYIN, FIS1A | Tetratricopeptide repeat (TPR)-like superfamily protein | chr3:21128627-21129981 FORWARD LENGTH=170
AT3G13750.1	AT3G13750.1 | Symbols: BGAL1 | beta galactosidase 1 | chr3:4511192-4515756 FORWARD LENGTH=847
AT4G16510.1	AT4G16510.1 | Symbols: | YbaK/aminoacyl-tRNA synthetase-associated domain | chr4:9302816-9304869 FORWARD LENGTH=232
AT2G38750.1	AT2G38750.1 | Symbols: ANNAT4 | annexin 4 | chr2:16196582-16198431 REVERSE LENGTH=319
AT1G10360.1	AT1G10360.1 | Symbols: ATGSTU18, GST29, GSTU18 | glutathione S-transferase TAU 18 | chr1:3395738-3396806 REVERSE LENGTH=227
AT4G20260.3	AT4G20260.3 | Symbols: ATPCAP1, PCAP1 | plasma-membrane associated cation-binding protein 1 | chr4:10941593-10943227 FORWARD LENGTH=225;AT4G20260.2 | Symbols: ATPCAP1, PCAP1 | plasma-membrane associated cation-binding protein 1 | chr4:10941593-10943227 FOR
AT3G15190.1	AT3G15190.1 | Symbols: | chloroplast 30S ribosomal protein S20, putative | chr3:5116216-5117412 FORWARD LENGTH=202
AT1G77470.1	AT1G77470.1 | Symbols: RFC3, RFC5 | replication factor C subunit 3 | chr1:29112194-29114323 REVERSE LENGTH=369
AT3G63170.1	AT3G63170.1 | Symbols: | Chalcone-flavanone isomerase family protein | chr3:23334675-23335993 FORWARD LENGTH=279
AT1G01960.1	AT1G01960.1 | Symbols: EDA10 | SEC7-like guanine nucleotide exchange family protein | chr1:330830-337582 REVERSE LENGTH=1750
AT5G66760.1	AT5G66760.1 | Symbols: SDH1-1 | succinate dehydrogenase 1-1 | chr5:26653776-26657224 FORWARD LENGTH=634;AT2G18450.1 | Symbols: SDH1-2 | succinate dehydrogenase 1-2 | chr2:7997510-8000801 REVERSE LENGTH=632
AT1G64790.1	AT1G64790.1 | Symbols: ILA | ILITYHIA | chr1:24065232-24081908 REVERSE LENGTH=2610;AT1G64790.2 | Symbols: ILA | ILITYHIA | chr1:24065232-24083403 REVERSE LENGTH=2696
AT1G27390.1	AT1G27390.1 | Symbols: TOM20-2 | translocase outer membrane 20-2 | chr1:9513469-9514912 REVERSE LENGTH=210
AT3G10920.2	AT3G10920.2 | Symbols: MSD1 | manganese superoxide dismutase 1 | chr3:3418015-3419581 FORWARD LENGTH=230;AT3G10920.1 | Symbols: MSD1, MEE33, ATMSD1 | manganese superoxide dismutase 1 | chr3:3418015-3419581 FORWARD LENGTH=231
AT5G44700.1	AT5G44700.1 | Symbols: EDA23, GSO2 | Leucine-rich repeat transmembrane protein kinase | chr5:18033049-18036894 REVERSE LENGTH=1252
AT3G57560.1	AT3G57560.1 | Symbols: NAGK | N-acetyl-l-glutamate kinase | chr3:21311164-21312207 REVERSE LENGTH=347
AT3G07680.1	AT3G07680.1 | Symbols: | emp24/gp25L/p24 family/GOLD family protein | chr3:2455627-2456652 FORWARD LENGTH=208
AT1G02780.1	AT1G02780.1 | Symbols: emb2386 | Ribosomal protein L19e family protein | chr1:608120-609391 REVERSE LENGTH=214
AT3G10380.1	AT3G10380.1 | Symbols: SEC8, ATSEC8 | subunit of exocyst complex 8 | chr3:3219922-3228356 REVERSE LENGTH=1053
AT3G44100.1	AT3G44100.1 | Symbols: | MD-2-related lipid recognition domain-containing protein | chr3:15866162-15867273 REVERSE LENGTH=152
AT5G14590.1	AT5G14590.1 | Symbols: | Isocitrate/isopropylmalate dehydrogenase family protein | chr5:4703533-4706627 REVERSE LENGTH=485
AT1G69340.1	AT1G69340.1 | Symbols: | appr-1-p processing enzyme family protein | chr1:26066298-26069644 FORWARD LENGTH=562
AT2G40590.1	AT2G40590.1 | Symbols: | Ribosomal protein S26e family protein | chr2:16945215-16946345 REVERSE LENGTH=131;AT2G40510.1 | Symbols: | Ribosomal protein S26e family protein | chr2:16918506-16919623 FORWARD LENGTH=133
AT2G28190.1	AT2G28190.1 | Symbols: CSD2, CZSOD2 | copper/zinc superoxide dismutase 2 | chr2:12014548-12016303 FORWARD LENGTH=216
AT5G37830.1	AT5G37830.1 | Symbols: OXP1 | oxoprolinase 1 | chr5:15056635-15060525 REVERSE LENGTH=1266
AT3G02530.1	AT3G02530.1 | Symbols: | TCP-1/cpn60 chaperonin family protein | chr3:528806-532457 REVERSE LENGTH=535;AT5G16070.1 | Symbols: | TCP-1/cpn60 chaperonin family protein | chr5:5247549-5251050 REVERSE LENGTH=535
AT5G35170.2	AT5G35170.2 | Symbols: | adenylate kinase family protein | chr5:13419278-13423381 FORWARD LENGTH=580;AT5G35170.1 | Symbols: | adenylate kinase family protein | chr5:13419278-13423482 FORWARD LENGTH=588
AT5G03290.1	AT5G03290.1 | Symbols: IDH-V | isocitrate dehydrogenase V | chr5:794043-795939 FORWARD LENGTH=374
AT4G31700.1	AT4G31700.1 | Symbols: RPS6, RPS6A | ribosomal protein S6 | chr4:15346306-15347714 REVERSE LENGTH=250;AT4G31700.2 | Symbols: RPS6, RPS6A | ribosomal protein S6 | chr4:15346306-15347075 REVERSE LENGTH=188
AT5G17270.1	AT5G17270.1 | Symbols: | Protein prenylyltransferase superfamily protein | chr5:5679995-5685597 FORWARD LENGTH=899
AT3G25500.1	AT3G25500.1 | Symbols: AFH1, FH1, AHF1, ATFH1 | formin homology 1 | chr3:9251320-9254826 REVERSE LENGTH=1051
AT3G02730.1	AT3G02730.1 | Symbols: TRXF1, ATF1 | thioredoxin F-type 1 | chr3:588570-589591 REVERSE LENGTH=178
AT3G02360.2	AT3G02360.2 | Symbols: | 6-phosphogluconate dehydrogenase family protein | chr3:482498-483958 FORWARD LENGTH=486;AT3G02360.1 | Symbols: | 6-phosphogluconate dehydrogenase family protein | chr3:482498-483958 FORWARD LENGTH=486
AT5G07090.2	AT5G07090.2 | Symbols: | Ribosomal protein S4 (RPS4A) family protein | chr5:2202783-2203805 FORWARD LENGTH=244;AT2G17360.1 | Symbols: | Ribosomal protein S4 (RPS4A) family protein | chr2:7546598-7548138 FORWARD LENGTH=261;AT5G07090.1 | Symbols: | Riboso
AT5G45600.2	AT5G45600.2 | Symbols: GAS41 | YEATS family protein | chr5:18488059-18489666 FORWARD LENGTH=267;AT5G45600.1 | Symbols: GAS41, TAF14B | YEATS family protein | chr5:18488059-18489666 FORWARD LENGTH=268
AT3G62010.2	AT3G62010.2 | Symbols: | unknown protein; LOCATED IN: cellular_component unknown; EXPRESSED IN: 23 plant structures; EXPRESSED DURING: 15 growth stages. | chr3:22964945-22971149 FORWARD LENGTH=1251;AT3G62010.1 | Symbols: | unknown protein; LOCATED IN: ce
AT5G67500.1	AT5G67500.1 | Symbols: VDAC2, ATVDAC2 | voltage dependent anion channel 2 | chr5:26935223-26937123 FORWARD LENGTH=276;AT5G67500.2 | Symbols: VDAC2 | voltage dependent anion channel 2 | chr5:26935223-26937123 FORWARD LENGTH=303
AT5G57110.2	AT5G57110.2 | Symbols: ACA8, AT-ACA8 | autoinhibited Ca2+ -ATPase, isoform 8 | chr5:23109729-23116857 REVERSE LENGTH=1074;AT5G57110.1 | Symbols: ACA8, AT-ACA8 | autoinhibited Ca2+ -ATPase, isoform 8 | chr5:23109729-23116857 REVERSE LENGTH=1074
AT4G23850.1	AT4G23850.1 | Symbols: LACS4 | AMP-dependent synthetase and ligase family protein | chr4:12403720-12408263 REVERSE LENGTH=666
AT5G25980.3	AT5G25980.3 | Symbols: TGG2, BGLU37 | glucoside glucohydrolase 2 | chr5:9072730-9075143 FORWARD LENGTH=467;AT5G25980.1 | Symbols: TGG2, BGLU37 | glucoside glucohydrolase 2 | chr5:9072730-9075143 FORWARD LENGTH=467;AT5G25980.2 | Symbols: TGG2, BGLU37 | gluc
AT5G04850.1	AT5G04850.1 | Symbols: VPS60.2 | SNF7 family protein | chr5:1408246-1409806 REVERSE LENGTH=235;AT5G04850.2 | Symbols: VPS60.2 | SNF7 family protein | chr5:1408246-1409806 REVERSE LENGTH=272
AT3G08530.1	AT3G08530.1 | Symbols: | Clathrin, heavy chain | chr3:2587171-2595411 REVERSE LENGTH=1703
AT4G39980.1	AT4G39980.1 | Symbols: DHS1 | 3-deoxy-D-arabino-heptulosonate 7-phosphate synthase 1 | chr4:18539654-18541832 FORWARD LENGTH=525
AT1G43900.1	AT1G43900.1 | Symbols: | Protein phosphatase 2C family protein | chr1:16654045-16655810 FORWARD LENGTH=371
AT1G48210.2	AT1G48210.2 | Symbols: | Protein kinase superfamily protein | chr1:17799551-17801798 FORWARD LENGTH=363;AT1G48210.1 | Symbols: | Protein kinase superfamily protein | chr1:17799551-17801798 FORWARD LENGTH=363
AT5G25100.1	AT5G25100.1 | Symbols: | Endomembrane protein 70 protein family | chr5:8648374-8651015 REVERSE LENGTH=644;AT5G10840.1 | Symbols: | Endomembrane protein 70 protein family | chr5:3424910-3427797 REVERSE LENGTH=648;AT5G25100.2 | Symbols: | Endomembrane pro
AT4G38130.1	AT4G38130.1 | Symbols: HD1, ATHD1, HDA1, RPD3A, HDA19, ATHDA19 | histone deacetylase 1 | chr4:17896493-17899057 REVERSE LENGTH=501;AT4G38130.2 | Symbols: HD1, ATHD1, HDA1, RPD3A, HDA19 | histone deacetylase 1 | chr4:17896663-17899057 REVERSE LENGTH=469
AT3G43300.2	AT3G43300.2 | Symbols: ATMIN7 | HOPM interactor 7 | chr3:15234235-15245034 REVERSE LENGTH=1727;AT3G43300.1 | Symbols: ATMIN7, BEN1 | HOPM interactor 7 | chr3:15234235-15245034 REVERSE LENGTH=1758
AT3G12200.1	AT3G12200.1 | Symbols: AtNek7, Nek7 | NIMA-related kinase 7 | chr3:3887173-3890550 REVERSE LENGTH=571;AT3G12200.2 | Symbols: Nek7 | NIMA-related kinase 7 | chr3:3887173-3890550 REVERSE LENGTH=581
AT3G61820.1	AT3G61820.1 | Symbols: | Eukaryotic aspartyl protease family protein | chr3:22880074-22881525 REVERSE LENGTH=483
AT5G18660.1	AT5G18660.1 | Symbols: PCB2 | NAD(P)-binding Rossmann-fold superfamily protein | chr5:6220872-6222125 REVERSE LENGTH=417
AT4G31480.1	AT4G31480.1 | Symbols: | Coatomer, beta subunit | chr4:15264145-15267384 FORWARD LENGTH=948;AT4G31480.2 | Symbols: | Coatomer, beta subunit | chr4:15264145-15267384 FORWARD LENGTH=948;AT4G31490.1 | Symbols: | Coatomer, beta subunit | chr4:15269460-15272
AT2G31810.1	AT2G31810.1 | Symbols: | ACT domain-containing small subunit of acetolactate synthase protein | chr2:13524271-13528246 FORWARD LENGTH=491;AT2G31810.3 | Symbols: | ACT domain-containing small subunit of acetolactate synthase protein | chr2:13524271-135282
AT5G67385.1	AT5G67385.1 | Symbols: | Phototropic-responsive NPH3 family protein | chr5:26884754-26887083 FORWARD LENGTH=604
AT1G77590.1	AT1G77590.1 | Symbols: LACS9 | long chain acyl-CoA synthetase 9 | chr1:29148501-29151776 REVERSE LENGTH=691
AT1G07360.1	AT1G07360.1 | Symbols: | CCCH-type zinc fingerfamily protein with RNA-binding domain | chr1:2260562-2262795 REVERSE LENGTH=481;AT2G29580.1 | Symbols: | CCCH-type zinc fingerfamily protein with RNA-binding domain | chr2:12652011-12654158 FORWARD LENGTH=48
AT3G19950.1	AT3G19950.1 | Symbols: | RING/U-box superfamily protein | chr3:6942853-6943839 FORWARD LENGTH=328
AT5G41220.1	AT5G41220.1 | Symbols: ATGSTT3, GST10C, GSTT3 | glutathione S-transferase THETA 3 | chr5:16494560-16496969 REVERSE LENGTH=590;AT5G41210.1 | Symbols: ATGSTT1, GST10, GSTT1 | glutathione S-transferase THETA 1 | chr5:16492550-16493884 REVERSE LENGTH=245
AT1G78620.1	AT1G78620.1 | Symbols: | Protein of unknown function DUF92, transmembrane | chr1:29573862-29575758 REVERSE LENGTH=333;AT1G78620.2 | Symbols: | Protein of unknown function DUF92, transmembrane | chr1:29573862-29575758 REVERSE LENGTH=342
AT3G07770.1	AT3G07770.1 | Symbols: Hsp89.1, AtHsp90.6, AtHsp90-6 | HEAT SHOCK PROTEIN 89.1 | chr3:2479611-2483970 FORWARD LENGTH=799
AT2G36380.1	AT2G36380.1 | Symbols: PDR6, ATPDR6 | pleiotropic drug resistance 6 | chr2:15257583-15263627 FORWARD LENGTH=1453
AT5G43010.1	AT5G43010.1 | Symbols: RPT4A | regulatory particle triple-A ATPase 4A | chr5:17248563-17251014 REVERSE LENGTH=399
AT1G09940.1	AT1G09940.1 | Symbols: HEMA2 | Glutamyl-tRNA reductase family protein | chr1:3237224-3239262 REVERSE LENGTH=530;AT1G58290.1 | Symbols: HEMA1 | Glutamyl-tRNA reductase family protein | chr1:21624028-21626051 REVERSE LENGTH=543
AT4G23640.1	AT4G23640.1 | Symbols: TRH1, ATKT3, KUP4 | Potassium transporter family protein | chr4:12320476-12324291 REVERSE LENGTH=775
AT5G02890.1	AT5G02890.1 | Symbols: | HXXXD-type acyl-transferase family protein | chr5:670207-671454 REVERSE LENGTH=353
