# Supplementary material for: Salicylic acid modulates its catabolic enzymes via proteasomal degradation linked to SCF-associated proximity networks
Source: Nat Commun. 2026 Apr 20;17:5468. doi: 10.1038/s41467-026-72241-x (PMC13284210; doi:10.1038/s41467-026-72241-x)
Supplement: Supplementary file 6 — Supplementary Data 4 [file 41467_2026_72241_MOESM6_ESM.xlsx]

## Sheet: Readme
Supplementary data 5. Results of PANTHER GO term enrichment analyses for biological process
A	GO BP enrichment analysis of proteins found only in ASK1 1hpi mock
B	GO BP enrichment analysis of proteins found only in ASK1 24hpi mock
C	GO BP enrichment analysis of proteins found ony in ASK1 24hpi Pst
D	GO BP enrichment analysis of all proteins in ASK1 1hpi mock
E	GO BP enrichment analysis of all proteins in ASK1 1hpi Pst
F	GO BP enrichment analysis of all proteins in ASK1 24hpi mock
G	GO BP enrichment analysis of all proteins in ASK1 24hpi Pst
H	GO BP enrichment analysis of proteins found in all ASK1 proxitomes

## Sheet: A
Supplementary table 5A. Panther GO BP term enrichment analysis for proteins unique to ASK1 1hpi mock
bonferroni_correction	reference	upload_lists__input_list__organism	upload_lists__input_list__list_name	tool_release_date	data_version_release_date	annotation_type	correction	test_type	group__result__input_list__number_in_list	group__result__input_list__fold_enrichment	group__result__input_list__expected	group__result__input_list__pValue	group__result__input_list__mapped_id_list__mapped_id	group__result__input_list__list_name	group__result__input_list__plus_minus	group__result__number_in_reference	group__result__term__level	group__result__term__id	group__result__term__label
2773		Arabidopsis thaliana	upload_1	20240807	GO Ontology database DOI: 10.5281/zenodo.12173881 Released 2024-06-17	GO biological process complete	BONFERRONI	FISHER	7	46.5678	0.150318	1.3673e-07	AT1G32060	upload_1	+	14	0	GO:0019253	reductive pentose-phosphate cycle
													AT3G04790
													AT3G60750
													AT1G12900
													AT3G54050
													AT3G55800
													AT1G56190
									7	43.4633	0.161056	2.54019e-07	AT1G32060	upload_1	+	15	1	GO:0019685	photosynthesis, dark reaction
													AT3G04790
													AT3G60750
													AT1G12900
													AT3G54050
													AT3G55800
													AT1G56190
									31	14.7306	2.10446	1.20907e-23	AT3G01480	upload_1	+	196	2	GO:0015979	photosynthesis
													AT1G32060
													AT2G34430
													AT1G61520
													AT1G55480
													AT1G15980
													AT2G05070
													AT3G56650
													AT3G04790
													AT3G60750
													AT3G54050
													AT3G01500
													AT1G15820
													ATCG00680
													ATCG00020
													AT4G10340
													AT3G47470
													AT3G55800
													AT1G73060
													AT5G54270
													AT4G02530
													AT3G08940
													AT1G06680
													AT1G12900
													AT4G03280
													AT1G11750
													AT5G66570
													AT1G29930
													AT3G50820
													AT1G56190
													AT2G45770
									161	2.71105	59.3865	6.41889e-36	AT3G01480	upload_1	+	5531	3	GO:0044237	cellular metabolic process
													AT4G00240
													AT1G61520
													AT1G55480
													AT1G15980
													AT2G05070
													AT4G00400
													AT3G54050
													AT1G24180
													AT2G36530
													AT2G37220
													AT4G13430
													AT5G08570
													AT5G09660
													AT5G53540
													ATCG00500
													AT2G01140
													AT3G17820
													AT3G47470
													AT1G73060
													AT4G02530
													AT5G19220
													AT3G04120
													AT3G52960
													AT5G48760
													AT1G08360
													AT2G33435
													AT3G03710
													AT2G30200
													AT3G56120
													AT2G13360
													AT5G66570
													AT5G28060
													AT2G05990
													AT3G50820
													AT1G56190
													AT3G14600
													AT4G38740
													AT2G45770
													AT1G32060
													AT3G53460
													AT3G49120
													AT3G53580
													AT5G50850
													AT1G17220
													AT4G35090
													AT5G66120
													AT1G59900
													AT4G22570
													AT5G56670
													ATCG00680
													AT3G10490
													AT5G05680
													AT4G13930
													AT1G74970
													AT3G20050
													AT5G03300
													AT3G02080
													AT3G55800
													AT5G20720
													AT1G35680
													AT1G62640
													AT5G52640
													AT3G19480
													AT5G62790
													AT1G12900
													AT4G03280
													AT2G39990
													ATCG01120
													AT1G48350
													AT1G47420
													AT2G04842
													AT3G44890
													AT3G47520
													AT1G22940
													AT4G17560
													AT3G06050
													AT2G29960
													AT1G43620
													ATCG00430
													AT4G34200
													AT3G11630
													AT2G34430
													AT1G10370
													AT3G09200
													AT3G04790
													AT3G58610
													AT5G26000
													AT3G23750
													AT2G30870
													AT1G15820
													ATCG00020
													AT3G62030
													AT5G60600
													AT5G53460
													AT2G37270
													AT5G54270
													ATCG00780
													AT4G39080
													AT2G15620
													AT3G06580
													AT4G09800
													AT3G22890
													AT1G01090
													AT1G11750
													AT4G20340
													AT1G70600
													AT3G16420
													AT1G75330
													AT1G77510
													AT3G63410
													AT2G05830
													AT1G53240
													AT3G48110
													AT5G47910
													AT4G34620
													AT4G33010
													ATCG00770
													AT3G63490
													AT3G49680
													AT5G26742
													AT3G56650
													AT4G24830
													AT3G55440
													AT3G06350
													AT1G04270
													AT3G59760
													AT3G60750
													AT3G01500
													AT2G30695
													AT4G29840
													AT4G23100
													AT1G67280
													AT4G08390
													AT4G10340
													ATCG00480
													AT1G01790
													AT5G62640
													AT5G13420
													AT1G19570
													AT2G21410
													AT3G17880
													AT5G66720
													AT3G11940
													AT4G01100
													AT3G08940
													AT3G02560
													AT1G12780
													AT1G34430
													AT5G16130
													AT1G06680
													AT1G30230
													AT2G17420
													ATCG00470
													AT1G29930
													AT5G11530
													AT4G29060
													AT4G37910
													AT1G75350
													AT3G11830
													AT1G74260
									184	2.02828	90.7172	7.304e-26	AT3G01480	upload_1	+	8449	4	GO:0008152	metabolic process
													AT4G00240
													AT1G61520
													AT1G55480
													AT1G15980
													AT2G05070
													AT4G00400
													AT3G54050
													AT1G24180
													AT2G36530
													AT2G37220
													AT4G13430
													AT4G37000
													AT5G08570
													AT1G53850
													AT5G09660
													AT5G53540
													ATCG00500
													AT2G01140
													AT3G17820
													AT3G47470
													AT5G55160
													AT1G73060
													AT4G02530
													AT5G19220
													AT3G04120
													AT3G05210
													AT3G52960
													AT5G48760
													AT1G08360
													AT2G33435
													AT3G03710
													AT2G30200
													AT3G56120
													AT2G13360
													AT5G66570
													AT5G28060
													AT2G05990
													AT3G50820
													AT1G56190
													AT3G14600
													AT4G38740
													AT2G45770
													AT1G32060
													AT3G53460
													AT3G49120
													AT3G53580
													AT5G50850
													AT1G17220
													AT4G35090
													AT5G66120
													AT1G59900
													AT4G22570
													AT5G56670
													ATCG00680
													AT2G24200
													AT3G10490
													AT5G05680
													AT4G13930
													AT1G74970
													AT3G20050
													AT1G77440
													AT5G03300
													AT3G02080
													AT1G02560
													AT3G55800
													AT5G20720
													AT1G35680
													AT1G62640
													AT5G52640
													AT3G19480
													AT5G62790
													AT1G12900
													AT4G03280
													AT1G16300
													AT3G61415
													AT2G39990
													ATCG01120
													AT1G48350
													AT5G13630
													AT1G47420
													AT2G04842
													AT3G44890
													AT3G47520
													AT1G45000
													AT1G22940
													AT4G17560
													AT3G06050
													AT2G29960
													AT1G43620
													ATCG00430
													AT4G34200
													AT3G11630
													AT2G34430
													AT1G10370
													AT3G09200
													AT3G04790
													AT3G58610
													AT5G26000
													AT3G23750
													AT2G30870
													AT1G15820
													ATCG00020
													AT3G62030
													AT5G60600
													AT5G53460
													AT2G37270
													AT5G54270
													ATCG00780
													AT3G05530
													AT4G18480
													AT4G39080
													AT2G15620
													AT3G06580
													AT4G09800
													AT3G22890
													AT1G01090
													AT1G11750
													AT4G20340
													AT1G70600
													AT3G16420
													ATCG00490
													AT1G75330
													AT1G77510
													AT3G63410
													AT2G05830
													AT1G53240
													AT1G47128
													AT3G48110
													AT5G47910
													AT4G34620
													AT4G33010
													ATCG00770
													AT3G63490
													AT3G49680
													AT5G26742
													AT3G56650
													AT4G24830
													AT3G55440
													AT3G06350
													AT1G04270
													AT3G59760
													AT3G60750
													AT3G01500
													AT1G55860
													AT5G63570
													AT2G30695
													AT4G29840
													AT4G23100
													AT1G67280
													AT1G12410
													AT4G08390
													AT2G40490
													AT4G10340
													ATCG00480
													AT1G01790
													AT5G62640
													AT5G13420
													AT1G19570
													AT2G21410
													AT3G17880
													AT5G66720
													AT3G11940
													AT4G01100
													AT3G56940
													AT3G08940
													AT3G02560
													AT1G12780
													AT1G34430
													AT5G16130
													AT1G06680
													AT1G30230
													AT2G17420
													ATCG00470
													AT1G29930
													AT5G11530
													AT3G46510
													AT4G29060
													AT1G45201
													AT4G37910
													AT1G75350
													AT3G11830
													AT3G10740
													AT1G74260
									202	1.73732	116.271	1.23376e-20	AT3G01480	upload_1	+	10829	4	GO:0009987	cellular process
													AT4G00240
													AT1G55480
													AT2G05070
													AT1G24180
													AT2G37220
													AT4G13430
													AT5G53540
													ATCG00500
													AT2G01140
													AT3G17820
													AT3G47470
													AT5G59880
													AT4G35100
													AT4G02530
													AT3G52960
													AT5G48760
													AT1G61250
													AT1G08360
													AT2G33435
													AT2G13360
													AT2G05990
													AT4G38740
													AT2G45770
													AT3G53460
													AT3G53580
													AT5G50850
													AT3G16630
													AT5G05680
													AT5G20720
													AT1G11890
													AT1G02280
													AT3G19480
													AT4G03280
													AT2G39990
													ATCG01120
													AT1G48350
													AT3G44890
													AT4G17560
													AT3G06050
													AT2G29960
													AT3G11630
													AT2G34430
													AT1G10370
													AT3G09200
													AT2G48160
													AT3G04790
													AT3G58610
													AT5G26000
													AT3G23750
													AT2G30870
													AT4G25340
													AT1G15820
													AT5G53460
													AT2G37270
													AT1G48620
													ATCG00780
													AT4G39080
													AT4G09800
													AT3G02260
													AT3G22890
													AT1G01090
													AT4G20340
													AT1G70600
													AT4G09000
													AT3G19930
													AT3G16420
													AT3G63410
													AT3G48110
													AT5G47910
													AT4G34620
													ATCG00770
													AT3G49680
													AT3G56650
													AT4G24830
													AT3G55440
													AT1G04270
													AT3G01500
													AT4G29840
													AT1G12410
													AT4G08390
													AT4G10340
													AT1G01790
													AT5G62640
													AT1G50360
													AT3G17880
													AT1G73200
													AT3G08940
													AT2G30060
													AT1G12780
													AT1G34430
													AT2G06530
													AT1G06680
													AT2G17420
													AT4G28520
													AT1G49240
													AT5G11530
													AT3G46510
													AT4G29060
													AT4G37910
													AT1G61520
													AT1G15980
													AT4G00400
													AT1G11260
													AT3G54050
													AT5G18940
													AT2G36530
													AT5G08570
													AT5G09660
													AT4G35860
													AT1G73060
													AT5G19220
													AT3G04120
													AT3G05210
													AT3G03710
													AT2G30200
													AT3G56120
													AT5G66570
													AT5G28060
													AT5G13490
													AT3G50820
													AT1G56190
													AT3G14600
													AT1G32060
													AT3G49120
													AT1G17220
													AT4G35090
													AT5G66120
													AT1G59900
													AT4G22570
													AT5G56670
													ATCG00680
													AT3G10490
													AT4G13930
													AT1G74970
													AT3G20050
													AT5G03300
													AT1G09630
													AT3G02080
													AT3G55800
													AT5G16050
													AT1G35680
													AT1G62640
													AT5G52640
													AT5G62790
													AT1G12900
													AT2G19760
													AT1G47420
													AT2G04842
													AT3G47520
													AT1G45000
													AT5G50460
													AT1G22940
													AT1G43620
													ATCG00430
													AT4G34200
													AT3G17590
													ATCG00020
													AT2G45960
													AT3G62030
													AT5G60600
													AT5G54270
													AT5G16150
													AT2G15620
													AT3G06580
													AT1G11750
													AT5G59970
													AT1G75330
													AT1G77510
													AT2G05830
													AT1G53240
													AT4G01800
													AT4G33010
													AT3G63490
													AT5G26742
													AT3G53420
													AT3G06350
													AT3G59760
													AT3G60750
													AT2G30695
													AT3G26520
													AT4G23100
													AT1G67280
													ATCG00480
													AT5G13420
													AT1G19570
													AT2G21410
													AT5G66720
													AT3G11940
													AT1G05510
													AT4G01100
													AT3G56940
													AT3G02560
													AT5G16130
													AT1G30230
													ATCG00470
													AT1G29930
													AT1G75350
													AT3G11830
													AT3G10740
													AT1G74260
									132	1.73569	76.0504	4.16589e-09	AT4G00240	upload_1	+	7083	4	GO:0044238	primary metabolic process
													AT1G55480
													AT4G00400
													AT3G54050
													AT1G24180
													AT2G36530
													AT2G37220
													AT4G13430
													AT5G08570
													AT1G53850
													ATCG00500
													AT2G01140
													AT3G17820
													AT5G55160
													AT4G02530
													AT5G19220
													AT3G04120
													AT3G05210
													AT5G48760
													AT1G08360
													AT2G33435
													AT3G03710
													AT2G30200
													AT3G56120
													AT2G13360
													AT5G28060
													AT2G05990
													AT1G56190
													AT3G14600
													AT4G38740
													AT1G32060
													AT3G53460
													AT3G53580
													AT5G50850
													AT1G17220
													AT5G66120
													AT1G59900
													AT4G22570
													AT5G56670
													AT2G24200
													AT3G10490
													AT4G13930
													AT1G74970
													AT3G20050
													AT1G77440
													AT5G03300
													AT3G02080
													AT1G02560
													AT3G55800
													AT5G20720
													AT1G35680
													AT1G62640
													AT5G52640
													AT3G19480
													AT5G62790
													AT1G12900
													AT1G16300
													AT3G61415
													AT2G39990
													ATCG01120
													AT1G48350
													AT1G47420
													AT2G04842
													AT3G44890
													AT1G45000
													AT4G17560
													AT2G29960
													AT1G43620
													AT4G34200
													AT3G09200
													AT3G04790
													AT3G58610
													AT5G26000
													AT3G23750
													AT3G62030
													AT5G60600
													AT5G53460
													AT2G37270
													ATCG00780
													AT3G05530
													AT4G39080
													AT3G06580
													AT4G09800
													AT1G01090
													AT1G11750
													AT4G20340
													AT1G70600
													AT3G16420
													AT1G75330
													AT1G77510
													AT2G05830
													AT1G47128
													AT3G48110
													AT4G34620
													AT4G33010
													ATCG00770
													AT3G63490
													AT3G49680
													AT5G26742
													AT4G24830
													AT3G55440
													AT1G04270
													AT3G59760
													AT3G60750
													AT1G55860
													AT2G30695
													AT4G29840
													AT1G12410
													ATCG00480
													AT1G01790
													AT5G62640
													AT5G13420
													AT1G19570
													AT2G21410
													AT3G17880
													AT5G66720
													AT3G11940
													AT3G02560
													AT1G12780
													AT1G34430
													AT5G16130
													AT1G30230
													ATCG00470
													AT5G11530
													AT3G46510
													AT4G29060
													AT1G45201
													AT4G37910
													AT1G75350
													AT3G11830
													AT3G10740
													AT1G74260
									114	2.71824	41.9389	5.58769e-22	AT4G00400	upload_1	+	3906	3	GO:0009058	biosynthetic process
													AT3G54050
													AT1G24180
													AT2G37220
													AT4G13430
													ATCG00500
													AT2G01140
													AT3G17820
													AT5G19220
													AT3G04120
													AT5G48760
													AT1G08360
													AT2G33435
													AT3G03710
													AT2G30200
													AT3G56120
													AT2G13360
													AT5G28060
													AT2G05990
													AT1G56190
													AT3G14600
													AT4G38740
													AT1G32060
													AT3G53460
													AT3G53580
													AT5G50850
													AT1G17220
													AT5G66120
													AT1G59900
													AT4G22570
													AT5G56670
													AT3G10490
													AT5G05680
													AT4G13930
													AT1G74970
													AT3G20050
													AT5G03300
													AT3G02080
													AT3G55800
													AT5G20720
													AT1G35680
													AT1G62640
													AT5G52640
													AT3G19480
													AT5G62790
													AT1G12900
													AT2G39990
													ATCG01120
													AT1G48350
													AT5G13630
													AT2G04842
													AT3G44890
													AT1G22940
													AT4G17560
													AT2G29960
													AT1G43620
													AT4G34200
													AT3G09200
													AT3G04790
													AT3G58610
													AT3G62030
													AT5G60600
													AT5G53460
													AT2G37270
													ATCG00780
													AT4G18480
													AT4G39080
													AT4G09800
													AT3G22890
													AT1G01090
													AT4G20340
													AT1G70600
													AT3G16420
													AT1G75330
													AT1G77510
													AT3G63410
													AT2G05830
													AT3G48110
													AT4G34620
													ATCG00770
													AT3G63490
													AT3G49680
													AT5G26742
													AT4G24830
													AT3G55440
													AT3G06350
													AT1G04270
													AT3G59760
													AT3G60750
													AT5G63570
													AT2G30695
													AT4G29840
													AT4G23100
													AT2G40490
													ATCG00480
													AT1G01790
													AT5G62640
													AT5G13420
													AT2G21410
													AT3G17880
													AT3G11940
													AT3G56940
													AT3G02560
													AT1G12780
													AT1G34430
													AT5G16130
													AT1G30230
													ATCG00470
													AT5G11530
													AT4G29060
													AT4G37910
													AT1G75350
													AT3G11830
													AT1G74260
									8	49.6723	0.161056	2.68584e-09	AT1G32060	upload_1	+	15	1	GO:0015977	carbon fixation
													ATCG00490
													AT3G04790
													AT3G60750
													AT1G12900
													AT3G54050
													AT3G55800
													AT1G56190
									5	38.8065	0.128844	0.000284847	AT1G34430	upload_1	+	12	0	GO:0006086	acetyl-CoA biosynthetic process from pyruvate
													AT5G50850
													AT1G01090
													AT1G24180
													AT1G59900
									11	14.0341	0.783803	9.92405e-07	AT3G04120	upload_1	+	73	1	GO:0006090	pyruvate metabolic process
													AT5G08570
													AT1G34430
													AT3G55440
													AT5G50850
													AT2G01140
													AT1G01090
													AT1G24180
													AT1G59900
													AT2G36530
													AT1G56190
									17	3.64817	4.65987	0.014948	AT1G62640	upload_1	+	434	2	GO:0032787	monocarboxylic acid metabolic process
													AT3G04120
													AT1G34430
													AT3G55440
													AT5G50850
													AT3G06350
													AT1G01090
													AT2G30200
													AT1G24180
													AT1G59900
													AT2G36530
													AT1G67280
													AT5G08570
													ATCG00500
													AT2G01140
													AT2G05990
													AT1G56190
									39	4.27831	9.11574	6.26675e-11	AT3G49680	upload_1	+	849	3	GO:0019752	carboxylic acid metabolic process
													AT3G53580
													AT4G24830
													AT3G55440
													AT5G50850
													AT3G58610
													AT3G06350
													AT3G59760
													AT1G24180
													AT4G29840
													AT5G66120
													AT1G59900
													AT2G36530
													AT1G67280
													AT4G13430
													AT5G08570
													AT3G62030
													AT5G53460
													AT1G19570
													AT5G09660
													AT4G13930
													ATCG00500
													AT2G01140
													AT3G17820
													AT1G62640
													AT3G04120
													AT1G34430
													AT3G19480
													AT1G01090
													AT2G30200
													AT2G13360
													AT1G75330
													AT3G47520
													AT2G05830
													AT1G53240
													AT2G05990
													AT4G33010
													AT4G34200
													AT1G56190
									42	4.11324	10.2109	2.17382e-11	AT3G49680	upload_1	+	951	4	GO:0043436	oxoacid metabolic process
													AT3G53580
													AT4G24830
													AT3G55440
													AT5G50850
													AT3G58610
													AT3G06350
													AT5G26000
													AT3G59760
													AT1G24180
													AT4G29840
													AT5G66120
													AT1G59900
													AT4G23100
													AT2G36530
													AT1G67280
													AT4G13430
													AT5G08570
													AT3G62030
													AT5G53460
													AT1G19570
													AT5G09660
													AT4G13930
													ATCG00500
													AT2G01140
													AT3G17820
													AT1G62640
													AT3G04120
													AT1G34430
													AT2G15620
													AT3G19480
													AT1G01090
													AT2G30200
													AT2G13360
													AT1G75330
													AT3G47520
													AT2G05830
													AT1G53240
													AT2G05990
													AT4G33010
													AT4G34200
													AT1G56190
									42	4.10892	10.2217	2.2531e-11	AT3G49680	upload_1	+	952	5	GO:0006082	organic acid metabolic process
													AT3G53580
													AT4G24830
													AT3G55440
													AT5G50850
													AT3G58610
													AT3G06350
													AT5G26000
													AT3G59760
													AT1G24180
													AT4G29840
													AT5G66120
													AT1G59900
													AT4G23100
													AT2G36530
													AT1G67280
													AT4G13430
													AT5G08570
													AT3G62030
													AT5G53460
													AT1G19570
													AT5G09660
													AT4G13930
													ATCG00500
													AT2G01140
													AT3G17820
													AT1G62640
													AT3G04120
													AT1G34430
													AT2G15620
													AT3G19480
													AT1G01090
													AT2G30200
													AT2G13360
													AT1G75330
													AT3G47520
													AT2G05830
													AT1G53240
													AT2G05990
													AT4G33010
													AT4G34200
													AT1G56190
									61	3.81549	15.9874	2.49401e-16	AT3G04790	upload_1	+	1489	6	GO:0044281	small molecule metabolic process
													AT3G58610
													AT5G26000
													AT3G54050
													AT1G24180
													AT2G36530
													AT4G13430
													AT5G08570
													AT3G62030
													AT5G53460
													AT5G09660
													ATCG00500
													AT2G01140
													AT3G17820
													AT3G04120
													AT4G39080
													AT2G15620
													AT3G06580
													AT1G01090
													AT2G30200
													AT2G13360
													AT1G75330
													AT3G63410
													AT2G05830
													AT1G53240
													AT2G05990
													AT4G33010
													AT1G56190
													AT3G49680
													AT3G53580
													AT4G24830
													AT3G55440
													AT5G50850
													AT3G06350
													AT3G59760
													AT3G60750
													AT4G29840
													AT5G66120
													AT1G59900
													AT4G23100
													AT1G67280
													AT4G22570
													ATCG00480
													AT5G13420
													AT1G19570
													AT2G21410
													AT4G13930
													AT5G03300
													AT3G55800
													AT1G62640
													AT1G12780
													AT1G34430
													AT3G19480
													AT1G12900
													AT1G16300
													ATCG00470
													AT3G47520
													AT1G22940
													AT3G10740
													AT1G74260
													AT4G34200
									5	24.5094	0.204004	0.00393178	AT1G34430	upload_1	+	19	1	GO:0006085	acetyl-CoA biosynthetic process
													AT5G50850
													AT1G01090
													AT1G24180
													AT1G59900
									18	8.3405	2.15814	2.08138e-08	AT3G04120	upload_1	+	201	4	GO:0009150	purine ribonucleotide metabolic process
													AT1G34430
													AT4G39080
													AT3G55440
													AT5G50850
													AT1G01090
													AT1G24180
													AT1G59900
													AT2G36530
													AT4G22570
													ATCG00470
													AT5G08570
													ATCG00480
													AT2G21410
													ATCG00500
													AT2G01140
													AT5G03300
													AT1G56190
									22	7.50543	2.93121	7.9587e-10	AT3G04120	upload_1	+	273	5	GO:0006163	purine nucleotide metabolic process
													AT1G34430
													AT4G39080
													AT3G55440
													AT5G50850
													AT3G04790
													AT3G60750
													AT1G01090
													AT1G24180
													AT1G59900
													AT2G36530
													AT4G22570
													ATCG00470
													AT5G08570
													ATCG00480
													AT5G13420
													AT2G21410
													ATCG00500
													AT2G01140
													AT5G03300
													AT1G74260
													AT1G56190
									22	6.3633	3.45732	2.15123e-08	AT3G04120	upload_1	+	322	6	GO:0009117	nucleotide metabolic process
													AT1G34430
													AT4G39080
													AT3G55440
													AT5G50850
													AT3G04790
													AT3G60750
													AT1G01090
													AT1G24180
													AT1G59900
													AT2G36530
													AT4G22570
													ATCG00470
													AT5G08570
													ATCG00480
													AT5G13420
													AT2G21410
													ATCG00500
													AT2G01140
													AT5G03300
													AT1G74260
													AT1G56190
									22	6.1531	3.57543	4.1547e-08	AT3G04120	upload_1	+	333	7	GO:0006753	nucleoside phosphate metabolic process
													AT1G34430
													AT4G39080
													AT3G55440
													AT5G50850
													AT3G04790
													AT3G60750
													AT1G01090
													AT1G24180
													AT1G59900
													AT2G36530
													AT4G22570
													ATCG00470
													AT5G08570
													ATCG00480
													AT5G13420
													AT2G21410
													ATCG00500
													AT2G01140
													AT5G03300
													AT1G74260
													AT1G56190
									23	4.99328	4.60619	9.12929e-07	AT3G04120	upload_1	+	429	8	GO:0055086	nucleobase-containing small molecule metabolic process
													AT1G12780
													AT1G34430
													AT4G39080
													AT3G55440
													AT5G50850
													AT3G04790
													AT3G60750
													AT1G01090
													AT1G24180
													AT1G59900
													AT2G36530
													AT4G22570
													ATCG00470
													AT5G08570
													ATCG00480
													AT5G13420
													AT2G21410
													ATCG00500
													AT2G01140
													AT5G03300
													AT1G74260
													AT1G56190
									29	4.52417	6.41001	4.42761e-08	AT4G00240	upload_1	+	597	8	GO:0019637	organophosphate metabolic process
													AT4G00400
													AT3G55440
													AT5G50850
													AT3G04790
													AT3G60750
													AT3G54050
													AT1G24180
													AT1G59900
													AT2G36530
													AT4G22570
													AT5G08570
													ATCG00480
													AT5G60600
													AT5G13420
													AT2G21410
													ATCG00500
													AT2G01140
													AT5G03300
													AT3G55800
													AT3G04120
													AT1G34430
													AT4G39080
													AT5G62790
													AT1G01090
													ATCG00470
													AT1G22940
													AT1G74260
													AT1G56190
									22	6.96933	3.15669	3.5405e-09	AT3G04120	upload_1	+	294	6	GO:0072521	purine-containing compound metabolic process
													AT1G34430
													AT4G39080
													AT3G55440
													AT5G50850
													AT3G04790
													AT3G60750
													AT1G01090
													AT1G24180
													AT1G59900
													AT2G36530
													AT4G22570
													ATCG00470
													AT5G08570
													ATCG00480
													AT5G13420
													AT2G21410
													ATCG00500
													AT2G01140
													AT5G03300
													AT1G74260
													AT1G56190
									113	2.4951	45.2888	2.2331e-18	AT4G00240	upload_1	+	4218	7	GO:1901564	organonitrogen compound metabolic process
													AT1G55480
													AT1G24180
													AT2G36530
													AT4G13430
													AT4G37000
													AT5G08570
													AT1G53850
													ATCG00500
													AT2G01140
													AT3G17820
													AT5G55160
													AT4G02530
													AT3G04120
													AT5G48760
													AT1G08360
													AT3G03710
													AT2G13360
													AT5G28060
													AT1G56190
													AT3G14600
													AT4G38740
													AT3G53580
													AT5G50850
													AT1G17220
													AT5G66120
													AT1G59900
													AT4G22570
													AT5G56670
													AT2G24200
													AT4G13930
													AT1G74970
													AT3G20050
													AT1G77440
													AT5G03300
													AT3G02080
													AT1G02560
													AT5G20720
													AT1G35680
													AT5G52640
													AT3G19480
													AT3G61415
													AT2G39990
													ATCG01120
													AT1G48350
													AT5G13630
													AT2G04842
													AT3G44890
													AT1G45000
													AT1G22940
													AT4G17560
													AT2G29960
													AT4G34200
													AT1G10370
													AT3G09200
													AT3G04790
													AT3G58610
													AT5G26000
													AT3G23750
													AT2G30870
													AT3G62030
													AT5G53460
													AT2G37270
													ATCG00780
													AT3G05530
													AT4G18480
													AT4G39080
													AT4G09800
													AT1G01090
													AT1G11750
													AT1G70600
													AT3G16420
													AT1G75330
													AT1G77510
													AT2G05830
													AT1G47128
													AT3G48110
													AT4G34620
													AT4G33010
													ATCG00770
													AT3G63490
													AT3G49680
													AT4G24830
													AT3G55440
													AT1G04270
													AT3G59760
													AT3G60750
													AT1G55860
													AT5G63570
													AT2G30695
													AT4G29840
													AT4G23100
													AT1G12410
													AT2G40490
													ATCG00480
													AT5G13420
													AT1G19570
													AT2G21410
													AT3G17880
													AT5G66720
													AT3G11940
													AT3G56940
													AT3G02560
													AT1G34430
													AT5G16130
													AT1G30230
													ATCG00470
													AT3G46510
													AT4G29060
													AT4G37910
													AT1G75350
													AT3G11830
													AT1G74260
									18	7.41788	2.42657	1.47608e-07	AT3G04120	upload_1	+	226	5	GO:0009259	ribonucleotide metabolic process
													AT1G34430
													AT4G39080
													AT3G55440
													AT5G50850
													AT1G01090
													AT1G24180
													AT1G59900
													AT2G36530
													AT4G22570
													ATCG00470
													AT5G08570
													ATCG00480
													AT2G21410
													ATCG00500
													AT2G01140
													AT5G03300
													AT1G56190
									18	7.13379	2.5232	2.80976e-07	AT3G04120	upload_1	+	235	6	GO:0019693	ribose phosphate metabolic process
													AT1G34430
													AT4G39080
													AT3G55440
													AT5G50850
													AT1G01090
													AT1G24180
													AT1G59900
													AT2G36530
													AT4G22570
													ATCG00470
													AT5G08570
													ATCG00480
													AT2G21410
													ATCG00500
													AT2G01140
													AT5G03300
													AT1G56190
									29	3.61087	8.0313	8.34227e-06	AT3G55440	upload_1	+	748	7	GO:1901135	carbohydrate derivative metabolic process
													AT5G50850
													AT3G04790
													AT5G26000
													AT3G60750
													AT3G54050
													AT1G24180
													AT1G59900
													AT4G23100
													AT2G36530
													AT4G22570
													AT4G13430
													AT5G08570
													ATCG00480
													AT5G60600
													AT5G13420
													AT2G21410
													ATCG00500
													AT2G01140
													AT5G03300
													AT3G55800
													AT3G04120
													AT1G12780
													AT1G34430
													AT4G39080
													AT5G62790
													AT1G01090
													ATCG00470
													AT1G56190
									19	5.11438	3.71501	2.23665e-05	AT1G10370	upload_1	+	346	5	GO:0006790	sulfur compound metabolic process
													AT1G34430
													AT5G50850
													AT5G26000
													AT3G22890
													AT3G59760
													AT1G01090
													AT1G24180
													AT2G30870
													AT4G29840
													AT1G59900
													AT4G23100
													AT4G13430
													AT3G62030
													AT1G19570
													AT2G05830
													AT1G22940
													ATCG00500
													AT4G34200
									11	5.92192	1.85751	0.00812843	AT1G10370	upload_1	+	173	4	GO:0043603	amide metabolic process
													AT1G34430
													AT1G19570
													AT4G24830
													AT5G50850
													ATCG00500
													AT1G01090
													AT1G24180
													AT2G30870
													AT1G59900
													AT4G23100
									6	22.3525	0.268426	0.000602349	AT1G34430	upload_1	+	25	2	GO:0071616	acyl-CoA biosynthetic process
													AT5G50850
													ATCG00500
													AT1G01090
													AT1G24180
													AT1G59900
									6	22.3525	0.268426	0.000602349	AT1G34430	upload_1	+	25	3	GO:0035384	thioester biosynthetic process
													AT5G50850
													ATCG00500
													AT1G01090
													AT1G24180
													AT1G59900
									14	8.69266	1.61056	2.67583e-06	AT1G34430	upload_1	+	150	4	GO:0044272	sulfur compound biosynthetic process
													AT5G50850
													AT3G22890
													AT3G59760
													AT1G01090
													AT1G24180
													AT4G29840
													AT1G59900
													AT4G23100
													AT4G13430
													AT3G62030
													AT2G05830
													AT1G22940
													ATCG00500
									93	2.61917	35.5074	1.33631e-15	AT4G00400	upload_1	+	3307	5	GO:0044249	cellular biosynthetic process
													AT3G09200
													AT3G58610
													AT1G24180
													AT2G37220
													AT4G13430
													AT3G62030
													AT5G60600
													AT5G53460
													AT2G37270
													ATCG00500
													AT3G17820
													ATCG00780
													AT5G19220
													AT5G48760
													AT1G08360
													AT4G09800
													AT2G33435
													AT3G22890
													AT3G03710
													AT1G01090
													AT2G30200
													AT3G56120
													AT4G20340
													AT2G13360
													AT1G70600
													AT5G28060
													AT3G16420
													AT1G75330
													AT1G77510
													AT3G63410
													AT2G05830
													AT3G48110
													AT4G34620
													AT2G05990
													ATCG00770
													AT3G63490
													AT1G56190
													AT3G14600
													AT4G38740
													AT3G49680
													AT3G53460
													AT3G53580
													AT5G26742
													AT4G24830
													AT3G55440
													AT5G50850
													AT3G06350
													AT1G04270
													AT3G59760
													AT1G17220
													AT2G30695
													AT4G29840
													AT5G66120
													AT1G59900
													AT4G23100
													AT5G56670
													AT1G01790
													AT5G62640
													AT3G10490
													AT3G17880
													AT5G05680
													AT4G13930
													AT1G74970
													AT3G20050
													AT3G02080
													AT3G11940
													AT3G55800
													AT5G20720
													AT1G35680
													AT1G62640
													AT3G02560
													AT1G12780
													AT1G34430
													AT5G16130
													AT5G52640
													AT3G19480
													AT5G62790
													AT1G30230
													AT2G39990
													ATCG01120
													AT1G48350
													AT5G11530
													AT2G04842
													AT3G44890
													AT4G29060
													AT1G22940
													AT4G17560
													AT4G37910
													AT2G29960
													AT1G75350
													AT3G11830
													AT4G34200
									12	10.2535	1.17034	6.4576e-06	ATCG00470	upload_1	+	109	3	GO:0009152	purine ribonucleotide biosynthetic process
													ATCG00480
													AT1G34430
													AT4G39080
													AT5G50850
													AT2G21410
													ATCG00500
													AT1G01090
													AT5G03300
													AT1G24180
													AT1G59900
													AT4G22570
									13	9.38576	1.38508	4.15804e-06	AT1G34430	upload_1	+	129	4	GO:0006164	purine nucleotide biosynthetic process
													AT4G39080
													AT5G50850
													AT1G01090
													AT1G24180
													AT1G59900
													AT4G22570
													ATCG00470
													ATCG00480
													AT2G21410
													ATCG00500
													AT5G03300
													AT1G74260
									13	9.10348	1.42803	6.06913e-06	AT1G34430	upload_1	+	133	5	GO:0072522	purine-containing compound biosynthetic process
													AT4G39080
													AT5G50850
													AT1G01090
													AT1G24180
													AT1G59900
													AT4G22570
													ATCG00470
													ATCG00480
													AT2G21410
													ATCG00500
													AT5G03300
													AT1G74260
									69	4.61664	14.946	9.74152e-24	AT3G09200	upload_1	+	1392	6	GO:1901566	organonitrogen compound biosynthetic process
													AT3G58610
													AT1G24180
													AT4G13430
													AT3G62030
													AT5G53460
													AT2G37270
													ATCG00500
													AT3G17820
													ATCG00780
													AT5G48760
													AT4G18480
													AT4G39080
													AT1G08360
													AT4G09800
													AT3G03710
													AT1G01090
													AT2G13360
													AT1G70600
													AT5G28060
													AT1G75330
													AT2G05830
													AT3G48110
													AT4G34620
													ATCG00770
													AT3G63490
													AT3G14600
													AT3G49680
													AT3G53580
													AT4G24830
													AT5G50850
													AT1G04270
													AT3G59760
													AT1G17220
													AT5G63570
													AT4G29840
													AT5G66120
													AT1G59900
													AT4G23100
													AT4G22570
													AT5G56670
													AT2G40490
													ATCG00480
													AT2G21410
													AT4G13930
													AT1G74970
													AT5G03300
													AT3G02080
													AT3G11940
													AT1G35680
													AT3G56940
													AT3G02560
													AT1G34430
													AT5G16130
													AT3G19480
													AT1G30230
													AT2G39990
													ATCG01120
													ATCG00470
													AT1G48350
													AT5G13630
													AT2G04842
													AT3G44890
													AT4G29060
													AT1G22940
													AT4G17560
													AT1G75350
													AT1G74260
													AT4G34200
									13	7.20692	1.80382	0.000103059	AT1G34430	upload_1	+	168	5	GO:0009165	nucleotide biosynthetic process
													AT4G39080
													AT5G50850
													AT1G01090
													AT1G24180
													AT1G59900
													AT4G22570
													ATCG00470
													ATCG00480
													AT2G21410
													ATCG00500
													AT5G03300
													AT1G74260
									13	7.20692	1.80382	0.000103059	AT1G34430	upload_1	+	168	6	GO:1901293	nucleoside phosphate biosynthetic process
													AT4G39080
													AT5G50850
													AT1G01090
													AT1G24180
													AT1G59900
													AT4G22570
													ATCG00470
													ATCG00480
													AT2G21410
													ATCG00500
													AT5G03300
													AT1G74260
									18	4.72237	3.81165	0.000187193	AT1G34430	upload_1	+	355	7	GO:0090407	organophosphate biosynthetic process
													AT4G00400
													AT4G39080
													AT3G55440
													AT5G50850
													AT5G62790
													AT1G01090
													AT1G24180
													AT1G59900
													AT4G22570
													ATCG00470
													ATCG00480
													AT5G60600
													AT2G21410
													AT1G22940
													ATCG00500
													AT5G03300
													AT1G74260
									12	8.40321	1.42803	6.28898e-05	ATCG00470	upload_1	+	133	4	GO:0009260	ribonucleotide biosynthetic process
													ATCG00480
													AT1G34430
													AT4G39080
													AT5G50850
													AT2G21410
													ATCG00500
													AT1G01090
													AT5G03300
													AT1G24180
													AT1G59900
													AT4G22570
									12	8.09875	1.48171	9.51719e-05	ATCG00470	upload_1	+	138	5	GO:0046390	ribose phosphate biosynthetic process
													ATCG00480
													AT1G34430
													AT4G39080
													AT5G50850
													AT2G21410
													ATCG00500
													AT1G01090
													AT5G03300
													AT1G24180
													AT1G59900
													AT4G22570
									17	3.50289	4.85314	0.0254198	AT1G12780	upload_1	+	452	6	GO:1901137	carbohydrate derivative biosynthetic process
													AT1G34430
													AT4G39080
													AT3G55440
													AT5G50850
													AT1G01090
													AT1G24180
													AT1G59900
													AT4G23100
													AT4G22570
													AT4G13430
													ATCG00470
													ATCG00480
													AT2G21410
													ATCG00500
													AT5G03300
													AT1G56190
									6	14.3286	0.418744	0.00978017	AT1G34430	upload_1	+	39	3	GO:0034030	ribonucleoside bisphosphate biosynthetic process
													AT5G50850
													ATCG00500
													AT1G01090
													AT1G24180
													AT1G59900
									6	14.3286	0.418744	0.00978017	AT1G34430	upload_1	+	39	4	GO:0033866	nucleoside bisphosphate biosynthetic process
													AT5G50850
													ATCG00500
													AT1G01090
													AT1G24180
													AT1G59900
									8	10.6441	0.751592	0.00236213	AT1G34430	upload_1	+	70	3	GO:0043604	amide biosynthetic process
													AT4G24830
													AT5G50850
													ATCG00500
													AT1G01090
													AT1G24180
													AT1G59900
													AT4G23100
									6	14.3286	0.418744	0.00978017	AT1G34430	upload_1	+	39	3	GO:0034033	purine nucleoside bisphosphate biosynthetic process
													AT5G50850
													ATCG00500
													AT1G01090
													AT1G24180
													AT1G59900
									9	36.4444	0.246952	3.33473e-09	AT3G08940	upload_1	+	23	0	GO:0009768	photosynthesis, light harvesting in photosystem I
													AT1G29930
													AT2G34430
													AT4G10340
													AT1G61520
													AT2G05070
													AT3G47470
													AT1G15820
													AT5G54270
									11	23.8254	0.461692	2.13366e-09	AT4G02530	upload_1	+	43	1	GO:0009765	photosynthesis, light harvesting
													AT3G08940
													AT1G29930
													AT2G34430
													AT4G10340
													AT1G61520
													AT1G55480
													AT2G05070
													AT3G47470
													AT1G15820
													AT5G54270
									22	15.4059	1.42803	1.55469e-16	AT3G01480	upload_1	+	133	2	GO:0019684	photosynthesis, light reaction
													AT4G02530
													AT3G08940
													AT2G34430
													AT1G61520
													AT1G55480
													AT1G15980
													AT2G05070
													AT1G06680
													AT3G54050
													AT4G03280
													AT1G15820
													AT5G66570
													ATCG00680
													ATCG00020
													AT1G29930
													AT4G10340
													AT3G47470
													AT3G50820
													AT1G73060
													AT5G54270
													AT2G45770
									37	8.59356	4.30555	3.50183e-20	AT3G01480	upload_1	+	401	3	GO:0006091	generation of precursor metabolites and energy
													AT2G34430
													AT1G61520
													AT1G55480
													AT1G15980
													AT2G05070
													AT3G55440
													AT3G04790
													AT3G60750
													AT3G54050
													AT2G36530
													AT1G15820
													ATCG00680
													ATCG00020
													AT5G08570
													AT4G10340
													ATCG00480
													AT5G13420
													AT2G01140
													AT3G47470
													AT1G73060
													AT5G54270
													AT4G01100
													AT4G02530
													AT3G08940
													AT5G19220
													AT3G04120
													AT1G06680
													AT4G03280
													AT5G66570
													ATCG00470
													AT1G29930
													AT1G47420
													ATCG00430
													AT3G50820
													AT1G56190
													AT2G45770
									4	26.6102	0.150318	0.0332079	AT2G47400	upload_1	+	14	0	GO:1905156	negative regulation of photosynthesis
													AT1G77510
													AT3G50820
													AT5G66570
									7	13.3051	0.526115	0.00248094	AT3G01480	upload_1	+	49	1	GO:0010109	regulation of photosynthesis
													AT2G47400
													AT1G01790
													AT1G77510
													AT4G01800
													AT3G50820
													AT5G66570
									6	24.2962	0.246952	0.000349598	AT3G04120	upload_1	+	23	0	GO:0006094	gluconeogenesis
													AT3G55440
													AT3G54050
													AT2G01140
													AT3G55800
													AT1G56190
									7	25.075	0.279163	2.34665e-05	AT3G04120	upload_1	+	26	1	GO:0019319	hexose biosynthetic process
													AT1G12780
													AT3G55440
													AT3G54050
													AT2G01140
													AT3G55800
													AT1G56190
									10	10.3484	0.966333	0.00013011	AT3G04120	upload_1	+	90	2	GO:0019318	hexose metabolic process
													AT1G12780
													AT3G55440
													AT3G06580
													AT1G12900
													AT3G54050
													AT2G01140
													AT1G16300
													AT3G55800
													AT1G56190
									12	8.66378	1.38508	4.45537e-05	AT3G04120	upload_1	+	129	3	GO:0005996	monosaccharide metabolic process
													AT1G12780
													AT1G19570
													AT3G55440
													AT3G06580
													AT1G12900
													AT3G54050
													AT2G01140
													AT3G10740
													AT1G16300
													AT3G55800
													AT1G56190
									7	13.8713	0.504641	0.00185003	AT3G04120	upload_1	+	47	2	GO:0046364	monosaccharide biosynthetic process
													AT1G12780
													AT3G55440
													AT3G54050
													AT2G01140
													AT3G55800
													AT1G56190
									32	4.82255	6.63549	6.66925e-10	AT3G49680	upload_1	+	618	3	GO:0044283	small molecule biosynthetic process
													AT3G53580
													AT4G24830
													AT3G55440
													AT3G58610
													AT3G06350
													AT3G59760
													AT3G54050
													AT4G29840
													AT5G66120
													AT4G13430
													AT3G62030
													AT5G53460
													AT4G13930
													ATCG00500
													AT2G01140
													AT5G03300
													AT3G17820
													AT3G55800
													AT1G62640
													AT3G04120
													AT1G12780
													AT3G19480
													AT2G30200
													AT2G13360
													AT1G75330
													AT3G63410
													AT2G05830
													AT1G22940
													AT2G05990
													AT4G34200
													AT1G56190
									8	15.5226	0.515378	0.000115827	AT3G04120	upload_1	+	48	1	GO:0006006	glucose metabolic process
													AT3G55440
													AT1G12900
													AT3G54050
													AT2G01140
													AT1G16300
													AT3G55800
													AT1G56190
									7	22.481	0.311374	5.41647e-05	AT3G01480	upload_1	+	29	0	GO:0010207	photosystem II assembly
													ATCG00680
													AT4G10340
													AT1G55480
													AT3G50820
													AT5G66570
													AT1G73060
									22	3.98635	5.51884	0.000132041	AT3G01480	upload_1	+	514	1	GO:0065003	protein-containing complex assembly
													AT3G05210
													AT1G55480
													AT4G39080
													AT3G09200
													AT1G04270
													AT2G33435
													AT4G25340
													AT5G66570
													ATCG00680
													AT4G10340
													AT5G59970
													AT2G37270
													AT1G48620
													AT2G21410
													AT3G17880
													AT4G37910
													AT3G02080
													AT3G11940
													AT3G50820
													AT1G73060
													AT5G20720
									29	3.13697	9.24459	0.000179979	AT3G01480	upload_1	+	861	2	GO:0043933	protein-containing complex organization
													AT1G55480
													AT3G09200
													AT2G48160
													AT1G04270
													AT3G17590
													AT4G25340
													ATCG00680
													AT4G10340
													AT3G16630
													AT2G37270
													AT1G48620
													AT3G10490
													AT2G21410
													AT3G17880
													AT3G02080
													AT3G11940
													AT5G59880
													AT1G73060
													AT5G20720
													AT3G05210
													AT4G39080
													AT2G33435
													AT4G20340
													AT5G66570
													AT5G59970
													AT5G11530
[truncated: 957 more rows]

## Sheet: B
Supplementary Data 5B. GO BP Enrichment analysis of proteins found only in ASK1 24hpi Mock
bonferroni_correction	reference	upload_lists__input_list__organism	upload_lists__input_list__list_name	tool_release_date	data_version_release_date	annotation_type	correction	test_type	group__result__input_list__number_in_list	group__result__input_list__fold_enrichment	group__result__input_list__expected	group__result__input_list__pValue	group__result__input_list__mapped_id_list__mapped_id__001	group__result__input_list__mapped_id_list__mapped_id__002	group__result__input_list__mapped_id_list__mapped_id__003	group__result__input_list__mapped_id_list__mapped_id__004	group__result__input_list__mapped_id_list__mapped_id__005	group__result__input_list__mapped_id_list__mapped_id__006	group__result__input_list__mapped_id_list__mapped_id__007	group__result__input_list__mapped_id_list__mapped_id__008	group__result__input_list__mapped_id_list__mapped_id__009	group__result__input_list__mapped_id_list__mapped_id__010	group__result__input_list__mapped_id_list__mapped_id__011	group__result__input_list__mapped_id_list__mapped_id__012	group__result__input_list__mapped_id_list__mapped_id__013	group__result__input_list__mapped_id_list__mapped_id__014	group__result__input_list__mapped_id_list__mapped_id__015	group__result__input_list__mapped_id_list__mapped_id__016	group__result__input_list__mapped_id_list__mapped_id__017	group__result__input_list__mapped_id_list__mapped_id__018	group__result__input_list__mapped_id_list__mapped_id__019	group__result__input_list__mapped_id_list__mapped_id__020	group__result__input_list__mapped_id_list__mapped_id	group__result__input_list__list_name	group__result__input_list__plus_minus	group__result__number_in_reference	group__result__term__level	group__result__term__id	group__result__term__label
2773		Arabidopsis thaliana	upload_1	20240807	GO Ontology database DOI: 10.5281/zenodo.12173881 Released 2024-06-17	GO biological process complete	BONFERRONI	FISHER	26	2.43428	10.6808	0.0451594																					AT3G03340	upload_1	+	2466	0	GO:0016043	cellular component organization
																																	AT2G05170
																																	AT3G49560
																																	AT3G57300
																																	AT5G40770
																																	AT2G16365
																																	AT5G25250
																																	AT1G48050
																																	AT3G20740
																																	AT1G24150
																																	AT5G28540
																																	AT1G77840
																																	AT2G22125
																																	AT5G53860
																																	AT3G10350
																																	AT3G54640
																																	AT4G24840
																																	AT1G13790
																																	AT4G02195
																																	AT4G27650
																																	AT1G30810
																																	AT1G70140
																																	AT4G20400
																																	AT2G42940
																																	AT4G31430
																																	AT2G46020
									78	1.66302	46.9027	2.43356e-05																					AT3G03340	upload_1	+	10829	2	GO:0009987	cellular process
																																	AT3G07300
																																	AT2G32850
																																	AT5G23010
																																	AT5G48230
																																	AT2G16365
																																	AT4G30290
																																	AT1G07910
																																	AT5G28540
																																	AT2G28900
																																	AT2G22125
																																	AT3G48520
																																	AT5G53860
																																	AT3G10350
																																	AT1G05570
																																	AT5G53060
																																	AT3G55630
																																	AT3G09810
																																	AT1G08680
																																	AT4G15802
																																	AT4G27690
																																	AT4G21670
																																	AT4G27650
																																	AT1G73990
																																	AT1G30810
																																	AT5G02280
																																	AT4G38460
																																	AT2G42940
																																	AT4G31430
																																	AT2G28450
																																	AT2G46020
																																	AT2G05170
																																	AT3G49560
																																	AT5G44730
																																	AT4G35800
																																	AT3G57300
																																	AT5G40770
																																	AT2G39340
																																	AT2G30970
																																	AT5G25250
																																	AT5G65670
																																	AT1G48050
																																	AT5G14600
																																	AT3G20740
																																	AT4G13770
																																	AT5G56350
																																	AT1G19050
																																	AT1G24150
																																	AT5G60540
																																	AT3G14890
																																	AT1G77840
																																	AT2G24765
																																	AT2G41100
																																	AT5G56270
																																	AT3G54640
																																	AT4G29810
																																	AT4G24840
																																	AT1G13790
																																	AT5G19485
																																	AT2G36800
																																	AT1G59359
																																	AT3G02320
																																	AT5G08170
																																	AT5G17900
																																	AT4G02195
																																	AT2G27900
																																	AT1G70140
																																	AT5G56760
																																	AT2G20550
																																	AT3G01910
																																	AT4G29380
																																	AT2G39480
																																	AT4G20400
																																	AT1G76040
																																	AT3G12640
																																	AT5G57490
																																	AT1G07840
																																	AT1G22300
									20	0.802093	24.9348	0	AT5G22030	AT1G12250	AT2G39910	AT2G28070	AT2G28080	AT5G52882	AT3G51000	AT5G25265	AT3G59870	AT3G22220	AT4G37090	AT1G68340	AT2G17560	AT4G36195	AT5G12890	AT1G27020	AT5G28830	AT2G44970	AT1G69900	AT5G24810		upload_1	-	5757			UNCLASSIFIED

## Sheet: C
Supplementary Data 5C. GO BP enrichment analysis of proteins found only in ASK1 24hpi Pst
bonferroni_correction	reference	upload_lists__input_list__organism	upload_lists__input_list__list_name	tool_release_date	data_version_release_date	annotation_type	correction	test_type	group__result__input_list__number_in_list	group__result__input_list__fold_enrichment	group__result__input_list__expected	group__result__input_list__pValue	group__result__input_list__mapped_id_list__mapped_id	group__result__input_list__list_name	group__result__input_list__plus_minus	group__result__number_in_reference	group__result__term__level	group__result__term__id	group__result__term__label
2773		Arabidopsis thaliana	upload_1	20240807	GO Ontology database DOI: 10.5281/zenodo.12173881 Released 2024-06-17	GO biological process complete	BONFERRONI	FISHER	6	13.5123	0.44404	0.0146585	AT3G55410	upload_1	+	50	0	GO:0006099	tricarboxylic acid cycle
													AT5G03290
													AT5G49460
													AT5G66760
													AT3G27380
													AT2G42790
									113	1.79642	62.9027	1.40902e-08	AT2G35840	upload_1	+	7083	1	GO:0044238	primary metabolic process
													AT1G15860
													AT1G12230
													AT3G23390
													AT4G31700
													AT5G07090
													AT1G32640
													AT5G27770
													AT3G57560
													AT5G36880
													AT3G13860
													AT1G02780
													AT2G40590
													AT1G80600
													AT2G20580
													AT1G74270
													AT5G26710
													AT3G04480
													AT5G25980
													AT2G39770
													AT5G67385
													AT5G47030
													AT4G20260
													AT3G23700
													AT4G25550
													AT5G03290
													AT5G38530
													AT1G79730
													AT3G13470
													AT1G27450
													AT2G31810
													AT3G13750
													AT1G36160
													AT4G30580
													AT3G63170
													AT1G17745
													AT5G19690
													AT1G80460
													AT1G66430
													AT1G12050
													AT5G49460
													AT5G66760
													AT5G20280
													AT3G19190
													AT3G19980
													AT5G58290
													AT3G27380
													AT3G13920
													AT3G46040
													AT5G58450
													AT3G55410
													AT1G43900
													AT3G02360
													AT5G43010
													AT3G08740
													AT1G61150
													AT1G59870
													AT3G07770
													AT5G52520
													AT3G53870
													AT4G08850
													AT5G64050
													AT1G76400
													AT1G69670
													AT1G70660
													AT2G21960
													AT3G47000
													AT1G09620
													AT2G29560
													AT5G20830
													AT3G56150
													AT5G26360
													AT3G02530
													AT4G01370
													AT4G15415
													AT2G43820
													AT5G58070
													AT5G40950
													AT4G39980
													AT1G08600
													AT3G43190
													AT5G49530
													ATCG00800
													AT5G42980
													AT2G35370
													AT4G23850
													AT5G34930
													AT2G32260
													AT4G29040
													AT1G77470
													AT1G22920
													AT1G06410
													AT1G77590
													AT2G40930
													AT3G15190
													AT5G61790
													AT5G08470
													AT1G53750
													AT1G76150
													AT5G02890
													AT2G42790
													AT2G21370
													AT5G23740
													AT1G11330
													AT5G14590
													AT5G26570
													AT1G70580
													AT3G19950
													AT1G78620
													AT1G80410
													AT1G48830
													AT3G45140
													AT3G15355
									137	1.82584	75.0339	5.36056e-13	AT2G35840	upload_1	+	8449	2	GO:0008152	metabolic process
													AT1G15860
													AT1G12230
													AT3G23390
													AT5G18660
													AT2G28190
													AT4G31700
													AT5G07090
													AT1G32640
													AT5G27770
													AT3G57560
													AT5G36880
													AT4G34138
													AT3G13860
													AT4G34135
													AT1G02780
													AT2G40590
													AT1G80600
													AT2G20580
													AT1G74270
													AT3G10920
													AT5G26710
													AT3G04480
													AT5G25980
													AT2G39770
													AT5G67385
													AT5G47030
													AT4G20260
													AT3G23700
													AT4G25550
													AT5G03290
													AT5G08740
													AT5G38530
													AT1G79730
													AT3G13470
													AT1G27450
													AT2G31810
													AT3G13750
													AT1G36160
													AT4G30580
													AT3G63170
													AT1G17745
													AT5G48930
													AT5G19690
													ATMG00510
													AT1G80460
													AT1G66430
													AT5G41220
													AT1G12050
													AT5G49460
													AT5G66760
													AT5G20280
													AT3G19190
													AT5G37830
													AT3G19980
													AT3G14210
													AT5G58290
													AT3G27380
													AT3G13920
													AT3G46040
													AT5G58450
													AT3G55410
													AT1G43900
													AT3G02360
													AT5G43010
													AT3G08740
													AT1G61150
													AT1G59870
													AT3G07770
													AT5G52520
													AT1G51805
													AT3G51450
													AT3G53870
													AT4G08850
													AT5G64050
													AT1G76400
													AT1G69670
													AT1G70660
													AT3G10380
													AT2G21960
													AT3G12200
													AT3G47000
													AT1G09620
													AT2G29560
													AT5G20830
													AT3G56150
													AT5G26360
													AT3G02530
													AT4G01370
													AT3G57090
													AT4G15415
													AT1G54100
													AT2G43820
													AT5G58070
													AT5G40950
													AT4G30530
													AT4G39980
													AT1G08600
													AT3G43190
													AT2G24180
													AT5G49530
													ATCG00800
													AT5G42980
													AT2G35370
													AT4G23850
													AT5G34930
													AT2G32260
													AT4G29040
													AT1G48210
													AT1G77470
													AT1G22920
													AT1G06410
													AT1G77590
													AT2G40930
													AT3G15190
													AT5G61790
													AT5G08470
													AT1G53750
													AT1G76150
													AT5G02890
													AT2G42790
													AT2G21370
													AT1G10360
													AT5G23740
													AT1G11330
													AT5G14590
													AT3G55330
													AT5G26570
													AT1G70580
													AT3G19950
													AT1G78620
													AT1G09940
													AT1G80410
													AT1G48830
													AT3G45140
													AT3G15355
													AT4G17880
									103	2.09692	49.1197	1.00511e-11	AT1G12230	upload_1	+	5531	5	GO:0044237	cellular metabolic process
													AT3G23390
													AT2G28190
													AT4G31700
													AT5G07090
													AT1G32640
													AT5G27770
													AT3G57560
													AT5G36880
													AT3G13860
													AT1G02780
													AT2G40590
													AT1G80600
													AT1G74270
													AT3G10920
													AT5G26710
													AT5G25980
													AT2G39770
													AT5G47030
													AT4G20260
													AT3G23700
													AT4G25550
													AT5G03290
													AT5G08740
													AT5G38530
													AT1G79730
													AT3G13470
													AT1G27450
													AT2G31810
													AT1G36160
													AT4G30580
													AT3G63170
													AT1G17745
													AT5G19690
													ATMG00510
													AT1G80460
													AT1G66430
													AT5G41220
													AT1G12050
													AT5G49460
													AT5G66760
													AT3G19190
													AT5G37830
													AT3G19980
													AT3G14210
													AT3G27380
													AT3G13920
													AT3G46040
													AT5G58450
													AT3G55410
													AT1G43900
													AT3G02360
													AT3G08740
													AT1G59870
													AT3G07770
													AT5G52520
													AT1G51805
													AT3G53870
													AT4G08850
													AT5G64050
													AT1G76400
													AT3G10380
													AT3G12200
													AT1G09620
													AT2G29560
													AT3G56150
													AT5G26360
													AT3G02530
													AT4G01370
													AT3G57090
													AT4G15415
													AT1G54100
													AT2G43820
													AT5G40950
													AT4G30530
													AT4G39980
													AT5G49530
													ATCG00800
													AT5G42980
													AT2G35370
													AT4G23850
													AT5G34930
													AT2G32260
													AT1G48210
													AT1G77590
													AT3G15190
													AT5G61790
													AT5G08470
													AT1G76150
													AT5G02890
													AT2G42790
													AT2G21370
													AT1G10360
													AT5G23740
													AT1G11330
													AT5G14590
													AT3G55330
													AT5G26570
													AT1G70580
													AT1G78620
													AT1G80410
													AT1G48830
													AT3G45140
									164	1.70531	96.1702	4.26257e-15	AT4G24970	upload_1	+	10829	6	GO:0009987	cellular process
													AT1G12230
													AT3G23390
													AT2G28190
													AT4G31700
													AT5G07090
													AT1G32640
													AT5G27770
													AT3G57560
													AT1G50500
													AT4G23640
													AT5G58430
													AT5G36880
													AT1G52360
													AT3G13860
													AT1G02780
													AT2G41560
													AT2G40590
													AT1G80600
													AT1G74270
													AT3G10920
													AT5G26710
													AT5G25100
													AT5G25980
													AT2G39770
													AT5G67385
													AT5G47030
													AT4G20260
													AT3G23700
													AT4G25550
													AT3G43300
													AT5G57110
													AT5G03290
													AT4G35230
													AT1G27970
													AT5G08740
													AT5G38530
													AT1G79730
													AT3G13470
													AT1G27450
													AT4G19640
													AT2G31810
													AT1G36160
													AT1G01960
													AT4G19880
													AT4G30580
													AT3G63170
													AT1G17745
													AT2G35940
													AT5G19690
													ATMG00510
													AT1G80460
													AT3G54670
													AT1G66430
													AT5G41220
													AT1G12050
													AT5G49460
													AT1G27390
													AT5G66760
													AT3G60830
													AT3G19190
													AT5G37830
													AT2G37170
													AT3G19980
													AT3G14210
													AT5G12130
													AT5G12370
													AT3G27380
													AT3G13920
													AT3G46040
													AT5G58450
													AT3G55410
													AT1G43900
													AT3G02360
													AT5G17020
													AT5G43010
													AT3G08740
													AT1G59870
													AT3G07770
													AT5G52520
													AT1G51805
													AT3G53870
													AT4G08850
													AT3G25500
													AT1G59910
													AT5G64050
													AT4G25450
													AT1G76400
													AT1G70660
													AT3G10380
													AT3G12200
													AT1G09620
													AT2G29560
													AT5G20830
													AT5G18580
													AT3G56150
													AT1G64790
													AT5G26360
													AT3G02530
													AT4G01370
													AT4G35780
													AT3G57090
													AT4G15415
													AT4G38130
													AT1G54100
													AT5G04850
													AT2G43820
													ATCG00820
													AT5G45600
													AT5G58070
													AT5G40950
													AT4G30530
													AT2G42210
													AT4G39980
													AT1G08600
													AT3G43190
													AT5G20010
													AT5G49530
													AT1G62020
													ATCG00800
													AT5G67500
													AT5G42980
													AT2G35370
													AT3G24430
													AT4G23850
													AT5G34930
													AT2G32260
													AT4G29040
													AT5G65720
													AT1G48210
													AT4G32200
													AT1G77470
													AT1G22920
													AT1G77590
													AT1G14670
													AT3G08530
													AT3G07680
													AT3G15190
													AT5G61790
													AT1G72910
													AT3G63460
													AT5G08470
													AT3G44100
													AT1G76150
													AT5G02890
													AT4G31480
													AT3G11820
													AT2G42790
													AT2G21370
													AT3G07610
													AT1G10360
													AT5G23740
													AT5G03910
													AT1G11330
													AT5G14590
													AT3G55330
													AT5G26570
													AT1G70580
													AT1G78620
													AT5G44700
													AT1G80410
													AT1G48830
													AT3G45140
													AT4G17880
									8	11.1212	0.719345	0.00176015	AT2G24180	upload_1	+	81	0	GO:0042430	indole-containing compound metabolic process
													AT4G15415
													AT1G59870
													AT5G38530
													AT4G08850
													AT1G32640
													AT4G30530
													AT4G23850
									89	2.37592	37.4592	1.32739e-12	AT1G15860	upload_1	+	4218	1	GO:1901564	organonitrogen compound metabolic process
													AT1G12230
													AT3G23390
													AT5G18660
													AT4G31700
													AT3G56150
													AT5G07090
													AT1G32640
													AT5G27770
													AT5G26360
													AT3G57560
													AT3G02530
													AT4G01370
													AT4G15415
													AT5G36880
													AT2G43820
													AT3G13860
													AT5G40950
													AT4G30530
													AT1G02780
													AT2G40590
													AT4G39980
													AT1G80600
													AT2G20580
													AT1G74270
													AT5G26710
													AT2G24180
													AT3G04480
													ATCG00800
													AT5G25980
													AT5G42980
													AT2G35370
													AT2G39770
													AT4G23850
													AT5G34930
													AT2G32260
													AT5G67385
													AT5G47030
													AT4G20260
													AT4G29040
													AT5G38530
													AT3G13470
													AT1G27450
													AT2G31810
													AT1G22920
													AT1G36160
													AT1G17745
													AT5G19690
													AT2G40930
													AT1G12050
													AT5G49460
													AT3G15190
													AT5G61790
													AT5G37830
													AT3G19980
													AT1G53750
													AT3G14210
													AT5G58290
													AT3G13920
													AT3G46040
													AT5G58450
													AT1G43900
													AT3G02360
													AT1G10360
													AT5G23740
													AT1G11330
													AT5G43010
													AT3G08740
													AT5G14590
													AT1G61150
													AT1G59870
													AT3G07770
													AT5G52520
													AT3G53870
													AT4G08850
													AT5G26570
													AT5G64050
													AT1G76400
													AT1G70580
													AT3G19950
													AT1G69670
													AT1G70660
													AT2G21960
													AT1G09940
													AT1G09620
													AT1G80410
													AT1G48830
													AT3G15355
													AT2G29560
									12	5.2577	2.28237	0.0100117	AT5G08470	upload_1	+	257	0	GO:0006631	fatty acid metabolic process
													AT1G66430
													AT4G08850
													AT1G76150
													AT5G49460
													AT5G02890
													AT3G45140
													AT1G36160
													AT4G23850
													AT1G77590
													AT2G42790
													AT3G63170
									17	4.4107	3.85427	0.00111654	AT3G02360	upload_1	+	434	1	GO:0032787	monocarboxylic acid metabolic process
													AT1G66430
													AT1G12050
													AT4G08850
													AT5G49460
													AT4G23850
													AT5G08470
													AT5G36880
													AT2G43820
													AT1G76150
													AT5G02890
													AT3G45140
													AT1G36160
													AT2G29560
													AT1G77590
													AT2G42790
													AT3G63170
									31	4.11151	7.5398	8.26546e-08	AT1G17745	upload_1	+	849	2	GO:0019752	carboxylic acid metabolic process
													AT1G66430
													AT1G12050
													AT5G49460
													AT1G32640
													AT3G57560
													AT5G08470
													AT4G15415
													AT5G36880
													AT2G43820
													AT1G76150
													AT5G02890
													AT4G39980
													AT1G80600
													AT2G42790
													AT3G02360
													AT5G14590
													AT2G35370
													AT4G08850
													AT2G39770
													AT4G23850
													AT5G34930
													AT5G03290
													AT1G70580
													AT5G38530
													AT2G31810
													AT3G45140
													AT1G36160
													AT2G29560
													AT1G77590
													AT3G63170
									35	4.14415	8.44564	3.06114e-09	AT1G17745	upload_1	+	951	3	GO:0043436	oxoacid metabolic process
													AT1G66430
													AT1G12050
													AT5G49460
													AT1G32640
													AT3G57560
													AT5G08470
													AT4G15415
													AT3G14210
													AT5G36880
													AT2G43820
													AT1G76150
													AT5G02890
													AT4G30530
													AT4G39980
													AT1G80600
													AT2G42790
													AT3G02360
													AT5G14590
													AT1G59870
													AT5G25980
													AT2G35370
													AT4G08850
													AT2G39770
													AT4G23850
													AT5G34930
													AT5G03290
													AT1G70580
													AT5G38530
													AT2G31810
													AT3G45140
													AT1G36160
													AT2G29560
													AT1G77590
													AT3G63170
									35	4.1398	8.45452	3.15382e-09	AT1G17745	upload_1	+	952	4	GO:0006082	organic acid metabolic process
													AT1G66430
													AT1G12050
													AT5G49460
													AT1G32640
													AT3G57560
													AT5G08470
													AT4G15415
													AT3G14210
													AT5G36880
													AT2G43820
													AT1G76150
													AT5G02890
													AT4G30530
													AT4G39980
													AT1G80600
													AT2G42790
													AT3G02360
													AT5G14590
													AT1G59870
													AT5G25980
													AT2G35370
													AT4G08850
													AT2G39770
													AT4G23850
													AT5G34930
													AT5G03290
													AT1G70580
													AT5G38530
													AT2G31810
													AT3G45140
													AT1G36160
													AT2G29560
													AT1G77590
													AT3G63170
									42	3.17616	13.2235	7.65445e-08	AT1G17745	upload_1	+	1489	5	GO:0044281	small molecule metabolic process
													AT1G12230
													AT1G80460
													AT1G66430
													AT1G12050
													AT5G49460
													AT1G32640
													AT3G57560
													AT5G08470
													AT4G15415
													AT3G14210
													AT5G36880
													AT2G43820
													AT1G76150
													AT5G02890
													AT4G30530
													AT4G39980
													AT1G80600
													AT2G42790
													AT2G21370
													AT3G02360
													AT5G14590
													AT1G59870
													AT5G25980
													AT2G35370
													AT4G08850
													AT2G39770
													AT4G23850
													AT5G34930
													AT5G47030
													AT5G03290
													AT1G70580
													AT5G08740
													AT5G38530
													AT1G78620
													AT1G27450
													AT2G31810
													AT3G45140
													AT1G36160
													AT2G29560
													AT1G77590
													AT3G63170
									17	4.90831	3.46351	0.000247156	AT5G20010	upload_1	+	390	0	GO:0042742	defense response to bacterium
													AT1G59870
													AT1G80460
													AT1G07360
													AT2G39770
													AT1G64790
													AT3G19190
													AT5G67385
													AT3G43300
													AT4G35230
													AT5G58430
													AT4G38130
													AT3G18165
													AT2G47130
													AT1G48830
													AT2G41560
													AT1G80600
									22	4.85736	4.52921	3.56383e-06	AT5G20010	upload_1	+	510	1	GO:0009617	response to bacterium
													AT1G59870
													AT1G80460
													AT5G67500
													AT1G07360
													AT4G08850
													AT2G39770
													AT1G64790
													AT3G19190
													AT5G67385
													AT4G20260
													AT3G43300
													AT4G35230
													AT5G58430
													AT4G38130
													AT3G18165
													AT2G47130
													AT1G48830
													AT3G45140
													AT2G41560
													AT4G39980
													AT1G80600
									34	3.16665	10.7369	8.10441e-06	AT2G35940	upload_1	+	1209	2	GO:0051707	response to other organism
													AT1G80460
													AT1G07360
													AT1G64790
													AT3G19190
													AT4G01370
													AT5G58430
													AT3G14210
													AT4G38130
													AT4G35985
													AT4G34135
													AT2G41560
													AT3G11820
													AT4G39980
													AT1G80600
													AT2G20580
													AT5G20010
													AT1G59870
													AT3G51450
													AT5G67500
													AT5G25980
													AT5G42980
													AT4G08850
													AT2G39770
													AT5G67385
													AT4G20260
													AT3G43300
													AT5G57110
													AT4G35230
													AT4G29040
													AT3G18165
													AT2G47130
													AT1G48830
													AT3G45140
									34	3.1304	10.8612	1.08195e-05	AT2G35940	upload_1	+	1223	3	GO:0044419	biological process involved in interspecies interaction between organisms
													AT1G80460
													AT1G07360
													AT1G64790
													AT3G19190
													AT4G01370
													AT5G58430
													AT3G14210
													AT4G38130
													AT4G35985
													AT4G34135
													AT2G41560
													AT3G11820
													AT4G39980
													AT1G80600
													AT2G20580
													AT5G20010
													AT1G59870
													AT3G51450
													AT5G67500
													AT5G25980
													AT5G42980
													AT4G08850
													AT2G39770
													AT5G67385
													AT4G20260
													AT3G43300
													AT5G57110
													AT4G35230
													AT4G29040
													AT3G18165
													AT2G47130
													AT1G48830
													AT3G45140
									34	3.16665	10.7369	8.10441e-06	AT2G35940	upload_1	+	1209	3	GO:0043207	response to external biotic stimulus
													AT1G80460
													AT1G07360
													AT1G64790
													AT3G19190
													AT4G01370
													AT5G58430
													AT3G14210
													AT4G38130
													AT4G35985
													AT4G34135
													AT2G41560
													AT3G11820
													AT4G39980
													AT1G80600
													AT2G20580
													AT5G20010
													AT1G59870
													AT3G51450
													AT5G67500
													AT5G25980
													AT5G42980
													AT4G08850
													AT2G39770
													AT5G67385
													AT4G20260
													AT3G43300
													AT5G57110
													AT4G35230
													AT4G29040
													AT3G18165
													AT2G47130
													AT1G48830
													AT3G45140
									34	3.15881	10.7635	8.62546e-06	AT2G35940	upload_1	+	1212	4	GO:0009607	response to biotic stimulus
													AT1G80460
													AT1G07360
													AT1G64790
													AT3G19190
													AT4G01370
													AT5G58430
													AT3G14210
													AT4G38130
													AT4G35985
													AT4G34135
													AT2G41560
													AT3G11820
													AT4G39980
													AT1G80600
													AT2G20580
													AT5G20010
													AT1G59870
													AT3G51450
													AT5G67500
													AT5G25980
													AT5G42980
													AT4G08850
													AT2G39770
													AT5G67385
													AT4G20260
													AT3G43300
													AT5G57110
													AT4G35230
													AT4G29040
													AT3G18165
													AT2G47130
													AT1G48830
													AT3G45140
									34	2.69612	12.6107	0.000404022	AT2G35940	upload_1	+	1420	4	GO:0009605	response to external stimulus
													AT1G80460
													AT1G07360
													AT1G64790
													AT3G19190
													AT4G01370
													AT5G58430
													AT3G14210
													AT4G38130
													AT4G35985
													AT4G34135
													AT2G41560
													AT3G11820
													AT4G39980
													AT1G80600
													AT2G20580
													AT5G20010
													AT1G59870
													AT3G51450
													AT5G67500
													AT5G25980
													AT5G42980
													AT4G08850
													AT2G39770
													AT5G67385
													AT4G20260
													AT3G43300
													AT5G57110
													AT4G35230
													AT4G29040
													AT3G18165
													AT2G47130
													AT1G48830
													AT3G45140
									24	3.06401	7.83287	0.00363935	AT5G20010	upload_1	+	882	1	GO:0098542	defense response to other organism
													AT1G59870
													AT1G80460
													AT5G25980
													AT5G42980
													AT1G07360
													AT4G08850
													AT2G39770
													AT1G64790
													AT3G19190
													AT5G67385
													AT4G01370
													AT3G43300
													AT4G35230
													AT5G58430
													AT4G38130
													AT4G29040
													AT3G18165
													AT2G47130
													AT1G48830
													AT2G41560
													AT3G11820
													AT1G80600
													AT2G20580
									27	2.74392	9.83993	0.00626871	AT1G80460	upload_1	+	1108	2	GO:0006952	defense response
													AT1G07360
													AT1G64790
													AT1G70850
													AT3G19190
													AT1G72910
													AT4G01370
													AT5G58430
													AT4G38130
													AT2G41560
													AT3G11820
													AT1G80600
													AT2G20580
													AT5G20010
													AT1G59870
													AT5G25980
													AT5G42980
													AT4G08850
													AT2G39770
													AT5G67385
													AT3G43300
													AT4G35230
													AT4G29040
													AT3G18165
													AT2G47130
													AT1G48830
													AT4G17880
									58	1.88756	30.7276	0.00390111	AT3G06010	upload_1	+	3460	3	GO:0006950	response to stress
													AT2G28190
													AT1G07360
													AT1G32640
													AT1G64790
													AT1G50500
													AT2G38750
													AT4G01370
													AT5G58430
													AT4G38130
													AT1G54100
													AT4G35985
													AT5G58070
													AT2G41560
													AT4G39980
													AT1G80600
													AT2G20580
													AT3G43190
													AT3G10920
													AT5G20010
													AT5G25980
													AT5G42980
													AT2G39770
													AT5G67385
													AT4G20260
													AT3G43300
													AT4G35230
													AT5G59613
													AT1G71695
													AT4G29040
													AT1G79730
													AT3G18165
													AT2G31810
													AT1G77470
													AT1G36160
													AT4G19880
													AT5G19690
													AT1G80460
													AT5G61790
													AT1G70850
													AT3G19190
													AT1G72910
													AT2G37170
													AT3G11820
													AT5G17020
													AT5G43010
													AT1G59870
													AT3G07770
													AT3G51450
													AT4G08850
													AT1G70660
													AT1G09940
													AT1G80410
													AT2G47130
													AT1G48830
													AT3G45140
													AT5G20830
													AT4G17880
									17	4.61263	3.68553	0.00059674	AT1G17745	upload_1	+	415	0	GO:0006520	amino acid metabolic process
													AT5G26710
													AT5G52520
													AT1G12050
													AT2G35370
													AT1G32640
													AT3G57560
													AT5G34930
													AT5G64050
													AT1G70580
													AT4G15415
													AT5G38530
													AT2G43820
													AT1G09620
													AT2G31810
													AT4G39980
													AT1G80600
									14	4.44066	3.15268	0.0111316	AT5G20010	upload_1	+	355	0	GO:0006886	intracellular protein transport
													AT5G17020
													AT3G08530
													AT1G62020
													AT3G07680
													AT1G27390
													AT3G43300
													AT1G27970
													AT5G08470
													AT4G19640
													AT1G52360
													AT4G31480
													AT3G11820
													AT2G42210
									18	3.57468	5.03541	0.0101636	AT5G20010	upload_1	+	567	1	GO:0046907	intracellular transport
													AT5G17020
													AT3G08530
													AT1G62020
													AT3G07680
													AT1G27390
													AT1G50500
													AT3G43300
													AT1G27970
													AT3G63460
													AT5G08470
													AT3G44100
													AT5G04850
													AT4G19640
													AT1G52360
													AT4G31480
													AT3G11820
													AT2G42210
									20	3.63234	5.5061	0.00225664	AT5G20010	upload_1	+	620	2	GO:0051649	establishment of localization in cell
													AT5G17020
													AT3G08530
													AT1G62020
													AT3G07680
													AT1G27390
													AT1G50500
													AT5G67385
													AT3G43300
													AT1G27970
													AT3G63460
													AT5G08470
													AT3G10380
													AT3G44100
													AT5G04850
													AT4G19640
													AT1G52360
													AT4G31480
													AT3G11820
													AT2G42210
									24	2.74361	8.74759	0.0237436	AT5G20010	upload_1	+	985	3	GO:0051641	cellular localization
													AT5G17020
													AT1G14670
													AT3G08530
													AT1G59870
													AT1G62020
													AT5G25100
													AT3G07680
													AT1G27390
													AT1G50500
													AT5G67385
													AT3G43300
													AT1G27970
													AT3G63460
													AT5G08470
													AT3G10380
													AT3G44100
													AT5G04850
													AT4G19640
													AT1G52360
													AT5G12370
													AT4G31480
													AT3G11820
													AT2G42210
									21	4.39526	4.77787	4.90115e-05	AT5G23740	upload_1	+	538	0	GO:0006412	translation
													AT5G26710
													AT3G08740
													AT3G23390
													AT5G52520
													ATCG00800
													AT3G53870
													AT4G31700
													AT3G56150
													AT5G07090
													AT5G27770
													AT3G15190
													AT5G64050
													AT1G09620
													AT1G48830
													AT5G40950
													AT1G02780
													AT2G40590
													AT3G13920
													AT3G46040
													AT1G74270
									62	2.11108	29.3688	2.19089e-05	AT3G23390	upload_1	+	3307	2	GO:0044249	cellular biosynthetic process
													AT4G31700
													AT3G56150
													AT5G07090
													AT1G32640
													AT5G27770
													AT5G26360
													AT3G57560
													AT3G02530
													AT4G15415
													AT5G36880
													AT3G13860
													AT5G40950
													AT4G30530
													AT1G02780
													AT2G40590
													AT4G39980
													AT1G80600
													AT1G74270
													AT5G26710
													AT5G49530
													ATCG00800
													AT5G42980
													AT2G35370
													AT2G39770
													AT4G23850
													AT5G34930
													AT2G32260
													AT4G20260
													AT3G23700
													AT4G25550
													AT5G08740
													AT5G38530
													AT1G79730
													AT3G13470
													AT2G31810
													AT1G36160
													AT4G30580
													AT1G17745
													AT5G19690
													AT1G66430
													AT5G49460
													AT3G15190
													AT5G61790
													AT5G02890
													AT3G13920
													AT3G46040
													AT5G58450
													AT5G23740
													AT3G08740
													AT3G07770
													AT5G52520
													AT3G53870
													AT4G08850
													AT5G64050
													AT1G76400
													AT3G10380
													AT1G78620
													AT1G09620
													AT1G80410
													AT1G48830
													AT3G45140
									76	2.19093	34.6884	4.25521e-08	AT2G35840	upload_1	+	3906	3	GO:0009058	biosynthetic process
													AT3G23390
													AT5G18660
													AT4G31700
													AT3G56150
													AT5G07090
													AT1G32640
													AT5G27770
													AT5G26360
													AT3G57560
													AT3G02530
													AT4G15415
													AT5G36880
													AT4G34138
													AT3G13860
													AT4G34135
													AT5G40950
													AT4G30530
													AT1G02780
													AT2G40590
													AT4G39980
													AT1G80600
													AT1G74270
													AT5G26710
													AT5G49530
													ATCG00800
													AT5G42980
													AT2G35370
													AT2G39770
													AT4G23850
													AT5G34930
													AT2G32260
													AT5G47030
													AT4G20260
													AT3G23700
													AT4G25550
													AT5G08740
													AT5G38530
													AT1G79730
													AT3G13470
													AT1G27450
													AT2G31810
													AT1G36160
													AT1G06410
													AT4G30580
													AT1G17745
													AT5G48930
													AT5G19690
													AT1G80460
													AT1G66430
													AT5G49460
													AT3G15190
													AT5G61790
													AT5G20280
													AT5G02890
													AT3G13920
													AT3G46040
													AT5G58450
													AT5G23740
													AT3G08740
													AT3G07770
													AT5G52520
													AT3G51450
													AT3G53870
													AT4G08850
													AT5G64050
													AT1G76400
													AT1G70580
													AT3G10380
													AT1G78620
													AT1G09940
													AT1G09620
													AT1G80410
													AT1G48830
													AT3G45140
													AT4G17880
									44	3.55927	12.3621	5.16803e-10	AT1G17745	upload_1	+	1392	1	GO:1901566	organonitrogen compound biosynthetic process
													AT5G19690
													AT3G23390
													AT5G18660
													AT4G31700
													AT3G56150
													AT5G07090
													AT5G49460
													AT1G32640
													AT5G27770
													AT3G15190
													AT3G57560
													AT4G15415
													AT5G36880
													AT5G40950
													AT4G30530
													AT1G02780
													AT2G40590
													AT3G13920
													AT4G39980
													AT1G80600
													AT3G46040
													AT1G74270
													AT5G23740
													AT5G26710
													AT3G08740
													AT5G52520
													ATCG00800
													AT3G53870
													AT4G08850
													AT2G39770
													AT5G34930
													AT2G32260
													AT5G64050
													AT5G47030
													AT4G20260
													AT1G76400
													AT5G38530
													AT1G27450
													AT1G09940
													AT1G09620
													AT2G31810
													AT1G48830
													AT1G36160
									56	2.04334	27.4062	0.000532349	AT1G15860	upload_1	+	3086	1	GO:0019538	protein metabolic process
													AT3G23390
													AT4G31700
													AT3G56150
													AT5G07090
													AT5G27770
													AT5G26360
													AT3G02530
													AT4G01370
													AT3G13860
													AT5G40950
													AT1G02780
													AT2G40590
													AT2G20580
													AT1G74270
													AT5G26710
													AT3G04480
													ATCG00800
													AT5G42980
													AT2G35370
													AT2G39770
													AT5G67385
													AT4G20260
													AT4G29040
													AT3G13470
													AT1G22920
													AT5G19690
													AT2G40930
													AT3G15190
													AT5G61790
													AT3G19980
													AT1G53750
													AT5G58290
													AT3G13920
													AT3G46040
													AT5G58450
													AT1G43900
													AT5G23740
													AT1G11330
													AT5G43010
													AT3G08740
													AT1G61150
													AT3G07770
													AT5G52520
													AT3G53870
													AT5G26570
													AT5G64050
													AT1G76400
													AT3G19950
													AT1G69670
													AT1G70660
													AT2G21960
													AT1G09620
													AT1G80410
													AT1G48830
													AT3G15355
									15	3.993	3.75658	0.0181882	AT3G02360	upload_1	+	423	0	GO:0044248	cellular catabolic process
													AT1G10360
													AT1G59870
													AT5G41220
													AT1G12050
													AT5G25980
													AT2G35370
													AT3G19190
													AT5G37830
													AT1G70580
													AT3G57090
													AT5G08470
													AT3G14210
													AT1G76150
													AT2G42790
									27	0.528099	51.1268	0	AT3G03560	upload_1	-	5757			UNCLASSIFIED
													AT3G61820
													AT4G15610
													AT1G23440
													AT3G62010
													AT5G28500
													AT1G04780
													AT3G10410
													AT2G23670
													AT3G63160
													AT3G05130
													AT5G61140
													AT5G26770
													AT1G32550
													AT2G36380
													AT5G61280
													AT1G52510
													AT5G53490
													AT2G47710
													AT5G07030
													AT2G45630
													AT4G39710
													AT5G10980
													AT4G16510
													AT4G38920

## Sheet: D
Supplementary Data 5D. GO BP enrichment analysis of all proteins in ASK1 1hpi Mock
bonferroni_correction	reference	upload_lists__input_list__organism	upload_lists__input_list__list_name	tool_release_date	data_version_release_date	annotation_type	correction	test_type	group__result__input_list__number_in_list	group__result__input_list__fold_enrichment	group__result__input_list__expected	group__result__input_list__pValue	group__result__input_list__mapped_id_list__mapped_id	group__result__input_list__list_name	group__result__input_list__plus_minus	group__result__number_in_reference	group__result__term__level	group__result__term__id	group__result__term__label
2773		Arabidopsis thaliana	upload_1	20240807	GO Ontology database DOI: 10.5281/zenodo.12173881 Released 2024-06-17	GO biological process complete	BONFERRONI	FISHER	10	20.3579	0.49121	6.59825e-09	AT1G32060	upload_1	+	14	0	GO:0019253	reductive pentose-phosphate cycle
													AT3G26650
													AT3G12780
													AT3G04790
													AT5G61410
													AT3G60750
													AT1G12900
													AT3G54050
													AT3G55800
													AT1G56190
									10	19.0007	0.526297	1.91703e-08	AT1G32060	upload_1	+	15	1	GO:0019685	photosynthesis, dark reaction
													AT3G26650
													AT3G12780
													AT3G04790
													AT5G61410
													AT3G60750
													AT1G12900
													AT3G54050
													AT3G55800
													AT1G56190
									62	9.01563	6.87694	2.45571e-38	AT3G01480	upload_1	+	196	2	GO:0015979	photosynthesis
													AT2G34430
													AT4G04640
													AT1G61520
													AT1G55480
													AT1G15980
													AT2G05070
													AT3G54890
													AT3G04790
													AT3G54050
													AT4G01050
													AT1G15820
													AT5G64040
													ATCG00020
													AT4G05180
													AT5G61410
													AT1G54780
													AT3G47470
													ATCG00540
													AT1G73060
													ATCG00340
													AT5G54270
													AT4G02530
													AT3G26650
													AT1G11750
													AT5G66570
													AT2G20890
													AT3G61470
													AT2G46820
													AT1G20020
													AT3G12780
													AT3G50820
													AT1G56190
													AT2G45770
													AT1G32060
													AT4G21280
													AT3G56650
													AT3G54110
													AT3G60750
													AT3G01500
													AT4G22890
													ATCG01010
													ATCG00680
													AT1G67090
													AT4G10340
													ATCG00280
													AT1G43670
													ATCG00720
													AT3G55800
													AT1G20950
													AT2G34420
													AT3G08940
													AT5G66190
													AT1G06680
													AT1G12900
													AT4G03280
													ATCG00350
													AT1G29930
													AT4G35250
													ATCG00270
													AT2G40100
													AT5G01530
									464	2.39097	194.063	2.56754e-84	AT4G00240	upload_1	+	5531	3	GO:0044237	cellular metabolic process
													AT1G55480
													AT1G08130
													AT1G14810
													AT4G24690
													AT2G37220
													AT4G13430
													AT5G53540
													AT2G01140
													AT2G27530
													AT2G41840
													AT4G14880
													AT3G11960
													AT2G26560
													AT4G02530
													AT1G55490
													AT1G08360
													AT2G38560
													AT2G13360
													AT1G02930
													AT1G20020
													AT2G05990
													AT4G38740
													AT4G02520
													AT3G53460
													AT4G00100
													AT3G53580
													AT1G66270
													ATCG01010
													AT5G04590
													AT4G33060
													AT1G17070
													ATCG00160
													AT5G54770
													ATCG00280
													AT5G05680
													AT1G48920
													AT2G04550
													AT5G52470
													AT1G22410
													AT2G26460
													AT5G20720
													AT3G56860
													AT3G19480
													AT2G36480
													AT2G39990
													ATCG01120
													ATCG01240
													ATCG00150
													AT4G35250
													ATCG00270
													AT5G06420
													AT3G44530
													AT3G44890
													AT3G06050
													AT2G29960
													AT1G78380
													AT3G11630
													AT3G13930
													AT1G10370
													AT3G09200
													AT1G57860
													AT3G58610
													AT5G26000
													AT3G23990
													AT5G25150
													AT3G23750
													AT2G38470
													AT2G30870
													AT1G15820
													AT4G09010
													AT1G71800
													AT1G02500
													AT4G35260
													AT1G43170
													AT5G53460
													AT2G37270
													AT2G40430
													AT1G79880
													AT1G33120
													AT2G31610
													AT1G33240
													AT3G22890
													AT3G25800
													AT3G24830
													AT1G70600
													AT2G32700
													AT5G47910
													AT5G20930
													AT5G16780
													AT5G17990
													AT3G56650
													AT5G67530
													AT3G54230
													AT3G55440
													AT5G15450
													AT3G54110
													AT3G01500
													AT2G19730
													AT4G24270
													AT3G22200
													AT4G29840
													AT5G66680
													AT1G18080
													AT4G08390
													AT4G10340
													AT4G36130
													AT1G01790
													AT1G21120
													AT5G02490
													AT1G69620
													AT5G51180
													AT4G28400
													AT1G32490
													AT1G12780
													AT1G34430
													AT5G15200
													AT4G24280
													AT2G17420
													AT2G30860
													AT1G15930
													AT4G15900
													AT1G21250
													AT3G11670
													AT1G79550
													AT4G00400
													AT3G05560
													AT2G17580
													AT5G08570
													AT4G37120
													AT3G19840
													AT5G08690
													AT5G09660
													AT1G17130
													AT1G54780
													AT1G74030
													AT1G73060
													ATCG00340
													AT5G19220
													AT3G04120
													AT1G04280
													AT4G02930
													AT1G32750
													AT1G32990
													AT2G30200
													AT4G08350
													AT5G28060
													AT1G79850
													AT4G12610
													AT2G43750
													AT1G21750
													AT2G29460
													AT3G49120
													AT1G09760
													AT3G06670
													AT4G24190
													AT1G17220
													AT4G35090
													AT2G37040
													AT1G59900
													ATCG00680
													AT5G08550
													AT4G13930
													AT1G78650
													AT3G02080
													AT3G55800
													AT2G04030
													AT2G28000
													AT5G17380
													AT3G49010
													AT2G06210
													AT3G52300
													AT5G52640
													AT5G62790
													AT1G12900
													AT4G25050
													ATCG00790
													AT5G09650
													AT1G22940
													AT2G40100
													AT1G75270
													AT1G43620
													ATCG00430
													AT5G15090
													AT4G31500
													AT3G54890
													AT2G07698
													AT1G11860
													AT1G28060
													ATCG00020
													AT5G04290
													AT4G05180
													AT3G62030
													ATCG00380
													AT4G11850
													AT3G18790
													AT2G20420
													AT5G07440
													AT1G52160
													AT5G43940
													AT1G74470
													AT3G52120
													AT2G26080
													AT5G16390
													AT1G04080
													AT4G32720
													AT4G17390
													AT1G09770
													AT3G06580
													AT1G24706
													AT5G41770
													AT3G55750
													AT1G11750
													AT2G20890
													ATCG00130
													AT5G09510
													AT2G45730
													AT2G46820
													AT1G75330
													AT4G11840
													AT1G77510
													AT1G53240
													AT2G09990
													AT3G63490
													AT5G16260
													AT1G65660
													AT1G30480
													AT1G66750
													AT3G06350
													AT4G10500
													AT2G30695
													ATCG00480
													AT3G62250
													AT1G02920
													AT1G19570
													AT2G21410
													AT1G43670
													AT1G54440
													AT5G66720
													AT3G11940
													ATCG00120
													AT4G18100
													AT3G09630
													AT5G16130
													AT1G30230
													ATCG00350
													ATCG00470
													AT1G75350
													AT3G11830
													AT1G74260
													AT2G33540
													AT3G01480
													AT2G05070
													AT1G17760
													AT1G24180
													AT3G10070
													ATCG00500
													AT5G02870
													AT3G17820
													AT3G47470
													ATMG00640
													AT3G26650
													AT3G52960
													AT5G48760
													AT5G24530
													AT2G33435
													AT5G20290
													AT3G04400
													AT1G18500
													AT2G18020
													AT2G45770
													AT2G30490
													AT3G02230
													AT5G50850
													AT3G26560
													AT1G65980
													AT5G15810
													AT5G12410
													AT5G58330
													ATCG00720
													AT2G41020
													AT1G13030
													AT5G66190
													AT1G36370
													AT4G03280
													AT4G29130
													AT1G48350
													AT5G13510
													AT4G17560
													AT4G33510
													AT5G01530
													AT3G16400
													AT2G34430
													AT3G05760
													AT1G03280
													AT3G04790
													AT1G17440
													AT4G20330
													AT4G21660
													AT5G44070
													AT5G08130
													AT4G27090
													AT5G61410
													AT4G32551
													ATCG00540
													ATCG00780
													AT1G65930
													AT3G06860
													AT4G39080
													AT4G09800
													AT1G01090
													AT4G20340
													AT2G19385
													AT2G44120
													AT2G47510
													AT3G16420
													AT3G61470
													AT5G11670
													AT3G63410
													AT1G03140
													AT3G48110
													AT4G34620
													AT4G15000
													ATCG00770
													AT3G49680
													AT1G60490
													AT4G24830
													AT1G04270
													AT4G22890
													AT1G52300
													AT5G62640
													AT3G61440
													AT3G17880
													AT5G57160
													AT4G18740
													AT1G20950
													AT2G34420
													AT3G08940
													AT1G06680
													AT3G60245
													AT4G20360
													AT2G47730
													AT1G75510
													AT5G11530
													AT4G29060
													AT4G37910
													AT1G20960
													AT1G14650
													AT1G61520
													AT1G15980
													AT3G54050
													AT2G36530
													AT4G01050
													AT3G19290
													AT5G64040
													AT5G28740
													AT3G20390
													AT2G21150
													AT5G42020
													AT4G24620
													AT1G60200
													AT4G24500
													AT5G45775
													AT1G34130
													AT5G44200
													AT3G03710
													AT3G04920
													AT3G56120
													AT1G69010
													AT2G33150
													AT4G23650
													AT5G66570
													AT2G37990
													AT1G26880
													AT3G12780
													AT3G09260
													AT4G35630
													AT3G50820
													AT1G56190
													AT3G14600
													AT1G32060
													AT5G15530
													AT3G55360
													AT5G23150
													AT3G58990
													AT5G66120
													AT3G01540
													AT4G22570
													AT5G56670
													AT1G67090
													AT1G01350
													AT3G10490
													AT2G27710
													AT1G74970
													AT5G02450
													AT3G20050
													AT5G03300
													ATMG00480
													AT1G35680
													AT5G64290
													AT1G62640
													AT5G49910
													AT5G43130
													AT3G56340
													AT5G57890
													AT5G59950
													AT4G32260
													AT1G47420
													AT1G48630
													AT2G04842
													AT3G47520
													AT4G34200
													AT4G04640
													AT4G03430
													AT5G27850
													AT1G27400
													AT5G60600
													AT1G22070
													AT1G77180
													AT5G54270
													AT4G21150
													AT2G15620
													AT3G25520
													AT5G67100
													AT3G04600
													AT5G59850
													AT2G27720
													AT2G05710
													AT2G05830
													AT5G10060
													AT2G47470
													AT1G61730
													AT4G33010
													AT1G02330
													AT5G54160
													AT1G80380
													AT4G21280
													AT5G26742
													AT3G27850
													AT3G59760
													AT3G60750
													AT2G33040
													AT4G23100
													AT1G67280
													AT3G55280
													AT5G38600
													AT2G44050
													AT5G13420
													AT1G73960
													AT5G02770
													AT2G02570
													AT3G13200
													AT3G16950
													AT4G01100
													AT1G79280
													AT1G14320
													AT3G02560
													AT5G47770
													AT5G25520
													AT1G29930
													AT1G24360
													AT2G01250
													AT3G14420
													AT1G56290
									556	1.87556	296.445	9.53971e-66	AT4G00240	upload_1	+	8449	4	GO:0008152	metabolic process
													AT1G55480
													AT1G08130
													AT1G14810
													AT4G01690
													AT4G24690
													AT2G37220
													AT4G13430
													AT5G53540
													AT5G05460
													AT2G01140
													AT2G27530
													AT2G41840
													AT4G14880
													AT3G11960
													AT2G26560
													AT4G02530
													AT1G55490
													AT5G14170
													AT1G08360
													AT2G38560
													AT2G13360
													AT1G02930
													AT1G20020
													AT5G51370
													AT2G05990
													AT4G38740
													AT4G02520
													AT3G53460
													AT4G00100
													AT3G53580
													AT1G66270
													ATCG01010
													AT5G04590
													AT4G12560
													AT4G33060
													AT1G17070
													ATCG00160
													AT5G54770
													ATCG00280
													AT5G05680
													AT1G48920
													AT2G04550
													AT5G52470
													AT1G22410
													AT2G26460
													AT5G20720
													AT4G38630
													AT3G56860
													AT3G19480
													AT2G36480
													AT2G39990
													ATCG01120
													ATCG01240
													ATCG00150
													AT4G35250
													ATCG00270
													AT5G06420
													AT3G44530
													AT3G44890
													AT3G06050
													AT2G29960
													AT1G78380
													AT3G11630
													AT3G13930
													AT1G10370
													AT3G59940
													AT3G09200
													AT1G57860
													AT3G58610
													AT5G26000
													AT3G23990
													AT5G25150
													AT3G23750
													AT2G38470
													AT2G30870
													AT1G15820
													AT4G09010
													AT1G71800
													AT1G02500
													AT4G35260
													AT1G43170
													AT5G53460
													AT2G37270
													AT2G40430
													AT1G79880
													AT5G09900
													AT1G33120
													AT2G31610
													AT1G33240
													AT1G09130
													AT3G22890
													AT3G25800
													AT3G24830
													AT1G70600
													AT2G42620
													AT2G32700
													AT5G47910
													AT5G20930
													AT5G16780
													AT5G17990
													AT3G56650
													AT5G67530
													AT3G54230
													AT3G55440
													AT1G55460
													AT5G15450
													AT3G54110
													AT3G01500
													AT4G24390
													AT2G19730
													AT4G24270
													AT3G22200
													AT4G29840
													AT5G66680
													AT1G12410
													AT1G18080
													AT4G08390
													AT1G23780
													AT4G10340
													AT4G36130
													AT1G01790
													AT1G21120
													AT5G53120
													AT5G02490
													AT1G69620
													AT5G51180
													AT4G28400
													AT1G32490
													AT1G12780
													AT1G34430
													AT5G15200
													AT4G24280
													AT2G17420
													AT2G30860
													AT1G15930
													AT4G15900
													AT3G46510
													AT1G21250
													AT1G45201
													AT3G11670
													AT1G79550
													AT4G00400
													AT3G05680
													AT3G05560
													AT2G17580
													AT4G37000
													AT5G08570
													AT4G37120
													AT3G19840
													AT5G08690
													AT5G09660
													AT1G17130
													AT1G08520
													AT1G54780
													AT2G44950
													AT1G74030
													AT1G73060
													ATCG00340
													AT5G19220
													AT3G04120
													AT3G05210
													AT1G04280
													AT4G02930
													AT1G32750
													AT1G32990
													AT2G30200
													AT4G08350
													AT5G28060
													AT1G79850
													AT4G12610
													AT2G43750
													AT1G21750
													AT2G29460
													AT3G49120
													AT1G09760
													AT3G06670
													AT4G24190
													AT1G17220
													AT4G35090
													AT2G37040
													AT1G59900
													ATCG00680
													AT5G08550
													AT4G36050
													AT4G13930
													AT1G77440
													AT1G78650
													AT3G02080
													AT4G19350
													AT3G55800
													AT2G04030
													AT2G28000
													AT5G17380
													AT3G49010
													AT2G06210
													AT3G52300
													AT5G52640
													AT5G62790
													AT1G12900
													AT4G25050
													ATCG00790
													AT5G09650
													AT1G22940
													AT2G40100
													AT1G75270
													AT1G06110
													AT1G43620
													ATCG00430
													AT5G15090
													ATCG00670
													AT3G48090
													AT4G31500
													AT3G54890
													AT2G07698
													AT2G30110
													AT1G11860
													AT1G28060
													AT3G21850
													ATCG00020
													AT3G44600
													AT5G04290
													AT4G05180
													AT3G62030
													ATCG00380
													AT4G11850
													AT3G18790
													AT2G20420
													AT5G07440
													AT1G52160
													AT5G43940
													AT1G74470
													AT3G52120
													AT2G26080
													AT5G16390
													AT1G04080
													AT4G18480
													AT4G32720
													AT4G17390
													AT1G09770
													AT3G06580
													AT1G24706
													AT5G41770
													AT3G55750
													AT1G11750
													AT2G20890
													ATCG00130
													AT5G09510
													AT2G45730
													ATCG00490
													AT2G46820
													AT1G75330
													AT4G11840
													AT1G77510
													AT4G25080
													AT1G53240
													AT2G09990
													AT3G63490
													AT5G16260
													AT1G65660
													AT1G30480
													AT1G66750
													AT3G06350
													AT4G10500
													AT1G55860
													AT5G63570
													AT2G30695
													AT2G40490
													ATCG00480
													AT3G62250
													AT1G02920
													AT1G19570
													AT3G44860
													AT2G21410
													AT1G43670
													AT1G54440
													AT5G66720
													AT4G31880
													AT3G11940
													ATCG00120
													AT4G18100
													AT3G56940
													AT3G09630
													AT5G16130
													AT4G21850
													AT1G30230
													AT3G21860
													ATCG00350
													ATCG00470
													AT5G06460
													AT1G20200
													AT1G75350
													AT3G11830
													AT3G10740
													AT1G74260
													AT2G33540
													AT3G01480
													AT2G05070
													AT1G17760
													AT1G24180
													AT5G45360
													AT3G10070
													AT1G53850
													AT2G22400
													AT1G76970
													ATCG00500
													AT3G14310
													AT5G02870
													AT3G17820
													AT3G47470
													AT5G55160
													ATMG00640
													AT5G47430
													AT3G26650
													AT3G52960
													AT5G48760
													AT5G24530
													AT2G33435
													AT5G20290
													AT1G25280
													AT3G04400
													AT1G18500
													AT2G18020
													AT1G74560
													AT4G03190
													AT2G45770
													AT2G30490
													AT3G02230
													AT5G50850
													AT3G26560
													AT1G65980
													AT5G49980
													AT5G15810
													AT5G12410
													AT5G58330
													ATCG00720
													AT2G41020
													AT1G13030
													AT5G66190
													AT1G36370
													AT4G10930
													AT4G03280
													AT4G29130
													AT1G16300
													AT3G61415
													AT1G48350
													AT5G13510
													AT5G13630
													AT4G17560
													AT4G33510
													AT5G01530
													AT3G16400
													AT2G34430
													AT3G05760
													AT1G03280
													AT3G04790
													AT1G17440
													AT4G20330
													AT4G21660
													AT5G44070
													AT5G08130
													AT2G01620
													AT4G27090
													AT5G61410
													AT4G32551
													ATCG00540
													ATCG00780
													AT1G65930
													AT3G05530
													AT3G06860
													AT4G39080
													AT3G53970
													AT4G09800
													AT2G29070
													AT1G01090
													AT1G11910
													AT4G20340
													AT2G19385
													AT2G44120
													AT2G47510
													AT3G16420
													AT3G61470
													AT5G11670
													AT3G63410
													AT1G03140
													AT3G48110
													AT4G34620
													AT4G15000
													ATCG00770
													AT5G20000
													AT3G49680
													AT1G60490
													AT4G24830
													AT1G04270
													AT4G22890
													AT1G52300
													AT5G62640
													AT3G61440
													AT3G17880
													AT5G57160
													AT4G18740
													AT1G20950
													AT2G34420
													AT3G08940
													AT1G06680
													AT4G02390
													AT3G60245
													AT4G20360
													AT2G47730
													AT1G75510
													AT5G11530
													AT4G29060
													AT4G37910
													AT5G02820
													AT1G20960
													AT1G14650
													AT1G61520
													AT1G15980
													AT3G54170
													AT3G54050
													AT2G36530
													AT4G01050
													AT3G19290
													AT5G64040
													AT5G28740
													AT3G20390
													AT1G03630
													AT2G21150
													AT5G42020
													AT4G24620
													AT1G60200
													AT4G24500
													AT5G45775
													AT1G34130
													AT5G44200
													AT3G03710
													AT3G04920
													AT3G56120
													AT1G69010
													AT3G02860
													AT2G33150
													AT4G23650
													AT3G26810
													AT5G66570
													AT2G37990
													AT5G01270
													AT1G26880
													AT3G12780
													AT3G09260
													AT4G35630
													AT3G50820
													AT4G33210
													AT1G56190
													AT3G14600
													AT1G32060
													AT5G15530
													AT3G55360
													AT5G23150
													AT3G58990
													AT5G66120
													AT3G01540
													AT4G22570
													AT5G56670
													AT1G67090
													AT4G31160
													AT1G01350
													AT2G24200
													AT3G10490
													AT2G27710
													AT1G74970
													AT5G02450
													AT3G20050
													AT5G03300
													ATMG00480
													AT1G02560
													AT1G35680
													AT5G64290
													AT1G62640
													AT5G49910
													AT5G43130
													AT3G56340
													AT1G72680
													AT5G57890
													AT5G59950
													AT1G75950
													AT4G32260
													AT1G47420
													AT1G48630
													AT2G04842
													AT3G47520
													AT1G45000
													AT4G34200
													AT4G04640
													AT4G03430
													AT3G22380
													AT5G27850
													AT1G27400
													AT5G60600
													AT1G22070
													AT3G51820
													AT1G77180
													AT5G54270
													AT4G21150
													AT2G15620
													AT3G25520
													AT5G67100
													AT4G02570
													AT3G04600
													AT5G59850
													AT1G50410
													AT2G27720
													AT2G05710
													AT2G05830
													AT5G10060
													AT1G47128
													AT3G14400
													AT2G47470
													AT1G61730
													AT4G33010
													AT1G02330
													AT5G54160
													AT1G80380
													AT4G21280
													AT5G26742
													AT3G27850
													AT3G59760
													AT3G60750
													AT3G49600
													AT2G39940
													AT5G42190
													AT2G33040
													AT4G23100
													AT1G67280
													AT3G55280
													AT5G38600
													AT3G48425
													AT2G44050
													AT5G13420
													AT1G73960
													AT5G02770
													AT2G02570
													AT3G13200
													AT3G16950
													AT4G01100
													AT1G79280
													AT1G14320
													AT3G02560
													AT5G47770
													AT5G25520
													AT5G22010
													AT1G29930
													AT1G24360
													AT2G01250
													AT3G14420
													AT4G38600
													AT1G56290
									639	1.6818	379.951	2.11644e-62	AT4G26630	upload_1	+	10829	4	GO:0009987	cellular process
													AT4G00240
													AT1G55480
													AT1G08130
													AT1G14810
													AT4G24690
													AT2G13370
													AT2G37220
													AT4G13430
													AT5G06550
													AT5G53540
													AT2G01140
													AT2G27530
													AT2G41840
													AT4G14880
													AT3G11960
													AT2G26560
													AT4G35100
													AT4G02530
													AT1G55490
													AT5G14170
													AT1G56460
													AT1G08360
													AT2G38560
													AT1G67230
													AT1G15910
													AT2G13360
													AT1G02930
													AT5G06320
													AT1G20020
													AT5G54640
													AT1G44575
													AT2G05990
													AT4G38740
													AT4G02520
													AT3G53460
													AT4G00100
													AT3G53580
													AT5G14040
													AT1G66270
													ATCG01010
													AT5G04590
													AT4G33060
													AT1G17070
													AT5G03380
													ATCG00160
													AT5G54770
													ATCG00280
													AT5G05680
													AT3G08580
													AT1G48920
													AT2G04550
													AT5G52470
													AT5G38480
													AT1G22410
													AT2G26460
													AT5G20720
													AT4G38630
													AT3G62290
													AT1G11890
													AT3G56860
													AT2G18710
													AT3G19480
													AT2G36480
													AT2G39990
													ATCG01120
													ATCG01240
													ATCG00150
													AT4G35250
													ATCG00270
													AT5G06420
													AT3G44530
													AT3G44890
													AT4G08180
													AT3G06050
													AT2G29960
													AT5G46800
													AT1G78380
													AT3G11630
													AT3G13930
													AT1G10370
													AT3G09200
													AT5G16680
													AT2G48160
													AT1G57860
													AT3G58610
													AT5G26000
													AT3G23990
													AT5G25150
													AT3G23750
													AT2G38470
													AT2G30870
													AT4G25340
													AT1G15820
													AT4G09010
													AT1G71800
													AT1G02500
													AT4G35260
													AT1G43170
													AT5G53460
													AT2G37270
													AT1G48620
													AT5G06870
													AT2G40430
													AT1G79880
													AT1G33120
													AT2G31610
													AT1G33240
													AT3G22890
													AT3G25800
													AT3G24830
													AT1G70600
													AT4G09000
													AT4G37210
													AT5G56740
													AT5G02160
													AT2G32700
													AT5G47910
													AT5G20930
													AT5G16780
													AT5G17990
													AT3G56650
													AT5G67530
													AT3G54230
													AT3G55440
													AT1G55460
													AT5G15450
													AT3G54110
													AT3G01500
													AT4G24390
													AT5G66200
													AT1G67680
													AT2G19730
													AT4G24270
													AT3G22200
													AT4G29840
													AT1G14830
													AT5G66680
													AT1G12410
													AT4G11790
													AT1G18080
													AT4G08390
													AT4G10340
													AT4G36130
													AT1G01790
													AT1G21120
													AT4G12400
													AT5G02490
													AT1G69620
													AT5G51180
													AT4G28400
													AT1G32490
													AT1G08060
													AT1G12780
													AT1G34430
													AT2G06530
													AT1G32130
													AT5G23060
													AT5G15200
													AT3G21220
													AT4G24280
													AT2G17420
													AT2G30860
													AT5G64010
													AT1G68780
													AT1G15930
													AT4G28520
													AT4G11660
													AT4G15900
													AT3G46510
													AT1G21250
													AT3G11670
													AT1G79550
													AT4G00400
													AT3G05560
													AT3G03140
													AT2G17580
													AT5G08570
													AT4G37120
													AT3G19840
													AT5G08690
													AT5G09660
													AT1G17130
													AT1G54780
													AT2G44950
													AT1G74030
													AT1G73060
													ATCG00340
													AT4G00990
													AT5G19220
													AT3G04120
													AT3G05210
													AT1G04280
													AT4G02930
													AT1G32750
													AT1G32990
													AT2G30200
													AT4G08350
													AT5G28060
													AT5G30490
													AT1G51140
													AT1G79850
													AT4G12610
													AT2G43750
													AT1G21750
													AT2G29460
													AT3G49120
													AT1G09760
													AT3G06670
													AT4G24190
													AT1G17220
													AT4G35090
													AT2G37040
													AT1G59900
													ATCG00680
													AT5G08550
													AT4G36050
													AT4G13930
													AT1G78650
													AT1G09630
													AT3G02080
													AT4G19350
													AT3G55800
													AT2G04030
													AT2G28000
													AT5G16050
													AT5G17380
													AT3G49010
													AT2G06210
													AT3G52300
													AT5G40780
													AT5G52640
													AT5G62790
													AT1G12900
													AT4G25050
													AT2G19760
													ATCG00790
													AT3G16240
													AT5G09650
													AT5G50460
													AT1G22940
													AT2G40100
													AT1G75270
													AT4G18130
													AT1G06230
													AT1G43620
													ATCG00430
													AT5G15090
													AT3G48090
													AT4G31500
													AT3G54890
													AT2G07698
													AT3G17590
													AT2G30110
													AT1G11860
													AT1G28060
													ATCG00020
													AT3G44600
													AT2G45960
													AT5G04290
													AT4G05180
													AT3G62030
													ATCG00380
													AT4G11850
													AT3G18790
													AT2G20420
													AT5G07440
													AT1G52160
													AT5G43940
													AT1G74470
													AT3G52120
													AT2G26080
													AT5G16390
													AT1G04080
													AT5G16150
													AT4G32720
													AT4G17390
													AT1G09770
													AT3G06580
													AT1G24706
													AT5G41770
													AT3G55750
													AT4G25070
													AT1G11750
													AT2G20890
													ATCG00130
													AT5G09510
													AT2G45730
													AT2G46820
													AT1G75330
													AT4G11840
													AT1G77510
													AT1G53240
													AT5G44800
													AT4G01800
													AT2G09990
													AT3G63490
													AT5G16260
													AT2G28290
													AT3G53420
													AT1G65660
													AT1G30480
													AT1G66750
													AT3G06350
													AT4G10500
													AT2G30695
													ATCG00480
													AT3G62250
													AT1G02920
													AT1G19570
													AT2G21410
													AT1G43670
													AT1G54440
													AT5G66720
													AT4G31880
													AT1G52380
													AT3G11940
													ATCG00120
													AT4G18100
													AT3G56940
													AT3G09630
													AT5G16130
													AT5G40340
													AT5G19760
													AT1G67970
													AT1G30230
													ATCG00350
													ATCG00470
													AT5G06460
													AT1G75350
													AT2G43410
													AT3G11830
													AT3G10740
													AT1G74260
													AT2G33540
													AT3G01480
													AT2G05070
													AT4G15180
													AT1G17760
													AT1G24180
													AT3G56190
													AT3G10070
													AT1G76970
													ATCG00500
													AT3G14310
													AT5G02870
													AT3G17820
													AT3G47470
													AT5G59880
													ATMG00640
													AT3G26650
													AT3G52960
													AT5G48760
													AT1G61250
													AT5G24530
													AT2G33435
													AT5G20290
													AT4G29350
													AT3G04400
													AT1G18500
													AT2G18020
													AT1G74560
													AT4G03190
													AT3G61430
													AT1G03220
													AT5G57350
													AT2G45770
													AT2G30490
													AT5G46110
													AT3G02230
													AT5G50850
													AT3G26560
													AT1G65980
													AT5G49980
													AT5G15810
													AT2G26900
													AT5G12410
													AT5G58330
													AT3G16630
													AT1G52740
													ATCG00720
													AT1G06400
													AT2G41020
													AT1G13030
													AT5G66190
													AT3G28730
													AT1G36370
													AT1G02280
													AT4G03280
													AT4G29130
													AT3G12280
													AT1G48350
													AT5G13510
													AT3G16640
													AT4G17560
													AT4G33510
													AT5G01530
													AT3G16400
													AT2G34430
													AT3G05760
													AT1G03280
													AT3G04790
													AT3G01280
													AT1G17440
													AT4G20330
													AT5G49880
													AT4G21660
													AT5G44070
													AT5G08130
													AT5G10450
													AT4G27090
													AT5G61410
													AT5G61530
													AT4G32551
													AT1G43850
													AT1G21700
													ATCG00540
													ATCG00780
													AT1G65930
													AT3G03110
													AT3G06860
													AT4G39080
													AT3G53970
													AT4G09800
													AT2G29070
													AT3G02260
													AT1G01090
													AT4G20340
													AT2G19385
													AT2G44120
													AT2G47510
													AT3G19930
													AT3G16420
													AT3G61470
													AT5G11670
													AT3G63410
													AT5G33320
													AT1G03140
													AT3G48110
													AT4G34620
													AT4G15000
													ATCG00770
													AT5G19010
													AT3G49680
													AT1G60490
													AT4G24830
													AT1G04270
													AT3G63500
													AT4G22890
													AT1G52300
													AT5G62640
													AT1G50360
													AT3G61440
													AT3G17880
													AT1G73200
													AT5G57160
													AT4G18740
													AT1G20950
													AT2G34420
													AT3G08940
													AT2G30060
													AT1G06680
													AT4G02390
													AT3G60245
													AT4G20360
													AT2G47730
													AT1G75510
													AT1G49240
													AT5G11530
													AT1G27595
													AT4G29060
													AT4G37910
													AT5G02820
													AT1G20960
													AT1G14650
													AT1G61520
													AT1G15980
													AT1G11260
													AT5G27650
													AT3G54050
													AT5G18940
													AT2G36530
													AT4G01050
													AT3G19290
													AT5G64040
													AT5G28740
													AT2G21390
													AT3G20390
													AT4G35860
													AT2G21150
													AT5G42020
													AT1G15750
													AT4G24620
													AT1G60200
													AT4G24500
													AT5G45775
													AT1G34130
													AT5G44200
													AT3G03710
													AT3G04920
													AT3G56120
													AT1G69010
													AT3G02860
													AT2G33150
													AT4G23650
													AT3G26810
													AT5G66570
													AT2G37990
													AT1G01560
													AT5G01270
													AT1G26880
													AT3G12780
													AT3G09260
													AT5G13490
													AT2G46340
													AT4G35630
													AT3G50820
													AT1G56190
													AT3G14600
													AT1G32060
													AT5G15530
													AT3G55360
													AT3G54150
													AT5G23150
													AT3G58990
													AT5G66120
													AT3G01540
													AT4G22570
													AT4G01150
													AT5G56670
													AT1G67090
													AT1G01350
													AT3G10490
													AT2G27710
													AT1G74970
													AT5G02450
													AT3G20050
													AT5G03300
													ATMG00480
													AT1G35680
													AT5G64290
													AT1G62640
													AT5G49910
													AT5G43130
													AT3G56340
													AT5G57890
													AT5G59950
													AT1G75950
													AT4G32260
													AT1G47420
													AT1G48630
													AT2G04842
													AT3G47520
													AT1G45000
													AT1G45249
													AT4G34200
													AT4G16990
													AT4G04640
													AT4G03430
													AT5G27850
													AT1G12270
													AT3G49620
													AT3G59780
													AT1G27400
													AT5G60600
													AT1G22070
													AT1G77180
													AT4G16860
													AT4G34450
													AT5G54270
													AT4G21150
													AT5G23120
													AT2G15620
													AT1G14580
													AT3G25520
													AT5G67100
													AT4G02570
													AT3G04600
													AT5G59850
													AT1G50410
													AT3G15970
													AT5G59970
													AT1G27770
													AT2G27720
													AT3G11130
													AT1G72740
													AT2G05710
													AT2G05830
													AT5G10060
													AT2G47470
													AT1G61730
													AT4G33010
													AT1G02330
													AT5G54160
													AT4G23460
													AT1G80380
													AT4G21280
													AT5G26742
													AT3G27850
													AT3G59760
													AT3G60750
													AT3G26520
													AT2G39940
													AT2G33040
													AT2G34250
													AT4G23100
													AT1G67280
													AT3G55280
													AT5G38600
													AT3G48425
													AT2G44050
													AT5G13420
													AT1G73960
													AT5G02770
													AT2G02570
													AT3G13200
													AT3G12110
													AT3G16950
													AT1G07810
													AT4G11150
													AT1G05510
													AT4G01100
													AT1G79280
													AT1G14320
													AT3G02560
													AT5G47770
													AT5G25520
													AT1G60780
													AT5G22010
													AT5G42080
													AT1G29930
													AT1G24360
													AT2G01250
													AT2G04880
													AT3G14420
													AT4G38600
													AT1G56290
													AT1G06950
									433	1.74233	248.517	1.19903e-35	AT4G00240	upload_1	+	7083	4	GO:0044238	primary metabolic process
													AT1G55480
													AT1G08130
													AT1G14810
													AT2G37220
													AT4G13430
													AT5G05460
													AT2G01140
													AT2G27530
													AT2G41840
													AT4G14880
													AT3G11960
													AT2G26560
													AT4G02530
													AT1G55490
													AT5G14170
													AT1G08360
													AT2G38560
													AT2G13360
													AT5G51370
													AT2G05990
													AT4G38740
													AT3G53460
													AT4G00100
													AT3G53580
													AT1G66270
													AT4G12560
													AT4G33060
													AT1G17070
													ATCG00160
													AT1G48920
													AT5G52470
													AT1G22410
													AT2G26460
													AT5G20720
													AT4G38630
													AT3G19480
													AT2G36480
													AT2G39990
													ATCG01120
													ATCG01240
													ATCG00150
													AT5G06420
													AT3G44530
													AT3G44890
													AT2G29960
													AT3G13930
													AT3G59940
													AT3G09200
													AT1G57860
													AT3G58610
													AT5G26000
													AT3G23990
													AT5G25150
													AT3G23750
													AT1G71800
													AT4G35260
													AT1G43170
													AT5G53460
													AT2G37270
													AT2G40430
													AT1G79880
													AT5G09900
													AT1G33120
													AT2G31610
													AT1G33240
													AT1G09130
													AT3G25800
													AT3G24830
													AT1G70600
													AT2G42620
													AT2G32700
													AT5G20930
													AT5G16780
													AT5G17990
													AT5G67530
													AT3G54230
													AT3G55440
													AT1G55460
													AT5G15450
													AT4G24390
													AT2G19730
													AT4G24270
													AT3G22200
													AT4G29840
													AT5G66680
													AT1G12410
													AT1G18080
													AT1G23780
													AT4G36130
													AT1G01790
													AT5G02490
													AT1G69620
													AT5G51180
													AT4G28400
													AT1G32490
													AT1G12780
													AT1G34430
													AT5G15200
													AT4G24280
													AT1G15930
													AT4G15900
													AT3G46510
													AT1G45201
													AT3G11670
													AT1G79550
													AT4G00400
													AT3G05680
													AT3G05560
													AT2G17580
													AT5G08570
													AT4G37120
													AT3G19840
													AT5G08690
													AT1G17130
													AT1G54780
													AT2G44950
													AT1G74030
													AT5G19220
													AT3G04120
													AT3G05210
													AT1G04280
													AT4G02930
													AT1G32750
													AT1G32990
													AT2G30200
													AT4G08350
													AT5G28060
													AT1G79850
													AT4G12610
													AT2G43750
													AT1G21750
													AT1G09760
													AT3G06670
													AT4G24190
													AT1G17220
													AT1G59900
													AT5G08550
													AT4G36050
													AT4G13930
													AT1G77440
													AT1G78650
													AT3G02080
													AT3G55800
													AT2G04030
													AT2G28000
													AT5G17380
													AT3G49010
													AT2G06210
													AT3G52300
													AT5G52640
													AT5G62790
													AT1G12900
													AT4G25050
													ATCG00790
													AT1G75270
													AT1G06110
													AT1G43620
													ATCG00670
													AT3G48090
													AT4G31500
													AT2G07698
													AT2G30110
													AT1G11860
													AT1G28060
													AT3G21850
													AT3G44600
													AT5G04290
													AT3G62030
													ATCG00380
													AT4G11850
													AT3G18790
													AT2G20420
													AT5G07440
													AT1G52160
													AT3G52120
													AT2G26080
													AT5G16390
													AT1G04080
													AT4G32720
													AT4G17390
													AT1G09770
													AT3G06580
													AT1G24706
													AT5G41770
													AT3G55750
													AT1G11750
													ATCG00130
													AT5G09510
													AT2G45730
													AT1G75330
													AT4G11840
													AT1G77510
													AT2G09990
													AT3G63490
													AT5G16260
													AT1G65660
													AT1G30480
													AT1G66750
													AT1G55860
													AT2G30695
													ATCG00480
													AT3G62250
													AT1G19570
													AT2G21410
													AT1G43670
													AT1G54440
													AT5G66720
													AT4G31880
													AT3G11940
													ATCG00120
													AT4G18100
													AT3G09630
													AT5G16130
													AT4G21850
													AT1G30230
													AT3G21860
													ATCG00470
													AT5G06460
													AT1G20200
													AT1G75350
													AT3G11830
													AT3G10740
													AT1G74260
													AT2G33540
													AT1G17760
													AT1G24180
													AT5G45360
													AT3G10070
													AT1G53850
													AT2G22400
													AT1G76970
													ATCG00500
													AT3G14310
													AT5G02870
													AT3G17820
													AT5G55160
													ATMG00640
													AT5G47430
													AT3G26650
													AT5G48760
													AT2G33435
													AT5G20290
													AT1G25280
													AT3G04400
													AT1G18500
													AT2G18020
													AT1G74560
													AT4G03190
													AT3G02230
													AT5G50850
													AT3G26560
													AT5G49980
													AT5G15810
													AT5G12410
													AT5G58330
													AT2G41020
													AT1G13030
[truncated: 12,620 more rows]

## Sheet: E
Supplementary Data 5E. GO BP enrichment analysis of all proteins in ASK1 1hpi Pst
bonferroni_correction	reference	upload_lists__input_list__organism	upload_lists__input_list__list_name	tool_release_date	data_version_release_date	annotation_type	correction	test_type	group__result__input_list__number_in_list	group__result__input_list__fold_enrichment	group__result__input_list__expected	group__result__input_list__pValue	group__result__input_list__mapped_id_list__mapped_id	group__result__input_list__list_name	group__result__input_list__plus_minus	group__result__number_in_reference	group__result__term__level	group__result__term__id	group__result__term__label
2773		Arabidopsis thaliana	upload_1	20240807	GO Ontology database DOI: 10.5281/zenodo.12173881 Released 2024-06-17	GO biological process complete	BONFERRONI	FISHER	3	44.1011	0.0680255	0.0321776	AT2G32700	upload_1	+	3	0	GO:0046898	response to cycloheximide
													AT4G32551
													AT1G43850
									75	2.10005	35.7134	3.91847e-06	AT5G67030	upload_1	+	1575	2	GO:1901700	response to oxygen-containing compound
													AT4G28610
													AT1G05180
													AT3G48090
													AT3G22380
													AT4G31500
													AT5G42650
													AT1G17440
													AT2G38470
													AT5G44070
													AT1G13960
													AT3G19290
													AT1G72450
													AT5G08130
													AT1G22070
													AT5G13200
													AT5G10450
													AT5G06550
													AT4G18880
													AT4G32551
													AT1G43850
													AT1G80840
													AT1G77180
													AT1G04400
													AT4G26640
													AT4G00990
													AT1G15750
													AT3G26650
													AT1G60200
													AT5G24530
													AT1G33240
													AT2G38560
													AT4G02570
													AT3G02860
													AT4G23650
													AT2G20890
													AT1G01560
													AT1G02930
													AT3G47620
													AT5G57710
													AT1G51140
													AT2G42620
													AT2G32700
													AT1G60490
													AT4G28910
													AT3G22480
													AT4G24190
													AT4G10500
													AT2G14560
													AT2G37040
													AT2G39940
													AT1G18080
													AT2G46510
													AT1G43670
													AT2G04550
													AT2G04030
													AT4G38630
													AT1G32130
													AT5G41670
													AT3G56860
													AT3G21220
													AT3G16640
													AT1G01140
													AT1G48630
													AT4G15900
													AT1G27595
													AT1G21250
													AT1G75270
													AT1G52690
													AT2G04880
													AT1G79550
													AT1G45249
													AT5G61900
													AT1G78380
													AT1G09700
									113	1.83822	61.4724	4.41899e-07	AT5G67030	upload_1	+	2711	3	GO:0042221	response to chemical
													AT5G42650
													AT1G13960
													AT3G19290
													AT5G06550
													AT3G16450
													AT1G80840
													AT3G14310
													AT4G14880
													AT2G26560
													AT2G21150
													AT4G26640
													AT4G00990
													AT5G42020
													AT1G15750
													AT3G26650
													AT1G60200
													AT5G24530
													AT2G38560
													AT3G02860
													AT4G23650
													AT4G27450
													AT3G26810
													AT1G01560
													AT1G02930
													AT4G03190
													AT5G01270
													AT3G47620
													AT1G51140
													AT1G45145
													AT4G02520
													AT2G29460
													AT3G22480
													AT1G65980
													AT4G24190
													AT2G37040
													AT5G49980
													AT1G66270
													AT3G44300
													AT5G03380
													AT5G11200
													AT2G04550
													AT2G04030
													AT4G38630
													AT1G36370
													AT3G56860
													AT3G16640
													AT1G48630
													AT1G75270
													AT1G52690
													AT1G45249
													AT5G61900
													AT1G78380
													AT4G28610
													AT1G05180
													AT3G48090
													AT3G22380
													AT4G31500
													AT1G17440
													AT3G59780
													AT2G38470
													AT5G44070
													AT1G72450
													AT5G08130
													AT1G17290
													AT1G22070
													AT5G13200
													AT4G11850
													AT5G10450
													AT4G18880
													AT4G32551
													AT1G43850
													AT1G77180
													AT1G04400
													AT3G53970
													AT2G29070
													AT1G33240
													AT4G02570
													AT2G20890
													AT5G57710
													AT2G42620
													AT2G32700
													AT2G02560
													AT3G07720
													AT1G60490
													AT4G28910
													AT4G10500
													AT2G14560
													AT4G24390
													AT2G39940
													AT1G18080
													AT2G46510
													AT1G02920
													AT3G61440
													AT1G43670
													AT1G07810
													AT1G32130
													AT5G41670
													AT1G58220
													AT5G54500
													AT5G23060
													AT3G21220
													AT5G42080
													AT2G47730
													AT4G11660
													AT1G01140
													AT4G15900
													AT1G27595
													AT1G21250
													AT5G42520
													AT2G04880
													AT1G79550
													AT1G09700
									213	1.60245	132.922	1.89657e-10	AT2G33540	upload_1	+	5862	4	GO:0050896	response to stimulus
													AT5G67030
													AT4G26630
													AT1G08130
													AT5G42650
													AT5G65770
													AT1G68790
													AT1G13960
													AT5G06550
													AT3G14310
													AT4G14880
													AT2G26560
													AT4G26640
													AT1G55490
													AT5G14170
													AT3G26650
													AT5G24530
													AT2G38560
													AT1G25280
													AT1G74560
													AT1G02930
													AT1G20020
													AT4G03190
													AT5G54640
													AT1G44575
													AT4G02520
													AT5G51820
													AT1G65980
													AT5G49980
													AT1G66270
													AT5G04590
													AT3G44300
													AT5G03380
													AT5G11200
													AT1G52740
													AT5G54770
													AT2G04550
													AT5G38480
													AT4G38630
													AT1G36370
													AT3G56860
													AT2G17740
													AT3G16640
													AT5G01530
													AT1G78380
													AT3G16400
													AT4G28610
													AT3G57520
													AT1G17440
													AT2G38470
													AT5G44070
													AT1G72450
													AT5G08130
													AT5G10450
													AT4G18880
													AT4G32551
													AT1G43850
													AT3G53970
													AT2G29070
													AT1G33240
													AT1G66580
													AT5G02160
													AT5G57710
													AT2G42620
													AT2G32700
													AT5G20930
													AT3G07720
													AT5G19010
													AT1G60490
													AT5G45500
													AT1G55460
													AT4G24390
													AT5G66200
													AT1G18080
													AT2G46510
													AT1G21120
													AT4G12400
													AT5G53120
													AT5G02490
													AT3G61440
													AT5G57160
													AT1G08060
													AT1G32130
													AT4G02390
													AT5G23060
													AT3G21220
													AT4G24280
													AT1G68780
													AT2G47730
													AT4G11660
													AT4G15900
													AT1G27595
													AT1G21250
													AT1G79550
													AT1G09700
													AT3G05680
													AT1G68830
													AT2G25080
													AT3G54170
													AT3G19290
													AT3G15360
													AT3G16450
													AT1G80840
													AT2G44950
													AT2G21150
													AT4G00990
													AT5G42020
													AT1G15750
													AT3G54500
													AT1G60200
													AT4G24500
													AT5G44200
													AT1G33960
													AT3G57330
													AT4G25030
													AT3G02860
													AT4G23650
													AT4G27450
													AT3G26810
													AT1G23130
													AT1G01560
													AT1G22280
													AT5G01270
													AT3G12780
													AT3G47620
													AT1G51140
													AT1G05805
													AT1G45145
													AT2G46340
													AT4G33210
													AT2G29460
													AT3G22480
													AT3G03040
													AT4G24190
													AT5G22060
													AT2G37040
													AT3G54150
													AT5G23150
													AT4G36050
													AT2G27710
													AT1G78650
													AT1G09750
													AT2G04030
													AT5G64290
													AT5G49910
													AT5G40780
													AT5G57890
													AT1G48630
													AT1G75270
													AT1G52690
													AT4G18130
													AT1G45249
													AT5G61900
													AT5G15090
													AT4G16990
													AT1G05180
													AT4G03430
													AT3G48090
													AT3G22380
													AT3G25770
													AT4G31500
													AT3G49620
													AT3G59780
													AT2G30110
													AT1G17290
													AT3G19760
													AT1G22070
													AT5G13200
													AT4G11850
													AT1G77180
													AT1G04400
													AT1G04080
													AT4G26840
													AT4G02570
													AT2G20890
													AT1G50410
													AT1G19480
													AT3G48750
													AT2G02560
													AT2G47470
													AT1G02450
													AT1G02330
													AT4G28910
													AT2G28290
													AT1G30480
													AT4G10500
													AT2G14560
													AT2G39940
													AT3G55280
													AT3G48425
													AT1G02920
													AT1G43670
													AT4G31880
													AT3G14415
													AT1G07810
													AT4G11150
													ATCG00120
													AT4G03400
													AT5G26610
													AT5G41670
													AT1G58220
													AT5G22010
													AT1G67970
													AT5G54500
													AT3G28930
													AT5G42080
													AT4G37990
													AT5G06460
													AT1G01140
													AT5G42520
													AT2G04880
													AT3G14420
													AT2G42560
									3	44.1011	0.0680255	0.0321776	AT2G32700	upload_1	+	3	0	GO:0071217	cellular response to external biotic stimulus
													AT4G32551
													AT1G43850
									64	1.98766	32.1987	0.000521558	AT3G48090	upload_1	+	1420	2	GO:0009605	response to external stimulus
													AT4G31500
													AT5G42650
													AT2G38470
													AT2G30110
													AT5G44070
													AT1G22070
													AT4G11850
													AT4G32551
													AT1G43850
													AT1G80840
													AT3G14310
													AT2G44950
													AT1G04400
													AT2G26560
													AT4G00990
													AT1G55490
													AT3G54500
													AT5G24530
													AT4G24500
													AT5G44200
													AT1G33960
													AT3G57330
													AT1G25280
													AT4G25030
													AT2G20890
													AT1G20020
													AT5G54640
													AT2G32700
													AT1G45145
													AT1G02450
													AT2G46340
													AT4G02520
													AT5G51820
													AT1G60490
													AT5G45500
													AT4G10500
													AT2G14560
													AT2G39940
													AT5G23150
													AT3G44300
													AT1G52740
													AT1G02920
													AT5G53120
													AT5G02490
													AT1G09750
													AT3G14415
													AT5G64290
													AT1G08060
													AT3G21220
													AT3G28930
													AT2G17740
													AT5G57890
													AT4G37990
													AT1G48630
													AT4G15900
													AT1G21250
													AT4G18130
													AT1G79550
													AT3G14420
													AT5G61900
													AT3G16400
													AT5G15090
													AT4G16990
									58	2.11569	27.4143	0.000251317	AT3G48090	upload_1	+	1209	1	GO:0043207	response to external biotic stimulus
													AT4G31500
													AT5G42650
													AT2G38470
													AT2G30110
													AT5G44070
													AT1G22070
													AT4G11850
													AT4G32551
													AT1G43850
													AT1G80840
													AT3G14310
													AT2G44950
													AT1G04400
													AT2G26560
													AT4G00990
													AT1G55490
													AT5G24530
													AT5G44200
													AT1G33960
													AT3G57330
													AT1G25280
													AT4G25030
													AT2G20890
													AT1G20020
													AT5G54640
													AT2G32700
													AT1G45145
													AT1G02450
													AT4G02520
													AT1G60490
													AT5G45500
													AT4G10500
													AT2G14560
													AT2G39940
													AT3G44300
													AT1G52740
													AT1G02920
													AT5G53120
													AT5G02490
													AT1G09750
													AT3G14415
													AT5G64290
													AT1G08060
													AT3G21220
													AT3G28930
													AT2G17740
													AT5G57890
													AT4G37990
													AT1G48630
													AT4G15900
													AT1G21250
													AT1G79550
													AT3G14420
													AT5G61900
													AT3G16400
													AT5G15090
													AT4G16990
									58	2.11045	27.4823	0.000266409	AT3G48090	upload_1	+	1212	2	GO:0009607	response to biotic stimulus
													AT4G31500
													AT5G42650
													AT2G38470
													AT2G30110
													AT5G44070
													AT1G22070
													AT4G11850
													AT4G32551
													AT1G43850
													AT1G80840
													AT3G14310
													AT2G44950
													AT1G04400
													AT2G26560
													AT4G00990
													AT1G55490
													AT5G24530
													AT5G44200
													AT1G33960
													AT3G57330
													AT1G25280
													AT4G25030
													AT2G20890
													AT1G20020
													AT5G54640
													AT2G32700
													AT1G45145
													AT1G02450
													AT4G02520
													AT1G60490
													AT5G45500
													AT4G10500
													AT2G14560
													AT2G39940
													AT3G44300
													AT1G52740
													AT1G02920
													AT5G53120
													AT5G02490
													AT1G09750
													AT3G14415
													AT5G64290
													AT1G08060
													AT3G21220
													AT3G28930
													AT2G17740
													AT5G57890
													AT4G37990
													AT1G48630
													AT4G15900
													AT1G21250
													AT1G79550
													AT3G14420
													AT5G61900
													AT3G16400
													AT5G15090
													AT4G16990
									104	1.7082	60.8828	0.000147879	AT5G67030	upload_1	+	2685	2	GO:0051716	cellular response to stimulus
													AT1G08130
													AT5G65770
													AT1G68790
													AT3G19290
													AT5G06550
													AT2G26560
													AT2G21150
													AT5G42020
													AT1G15750
													AT5G14170
													AT5G24530
													AT3G02860
													AT4G23650
													AT4G27450
													AT3G26810
													AT1G74560
													AT1G01560
													AT4G03190
													AT1G22280
													AT5G01270
													AT1G51140
													AT2G46340
													AT3G22480
													AT1G65980
													AT4G24190
													AT5G49980
													AT1G66270
													AT5G03380
													AT5G54770
													AT4G36050
													AT1G78650
													AT2G04550
													AT5G38480
													AT2G04030
													AT4G38630
													AT3G56860
													AT1G48630
													AT1G75270
													AT4G18130
													AT1G45249
													AT5G61900
													AT1G78380
													AT4G16990
													AT4G28610
													AT1G05180
													AT3G48090
													AT4G31500
													AT3G49620
													AT1G17440
													AT3G59780
													AT2G38470
													AT2G30110
													AT5G44070
													AT5G08130
													AT1G17290
													AT1G22070
													AT5G10450
													AT4G18880
													AT4G32551
													AT1G43850
													AT1G04400
													AT3G53970
													AT2G29070
													AT1G33240
													AT4G02570
													AT2G20890
													AT1G50410
													AT1G19480
													AT5G02160
													AT3G48750
													AT2G32700
													AT2G47470
													AT5G20930
													AT5G19010
													AT1G60490
													AT4G28910
													AT1G55460
													AT1G30480
													AT4G24390
													AT5G66200
													AT2G39940
													AT1G18080
													AT3G48425
													AT4G31880
													AT5G57160
													AT1G32130
													AT5G22010
													AT1G67970
													AT4G02390
													AT5G54500
													AT5G23060
													AT3G21220
													AT1G68780
													AT5G42080
													AT2G47730
													AT4G37990
													AT5G06460
													AT4G11660
													AT1G01140
													AT4G15900
													AT1G27595
													AT1G21250
													AT2G04880
									389	1.5842	245.549	3.46126e-28	AT4G26630	upload_1	+	10829	3	GO:0009987	cellular process
													AT1G08130
													AT5G42650
													AT5G65770
													AT1G14810
													AT1G68790
													AT4G24690
													AT2G13370
													AT5G06550
													AT2G27530
													AT2G41840
													AT4G14880
													AT3G11960
													AT2G26560
													AT1G10580
													AT1G55490
													AT5G14170
													AT1G56460
													AT1G69410
													AT2G38560
													AT1G02930
													AT1G20020
													AT5G54640
													AT1G44575
													AT4G02520
													AT3G52250
													AT1G66270
													AT5G04590
													AT4G33060
													AT3G44300
													AT1G17070
													AT5G03380
													AT5G54770
													ATCG00280
													AT3G09670
													AT3G08580
													AT1G48920
													AT2G04550
													AT5G52470
													AT5G38480
													AT1G22410
													AT2G26460
													AT4G38630
													AT3G56860
													AT2G36480
													ATCG01240
													ATCG00150
													ATCG00270
													AT5G06420
													AT3G44530
													AT1G78380
													AT3G13930
													AT4G28610
													AT5G16680
													AT1G57860
													AT5G25150
													AT2G38470
													AT1G71800
													AT1G02500
													AT4G35260
													AT1G43170
													AT1G14740
													AT2G31610
													AT1G33240
													AT1G66580
													AT3G49910
													AT5G23080
													AT5G56740
													AT1G48850
													AT5G02160
													AT2G32700
													AT5G20930
													AT5G16780
													AT5G17990
													AT5G67530
													AT3G54230
													AT1G55460
													AT3G18060
													AT4G24390
													AT5G66200
													AT1G67680
													AT4G24270
													AT1G14830
													AT5G66680
													AT4G11790
													AT1G18080
													AT4G36130
													AT1G21120
													AT4G12400
													AT5G02490
													AT1G69620
													AT4G28400
													AT1G32490
													AT1G08060
													AT1G32130
													AT5G23060
													AT3G21220
													AT4G24280
													AT1G68780
													AT3G52180
													AT1G15930
													AT4G11660
													AT3G48930
													AT4G15900
													AT5G55310
													AT1G21250
													AT1G79550
													AT3G03140
													AT5G46290
													AT4G37120
													AT3G19840
													AT1G43890
													AT1G17130
													AT1G54780
													AT2G44950
													AT4G00990
													AT1G32750
													AT4G27450
													AT5G30490
													AT1G51140
													AT1G79850
													AT4G12610
													AT2G43750
													AT2G29460
													AT5G20200
													AT1G09760
													AT3G06670
													AT4G24190
													AT2G37040
													AT5G08550
													AT4G36050
													AT1G78650
													AT4G19350
													AT2G04030
													AT2G28000
													AT5G17380
													AT3G49010
													AT1G03090
													AT3G52300
													AT5G40780
													ATCG00790
													AT5G09650
													AT1G75270
													AT4G18130
													AT1G06230
													AT5G15090
													AT1G05180
													AT3G48090
													AT4G31500
													AT2G07698
													AT2G30110
													AT1G11860
													AT1G28060
													AT5G35910
													AT3G44600
													AT5G04290
													AT1G17290
													AT4G05180
													ATCG00380
													AT3G19760
													AT4G11850
													AT2G20420
													AT1G52160
													AT3G52120
													AT5G16390
													AT1G04080
													AT4G32720
													AT4G17390
													AT1G24706
													AT5G41770
													AT3G55750
													AT4G25070
													AT2G20890
													ATCG00130
													AT5G09510
													AT1G19480
													AT2G45730
													AT2G46820
													AT3G16260
													AT5G08300
													AT4G11840
													AT5G44800
													AT2G09990
													AT5G16260
													AT2G28290
													AT1G65660
													AT1G30480
													AT1G66750
													AT4G10500
													AT4G08540
													AT1G02920
													AT1G43670
													AT1G54440
													AT4G31880
													AT1G52380
													AT3G10730
													ATCG00120
													AT5G41670
													AT5G40340
													AT5G19760
													AT1G67970
													AT5G54500
													ATCG00350
													AT5G06460
													AT2G33540
													AT5G67030
													AT3G10070
													AT1G76970
													AT3G14310
													AT5G02870
													AT1G19835
													ATMG00640
													AT3G26650
													AT5G24530
													AT4G29350
													AT5G43070
													AT1G18500
													AT1G49590
													AT2G18020
													AT5G37600
													AT1G74560
													AT4G03190
													AT5G51820
													AT3G02230
													AT3G26560
													AT1G65980
													AT1G17980
													AT5G49980
													AT5G15810
													AT2G26900
													AT5G12410
													AT1G52740
													AT5G35530
													AT2G41020
													AT1G13030
													AT3G28730
													AT1G36370
													AT4G29010
													AT3G12280
													AT3G16640
													AT4G33510
													AT5G01530
													AT3G16400
													AT3G05760
													AT1G03280
													AT1G17440
													AT4G20330
													AT4G21660
													AT5G44070
													AT5G08130
													AT5G10450
													AT4G18880
													AT4G32551
													AT1G43850
													AT1G21700
													ATCG00540
													AT3G03110
													AT3G53970
													AT2G29070
													AT2G19385
													AT5G33320
													AT1G03140
													AT4G15000
													AT5G19010
													AT5G24840
													AT1G60490
													AT3G63500
													AT4G22890
													AT5G11520
													AT1G52300
													AT3G61440
													AT1G13190
													AT5G57160
													AT5G59460
													AT4G02390
													AT3G60245
													AT4G20360
													AT2G47730
													AT1G75510
													AT1G27595
													AT4G30160
													AT1G09700
													AT1G20960
													AT5G27650
													AT4G01050
													AT3G19290
													AT5G64040
													AT5G58710
													AT3G20390
													AT2G21150
													AT5G42020
													AT1G15750
													AT4G24620
													AT1G60200
													AT4G24500
													AT1G34130
													AT5G44200
													AT3G57330
													AT1G69010
													AT3G60500
													AT3G02860
													AT4G23650
													AT3G26810
													AT2G37990
													AT1G01560
													AT1G22280
													AT5G01270
													AT1G26880
													AT3G12780
													AT2G46340
													AT4G35630
													AT3G22480
													AT5G15650
													AT5G22060
													AT5G15530
													AT3G54150
													AT5G23150
													AT3G01540
													AT4G01150
													AT1G01350
													AT2G27710
													ATMG00480
													AT5G64290
													AT5G49910
													AT5G43130
													AT2G36880
													AT5G57890
													AT1G75950
													AT4G32260
													AT1G48630
													AT1G45249
													AT5G61900
													AT4G16990
													AT4G04885
													AT4G03430
													AT3G25770
													AT5G27850
													AT3G49620
													AT3G59780
													AT1G27400
													AT1G22070
													AT1G77180
													AT1G04400
													AT5G50920
													AT5G03415
													AT5G23120
													AT1G14580
													AT3G25520
													AT5G67100
													AT4G02570
													AT5G59850
													AT1G50410
													AT3G15970
													AT1G27770
													AT2G27720
													AT3G48750
													AT5G10060
													AT5G03650
													AT2G02560
													AT2G47470
													AT1G61730
													AT1G02330
													AT4G23460
													AT4G21280
													AT4G28910
													AT2G39940
													AT2G33040
													AT3G55280
													AT5G38600
													AT3G48425
													AT5G02770
													AT2G02570
													AT3G13200
													AT3G12110
													AT3G14415
													AT1G07810
													AT4G11150
													AT1G79280
													AT5G25520
													AT5G22010
													AT5G42080
													AT4G37990
													AT1G01140
													AT1G24360
													AT5G11490
													AT2G04880
													AT3G14420
													AT4G38600
													AT1G56290
									6	12.0276	0.498854	0.0201429	AT1G14740	upload_1	+	22	0	GO:0090421	embryonic meristem initiation
													AT3G15880
													AT1G15750
													AT3G07780
													AT3G63500
													AT3G16830
									123	1.75662	70.0209	1.28103e-06	AT3G05680	upload_1	+	3088	5	GO:0048856	anatomical structure development
													AT3G03140
													AT3G54170
													AT5G46290
													AT3G15880
													AT5G58710
													AT2G27530
													AT3G14310
													AT2G44950
													AT4G14880
													AT1G19835
													AT5G42020
													AT1G15750
													AT5G14170
													AT5G24530
													AT5G66730
													AT2G38560
													AT4G29350
													AT5G43070
													AT1G49590
													AT3G02860
													AT3G26810
													AT2G18020
													AT5G37600
													AT1G74560
													AT4G03190
													AT3G47620
													AT1G51140
													AT3G42170
													AT2G43750
													AT2G46340
													AT4G33210
													AT3G52250
													AT3G02230
													AT4G24190
													AT5G15650
													AT2G37040
													AT1G17980
													AT3G54150
													AT5G23150
													AT4G31160
													AT1G48920
													AT4G19350
													AT2G04030
													AT2G28000
													AT4G38630
													AT3G28730
													AT3G56860
													AT4G29010
													AT2G17740
													AT2G36880
													AT3G12280
													AT3G16640
													AT1G48630
													AT1G75270
													AT1G06230
													AT3G16400
													AT1G05180
													AT4G03430
													AT3G48090
													AT4G31500
													AT3G07780
													AT3G59780
													AT1G28060
													AT3G44600
													AT1G43170
													AT5G13200
													AT2G01620
													AT4G11850
													AT4G32551
													AT1G43850
													AT1G77180
													AT1G04400
													AT1G14740
													AT1G04080
													AT3G03110
													AT4G32720
													AT1G14580
													AT1G33240
													AT3G25520
													AT5G67100
													AT4G02570
													AT5G23080
													AT2G04865
													AT1G48850
													AT5G57710
													AT3G48750
													AT2G42620
													AT2G32700
													AT2G02560
													AT2G47470
													AT1G02330
													AT1G60490
													AT5G16780
													AT3G54350
													AT2G28290
													AT4G10500
													AT3G63500
													AT2G39940
													AT4G24270
													AT5G42190
													AT1G14830
													AT5G66680
													AT5G11520
													AT1G18080
													AT3G18210
													AT3G61440
													AT4G31880
													AT3G16830
													AT4G11150
													AT1G32490
													AT1G79280
													AT5G23060
													AT3G21220
													AT5G42080
													AT4G20360
													AT3G48930
													AT4G15900
													AT1G20200
													AT4G30160
													AT4G38600
													AT1G09700
													AT1G20960
									127	1.75465	72.3791	6.60381e-07	AT3G05680	upload_1	+	3192	6	GO:0032502	developmental process
													AT3G03140
													AT3G54170
													AT5G46290
													AT3G15880
													AT5G58710
													AT2G27530
													AT3G14310
													AT2G44950
													AT4G14880
													AT1G19835
													AT5G42020
													AT1G15750
													AT5G14170
													AT5G24530
													AT5G66730
													AT2G38560
													AT4G29350
													AT5G43070
													AT1G49590
													AT3G02860
													AT3G26810
													AT2G18020
													AT5G37600
													AT1G74560
													AT4G03190
													AT5G01270
													AT3G47620
													AT1G51140
													AT3G42170
													AT2G43750
													AT2G46340
													AT4G33210
													AT3G52250
													AT3G02230
													AT4G24190
													AT5G15650
													AT2G37040
													AT1G17980
													AT3G54150
													AT5G23150
													AT4G31160
													AT1G48920
													AT4G19350
													AT2G04030
													AT2G28000
													AT4G38630
													AT3G28730
													AT3G56860
													AT4G29010
													AT2G17740
													AT2G36880
													AT3G12280
													AT3G16640
													AT1G48630
													AT1G75270
													AT1G06230
													AT3G16400
													AT1G05180
													AT4G03430
													AT3G48090
													AT3G22380
													AT4G31500
													AT3G07780
													AT3G59780
													AT1G28060
													AT1G71800
													AT3G44600
													AT1G43170
													AT5G13200
													AT2G01620
													AT4G11850
													AT4G32551
													AT1G43850
													AT1G77180
													AT1G04400
													AT1G14740
													AT1G04080
													AT3G03110
													AT4G32720
													AT1G14580
													AT1G33240
													AT1G66580
													AT3G25520
													AT5G67100
													AT4G02570
													AT5G23080
													AT2G04865
													AT1G48850
													AT5G57710
													AT3G48750
													AT2G42620
													AT2G32700
													AT2G02560
													AT2G47470
													AT1G02330
													AT1G60490
													AT5G16780
													AT3G54350
													AT2G28290
													AT4G10500
													AT3G63500
													AT2G39940
													AT4G24270
													AT5G42190
													AT1G14830
													AT5G66680
													AT5G11520
													AT1G18080
													AT3G18210
													AT3G61440
													AT4G31880
													AT3G16830
													AT4G11150
													AT1G32490
													AT1G79280
													AT5G23060
													AT3G21220
													AT5G42080
													AT4G20360
													AT3G48930
													AT4G15900
													AT1G20200
													AT4G30160
													AT4G38600
													AT1G09700
													AT1G20960
									6	11.0253	0.544204	0.0349594	AT4G24500	upload_1	+	24	0	GO:0035196	miRNA processing
													AT1G24706
													AT5G44200
													AT1G09700
													AT5G23080
													AT2G21150
									73	3.84174	19.0018	1.40896e-19	AT4G04885	upload_1	+	838	2	GO:0006396	RNA processing
													AT4G03430
													AT3G05760
													AT1G28060
													AT5G35910
													AT4G21660
													AT1G71800
													AT4G37120
													AT5G04290
													AT3G19840
													AT3G19760
													AT1G17130
													AT1G52160
													AT1G77180
													AT3G11960
													AT2G21150
													AT3G52120
													AT1G10580
													AT1G04080
													AT1G60200
													AT4G32720
													AT4G24500
													AT1G24706
													AT5G41770
													AT5G44200
													AT3G60500
													AT1G49590
													AT5G23080
													AT2G37990
													AT2G19385
													AT2G45730
													AT3G16260
													AT5G10060
													AT1G03140
													AT1G02330
													AT2G09990
													AT3G52250
													AT5G16260
													AT5G24840
													AT5G16780
													AT1G09760
													AT3G06670
													AT3G54230
													AT3G22480
													AT3G26560
													AT1G65660
													AT1G30480
													AT1G17980
													AT5G23150
													AT4G24270
													AT3G01540
													AT5G15810
													AT5G08550
													AT1G17070
													AT5G12410
													AT5G38600
													AT1G01350
													AT1G54440
													AT1G48920
													AT2G02570
													AT3G13200
													AT1G13190
													AT5G52470
													AT2G26460
													AT2G41020
													AT5G59460
													AT1G32490
													AT1G13030
													AT5G06420
													AT4G15900
													AT1G09700
													AT1G56290
													AT1G20960
									142	3.27872	43.3096	4.72172e-34	AT3G10070	upload_1	+	1910	3	GO:0010467	gene expression
													AT4G37120
													AT3G19840
													AT5G58710
													AT1G17130
													AT2G27530
													AT2G41840
													AT5G02870
													AT3G11960
													AT2G21150
													AT1G10580
													AT5G42020
													AT1G55490
													AT1G60200
													AT4G24500
													AT5G44200
													AT1G32750
													AT1G69410
													AT2G38560
													AT1G69010
													AT3G60500
													AT1G49590
													AT2G37990
													AT2G18020
													AT1G26880
													AT1G79850
													AT4G12610
													AT3G52250
													AT1G09760
													AT3G06670
													AT3G22480
													AT3G26560
													AT4G24190
													AT5G22060
													AT1G17980
													AT5G23150
													AT3G01540
													AT5G15810
													AT5G08550
													AT4G33060
													AT1G17070
													AT5G12410
													AT1G01350
													AT2G27710
													AT5G35530
													AT1G48920
													AT5G52470
													AT2G04030
													AT2G26460
													AT2G28000
													AT2G41020
													AT5G49910
													AT5G43130
													AT3G49010
													AT1G13030
													AT2G36480
													ATCG00790
													ATCG01240
													AT5G06420
													AT1G48630
													AT3G44530
													AT4G04885
													AT4G03430
													AT3G05760
													AT1G03280
													AT1G57860
													AT5G27850
													AT1G17440
													AT4G20330
													AT5G25150
													AT1G28060
													AT5G35910
													AT4G21660
													AT1G71800
													AT1G27400
													AT5G08130
													AT5G04290
													AT1G43170
													ATCG00380
													AT3G19760
													AT1G22070
													AT1G52160
													AT1G77180
													AT3G52120
													AT1G04080
													AT4G32720
													AT4G17390
													AT2G31610
													AT1G24706
													AT5G41770
													AT1G33240
													AT3G55750
													AT1G66580
													AT3G25520
													AT3G49910
													AT5G23080
													AT2G19385
													AT5G59850
													AT5G09510
													AT2G45730
													AT3G16260
													AT2G27720
													AT5G10060
													AT1G03140
													AT2G47470
													AT4G15000
													AT1G02330
													AT2G09990
													AT5G16260
													AT5G24840
													AT5G16780
													AT5G67530
													AT3G54230
													AT1G65660
													AT1G30480
													AT4G24270
													AT3G55280
													AT1G18080
													AT5G38600
													AT1G52300
													AT4G36130
													AT5G02490
													AT1G54440
													AT5G02770
													AT1G69620
													AT2G02570
													AT3G13200
													AT1G13190
													AT5G59460
													AT1G32490
													AT1G79280
													AT5G25520
													AT4G24280
													AT3G60245
													AT1G15930
													AT4G20360
													AT1G75510
													AT3G48930
													AT4G15900
													AT1G09700
													AT1G56290
													AT1G20960
									151	2.78281	54.2617	2.03504e-28	AT1G08130	upload_1	+	2393	4	GO:0009059	macromolecule biosynthetic process
													AT3G10070
													AT4G37120
													AT3G19840
													AT5G58710
													AT1G17130
													AT2G27530
													AT2G41840
													AT5G02870
													AT3G11960
													AT2G21150
													AT1G10580
													AT5G42020
													AT1G55490
													AT1G60200
													AT4G24500
													AT1G34130
													AT5G44200
													AT1G32750
													AT1G69410
													AT2G38560
													AT1G69010
													AT3G60500
													AT1G49590
													AT2G37990
													AT2G18020
													AT1G26880
													AT1G79850
													AT4G12610
													AT3G52250
													AT5G51820
													AT1G09760
													AT3G06670
													AT3G22480
													AT3G26560
													AT4G24190
													AT5G22060
													AT1G17980
													AT5G23150
													AT3G01540
													AT5G15810
													AT5G08550
													AT4G33060
													AT1G17070
													AT5G12410
													AT1G01350
													AT2G27710
													AT5G35530
													AT1G48920
													AT1G78650
													AT5G52470
													AT2G04030
													AT2G26460
													AT2G28000
													AT2G41020
													AT5G49910
													AT5G43130
													AT3G49010
													AT1G13030
													AT2G36480
													ATCG00790
													ATCG01240
													AT5G06420
													AT1G48630
													AT3G44530
													AT4G04885
													AT4G03430
													AT3G05760
													AT1G03280
													AT1G57860
													AT5G27850
													AT1G17440
													AT4G20330
													AT5G25150
													AT1G28060
													AT5G35910
													AT4G21660
													AT1G71800
													AT1G27400
													AT5G08130
													AT5G04290
													AT1G43170
													ATCG00380
													AT3G19760
													AT1G22070
													AT1G52160
													AT1G77180
													AT3G52120
													AT1G04080
													AT4G32720
													AT4G17390
													AT2G31610
													AT1G24706
													AT5G41770
													AT1G33240
													AT3G55750
													AT1G66580
													AT3G25520
													AT5G67100
													AT3G49910
													AT5G23080
													AT2G19385
													AT5G59850
													AT5G09510
													AT2G45730
													AT3G16260
													AT2G27720
													AT5G10060
													AT2G32700
													AT5G03650
													AT1G03140
													AT2G47470
													AT4G15000
													AT1G02330
													AT2G09990
													AT5G16260
													AT5G24840
													AT5G16780
													AT5G67530
													AT3G54230
													AT1G65660
													AT1G30480
													AT4G24270
													AT5G66680
													AT3G55280
													AT1G18080
													AT5G38600
													AT1G52300
													AT4G36130
													AT5G02490
													AT1G54440
													AT5G02770
													AT1G69620
													AT2G02570
													AT3G13200
													AT1G13190
													AT5G57160
													AT5G59460
													AT1G32490
													AT1G79280
													AT5G25520
													AT4G24280
													AT3G60245
													AT1G15930
													AT4G20360
													AT1G75510
													AT3G48930
													AT4G15900
													AT1G09700
													AT1G56290
													AT1G20960
									222	1.85636	119.589	5.33053e-19	AT2G33540	upload_1	+	5274	5	GO:0043170	macromolecule metabolic process
													AT1G08130
													AT3G10070
													AT2G22400
													AT5G05460
													AT1G76970
													AT2G27530
													AT2G41840
													AT3G14310
													AT5G02870
													AT3G11960
													AT1G10580
													AT5G47430
													AT1G55490
													AT5G14170
													AT1G69410
													AT2G38560
													AT1G25280
													AT1G49590
													AT2G18020
													AT1G74560
													AT4G03190
													AT5G51370
													AT3G52250
													AT5G51820
													AT3G26560
													AT1G17980
													AT5G49980
													AT5G15810
													AT4G12560
													AT4G33060
													AT1G17070
													AT5G12410
													AT5G35530
													AT1G48920
													AT5G52470
													AT2G26460
													AT4G38630
													AT2G41020
													AT1G13030
													AT4G10930
													AT2G36480
													ATCG01240
													AT5G06420
													AT3G44530
													AT3G05760
													AT3G59940
													AT1G03280
													AT1G57860
													AT1G17440
													AT4G20330
													AT5G25150
													AT4G21660
													AT1G71800
													AT5G08130
													AT1G43170
													AT2G01620
													AT4G32551
													AT3G53970
													AT2G31610
													AT2G29070
													AT1G33240
													AT1G66580
													AT3G49910
													AT5G23080
													AT2G19385
													AT2G42620
													AT2G32700
													AT1G03140
													AT4G15000
													AT5G20930
													AT5G24840
													AT5G16780
													AT5G67530
													AT3G54230
													AT1G55460
													AT4G24390
													AT4G24270
													AT5G66680
													AT1G18080
													AT1G23780
													AT1G52300
													AT4G36130
													AT5G02490
													AT1G69620
													AT1G13190
													AT5G57160
													AT5G59460
													AT4G28400
													AT1G32490
													AT4G02390
													AT4G24280
													AT3G60245
													AT3G52180
													AT1G15930
													AT4G20360
													AT1G75510
													AT3G48930
													AT4G15900
													AT5G55310
													AT1G09700
													AT1G20960
													AT3G05680
													AT3G54170
													AT4G37120
													AT3G19840
													AT5G58710
													AT1G17130
													AT1G54780
													AT2G44950
													AT2G21150
													AT5G42020
													AT4G24620
													AT1G60200
													AT4G24500
													AT1G34130
													AT5G44200
													AT1G32750
													AT1G69010
													AT3G60500
													AT3G02860
													AT4G23650
													AT3G26810
													AT2G37990
													AT1G22280
													AT1G26880
													AT1G79850
													AT4G12610
													AT4G33210
													AT1G09760
													AT3G06670
													AT3G22480
													AT4G24190
													AT5G22060
													AT5G23150
													AT3G01540
													AT5G08550
													AT4G31160
													AT1G01350
													AT4G36050
													AT2G27710
													AT1G78650
													AT2G04030
													AT2G28000
													AT5G49910
													AT5G43130
													AT3G49010
													ATCG00790
													AT1G75950
													AT1G48630
													AT1G75270
													AT1G06110
													ATCG00670
													AT4G04885
													AT1G05180
													AT4G03430
													AT3G22380
													AT5G27850
													AT2G30110
													AT1G28060
													AT5G35910
													AT3G21850
													AT1G27400
													AT3G44600
													AT5G04290
													ATCG00380
													AT3G19760
													AT1G22070
													AT1G52160
													AT1G77180
													AT3G52120
													AT5G03415
													AT1G04080
													AT4G26840
													AT4G32720
													AT4G17390
													AT1G24706
													AT5G41770
													AT3G55750
													AT3G25520
													AT5G67100
													AT4G02570
													AT5G59850
													AT5G09510
													AT1G50410
													AT1G19480
													AT2G45730
													AT3G16260
													AT2G27720
													AT3G48750
													AT5G10060
													AT5G03650
													AT3G14400
													AT2G02560
													AT2G47470
													AT1G02330
													AT2G09990
													AT5G16260
													AT1G65660
													AT1G30480
													AT1G66750
													AT2G39940
													AT5G42190
													AT3G55280
													AT5G38600
													AT3G48425
													AT1G43670
													AT1G54440
													AT5G02770
													AT4G31880
													AT2G02570
													AT3G13200
													AT1G79280
													AT5G25520
													AT5G22010
													AT4G21850
													AT3G21860
													AT5G06460
													AT1G01140
													AT1G20200
													AT4G38600
													AT1G56290
									331	1.72772	191.582	3.49699e-28	AT2G33540	upload_1	+	8449	6	GO:0008152	metabolic process
													AT5G67030
													AT1G08130
													AT5G42650
													AT1G14810
													AT4G01690
													AT4G24690
													AT3G10070
													AT2G22400
													AT5G05460
													AT1G76970
													AT2G27530
													AT2G41840
													AT3G14310
													AT5G02870
													AT4G14880
													AT3G11960
													AT2G26560
													ATMG00640
													AT1G10580
													AT5G47430
													AT1G55490
													AT5G14170
													AT3G26650
													AT5G24530
													AT1G69410
													AT2G38560
													AT1G25280
													AT1G18500
													AT1G49590
													AT2G18020
													AT5G37600
													AT1G74560
													AT1G02930
													AT1G20020
													AT4G03190
													AT5G51370
													AT4G02520
													AT3G52250
													AT5G51820
													AT3G02230
													AT3G26560
													AT1G65980
													AT1G17980
													AT5G49980
													AT1G66270
													AT5G15810
													AT5G04590
													AT4G12560
													AT4G33060
													AT3G44300
													AT1G17070
													AT5G12410
													AT5G54770
													ATCG00280
													AT5G35530
													AT1G48920
													AT2G04550
													AT5G52470
													AT1G22410
													AT2G26460
													AT4G38630
													AT2G41020
													AT1G13030
													AT1G36370
													AT3G56860
													AT4G29010
													AT4G10930
[truncated: 7,703 more rows]

## Sheet: F
Supplementary Data 7F. GO BP enrichment analysis of all proteins in
bonferroni_correction	reference	upload_lists__input_list__organism	upload_lists__input_list__list_name	tool_release_date	data_version_release_date	annotation_type	correction	test_type	group__result__input_list__number_in_list	group__result__input_list__fold_enrichment	group__result__input_list__expected	group__result__input_list__pValue	group__result__input_list__mapped_id_list__mapped_id	group__result__input_list__list_name	group__result__input_list__plus_minus	group__result__number_in_reference	group__result__term__level	group__result__term__id	group__result__term__label
2773		Arabidopsis thaliana	upload_1	20240807	GO Ontology database DOI: 10.5281/zenodo.12173881 Released 2024-06-17	GO biological process complete	BONFERRONI	FISHER	4	28.8073	0.138854	0.00800267	AT1G54440	upload_1	+	5	0	GO:0042868	antisense RNA metabolic process
													AT1G17760
													AT5G35910
													AT1G71800
									132	3.27356	40.3231	9.24144e-31	AT3G56510	upload_1	+	1452	1	GO:0016070	RNA metabolic process
													AT1G14650
													AT3G05680
													AT3G54170
													AT1G17760
													AT2G17580
													AT4G37120
													AT3G19840
													AT2G22400
													AT1G17130
													AT3G12250
													AT5G28740
													AT1G03110
													AT3G11960
													AT2G21150
													AT1G10580
													AT1G60200
													AT4G39160
													AT5G44200
													AT5G42540
													AT1G32750
													AT2G38560
													AT1G69010
													AT3G60500
													AT1G49590
													AT4G08350
													AT5G64270
													AT5G06160
													AT4G12610
													AT5G13010
													AT2G28450
													AT5G58040
													AT1G09760
													AT3G06670
													AT5G51300
													AT4G35800
													AT3G26560
													AT2G39340
													AT1G17980
													AT3G21430
													AT5G23150
													AT1G60170
													AT3G01540
													AT5G08280
													AT5G15810
													AT5G14600
													AT3G20740
													AT5G08550
													AT1G17070
													AT5G12410
													AT1G01350
													AT1G48920
													AT4G31200
													AT2G26460
													AT5G43130
													AT2G06210
													AT2G32600
													AT2G13540
													AT2G36480
													AT3G44530
													AT1G07840
													AT4G04885
													AT3G03340
													AT4G03430
													AT3G05760
													AT1G03280
													AT1G17440
													AT4G20330
													AT5G25150
													AT1G28060
													AT5G35910
													AT4G21660
													AT2G33340
													AT4G22350
													AT1G71800
													AT5G08130
													AT1G07910
													AT4G10760
													AT3G18790
													AT5G38860
													AT2G40430
													AT1G79880
													AT1G52160
													AT1G77180
													AT5G53060
													AT1G80070
													AT3G52120
													AT2G06990
													AT1G04080
													AT1G09770
													AT3G04680
													AT1G24706
													AT5G41770
													AT5G23080
													AT2G19385
													AT4G27650
													AT1G49540
													AT5G11430
													AT2G45730
													AT4G21710
													AT5G10060
													AT1G03140
													AT1G02330
													AT2G09990
													AT5G16260
													AT5G24840
													AT5G16780
													AT2G41500
													AT1G65660
													AT1G30480
													AT4G24270
													AT1G73720
													AT1G73960
													AT1G54440
													AT2G02570
													AT3G13200
													AT4G18740
													AT5G59460
													AT1G32490
													AT2G33730
													AT5G25520
													AT3G58560
													AT3G02320
													AT5G17900
													AT1G75510
													AT4G15900
													AT3G12640
													AT2G41630
													AT5G58020
													AT1G09700
													AT2G43770
													AT1G20960
									160	3.0581	52.32	9.83466e-35	AT5G46210	upload_1	+	1884	2	GO:0090304	nucleic acid metabolic process
													AT3G56510
													AT1G14650
													AT3G05680
													AT1G08130
													AT3G54170
													AT1G17760
													AT2G17580
													AT4G37120
													AT3G19840
													AT2G22400
													AT1G17130
													AT3G12250
													AT5G28740
													AT1G03110
													AT3G11960
													AT2G21150
													AT1G10580
													AT5G14170
													AT1G60200
													AT4G39160
													AT5G44200
													AT5G42540
													AT1G32750
													AT2G38560
													AT1G69010
													AT3G60500
													AT1G49590
													AT3G02860
													AT4G08350
													AT5G64270
													AT3G12380
													AT5G06160
													AT1G74560
													AT4G12610
													AT5G13010
													AT2G28450
													AT5G58040
													AT1G09760
													AT3G06670
													AT5G51300
													AT4G35800
													AT3G26560
													AT3G57300
													AT2G39340
													AT1G17980
													AT3G21430
													AT5G23150
													AT1G60170
													AT3G01540
													AT5G08280
													AT5G15810
													AT5G14600
													AT3G20740
													AT5G08550
													AT1G17070
													AT5G12410
													AT1G01350
													AT4G36050
													AT1G48920
													AT4G31200
													AT2G26460
													AT5G43130
													AT2G06210
													AT3G50880
													AT2G32600
													AT2G13540
													AT2G36480
													AT5G47690
													AT3G44530
													AT1G07840
													AT4G04885
													AT3G03340
													AT4G03430
													AT3G05760
													AT1G11060
													AT1G03280
													AT1G17440
													AT4G20330
													AT5G25150
													AT1G28060
													AT5G35910
													AT4G21660
													AT2G33340
													AT4G22350
													AT1G71800
													AT5G08130
													AT1G07910
													AT4G10760
													AT3G18790
													AT5G38860
													AT2G40430
													AT1G79880
													AT1G52160
													AT1G77180
													AT5G53060
													AT1G80070
													AT3G52120
													AT2G06990
													AT1G04080
													AT1G09770
													AT3G04680
													AT2G06510
													AT1G24706
													AT5G41770
													AT5G67100
													AT5G23080
													AT2G19385
													AT4G27650
													AT1G49540
													AT1G50410
													AT1G19480
													AT5G11430
													AT2G45730
													AT4G21710
													AT5G10060
													AT1G03140
													AT1G02330
													AT2G09990
													AT5G16260
													AT5G24840
													AT5G16780
													AT1G55460
													AT2G41500
													AT1G65660
													AT1G30480
													AT4G24270
													AT1G73720
													AT1G16970
													AT1G48050
													AT3G48425
													AT1G73960
													AT3G14890
													AT1G54440
													AT1G47870
													AT4G31880
													AT2G02570
													AT3G13200
													AT4G18740
													AT5G59460
													AT1G32490
													AT5G41150
													AT2G33730
													AT5G25520
													AT5G22010
													AT4G02390
													AT3G58560
													AT3G02320
													AT5G17900
													AT1G75510
													AT4G15900
													AT3G12640
													AT2G41630
													AT4G38600
													AT5G58020
													AT1G09700
													AT2G43770
													AT5G02820
													AT1G20960
													AT2G47210
									175	2.73864	63.9004	2.76152e-32	AT5G46210	upload_1	+	2301	3	GO:0006139	nucleobase-containing compound metabolic process
													AT3G56510
													AT1G14650
													AT3G05680
													AT1G08130
													AT3G54170
													AT1G17760
													AT4G04320
													AT2G17580
													AT4G37120
													AT3G19840
													AT2G22400
													AT1G17130
													AT3G12250
													AT5G28740
													AT1G03110
													AT3G11960
													AT2G21150
													ATMG00640
													AT1G10580
													AT5G14170
													AT1G04280
													AT1G60200
													AT4G39160
													AT5G44200
													AT5G42540
													AT1G32750
													AT1G17890
													AT2G38560
													AT5G16510
													AT1G69010
													AT3G60500
													AT1G49590
													AT3G02860
													AT4G08350
													AT5G64270
													AT3G12380
													AT5G06160
													AT1G74560
													AT4G12610
													AT5G13010
													AT2G28450
													AT5G58040
													AT1G09760
													AT3G06670
													AT5G51300
													AT4G35800
													AT3G26560
													AT3G57300
													AT2G39340
													AT1G17980
													AT3G21430
													AT5G23150
													AT1G60170
													AT3G01540
													AT5G08280
													AT5G15810
													AT5G14600
													AT3G20740
													AT5G08550
													AT1G17070
													AT5G12410
													AT1G01350
													AT4G36050
													AT1G48920
													ATMG01170
													AT4G31200
													ATMG00480
													AT2G26460
													AT5G43130
													AT2G06210
													AT3G50880
													AT2G32600
													AT2G13540
													AT2G36480
													AT4G29130
													AT5G47690
													ATCG00150
													AT3G44530
													AT1G07840
													AT4G04885
													AT3G03340
													AT4G03430
													AT3G05760
													AT1G11060
													AT1G03280
													AT1G17440
													AT4G20330
													AT5G25150
													AT1G28060
													AT5G35910
													AT4G21660
													AT2G33340
													AT4G22350
													AT1G71800
													AT5G08130
													AT1G07910
													AT4G10760
													AT3G18790
													AT5G38860
													AT5G61410
													AT2G40430
													AT1G79880
													AT1G52160
													AT1G77180
													AT5G53060
													AT1G80070
													AT3G52120
													AT2G06990
													AT1G04080
													AT1G09770
													AT3G04680
													AT2G06510
													AT1G24706
													AT5G41770
													AT2G36580
													AT5G67100
													AT5G23080
													AT2G19385
													AT4G27650
													AT1G49540
													AT1G50410
													AT1G19480
													AT5G11430
													AT2G45730
													AT5G11670
													AT4G21710
													AT5G10060
													AT1G03140
													AT1G02330
													AT2G09990
													AT5G16260
													AT5G24840
													AT5G16780
													AT1G55460
													AT2G41500
													AT1G65660
													AT1G30480
													AT3G54470
													AT4G24270
													AT1G73720
													AT1G16970
													AT2G33040
													AT1G48050
													AT5G56350
													AT3G48425
													AT1G73960
													AT3G14890
													AT1G54440
													AT1G47870
													AT4G31880
													AT2G02570
													AT3G13200
													AT4G18740
													AT5G59460
													AT1G32490
													AT5G41150
													AT2G33730
													AT5G25520
													AT5G22010
													AT4G02390
													AT3G58560
													AT3G02320
													AT5G17900
													AT1G75510
													AT4G15900
													AT3G12640
													AT2G41630
													AT4G38600
													AT5G58020
													AT1G09700
													AT2G43770
													AT5G02820
													AT1G20960
													AT2G47210
									327	1.66243	196.7	8.24176e-22	AT2G33540	upload_1	+	7083	4	GO:0044238	primary metabolic process
													AT5G46210
													AT3G56510
													AT1G10570
													AT3G54210
													AT1G08130
													AT1G55000
													AT2G36130
													AT1G17760
													AT5G45360
													AT4G37880
													AT2G22400
													AT5G05460
													AT3G12250
													AT5G02870
													AT1G03110
													AT4G14880
													AT3G11960
													AT2G26560
													ATMG00640
													AT1G10580
													AT4G23250
													AT5G47430
													AT5G14170
													AT1G55250
													AT4G39160
													AT5G42540
													AT1G17890
													AT2G38560
													AT1G25280
													AT1G49590
													AT5G37600
													AT3G12380
													AT1G74560
													AT4G03190
													AT1G20140
													AT5G51370
													AT2G14920
													AT4G35800
													AT3G26560
													AT1G17980
													AT5G49980
													AT3G21430
													AT1G60170
													AT5G08280
													AT5G15810
													AT5G14600
													AT4G34030
													AT4G12560
													AT4G33060
													AT1G17070
													AT2G01720
													AT5G12410
													AT4G29490
													AT3G18130
													AT1G77840
													AT1G48920
													ATMG01170
													AT4G31200
													AT2G23070
													AT2G26460
													AT4G38630
													AT4G39960
													AT1G36370
													AT3G50880
													AT2G36800
													AT2G36480
													AT4G29130
													AT5G08170
													AT5G47690
													AT5G60410
													AT3G47800
													ATCG00150
													AT3G44530
													AT3G62980
													AT4G33510
													AT1G07840
													AT3G03340
													AT3G05760
													AT3G59940
													AT5G14260
													AT1G03280
													AT1G57860
													AT1G17440
													AT4G20330
													AT5G25150
													AT4G21660
													AT3G07700
													AT2G33340
													AT1G71800
													AT5G08130
													AT2G01620
													AT5G28540
													AT5G61410
													AT2G40430
													AT4G32551
													AT1G05570
													AT1G79880
													AT5G09900
													AT1G80070
													AT2G06990
													AT1G33120
													AT3G04680
													AT3G53970
													AT2G06510
													AT2G29070
													AT1G11910
													AT5G23080
													AT2G19385
													AT4G27650
													AT2G47510
													AT5G11430
													AT2G44480
													AT5G11670
													AT4G34180
													AT5G35980
													AT1G52670
													AT2G42620
													AT2G32700
													AT1G03140
													AT1G20620
													AT5G20930
													AT5G24840
													AT5G16780
													AT5G67530
													AT4G30950
													AT1G55460
													AT2G41500
													AT4G24390
													AT2G30970
													AT3G54470
													AT2G19730
													AT4G24270
													AT3G53260
													AT1G48050
													AT5G11520
													AT1G23780
													AT3G61440
													AT1G47870
													AT4G18740
													AT5G51180
													AT5G59460
													AT1G32490
													AT5G41150
													AT5G19485
													AT4G02390
													AT2G33450
													AT1G75510
													AT5G56760
													AT4G15900
													AT1G76040
													AT3G12640
													AT2G41630
													AT3G11670
													AT5G58020
													AT1G09700
													AT5G02820
													AT1G20960
													AT5G21326
													AT1G14650
													AT2G32850
													AT3G05680
													AT2G32730
													AT3G54170
													AT5G48230
													AT4G04320
													AT2G17580
													AT1G49990
													AT4G30290
													AT4G37120
													AT3G19840
													AT2G22125
													AT1G17130
													AT5G28740
													AT1G09730
													AT5G58270
													AT2G44950
													AT2G21150
													AT3G09810
													AT5G42020
													AT1G04280
													AT1G60200
													AT3G59630
													AT1G34130
													AT5G44200
													AT1G32750
													AT3G04920
													AT1G32990
													AT5G16510
													AT1G69010
													AT3G60500
													AT3G02860
													AT2G33150
													AT4G23650
													AT4G08350
													AT3G26810
													AT5G64270
													AT3G61390
													AT1G73990
													AT5G06160
													AT1G26640
													AT4G38460
													AT5G01270
													AT1G79850
													AT4G12610
													AT5G13010
													AT2G28450
													AT5G58040
													AT4G33210
													AT1G03740
													AT1G09760
													AT3G06670
													AT5G51300
													AT3G57300
													AT4G24190
													AT5G15530
													AT2G39340
													AT5G54930
													AT4G23300
													AT5G23150
													AT3G58990
													AT3G01540
													AT3G20740
													AT5G08550
													AT1G01350
													AT4G36050
													AT4G12720
													AT5G02450
													ATMG00480
													AT5G43130
													AT1G03090
													AT2G06210
													AT2G32600
													AT2G13540
													AT1G59359
													AT5G57890
													AT1G75950
													AT1G06110
													AT1G07320
													ATCG00670
													AT4G04885
													AT3G07300
													AT4G03430
													AT3G48090
													AT3G22380
													AT5G23010
													AT1G08450
													AT3G25770
													AT1G11060
													AT4G31500
													AT2G30110
													AT1G28060
													AT5G35910
													AT3G21850
													AT4G22350
													AT1G07910
													ATCG00380
													AT4G10760
													AT4G11850
													AT3G18790
													AT5G38860
													AT3G48520
													AT5G01220
													AT5G02310
													AT1G52160
													AT1G79000
													AT1G77180
													AT5G53060
													AT3G52120
													AT5G16390
													AT1G04080
													AT4G17390
													AT1G09770
													AT1G08680
													AT1G24706
													AT5G41770
													AT2G36580
													AT5G47190
													AT5G67100
													AT4G02570
													AT1G49540
													AT1G50410
													AT1G19480
													AT2G45730
													AT4G11840
													AT4G21710
													AT5G10060
													AT3G14400
													AT2G02560
													AT1G02330
													AT2G09990
													AT5G16260
													AT1G65660
													AT1G30480
													AT3G49600
													AT2G39940
													AT1G73720
													AT1G16970
													AT5G42190
													AT2G33040
													AT5G56350
													AT5G58770
													AT3G62250
													AT3G48425
													AT1G73960
													AT3G14890
													AT1G54440
													AT4G31880
													AT2G02570
													AT3G13200
													AT4G18100
													AT3G54640
													AT2G33730
													AT5G25520
													AT5G22010
													AT4G21850
													AT3G58560
													AT3G02320
													AT5G17900
													AT5G06460
													AT2G20550
													AT1G01140
													AT2G45710
													AT5G36890
													AT4G38600
													AT2G43770
													AT2G47210
									378	1.61102	234.635	1.4239e-24	AT2G33540	upload_1	+	8449	5	GO:0008152	metabolic process
													AT5G46210
													AT3G56510
													AT1G10570
													AT3G54210
													AT1G08130
													AT1G55000
													AT2G36130
													AT1G17760
													AT5G45360
													AT4G24690
													AT4G37880
													AT2G22400
													AT5G05460
													AT3G12250
													AT5G02870
													AT1G03110
													AT1G22430
													AT4G14880
													AT3G11960
													AT2G26560
													ATMG00640
													AT1G10580
													AT4G23250
													AT5G47430
													AT5G14170
													AT1G55250
													AT5G24530
													AT2G19900
													AT4G39160
													AT5G42540
													AT1G17890
													AT2G38560
													AT1G25280
													AT1G49590
													AT5G37600
													AT3G12380
													AT1G74560
													AT1G02930
													AT4G03190
													AT1G20140
													AT5G51370
													AT2G14920
													AT4G02520
													AT4G35800
													AT3G26560
													AT1G65980
													AT1G17980
													AT5G49980
													AT3G21430
													AT1G60170
													AT5G08280
													AT5G15810
													AT5G14600
													AT4G34030
													AT4G13770
													AT4G12560
													AT4G33060
													AT1G17070
													AT2G01720
													AT5G12410
													AT4G29490
													AT3G18130
													AT5G60540
													AT1G77840
													AT1G48920
													ATMG01170
													AT4G31200
													AT2G23070
													AT2G04550
													AT5G20960
													AT2G26460
													AT4G38630
													AT4G39960
													AT1G36370
													AT3G50880
													AT3G56860
													AT2G36800
													AT2G36480
													AT4G29130
													AT5G08170
													AT5G47690
													AT5G60410
													AT3G47800
													ATCG00150
													AT4G29380
													AT3G44530
													AT3G62980
													ATMG00070
													AT3G06290
													AT4G33510
													AT1G07840
													AT3G03340
													AT3G05760
													AT3G59940
													AT5G14260
													AT1G03280
													AT1G57860
													AT1G17440
													AT4G20330
													AT5G25150
													AT2G38470
													AT4G21660
													AT4G09010
													AT3G07700
													AT2G33340
													AT1G71800
													AT5G08130
													AT2G01620
													AT5G28540
													AT5G61410
													AT2G40430
													AT4G32551
													AT1G05570
													AT1G79880
													AT5G09900
													AT1G80070
													AT2G06990
													AT1G33120
													AT3G04680
													AT3G53970
													AT2G06510
													AT2G29070
													AT1G11910
													AT5G23080
													AT2G19385
													AT4G27650
													AT2G47510
													AT5G11430
													AT2G44480
													AT3G61470
													AT5G11670
													AT4G34180
													AT5G35980
													AT3G14120
													AT1G52670
													AT2G42620
													AT2G32700
													AT1G03140
													AT1G20620
													AT5G20930
													AT5G24840
													AT5G16780
													AT5G67530
													AT4G30950
													AT1G55460
													AT2G41500
													AT4G24390
													AT2G30970
													AT3G54470
													AT2G19730
													AT4G24270
													AT3G53260
													AT1G48050
													AT5G11520
													AT1G23780
													AT1G21120
													ATCG01050
													AT5G53120
													AT3G61440
													AT1G47870
													AT3G52730
													AT4G18740
													AT1G43710
													AT5G51180
													AT5G59460
													AT2G34420
													AT1G32490
													AT5G41150
													AT5G19485
													AT4G02390
													AT2G33450
													AT1G75510
													AT5G56760
													AT4G15900
													AT1G21130
													AT1G21250
													AT1G76040
													AT3G12640
													AT2G41630
													AT3G11670
													AT5G58020
													AT1G09700
													AT5G02820
													AT1G20960
													AT5G21326
													AT1G14650
													AT2G32850
													AT3G05680
													AT2G32730
													AT3G54170
													AT5G48230
													AT4G04320
													AT3G19290
													AT2G17580
													AT1G49990
													AT4G30290
													AT4G37120
													AT3G19840
													AT2G22125
													AT1G17130
													AT5G28740
													AT1G09730
													AT5G58270
													AT2G44950
													AT2G21150
													AT3G09810
													AT5G42020
													AT1G04280
													AT1G60200
													AT3G59630
													AT1G34130
													AT5G44200
													AT1G32750
													AT3G04920
													AT1G32990
													AT5G16510
													AT1G69010
													AT3G61710
													AT3G60500
													AT3G02860
													AT2G33150
													AT4G23650
													AT4G08350
													AT3G26810
													AT5G64270
													AT3G61390
													AT1G73990
													AT5G06160
													AT1G26640
													AT4G38460
													AT5G01270
													AT1G79850
													AT4G12610
													AT5G13010
													AT2G28450
													AT5G58040
													AT4G33210
													AT1G03740
													AT2G29460
													AT4G00620
													AT1G09760
													AT3G06670
													AT5G51300
													AT3G57300
													AT4G24190
													AT5G40770
													AT5G15530
													AT2G39340
													AT2G37040
													AT5G54930
													AT4G23300
													AT5G23150
													AT3G58990
													AT3G01540
													AT3G20740
													AT5G08550
													AT1G67090
													AT1G01350
													AT4G36050
													AT4G12720
													AT5G02450
													ATMG00480
													AT4G19350
													AT1G20630
													AT5G43130
													AT1G03090
													AT2G06210
													AT2G32600
													AT2G13540
													AT1G59359
													AT1G72680
													AT5G57890
													AT5G59950
													AT1G75950
													AT2G40100
													AT1G06110
													AT1G07320
													ATCG00670
													AT4G04885
													AT3G07300
													AT4G03430
													AT3G48090
													AT3G22380
													AT5G23010
													AT1G08450
													AT3G25770
													AT1G11060
													AT4G31500
													AT3G54890
													AT2G30110
													AT1G28060
													AT5G35910
													AT3G21850
													AT4G22350
													AT4G15530
													AT1G07910
													ATCG00380
													AT4G10760
													AT4G11850
													AT3G14990
													AT3G18790
													AT5G38860
													AT3G48520
													AT3G51820
													AT5G01220
													AT5G02310
													AT1G52160
													AT1G79000
													AT1G77180
													AT5G53060
													AT3G55630
													AT3G52120
													AT5G16390
													AT1G04080
													AT4G17390
													AT1G09770
													AT1G08680
													AT1G24706
													AT5G41770
													AT2G36580
													AT5G47190
													AT5G67100
													AT4G02570
													AT1G49540
													AT1G50410
													AT1G19480
													AT2G45730
													AT4G11840
													AT4G21710
													AT5G10060
													AT3G14400
													AT2G02560
													AT1G61730
													AT1G02330
													AT2G09990
													AT5G16260
													AT1G65660
													AT1G30480
													AT4G10500
													AT3G49600
													AT2G39940
													AT1G73720
													AT1G16970
													AT5G42190
													AT2G33040
													AT5G56350
													AT5G58770
													AT3G62250
													AT3G48425
													AT1G02920
													AT1G73960
													AT3G14890
													AT1G54440
													AT5G02770
													AT4G31880
													AT2G02570
													AT3G13200
													AT4G18100
													AT3G54640
													AT1G79280
													AT2G33730
													AT5G25520
													AT5G22010
													AT4G21850
													AT3G58560
													AT3G02320
													AT5G17900
													AT5G06460
													AT2G20550
													AT1G01140
													AT3G01910
													AT2G45710
													AT4G20400
													AT5G36890
													AT4G38600
													AT2G43770
													AT2G47210
									273	1.86396	146.463	3.87832e-24	AT2G33540	upload_1	+	5274	3	GO:0043170	macromolecule metabolic process
													AT5G46210
													AT3G56510
													AT1G10570
													AT3G54210
													AT1G08130
													AT1G55000
													AT2G36130
													AT1G17760
													AT5G45360
													AT4G37880
													AT2G22400
													AT5G05460
													AT3G12250
													AT5G02870
													AT1G03110
													AT3G11960
													AT1G10580
													AT4G23250
													AT5G47430
													AT5G14170
													AT1G55250
													AT4G39160
													AT5G42540
													AT2G38560
													AT1G25280
													AT1G49590
													AT3G12380
													AT1G74560
													AT4G03190
													AT1G20140
													AT5G51370
													AT4G35800
													AT3G26560
													AT1G17980
													AT5G49980
													AT3G21430
													AT1G60170
													AT5G08280
													AT5G15810
													AT5G14600
													AT4G12560
													AT4G33060
													AT1G17070
													AT2G01720
													AT5G12410
													AT4G29490
													AT3G18130
													AT1G77840
													AT1G48920
													AT4G31200
													AT2G23070
													AT2G26460
													AT4G38630
													AT4G39960
													AT3G50880
													AT2G36480
													AT5G47690
													AT5G60410
													AT3G44530
													AT3G62980
													AT3G06290
													AT1G07840
													AT3G03340
													AT3G05760
													AT3G59940
													AT5G14260
													AT1G03280
													AT1G57860
													AT1G17440
													AT4G20330
													AT5G25150
													AT4G21660
													AT2G33340
													AT1G71800
													AT5G08130
													AT2G01620
													AT5G28540
													AT2G40430
													AT4G32551
													AT1G05570
													AT1G79880
													AT5G09900
													AT1G80070
													AT2G06990
													AT1G33120
													AT3G04680
													AT3G53970
													AT2G06510
													AT2G29070
													AT1G11910
													AT5G23080
													AT2G19385
													AT4G27650
													AT5G11430
													AT5G35980
													AT3G14120
													AT2G42620
													AT2G32700
													AT1G03140
													AT1G20620
													AT5G20930
													AT5G24840
													AT5G16780
													AT5G67530
													AT1G55460
													AT2G41500
													AT4G24390
													AT2G19730
													AT4G24270
													AT1G48050
													AT1G23780
													AT1G47870
													AT4G18740
													AT5G59460
													AT1G32490
													AT5G41150
													AT5G19485
													AT4G02390
													AT2G33450
													AT1G75510
													AT4G15900
													AT1G76040
													AT3G12640
													AT2G41630
													AT5G58020
													AT1G09700
													AT5G02820
													AT1G20960
													AT5G21326
													AT1G14650
													AT2G32850
													AT3G05680
													AT2G32730
													AT3G54170
													AT2G17580
													AT1G49990
													AT4G30290
													AT4G37120
													AT3G19840
													AT2G22125
													AT1G17130
													AT5G28740
													AT1G09730
													AT5G58270
													AT2G44950
													AT2G21150
													AT5G42020
													AT1G60200
													AT3G59630
													AT1G34130
													AT5G44200
													AT1G32750
													AT3G04920
													AT1G32990
													AT1G69010
													AT3G60500
													AT3G02860
													AT4G23650
													AT4G08350
													AT3G26810
													AT5G64270
													AT3G61390
													AT1G73990
													AT5G06160
													AT1G79850
													AT4G12610
													AT5G13010
													AT2G28450
													AT5G58040
													AT4G33210
													AT1G03740
													AT1G09760
													AT3G06670
													AT5G51300
													AT3G57300
													AT4G24190
													AT2G39340
													AT4G23300
													AT5G23150
													AT3G01540
													AT3G20740
													AT5G08550
													AT1G01350
													AT4G36050
													AT4G12720
													AT5G02450
													AT5G43130
													AT2G06210
													AT2G32600
													AT2G13540
													AT1G59359
													AT5G59950
													AT1G75950
													AT1G06110
													AT1G07320
													ATCG00670
													AT4G04885
													AT3G07300
													AT4G03430
													AT3G22380
													AT1G08450
													AT1G11060
													AT2G30110
													AT1G28060
													AT5G35910
													AT3G21850
													AT4G22350
													AT1G07910
													ATCG00380
													AT4G10760
													AT3G18790
													AT5G38860
													AT5G02310
													AT1G52160
													AT1G79000
													AT1G77180
													AT5G53060
													AT3G52120
													AT1G04080
													AT4G17390
													AT1G09770
													AT1G08680
													AT1G24706
													AT5G41770
													AT5G47190
													AT5G67100
													AT4G02570
													AT1G49540
													AT1G50410
													AT1G19480
													AT2G45730
													AT4G21710
													AT5G10060
													AT3G14400
													AT2G02560
													AT1G02330
													AT2G09990
													AT5G16260
													AT1G65660
													AT1G30480
													AT3G49600
													AT2G39940
													AT1G73720
													AT1G16970
													AT5G42190
													AT5G58770
													AT3G62250
													AT3G48425
													AT1G73960
													AT3G14890
													AT1G54440
													AT5G02770
													AT4G31880
													AT2G02570
													AT3G13200
													AT4G18100
													AT1G79280
													AT2G33730
													AT5G25520
													AT5G22010
													AT4G21850
													AT3G58560
													AT3G02320
													AT5G17900
													AT5G06460
													AT2G20550
													AT1G01140
													AT2G45710
													AT5G36890
													AT4G38600
													AT2G43770
													AT2G47210
									4	24.0061	0.166624	0.0234778	AT3G18790	upload_1	+	6	0	GO:0000393	spliceosomal conformational changes to generate catalytic conformation
													AT5G28740
													AT1G03140
													AT1G20960
									46	7.49512	6.13732	1.58837e-23	AT3G03340	upload_1	+	221	1	GO:0000398	mRNA splicing, via spliceosome
													AT1G14650
													AT5G16260
													AT4G03430
													AT3G05760
													AT5G16780
													AT1G09760
													AT2G41500
													AT3G26560
													AT1G65660
													AT1G30480
													AT2G39340
													AT1G73720
													AT1G28060
													AT1G60170
													AT4G21660
													AT2G33340
													AT4G22350
													AT5G08550
													AT1G17070
													AT4G37120
													AT3G18790
													AT5G28740
													AT3G13200
													AT1G77180
													AT2G26460
													AT3G11960
													AT1G80070
													AT1G10580
													AT1G04080
													AT1G09770
													AT2G33730
													AT2G32600
													AT5G41770
													AT5G44200
													AT1G49590
													AT5G64270
													AT5G17900
													AT5G06160
													AT4G15900
													AT5G13010
													AT1G03140
													AT5G58020
													AT1G02330
													AT2G43770
													AT1G20960
									59	6.41855	9.1921	5.57981e-27	AT4G04885	upload_1	+	331	2	GO:0006397	mRNA processing
													AT3G03340
													AT1G14650
													AT4G03430
													AT3G05760
													AT1G17760
													AT1G28060
													AT4G21660
													AT2G33340
													AT4G22350
													AT1G71800
													AT4G37120
													AT3G18790
													AT5G28740
													AT1G77180
													AT3G11960
													AT1G80070
													AT1G10580
													AT2G06990
													AT1G04080
													AT1G60200
													AT1G09770
													AT3G04680
													AT1G24706
													AT5G41770
													AT5G44200
													AT1G49590
													AT5G64270
													AT5G06160
													AT5G13010
													AT5G10060
													AT1G03140
													AT1G02330
													AT5G58040
													AT5G16260
													AT5G16780
													AT1G09760
													AT2G41500
													AT3G26560
													AT1G65660
													AT1G30480
													AT2G39340
													AT5G23150
													AT1G73720
													AT1G60170
													AT5G08550
													AT1G17070
													AT2G02570
													AT3G13200
													AT2G26460
													AT2G33730
													AT2G32600
													AT3G58560
													AT5G17900
													AT4G15900
													AT3G12640
													AT5G58020
													AT2G43770
													AT1G20960
									100	4.29704	23.2718	5.42773e-32	AT3G56510	upload_1	+	838	3	GO:0006396	RNA processing
													AT1G14650
													AT1G17760
													AT2G17580
													AT4G37120
													AT3G19840
													AT1G17130
													AT5G28740
													AT1G03110
													AT3G11960
													AT2G21150
													AT1G10580
													AT1G60200
													AT5G44200
													AT5G42540
													AT3G60500
													AT1G49590
													AT5G64270
													AT5G06160
													AT5G13010
													AT2G28450
													AT5G58040
													AT1G09760
													AT3G06670
													AT5G51300
													AT3G26560
													AT2G39340
													AT1G17980
													AT5G23150
													AT1G60170
													AT3G01540
													AT5G15810
													AT5G14600
													AT5G08550
													AT1G17070
													AT5G12410
													AT1G01350
													AT1G48920
													AT4G31200
													AT2G26460
													AT2G32600
													AT2G13540
													AT1G07840
													AT4G04885
													AT3G03340
													AT4G03430
													AT3G05760
													AT1G28060
													AT5G35910
													AT4G21660
													AT2G33340
													AT4G22350
													AT1G71800
													AT1G07910
													AT3G18790
													AT2G40430
													AT1G79880
													AT1G52160
													AT1G77180
													AT5G53060
													AT1G80070
													AT3G52120
													AT2G06990
													AT1G04080
													AT1G09770
													AT3G04680
													AT1G24706
													AT5G41770
													AT5G23080
													AT2G19385
													AT1G49540
													AT2G45730
													AT4G21710
													AT5G10060
													AT1G03140
													AT1G02330
													AT2G09990
													AT5G16260
													AT5G24840
													AT5G16780
													AT2G41500
													AT1G65660
													AT1G30480
													AT4G24270
													AT1G73720
													AT1G54440
													AT2G02570
													AT3G13200
													AT5G59460
													AT1G32490
													AT2G33730
													AT3G58560
													AT3G02320
													AT5G17900
													AT4G15900
													AT3G12640
													AT5G58020
													AT1G09700
													AT2G43770
													AT1G20960
									163	3.07303	53.042	9.19142e-36	AT3G56510	upload_1	+	1910	4	GO:0010467	gene expression
													AT1G14650
													AT3G54210
													AT2G36130
													AT1G17760
													AT2G17580
													AT4G37120
													AT3G19840
													AT1G17130
													AT3G12250
													AT5G28740
													AT5G02870
													AT1G03110
													AT3G11960
													AT2G21150
													AT1G10580
													AT5G42020
													AT1G60200
													AT4G39160
													AT5G44200
													AT5G42540
													AT1G32750
													AT2G38560
													AT3G04920
													AT1G32990
													AT1G69010
													AT3G60500
													AT1G49590
													AT4G08350
													AT5G64270
													AT1G73990
													AT5G06160
													AT1G79850
													AT4G12610
													AT5G13010
													AT2G28450
													AT5G58040
													AT1G09760
													AT3G06670
													AT5G51300
													AT4G35800
													AT3G26560
													AT4G24190
													AT2G39340
													AT1G17980
													AT3G21430
													AT5G23150
													AT1G60170
													AT3G01540
													AT5G15810
													AT5G14600
													AT3G20740
													AT5G08550
													AT4G33060
													AT1G17070
													AT5G12410
													AT1G01350
													AT3G18130
													AT1G77840
													AT1G48920
													AT5G02450
													AT4G31200
													AT2G26460
													AT4G39960
													AT5G43130
													AT2G06210
													AT2G32600
													AT2G13540
													AT2G36480
													AT1G59359
													AT5G59950
													AT3G44530
													AT3G06290
													AT1G07320
													AT1G07840
													AT4G04885
													AT3G03340
													AT3G07300
													AT4G03430
													AT3G05760
													AT1G08450
													AT1G03280
													AT1G57860
													AT1G17440
													AT4G20330
													AT5G25150
													AT1G28060
													AT5G35910
													AT4G21660
													AT2G33340
													AT4G22350
													AT1G71800
													AT5G08130
													AT1G07910
													ATCG00380
													AT3G18790
													AT5G38860
													AT5G28540
													AT2G40430
													AT1G79880
													AT1G52160
													AT1G77180
													AT5G53060
													AT1G80070
													AT3G52120
													AT2G06990
													AT1G04080
													AT1G33120
													AT4G17390
													AT1G09770
													AT3G04680
													AT1G24706
													AT5G41770
													AT5G47190
													AT5G23080
													AT2G19385
													AT1G49540
													AT5G11430
													AT2G45730
													AT3G14120
													AT4G21710
													AT5G10060
													AT1G03140
													AT1G02330
													AT2G09990
													AT5G16260
													AT5G24840
													AT5G16780
													AT5G67530
													AT2G41500
													AT1G65660
													AT1G30480
													AT2G19730
													AT4G24270
													AT1G73720
													AT3G62250
													AT1G73960
													AT1G54440
													AT5G02770
													AT2G02570
													AT3G13200
													AT4G18740
													AT4G18100
													AT5G59460
													AT1G32490
													AT1G79280
													AT2G33730
													AT5G25520
													AT5G19485
													AT3G58560
													AT3G02320
													AT2G33450
													AT5G17900
													AT1G75510
													AT2G20550
													AT4G15900
													AT2G45710
													AT3G12640
													AT2G41630
													AT5G58020
													AT1G09700
													AT2G43770
													AT1G20960
									172	2.58821	66.4553	1.38331e-28	AT3G56510	upload_1	+	2393	5	GO:0009059	macromolecule biosynthetic process
													AT1G14650
													AT3G54210
													AT1G08130
													AT2G36130
													AT1G17760
													AT2G17580
													AT4G37120
													AT3G19840
													AT2G22125
													AT1G17130
													AT3G12250
													AT5G28740
													AT5G02870
													AT1G03110
													AT3G11960
													AT2G21150
													AT1G10580
													AT5G42020
													AT1G60200
													AT4G39160
													AT1G34130
													AT5G44200
													AT5G42540
													AT1G32750
													AT2G38560
													AT3G04920
													AT1G32990
													AT1G69010
													AT3G60500
													AT1G49590
													AT4G08350
													AT5G64270
													AT1G73990
													AT5G06160
													AT1G79850
													AT4G12610
													AT5G13010
													AT2G28450
													AT5G58040
													AT1G09760
													AT3G06670
													AT5G51300
													AT4G35800
													AT3G26560
													AT4G24190
													AT2G39340
													AT1G17980
													AT3G21430
													AT5G23150
													AT1G60170
													AT3G01540
													AT5G15810
													AT5G14600
													AT3G20740
													AT5G08550
													AT4G33060
													AT1G17070
													AT2G01720
													AT5G12410
													AT1G01350
													AT3G18130
													AT1G77840
													AT1G48920
													AT5G02450
													AT4G31200
													AT2G26460
													AT4G39960
													AT5G43130
													AT2G06210
													AT2G32600
													AT2G13540
													AT2G36480
													AT1G59359
													AT5G59950
													AT3G44530
													AT3G06290
													AT1G07320
													AT1G07840
													AT4G04885
													AT3G03340
													AT3G07300
													AT4G03430
													AT3G05760
													AT1G08450
													AT1G03280
													AT1G57860
													AT1G17440
													AT4G20330
													AT5G25150
													AT1G28060
													AT5G35910
													AT4G21660
													AT2G33340
													AT4G22350
													AT1G71800
													AT5G08130
													AT1G07910
													ATCG00380
													AT3G18790
													AT5G38860
													AT5G28540
													AT2G40430
													AT1G05570
													AT1G79880
													AT1G52160
													AT1G77180
													AT5G53060
													AT1G80070
													AT3G52120
													AT2G06990
													AT1G04080
													AT1G33120
													AT4G17390
													AT1G09770
													AT3G04680
													AT2G06510
													AT1G24706
													AT5G41770
													AT5G47190
													AT5G67100
													AT5G23080
													AT2G19385
													AT1G49540
													AT5G11430
													AT2G45730
													AT3G14120
													AT4G21710
													AT5G10060
													AT2G32700
													AT1G03140
													AT1G02330
													AT2G09990
													AT5G16260
													AT5G24840
													AT5G16780
													AT5G67530
													AT2G41500
													AT1G65660
													AT1G30480
													AT2G19730
													AT4G24270
													AT1G73720
													AT5G58770
													AT3G62250
													AT1G73960
													AT1G54440
													AT5G02770
													AT2G02570
													AT3G13200
													AT4G18740
													AT4G18100
													AT5G59460
													AT1G32490
													AT1G79280
													AT2G33730
													AT5G25520
													AT5G19485
													AT3G58560
													AT3G02320
													AT2G33450
													AT5G17900
													AT1G75510
													AT2G20550
													AT4G15900
													AT2G45710
													AT3G12640
													AT2G41630
													AT5G58020
													AT1G09700
													AT2G43770
													AT1G20960
									206	2.24309	91.8377	1.05132e-26	AT3G56510	upload_1	+	3307	6	GO:0044249	cellular biosynthetic process
													AT3G54210
													AT1G08130
													AT2G36130
													AT1G17760
[truncated: 10,328 more rows]

## Sheet: G
Supplementary Data 7G. GO BP enrichment analysis of all proteins in ASK1 24hpi Pst
bonferroni_correction	reference	upload_lists__input_list__organism	upload_lists__input_list__list_name	tool_release_date	data_version_release_date	annotation_type	correction	test_type	group__result__input_list__number_in_list	group__result__input_list__fold_enrichment	group__result__input_list__expected	group__result__input_list__pValue	group__result__input_list__mapped_id_list__mapped_id	group__result__input_list__list_name	group__result__input_list__plus_minus	group__result__number_in_reference	group__result__term__level	group__result__term__id	group__result__term__label
2773		Arabidopsis thaliana	upload_1	20240807	GO Ontology database DOI: 10.5281/zenodo.12173881 Released 2024-06-17	GO biological process complete	BONFERRONI	FISHER	6	11.8223	0.507516	0.0144992	AT2G33540	upload_1	+	14	0	GO:0060147	regulation of post-transcriptional gene silencing
													AT2G06990
													AT4G03430
													AT1G21580
													AT5G42540
													AT5G20930
									150	1.59269	94.1805	2.92861e-05	AT2G33540	upload_1	+	2598	1	GO:0010468	regulation of gene expression
													AT4G26630
													AT4G24970
													AT3G06010
													AT4G15180
													AT2G28190
													AT1G32360
													AT3G54170
													AT1G32640
													AT2G16485
													AT3G19290
													AT3G15880
													AT4G09180
													AT5G06550
													AT1G21580
													AT3G12250
													AT3G11200
													AT1G80840
													AT3G14310
													AT4G00990
													AT1G15750
													AT1G13450
													AT5G14170
													AT1G60200
													AT1G33680
													AT5G44200
													AT5G42540
													AT5G66730
													AT1G24190
													AT2G38560
													AT1G25280
													AT3G60500
													AT1G15910
													AT3G02860
													AT4G08350
													AT3G12380
													AT2G23320
													AT4G03190
													AT5G01270
													AT3G47620
													AT5G54640
													AT4G12610
													AT5G13010
													AT1G03740
													AT3G50700
													AT2G35940
													AT1G73805
													AT3G06670
													AT5G51300
													AT4G29000
													AT3G21430
													AT2G38250
													AT1G60170
													AT1G14510
													AT5G08550
													AT1G43190
													AT1G52740
													AT3G09670
													AT2G03340
													AT4G36730
													AT4G25210
													AT5G43010
													AT3G56860
													AT2G13540
													AT5G67320
													AT3G12280
													AT1G48630
													AT3G44530
													AT1G18450
													AT5G59830
													AT5G05610
													AT1G21610
													AT1G79350
													AT3G48050
													AT4G03430
													AT5G16680
													AT3G07780
													AT1G64790
													AT2G17410
													AT1G28060
													AT5G35910
													AT1G55325
													AT1G71800
													AT3G44600
													AT5G08130
													AT4G38130
													AT5G38860
													AT5G28300
													AT4G18880
													AT4G32551
													AT1G43850
													AT5G45600
													AT1G79000
													AT1G54060
													AT5G53180
													AT1G14740
													AT2G06990
													AT2G35530
													AT4G26840
													AT1G32150
													AT1G24706
													AT3G24830
													AT5G48160
													AT5G23080
													AT2G19385
													AT1G50410
													AT5G56740
													AT5G02160
													AT4G21710
													AT2G32700
													AT1G02450
													AT4G10070
													AT5G20930
													AT5G16260
													AT3G54350
													AT2G28290
													AT1G30480
													AT1G66750
													AT3G63500
													AT5G27030
													AT4G02560
													AT1G54440
													AT1G47870
													AT4G31880
													AT3G16830
													AT3G07610
													AT1G32490
													AT1G08060
													AT1G58100
													AT1G32130
													AT2G33730
													AT3G52100
													AT5G40340
													AT3G54760
													AT5G22010
													AT1G67970
													AT3G58560
													AT2G32080
													AT2G18510
													AT1G70060
													AT4G11660
													AT1G01260
													AT4G15900
													AT2G04880
													AT4G16430
													AT1G09700
													AT1G26665
													AT4G17880
													AT2G03150
													AT2G47210
									151	1.57959	95.5942	3.74651e-05	AT2G33540	upload_1	+	2637	2	GO:0010556	regulation of macromolecule biosynthetic process
													AT4G26630
													AT4G24970
													AT3G06010
													AT4G15180
													AT2G28190
													AT1G32360
													AT3G54170
													AT1G32640
													AT2G16485
													AT3G19290
													AT3G15880
													AT4G09180
													AT5G06550
													AT1G21580
													AT3G12250
													AT3G11200
													AT1G80840
													AT3G14310
													AT4G00990
													AT1G15750
													AT1G13450
													AT5G14170
													AT1G60200
													AT1G33680
													AT5G44200
													AT5G42540
													AT5G66730
													AT1G24190
													AT2G38560
													AT1G25280
													AT3G60500
													AT1G15910
													AT3G02860
													AT4G08350
													AT3G12380
													AT2G23320
													AT4G03190
													AT5G01270
													AT3G47620
													AT5G54640
													AT4G12610
													AT5G13010
													AT1G03740
													AT3G50700
													AT2G35940
													AT1G73805
													AT3G06670
													AT5G51300
													AT4G29000
													AT3G21430
													AT2G38250
													AT1G60170
													AT1G14510
													AT5G08550
													AT1G43190
													AT1G52740
													AT4G12720
													AT3G09670
													AT2G03340
													AT4G36730
													AT4G25210
													AT5G43010
													AT3G56860
													AT2G13540
													AT5G67320
													AT3G12280
													AT1G48630
													AT3G44530
													AT1G18450
													AT5G59830
													AT5G05610
													AT1G21610
													AT1G79350
													AT3G48050
													AT4G03430
													AT5G16680
													AT3G07780
													AT1G64790
													AT2G17410
													AT1G28060
													AT5G35910
													AT1G55325
													AT1G71800
													AT3G44600
													AT5G08130
													AT4G38130
													AT5G38860
													AT5G28300
													AT4G18880
													AT4G32551
													AT1G43850
													AT5G45600
													AT1G79000
													AT1G54060
													AT5G53180
													AT1G14740
													AT2G06990
													AT2G35530
													AT4G26840
													AT1G32150
													AT1G24706
													AT3G24830
													AT5G48160
													AT5G23080
													AT2G19385
													AT1G50410
													AT5G56740
													AT5G02160
													AT4G21710
													AT2G32700
													AT1G02450
													AT4G10070
													AT5G20930
													AT5G16260
													AT3G54350
													AT2G28290
													AT1G30480
													AT1G66750
													AT3G63500
													AT5G27030
													AT4G02560
													AT1G54440
													AT1G47870
													AT4G31880
													AT3G16830
													AT3G07610
													AT1G32490
													AT1G08060
													AT1G58100
													AT1G32130
													AT2G33730
													AT3G52100
													AT5G40340
													AT3G54760
													AT5G22010
													AT1G67970
													AT3G58560
													AT2G32080
													AT2G18510
													AT1G70060
													AT4G11660
													AT1G01260
													AT4G15900
													AT2G04880
													AT4G16430
													AT1G09700
													AT1G26665
													AT4G17880
													AT2G03150
													AT2G47210
									164	1.58403	103.533	6.80529e-06	AT2G33540	upload_1	+	2856	3	GO:0060255	regulation of macromolecule metabolic process
													AT4G26630
													AT4G24970
													AT3G06010
													AT2G32730
													AT4G15180
													AT2G28190
													AT1G32360
													AT3G54170
													AT1G32640
													AT2G16485
													AT3G19290
													AT3G15880
													AT4G09180
													AT5G06550
													AT1G21580
													AT3G12250
													AT3G11200
													AT1G80840
													AT3G14310
													AT2G20580
													AT4G00990
													AT1G15750
													AT1G13450
													AT5G14170
													AT1G60200
													AT1G33680
													AT5G44200
													AT5G42540
													AT5G66730
													AT1G24190
													AT2G38560
													AT1G25280
													AT3G60500
													AT1G15910
													AT3G02860
													AT4G08350
													AT3G12380
													AT2G23320
													AT4G03190
													AT5G01270
													AT3G47620
													AT5G54640
													AT4G12610
													AT5G13010
													AT1G03740
													AT3G50700
													AT2G35940
													AT1G73805
													AT3G06670
													AT5G51300
													AT4G29000
													AT3G21430
													AT2G38250
													AT1G60170
													AT1G14510
													AT5G08550
													AT1G43190
													AT4G12560
													AT1G52740
													AT3G18130
													AT4G12720
													AT3G09670
													AT2G03340
													AT4G36730
													AT4G25210
													AT5G43010
													AT3G56860
													AT2G13540
													AT5G67320
													AT3G12280
													AT1G75950
													AT1G70660
													AT1G48630
													AT3G44530
													AT1G18450
													AT5G59830
													AT5G05610
													AT1G21610
													AT1G79350
													AT3G48050
													AT4G03430
													AT5G16680
													AT3G07780
													AT1G64790
													AT2G17410
													AT1G28060
													AT5G35910
													AT1G55325
													AT1G71800
													AT3G44600
													AT5G08130
													AT1G43170
													AT4G38130
													AT5G38860
													AT5G28300
													AT4G18880
													AT4G32551
													AT1G43850
													AT5G45600
													AT1G79000
													AT1G54060
													AT5G53180
													AT1G14740
													AT2G06990
													AT2G35530
													AT4G26840
													AT1G32150
													AT3G53970
													AT1G24706
													AT3G24830
													AT5G48160
													AT5G23080
													AT2G19385
													AT1G50410
													AT5G56740
													AT5G02160
													AT4G21710
													AT2G32700
													AT1G02450
													AT4G10070
													AT1G02330
													AT5G20930
													AT5G16260
													AT3G54350
													AT2G28290
													AT1G30480
													AT1G66750
													AT3G63500
													AT5G27030
													AT4G02560
													AT5G55660
													AT1G54440
													AT1G47870
													AT4G31880
													AT3G16830
													AT3G07610
													AT1G32490
													AT1G79280
													AT1G08060
													AT1G58100
													AT1G32130
													AT2G33730
													AT1G30470
													AT3G52100
													AT5G40340
													AT3G54760
													AT5G22010
													AT1G67970
													AT3G58560
													AT2G32080
													AT2G18510
													AT1G70060
													AT4G11660
													AT1G01260
													AT4G15900
													AT1G20200
													AT2G04880
													AT4G16430
													AT1G09700
													AT1G26665
													AT4G17880
													AT2G03150
													AT2G47210
									190	1.66177	114.336	3.41669e-09	AT2G33540	upload_1	+	3154	4	GO:0019222	regulation of metabolic process
													AT4G26630
													AT4G24970
													AT3G06010
													AT2G32730
													AT4G15180
													AT1G68830
													AT2G28190
													AT1G32360
													AT3G54170
													AT1G32640
													AT2G16485
													AT3G19290
													AT3G02730
													AT3G15880
													AT4G09180
													AT5G06550
													AT3G15360
													AT1G21580
													AT3G12250
													AT5G58270
													AT3G11200
													AT1G80840
													AT3G14310
													AT2G20580
													AT5G57580
													AT4G00990
													AT1G15750
													AT1G13450
													AT5G14170
													AT1G60200
													AT1G33680
													AT5G44200
													AT5G42540
													AT5G66730
													AT1G24190
													AT2G38560
													AT1G25280
													AT3G60500
													AT1G15910
													AT3G02860
													AT4G08350
													AT3G12380
													AT2G23320
													AT4G03190
													AT5G01270
													AT3G47620
													AT5G54640
													AT4G12610
													AT5G13010
													AT1G03740
													AT3G50700
													AT2G35940
													AT5G48930
													AT1G73805
													AT3G06670
													AT5G51300
													AT4G29000
													AT1G29690
													AT3G21430
													AT2G38250
													AT1G60170
													AT1G14510
													AT5G08550
													AT1G43190
													AT4G12560
													AT1G52740
													AT3G18130
													AT4G12720
													AT3G09670
													AT2G03340
													AT4G36730
													AT4G25210
													AT5G43010
													AT5G66190
													AT5G52520
													AT3G56860
													AT2G13540
													AT5G67320
													AT3G12280
													AT5G60410
													AT1G75950
													AT1G70660
													AT1G48630
													AT3G44530
													AT1G18450
													AT5G59830
													AT5G05610
													AT1G21610
													AT1G79350
													AT3G48050
													AT5G18580
													AT4G03430
													AT3G48090
													AT3G59940
													AT5G16680
													AT3G07780
													AT1G64790
													AT2G17410
													AT1G28060
													AT5G35910
													AT1G55325
													AT1G71800
													AT4G01370
													AT3G44600
													AT5G08130
													AT1G43170
													AT4G15415
													AT4G38130
													AT5G38860
													AT5G28300
													AT4G18880
													AT4G32551
													AT5G02310
													AT1G43850
													AT5G45600
													AT1G79000
													AT1G54060
													AT5G53180
													AT1G14740
													AT2G06990
													AT2G35530
													AT4G26840
													AT5G47110
													AT1G32150
													AT3G53970
													AT1G24706
													AT5G62570
													AT3G25800
													AT3G24830
													AT5G48160
													AT5G23080
													AT2G19385
													AT1G49540
													AT1G50410
													AT5G56740
													AT5G02160
													AT4G21710
													AT2G32700
													AT1G02450
													AT4G10070
													AT1G02330
													AT5G20930
													AT5G54160
													AT5G16260
													AT3G54350
													AT4G30950
													AT2G28290
													AT1G30480
													AT1G66750
													AT3G63500
													AT3G56130
													AT5G27030
													AT4G02560
													AT5G55660
													AT1G54440
													AT1G47870
													AT4G31880
													AT3G16830
													AT3G07610
													AT1G32490
													AT1G79280
													AT1G08060
													AT1G58100
													AT1G32130
													AT2G33730
													AT1G30470
													AT3G52100
													AT5G40340
													AT3G54760
													AT5G22010
													AT1G67970
													AT3G58560
													AT2G32080
													AT3G21220
													AT3G28930
													AT2G18510
													AT1G70060
													AT4G11660
													AT1G01260
													AT4G15900
													AT1G20200
													AT3G11670
													AT2G04880
													AT4G16430
													AT1G09700
													AT1G26665
													AT4G17880
													AT2G03150
													AT2G47210
									284	1.4578	194.814	1.29942e-08	AT2G33540	upload_1	+	5374	5	GO:0050789	regulation of biological process
													AT4G26630
													AT5G46210
													AT3G06010
													AT4G15180
													AT2G28190
													AT1G32360
													AT3G15880
													AT5G58430
													AT4G09180
													AT5G06550
													AT1G21580
													AT3G12250
													AT3G14310
													AT4G14880
													AT2G20580
													AT5G57580
													AT5G14170
													AT1G33680
													AT5G42540
													AT5G25980
													AT5G66730
													AT1G24190
													AT2G38560
													AT1G59610
													AT1G25280
													AT4G29350
													AT1G15910
													AT3G43300
													AT4G35230
													AT3G12380
													AT4G03190
													AT5G54640
													AT1G01960
													AT2G35940
													AT1G73805
													AT4G29000
													AT1G17980
													AT4G02080
													AT5G49980
													AT3G21430
													AT4G07410
													AT1G60170
													AT4G12560
													AT1G17070
													ATCG00160
													AT5G11200
													AT1G52740
													AT4G34390
													AT3G18130
													AT3G09670
													AT2G45060
													AT2G03340
													AT2G23070
													AT2G04550
													AT4G38630
													AT4G25210
													AT5G66190
													AT1G59870
													AT3G56860
													AT4G08850
													AT4G29130
													AT3G12280
													AT5G60410
													AT1G70660
													AT3G44530
													AT3G62980
													AT1G79350
													AT3G59940
													AT5G16680
													AT1G17440
													AT5G49880
													AT2G17410
													AT1G55325
													AT3G07700
													AT1G71800
													AT5G08130
													AT1G43170
													AT5G06870
													AT5G28300
													AT4G18880
													AT2G43820
													AT4G32551
													AT1G43850
													AT5G45600
													AT1G54060
													AT1G14740
													AT2G06990
													AT2G35530
													AT5G47110
													AT1G32150
													AT3G53970
													AT3G25800
													AT3G24830
													AT5G23080
													AT2G19385
													AT5G56740
													AT4G34180
													AT5G02160
													AT5G35980
													AT2G42620
													AT2G32700
													AT1G77470
													AT1G22920
													AT5G20930
													AT1G33590
													AT3G54350
													AT4G30950
													AT2G41500
													AT3G63500
													AT4G24390
													AT1G72910
													AT5G55660
													AT1G47870
													AT3G07610
													AT3G06400
													AT1G32490
													AT1G08060
													AT1G32130
													AT5G23060
													AT3G21220
													AT2G18510
													AT1G68780
													AT1G70060
													AT4G11660
													AT4G15900
													AT1G21250
													AT2G41630
													AT3G11670
													AT4G16430
													AT1G09700
													AT4G17880
													AT2G03150
													AT5G21326
													AT4G24970
													AT2G31880
													AT2G32730
													AT1G68830
													AT3G54170
													AT1G32640
													AT2G16485
													AT3G19290
													AT3G02730
													AT4G37120
													AT3G15360
													AT3G18990
													AT5G58270
													AT3G11200
													AT1G80840
													AT2G44950
													AT2G41560
													AT3G50930
													AT4G00990
													AT5G42020
													AT1G15750
													AT1G13450
													AT1G60200
													AT5G44200
													AT3G57330
													AT3G60500
													AT3G02860
													AT2G33150
													AT4G08350
													AT3G26810
													AT4G20260
													AT5G06160
													AT1G01560
													AT2G23320
													AT5G01270
													AT3G47620
													AT1G79730
													AT4G12610
													AT5G13010
													AT3G09260
													AT1G21750
													AT1G03740
													AT3G50700
													AT2G03070
													AT5G48930
													AT5G19690
													AT3G09940
													AT3G06670
													AT5G51300
													AT4G24190
													AT5G54930
													AT1G29690
													AT2G38250
													AT5G23150
													AT1G14510
													AT5G08550
													AT1G43190
													AT3G19980
													AT5G04990
													AT4G12720
													AT4G36730
													AT5G43010
													AT5G52520
													AT3G25500
													AT2G13540
													AT5G67320
													AT1G51800
													AT4G09420
													AT4G04770
													AT1G75950
													AT1G48630
													AT1G18450
													AT5G59830
													AT4G39690
													AT5G05610
													AT1G21610
													AT3G48050
													AT4G16990
													AT5G18580
													AT4G03430
													AT3G48090
													AT3G07780
													AT1G64790
													AT1G28060
													AT5G35910
													AT3G21850
													AT4G01370
													AT3G44600
													AT4G15415
													AT5G13200
													AT4G38130
													AT3G14990
													AT5G38860
													AT5G02310
													AT5G58070
													AT1G79000
													AT1G09415
													AT4G16860
													AT5G53180
													AT1G04080
													AT4G26840
													AT1G24706
													AT5G62570
													AT2G34040
													AT5G67100
													AT4G02570
													AT5G48160
													AT1G49540
													AT1G50410
													AT4G21710
													AT1G02450
													AT4G10070
													AT1G02330
													AT5G54160
													AT5G16260
													AT2G28290
													AT1G65660
													AT1G30480
													AT1G66750
													AT3G56130
													AT2G39940
													AT5G27030
													AT4G02560
													AT2G44050
													AT1G54440
													AT4G31880
													AT1G20670
													AT3G11820
													AT3G16830
													AT1G79280
													AT1G58100
													AT2G33730
													AT1G30470
													AT3G52100
													AT5G40340
													AT3G54760
													AT5G22010
													AT1G67970
													AT3G58560
													AT2G32080
													AT3G28930
													AT5G42080
													AT1G01260
													AT5G44700
													AT1G20200
													AT5G36890
													AT1G07000
													AT2G04880
													AT1G26665
													AT2G47210
									299	1.44601	206.776	7.00028e-09	AT2G33540	upload_1	+	5704	6	GO:0065007	biological regulation
													AT4G26630
													AT5G46210
													AT3G06010
													AT4G15180
													AT2G28190
													AT1G32360
													AT5G65770
													AT3G15880
													AT5G58430
													AT4G09180
													AT5G06550
													AT1G21580
													AT3G12250
													AT3G14310
													AT4G14880
													AT2G20580
													AT5G57580
													AT5G14170
													AT1G33680
													AT5G42540
													AT5G25980
													AT5G66730
													AT1G24190
													AT2G38560
													AT1G59610
													AT1G67230
													AT1G25280
													AT4G29350
													AT1G15910
													AT3G43300
													AT4G35230
													AT3G12380
													AT4G03190
													AT5G54640
													AT1G27450
													AT1G01960
													AT5G57350
													AT2G14920
													AT2G35940
													AT1G73805
													AT4G29000
													AT1G17980
													AT4G02080
													AT5G49980
													AT3G21430
													AT4G07410
													AT1G60170
													AT4G12560
													AT1G17070
													ATCG00160
													AT5G11200
													AT1G52740
													AT4G34390
													AT3G18130
													AT3G09670
													AT2G45060
													AT2G03340
													AT2G23070
													AT2G04550
													AT5G20960
													AT4G38630
													AT4G25210
													AT5G66190
													AT1G59870
													AT3G56860
													AT4G08850
													AT4G29130
													AT3G12280
													AT5G60410
													AT1G70660
													AT3G44530
													AT3G62980
													AT1G79350
													AT3G59940
													AT5G16680
													AT1G17440
													AT5G49880
													AT2G17410
													AT1G55325
													AT3G07700
													AT1G71800
													AT5G08130
													AT1G43170
													AT5G06870
													AT5G28300
													AT4G18880
													AT2G43820
													AT4G32551
													AT1G43850
													AT5G45600
													AT1G54060
													AT1G14740
													AT2G06990
													AT2G35530
													AT5G47110
													AT1G32150
													AT3G53970
													AT4G23850
													AT3G25800
													AT3G24830
													AT5G23080
													AT2G19385
													AT5G56740
													AT4G34180
													AT5G02160
													AT5G35980
													AT2G42620
													AT2G32700
													AT1G77470
													AT1G22920
													AT5G20930
													AT1G33590
													AT3G54350
													AT4G30950
													AT2G41500
													AT3G63500
													AT4G24390
													AT1G72910
													AT5G55660
													AT1G47870
													AT3G07610
													AT3G06400
													AT1G32490
													AT1G08060
													AT1G32130
													AT5G23060
													AT3G21220
													AT2G18510
													AT1G68780
													AT1G70060
													AT4G11660
													AT4G15900
													AT1G21250
													AT2G41630
													AT3G11670
													AT4G16430
													AT1G09700
													AT4G17880
													AT2G03150
													AT5G21326
													AT4G24970
													AT2G31880
													AT2G32730
													AT1G68830
													AT3G03140
													AT3G54170
													AT1G32640
													AT2G16485
													AT3G19290
													AT3G02730
													AT4G37120
													AT3G15360
													AT3G18990
													AT5G58270
													AT3G11200
													AT1G80840
													AT2G44950
													AT2G41560
													AT3G50930
													AT4G00990
													AT1G13210
													AT5G42020
													AT1G15750
													AT1G13450
													AT1G60200
													AT5G44200
													AT3G57330
													AT3G60500
													AT3G02860
													AT2G33150
													AT4G08350
													AT3G26810
													AT4G20260
													AT5G06160
													AT1G01560
													AT2G23320
													AT5G01270
													AT3G47620
													AT1G79730
													AT4G12610
													AT5G13010
													AT3G09260
													AT1G21750
													AT1G03740
													AT3G50700
													AT2G03070
													AT5G48930
													AT5G19690
													AT3G09940
													AT3G06670
													AT5G51300
													AT4G24190
													AT5G54930
													AT1G29690
													AT2G38250
													AT5G23150
													AT1G14510
													AT5G08550
													AT1G43190
													AT3G19980
													AT5G04990
													AT4G12720
													AT4G36730
													AT2G04030
													AT2G28000
													AT5G43010
													AT3G07770
													AT5G52520
													AT3G07890
													AT3G25500
													AT2G13540
													AT5G67320
													AT1G51800
													AT4G09420
													AT4G04770
													AT1G75950
													AT1G48630
													AT1G18450
													AT5G59830
													AT4G39690
													AT5G05610
													AT1G21610
													AT3G48050
													AT4G16990
													AT5G18580
													AT4G03430
													AT3G48090
													AT4G31500
													AT3G07780
													AT1G64790
													AT1G28060
													AT5G35910
													AT3G21850
													AT4G01370
													AT3G44600
													AT4G15415
													AT5G13200
													AT4G38130
													AT3G14990
													AT5G38860
													AT5G02310
													AT5G58070
													AT1G79000
													AT1G09415
													AT4G16860
													AT5G53180
													AT1G04080
													AT4G26840
													AT1G24706
													AT5G62570
													AT2G34040
													AT5G67100
													AT4G02570
													AT5G48160
													AT1G49540
													AT1G50410
													AT4G21710
													AT1G02450
													AT4G10070
													AT1G02330
													AT4G36760
													AT5G54160
													AT5G16260
													AT2G28290
													AT1G65660
													AT1G30480
													AT1G66750
													AT3G56130
													AT2G39940
													AT5G27030
													AT4G02560
													AT2G44050
													AT1G54440
													AT4G31880
													AT1G20670
													AT3G11820
													AT3G16830
													AT1G79280
													AT1G58100
													AT2G33730
													AT1G30470
													AT3G52100
													AT5G40340
													AT3G54760
													AT5G22010
													AT1G67970
													AT3G58560
													AT2G32080
													AT3G28930
													AT5G42080
													AT1G01260
													AT5G44700
													AT1G20200
													AT5G36890
													AT1G07000
													AT2G04880
													AT1G26665
													AT2G47210
									156	1.58326	98.5306	1.64081e-05	AT2G33540	upload_1	+	2718	3	GO:0031326	regulation of cellular biosynthetic process
													AT4G26630
													AT4G24970
													AT3G06010
													AT4G15180
													AT2G28190
													AT1G32360
													AT3G54170
													AT1G32640
													AT2G16485
													AT3G19290
													AT3G15880
													AT4G09180
													AT5G06550
													AT1G21580
													AT3G12250
													AT3G11200
													AT1G80840
													AT3G14310
													AT5G57580
													AT4G00990
													AT1G15750
													AT1G13450
													AT5G14170
													AT1G60200
													AT1G33680
													AT5G44200
													AT5G42540
													AT5G66730
													AT1G24190
													AT2G38560
													AT1G25280
													AT3G60500
													AT1G15910
													AT3G02860
													AT4G08350
													AT3G12380
													AT2G23320
													AT4G03190
													AT5G01270
													AT3G47620
													AT5G54640
													AT4G12610
													AT5G13010
													AT1G03740
													AT3G50700
													AT2G35940
													AT1G73805
													AT3G06670
													AT5G51300
													AT4G29000
													AT3G21430
													AT2G38250
													AT1G60170
													AT1G14510
													AT5G08550
													AT1G43190
													AT1G52740
													AT4G12720
													AT3G09670
													AT2G03340
													AT4G36730
													AT4G25210
													AT5G43010
													AT3G56860
													AT2G13540
													AT5G67320
													AT3G12280
													AT1G48630
													AT3G44530
													AT1G18450
													AT5G59830
													AT5G05610
													AT1G21610
													AT1G79350
													AT3G48050
													AT4G03430
													AT5G16680
													AT3G07780
													AT1G64790
													AT2G17410
													AT1G28060
													AT5G35910
													AT1G55325
													AT1G71800
													AT3G44600
													AT5G08130
													AT4G38130
													AT5G38860
													AT5G28300
													AT4G18880
													AT4G32551
													AT1G43850
													AT5G45600
													AT1G79000
													AT1G54060
													AT5G53180
													AT1G14740
													AT2G06990
													AT2G35530
													AT4G26840
													AT5G47110
													AT1G32150
													AT1G24706
													AT5G62570
													AT3G24830
													AT5G48160
													AT5G23080
													AT2G19385
													AT1G50410
													AT5G56740
													AT5G02160
													AT4G21710
													AT2G32700
													AT1G02450
													AT4G10070
													AT5G20930
													AT5G16260
													AT3G54350
													AT2G28290
													AT1G30480
													AT1G66750
													AT3G63500
													AT3G56130
													AT5G27030
													AT4G02560
													AT1G54440
													AT1G47870
													AT4G31880
													AT3G16830
													AT3G07610
													AT1G32490
													AT1G08060
													AT1G58100
													AT1G32130
													AT2G33730
													AT3G52100
													AT5G40340
													AT3G54760
													AT5G22010
													AT1G67970
													AT3G58560
													AT2G32080
													AT3G21220
													AT2G18510
													AT1G70060
													AT4G11660
													AT1G01260
													AT4G15900
													AT2G04880
													AT4G16430
													AT1G09700
													AT1G26665
													AT4G17880
													AT2G03150
													AT2G47210
									170	1.6049	105.926	9.90761e-07	AT2G33540	upload_1	+	2922	4	GO:0031323	regulation of cellular metabolic process
													AT4G26630
													AT4G24970
													AT3G06010
													AT4G15180
													AT1G68830
													AT2G28190
													AT1G32360
													AT3G54170
													AT1G32640
													AT2G16485
													AT3G19290
													AT3G15880
													AT4G09180
													AT5G06550
													AT1G21580
													AT3G12250
													AT3G11200
													AT1G80840
													AT3G14310
													AT5G57580
													AT4G00990
													AT1G15750
													AT1G13450
													AT5G14170
													AT1G60200
													AT1G33680
													AT5G44200
													AT5G42540
													AT5G66730
													AT1G24190
													AT2G38560
													AT1G25280
													AT3G60500
													AT1G15910
													AT3G02860
													AT4G08350
													AT3G12380
													AT2G23320
													AT4G03190
													AT5G01270
													AT3G47620
													AT5G54640
													AT4G12610
													AT5G13010
													AT1G03740
													AT3G50700
													AT2G35940
													AT1G73805
													AT3G06670
													AT5G51300
													AT4G29000
													AT1G29690
													AT3G21430
													AT2G38250
													AT1G60170
													AT1G14510
													AT5G08550
													AT1G43190
													AT1G52740
													AT3G18130
													AT4G12720
													AT3G09670
													AT2G03340
													AT4G36730
													AT4G25210
													AT5G43010
													AT5G52520
													AT3G56860
													AT2G13540
													AT5G67320
													AT3G12280
													AT5G60410
													AT1G48630
													AT3G44530
													AT1G18450
													AT5G59830
													AT5G05610
													AT1G21610
													AT1G79350
													AT3G48050
													AT5G18580
													AT4G03430
													AT3G48090
													AT5G16680
													AT3G07780
													AT1G64790
													AT2G17410
													AT1G28060
													AT5G35910
													AT1G55325
													AT1G71800
													AT4G01370
													AT3G44600
													AT5G08130
													AT4G15415
													AT4G38130
													AT5G38860
													AT5G28300
													AT4G18880
													AT4G32551
													AT1G43850
													AT5G45600
													AT1G79000
													AT1G54060
													AT5G53180
													AT1G14740
													AT2G06990
													AT2G35530
													AT4G26840
													AT5G47110
													AT1G32150
													AT1G24706
													AT5G62570
													AT3G25800
													AT3G24830
													AT5G48160
													AT5G23080
													AT2G19385
													AT1G50410
													AT5G56740
													AT5G02160
													AT4G21710
													AT2G32700
													AT1G02450
													AT4G10070
													AT5G20930
													AT5G16260
													AT3G54350
													AT4G30950
													AT2G28290
													AT1G30480
													AT1G66750
													AT3G63500
													AT3G56130
													AT5G27030
													AT4G02560
													AT1G54440
													AT1G47870
													AT4G31880
													AT3G16830
													AT3G07610
													AT1G32490
													AT1G08060
													AT1G58100
													AT1G32130
													AT2G33730
													AT1G30470
													AT3G52100
													AT5G40340
													AT3G54760
													AT5G22010
													AT1G67970
													AT3G58560
													AT2G32080
													AT3G21220
													AT3G28930
													AT2G18510
													AT1G70060
													AT4G11660
													AT1G01260
													AT4G15900
													AT3G11670
													AT2G04880
													AT4G16430
													AT1G09700
													AT1G26665
													AT4G17880
													AT2G03150
													AT2G47210
									242	1.39454	173.534	6.19107e-05	AT2G33540	upload_1	+	4787	5	GO:0050794	regulation of cellular process
													AT4G26630
													AT5G46210
													AT3G06010
													AT4G15180
													AT2G28190
													AT1G32360
													AT3G15880
													AT5G58430
													AT4G09180
													AT5G06550
													AT1G21580
													AT3G12250
													AT3G14310
													AT2G20580
													AT5G57580
													AT5G14170
													AT1G33680
													AT5G42540
													AT5G25980
													AT5G66730
													AT1G24190
													AT2G38560
													AT1G59610
													AT1G25280
													AT4G29350
													AT1G15910
													AT3G43300
													AT4G35230
													AT3G12380
													AT4G03190
													AT5G54640
													AT1G01960
													AT2G35940
													AT1G73805
													AT4G29000
													AT1G17980
													AT4G02080
													AT5G49980
													AT3G21430
													AT1G60170
													ATCG00160
													AT1G52740
													AT4G34390
													AT3G18130
													AT3G09670
													AT2G45060
													AT2G03340
													AT2G23070
													AT2G04550
													AT4G25210
													AT1G59870
													AT3G56860
													AT4G08850
													AT4G29130
													AT3G12280
													AT5G60410
													AT3G44530
													AT3G62980
													AT1G79350
													AT3G59940
													AT5G16680
													AT1G17440
													AT5G49880
													AT2G17410
													AT1G55325
													AT1G71800
													AT5G08130
													AT5G06870
													AT5G28300
													AT4G18880
													AT4G32551
													AT1G43850
													AT5G45600
													AT1G54060
													AT1G14740
													AT2G06990
													AT2G35530
													AT5G47110
													AT1G32150
													AT3G25800
													AT3G24830
													AT5G23080
													AT2G19385
													AT5G56740
													AT4G34180
													AT5G02160
													AT5G35980
													AT2G32700
													AT1G22920
													AT5G20930
													AT1G33590
													AT3G54350
													AT4G30950
													AT3G63500
													AT4G24390
													AT1G72910
													AT5G55660
													AT1G47870
													AT3G07610
													AT3G06400
													AT1G32490
													AT1G08060
													AT1G32130
													AT5G23060
													AT3G21220
													AT2G18510
													AT1G68780
													AT1G70060
													AT4G11660
													AT4G15900
													AT1G21250
													AT2G41630
													AT3G11670
													AT4G16430
													AT1G09700
													AT4G17880
													AT2G03150
													AT5G21326
													AT4G24970
													AT2G31880
													AT1G68830
													AT3G54170
													AT1G32640
													AT2G16485
													AT3G19290
													AT4G37120
													AT3G11200
													AT1G80840
													AT2G44950
													AT2G41560
													AT3G50930
													AT4G00990
													AT5G42020
													AT1G15750
													AT1G13450
													AT1G60200
													AT5G44200
													AT3G57330
													AT3G60500
													AT3G02860
													AT2G33150
													AT4G08350
													AT3G26810
													AT4G20260
													AT5G06160
													AT1G01560
													AT2G23320
													AT5G01270
													AT3G47620
													AT4G12610
													AT5G13010
													AT1G21750
													AT1G03740
													AT3G50700
													AT3G06670
													AT5G51300
													AT1G29690
													AT2G38250
													AT5G23150
													AT1G14510
													AT5G08550
													AT1G43190
													AT5G04990
													AT4G12720
													AT4G36730
													AT5G43010
													AT5G52520
													AT3G25500
													AT2G13540
													AT5G67320
													AT1G51800
													AT4G09420
													AT1G48630
													AT1G18450
													AT5G59830
													AT5G05610
													AT1G21610
													AT3G48050
													AT4G16990
													AT5G18580
													AT4G03430
													AT3G48090
													AT3G07780
													AT1G64790
													AT1G28060
													AT5G35910
													AT3G21850
													AT4G01370
													AT3G44600
													AT4G15415
													AT4G38130
													AT3G14990
													AT5G38860
													AT1G79000
													AT4G16860
													AT5G53180
													AT4G26840
													AT1G24706
													AT5G62570
													AT2G34040
													AT4G02570
													AT5G48160
													AT1G49540
													AT1G50410
													AT4G21710
													AT1G02450
													AT4G10070
													AT5G54160
													AT5G16260
													AT2G28290
													AT1G65660
													AT1G30480
													AT1G66750
													AT3G56130
													AT2G39940
													AT5G27030
													AT4G02560
													AT2G44050
													AT1G54440
													AT4G31880
													AT3G11820
													AT3G16830
													AT1G58100
													AT2G33730
													AT1G30470
													AT3G52100
													AT5G40340
													AT3G54760
													AT5G22010
													AT1G67970
													AT3G58560
													AT2G32080
													AT3G28930
													AT5G42080
													AT1G01260
													AT5G44700
													AT5G36890
													AT1G07000
													AT2G04880
													AT1G26665
													AT2G47210
									159	1.57716	100.814	1.6522e-05	AT2G33540	upload_1	+	2781	4	GO:0009889	regulation of biosynthetic process
													AT4G26630
													AT4G24970
													AT3G06010
													AT4G15180
													AT2G28190
													AT1G32360
													AT3G54170
													AT1G32640
													AT2G16485
													AT3G19290
													AT3G15880
													AT4G09180
													AT5G06550
													AT1G21580
													AT3G12250
													AT5G58270
													AT3G11200
													AT1G80840
													AT3G14310
													AT5G57580
													AT4G00990
													AT1G15750
													AT1G13450
													AT5G14170
													AT1G60200
													AT1G33680
													AT5G44200
													AT5G42540
													AT5G66730
													AT1G24190
													AT2G38560
													AT1G25280
													AT3G60500
													AT1G15910
													AT3G02860
													AT4G08350
													AT3G12380
													AT2G23320
													AT4G03190
													AT5G01270
													AT3G47620
													AT5G54640
													AT4G12610
													AT5G13010
													AT1G03740
													AT3G50700
													AT2G35940
													AT5G48930
													AT1G73805
													AT3G06670
													AT5G51300
													AT4G29000
													AT3G21430
													AT2G38250
													AT1G60170
													AT1G14510
													AT5G08550
													AT1G43190
													AT1G52740
													AT4G12720
													AT3G09670
													AT2G03340
													AT4G36730
													AT4G25210
													AT5G43010
													AT5G66190
													AT3G56860
													AT2G13540
													AT5G67320
													AT3G12280
													AT1G48630
													AT3G44530
													AT1G18450
													AT5G59830
													AT5G05610
													AT1G21610
													AT1G79350
													AT3G48050
													AT4G03430
													AT5G16680
													AT3G07780
													AT1G64790
													AT2G17410
													AT1G28060
													AT5G35910
													AT1G55325
													AT1G71800
													AT3G44600
													AT5G08130
													AT4G38130
													AT5G38860
													AT5G28300
													AT4G18880
													AT4G32551
													AT1G43850
													AT5G45600
													AT1G79000
													AT1G54060
													AT5G53180
													AT1G14740
													AT2G06990
													AT2G35530
													AT4G26840
													AT5G47110
													AT1G32150
													AT1G24706
													AT5G62570
													AT3G24830
													AT5G48160
													AT5G23080
													AT2G19385
													AT1G50410
													AT5G56740
													AT5G02160
													AT4G21710
													AT2G32700
													AT1G02450
													AT4G10070
													AT5G20930
													AT5G16260
													AT3G54350
													AT2G28290
													AT1G30480
													AT1G66750
													AT3G63500
													AT3G56130
													AT5G27030
													AT4G02560
													AT1G54440
													AT1G47870
													AT4G31880
													AT3G16830
													AT3G07610
													AT1G32490
													AT1G08060
													AT1G58100
													AT1G32130
													AT2G33730
													AT3G52100
													AT5G40340
													AT3G54760
													AT5G22010
													AT1G67970
													AT3G58560
													AT2G32080
													AT3G21220
													AT2G18510
													AT1G70060
													AT4G11660
													AT1G01260
													AT4G15900
													AT2G04880
													AT4G16430
													AT1G09700
													AT1G26665
													AT4G17880
													AT2G03150
													AT2G47210
									9	11.2849	0.797525	9.4001e-05	AT1G14740	upload_1	+	22	0	GO:0090421	embryonic meristem initiation
													AT3G15880
													AT1G15750
													AT3G07780
													AT3G63500
													AT1G36160
													AT5G27030
													AT3G16830
													AT5G48160
									9	6.89634	1.30504	0.0112611	AT1G14740	upload_1	+	36	1	GO:0010014	meristem initiation
													AT3G15880
													AT1G15750
													AT3G07780
													AT3G63500
													AT1G36160
													AT5G27030
													AT3G16830
													AT5G48160
									12	5.91114	2.03006	0.00171306	AT1G14740	upload_1	+	56	2	GO:0009933	meristem structural organization
													AT3G44600
													AT3G15880
													AT1G15750
													AT5G16780
													AT4G29040
													AT3G07780
													AT3G63500
													AT1G36160
[truncated: 14,043 more rows]

## Sheet: H
Supplementary Data 7H. GO BP enrichment analysis of proteins found in all ASK1 proxitomes
bonferroni_correction	reference	upload_lists__input_list__organism	upload_lists__input_list__list_name	tool_release_date	data_version_release_date	annotation_type	correction	test_type	group__result__input_list__number_in_list	group__result__input_list__fold_enrichment	group__result__input_list__expected	group__result__input_list__pValue	group__result__input_list__mapped_id_list__mapped_id	group__result__input_list__list_name	group__result__input_list__plus_minus	group__result__number_in_reference	group__result__term__level	group__result__term__id	group__result__term__label
2773		Arabidopsis thaliana	upload_1	20240807	GO Ontology database DOI: 10.5281/zenodo.12173881 Released 2024-06-17	GO biological process complete	BONFERRONI	FISHER	3	101.759	0.0294813	0.00260277	AT2G32700	upload_1	+	3	0	GO:0046898	response to cycloheximide
													AT4G32551
													AT1G43850
									34	2.19671	15.4777	0.0454919	AT3G48090	upload_1	+	1575	2	GO:1901700	response to oxygen-containing compound
													AT4G31500
													AT4G24190
													AT4G10500
													AT1G17440
													AT2G14560
													AT2G37040
													AT2G39940
													AT3G19290
													AT5G08130
													AT5G06550
													AT4G32551
													AT1G43850
													AT1G80840
													AT2G04550
													AT4G38630
													AT4G00990
													AT1G15750
													AT1G60200
													AT1G32130
													AT5G24530
													AT3G56860
													AT2G38560
													AT3G21220
													AT4G02570
													AT3G02860
													AT1G01560
													AT1G02930
													AT4G15900
													AT1G27595
													AT1G21250
													AT2G42620
													AT2G32700
													AT2G04880
									54	2.02693	26.6413	0.00139603	AT3G48090	upload_1	+	2711	3	GO:0042221	response to chemical
													AT4G31500
													AT1G17440
													AT3G19290
													AT5G08130
													AT5G06550
													AT4G32551
													AT1G43850
													AT1G80840
													AT4G14880
													AT2G26560
													AT4G00990
													AT5G42020
													AT1G15750
													AT1G60200
													AT5G24530
													AT3G53970
													AT2G29070
													AT2G38560
													AT4G02570
													AT3G02860
													AT3G26810
													AT1G01560
													AT1G02930
													AT4G03190
													AT5G01270
													AT2G42620
													AT2G32700
													AT1G45145
													AT4G02520
													AT1G65980
													AT4G24190
													AT4G10500
													AT2G14560
													AT4G24390
													AT2G37040
													AT2G39940
													AT5G49980
													AT5G11200
													AT1G02920
													AT3G61440
													AT2G04550
													AT4G38630
													AT1G36370
													AT1G32130
													AT1G58220
													AT3G56860
													AT3G21220
													AT5G42080
													AT4G11660
													AT4G15900
													AT1G27595
													AT1G21250
													AT2G04880
									95	1.64912	57.6066	0.000369307	AT2G33540	upload_1	+	5862	4	GO:0050896	response to stimulus
													AT4G26630
													AT4G03430
													AT3G48090
													AT4G31500
													AT1G08130
													AT3G54170
													AT1G17440
													AT2G30110
													AT3G19290
													AT5G08130
													AT5G06550
													AT3G15360
													AT4G32551
													AT1G43850
													AT1G80840
													AT2G44950
													AT4G14880
													AT2G26560
													AT4G00990
													AT5G42020
													AT1G15750
													AT5G14170
													AT1G04080
													AT1G60200
													AT5G24530
													AT3G53970
													AT2G29070
													AT5G44200
													AT2G38560
													AT1G33960
													AT1G25280
													AT4G02570
													AT3G02860
													AT3G26810
													AT1G23130
													AT1G74560
													AT1G50410
													AT1G01560
													AT1G02930
													AT4G03190
													AT5G01270
													AT2G42620
													AT2G32700
													AT1G45145
													AT1G02450
													AT1G02330
													AT4G33210
													AT5G20930
													AT4G02520
													AT5G45500
													AT2G28290
													AT3G03040
													AT1G30480
													AT1G65980
													AT4G24190
													AT4G10500
													AT2G14560
													AT4G24390
													AT2G37040
													AT3G54150
													AT2G39940
													AT5G49980
													AT5G23150
													AT5G11200
													AT3G48425
													AT1G21120
													AT4G36050
													AT1G02920
													AT4G12400
													AT3G61440
													AT4G31880
													AT2G04550
													AT1G09750
													AT4G38630
													AT1G08060
													AT1G36370
													AT1G32130
													AT1G58220
													AT3G56860
													AT5G22010
													AT1G67970
													AT4G02390
													AT3G21220
													AT3G28930
													AT1G68780
													AT2G17740
													AT5G42080
													AT5G06460
													AT4G11660
													AT4G15900
													AT1G27595
													AT1G21250
													AT2G04880
													AT4G16990
									3	101.759	0.0294813	0.00260277	AT2G32700	upload_1	+	3	0	GO:0071217	cellular response to external biotic stimulus
													AT4G32551
													AT1G43850
									30	2.52504	11.881	0.00941363	AT4G02520	upload_1	+	1209	1	GO:0043207	response to external biotic stimulus
													AT3G48090
													AT5G45500
													AT4G31500
													AT4G10500
													AT2G14560
													AT2G39940
													AT2G30110
													AT1G02920
													AT4G32551
													AT1G43850
													AT1G80840
													AT1G09750
													AT2G44950
													AT2G26560
													AT4G00990
													AT1G08060
													AT5G24530
													AT5G44200
													AT1G33960
													AT3G21220
													AT3G28930
													AT1G25280
													AT2G17740
													AT4G15900
													AT1G21250
													AT2G32700
													AT1G45145
													AT1G02450
													AT4G16990
									30	2.51879	11.9105	0.00988717	AT4G02520	upload_1	+	1212	2	GO:0009607	response to biotic stimulus
													AT3G48090
													AT5G45500
													AT4G31500
													AT4G10500
													AT2G14560
													AT2G39940
													AT2G30110
													AT1G02920
													AT4G32551
													AT1G43850
													AT1G80840
													AT1G09750
													AT2G44950
													AT2G26560
													AT4G00990
													AT1G08060
													AT5G24530
													AT5G44200
													AT1G33960
													AT3G21220
													AT3G28930
													AT1G25280
													AT2G17740
													AT4G15900
													AT1G21250
													AT2G32700
													AT1G45145
													AT1G02450
													AT4G16990
									53	2.00866	26.3858	0.00225745	AT3G48090	upload_1	+	2685	2	GO:0051716	cellular response to stimulus
													AT4G31500
													AT1G08130
													AT1G17440
													AT2G30110
													AT3G19290
													AT5G08130
													AT5G06550
													AT4G32551
													AT1G43850
													AT2G26560
													AT5G42020
													AT1G15750
													AT5G14170
													AT5G24530
													AT3G53970
													AT2G29070
													AT4G02570
													AT3G02860
													AT3G26810
													AT1G74560
													AT1G50410
													AT1G01560
													AT4G03190
													AT5G01270
													AT2G32700
													AT5G20930
													AT1G30480
													AT1G65980
													AT4G24190
													AT4G24390
													AT2G39940
													AT5G49980
													AT3G48425
													AT4G36050
													AT4G31880
													AT2G04550
													AT4G38630
													AT1G32130
													AT3G56860
													AT5G22010
													AT1G67970
													AT4G02390
													AT3G21220
													AT1G68780
													AT5G42080
													AT5G06460
													AT4G11660
													AT4G15900
													AT1G27595
													AT1G21250
													AT2G04880
													AT4G16990
									158	1.48471	106.418	6.59548e-07	AT2G33540	upload_1	+	10829	3	GO:0009987	cellular process
													AT4G26630
													AT3G03140
													AT1G08130
													AT4G24690
													AT3G19290
													AT2G13370
													AT4G37120
													AT3G19840
													AT5G06550
													AT1G17130
													AT5G02870
													AT2G44950
													AT4G14880
													AT3G11960
													AT2G26560
													AT4G00990
													ATMG00640
													AT5G42020
													AT1G15750
													AT5G14170
													AT1G60200
													AT1G56460
													AT5G24530
													AT1G34130
													AT5G44200
													AT1G32750
													AT2G38560
													AT1G69010
													AT3G02860
													AT3G26810
													AT1G74560
													AT1G01560
													AT1G02930
													AT4G03190
													AT5G01270
													AT4G12610
													AT4G02520
													AT1G09760
													AT3G06670
													AT3G26560
													AT1G65980
													AT4G24190
													AT5G15530
													AT2G37040
													AT3G54150
													AT5G49980
													AT5G23150
													AT3G01540
													AT5G15810
													AT5G08550
													AT2G26900
													AT4G33060
													AT1G17070
													AT5G12410
													AT1G01350
													AT4G36050
													ATMG00480
													AT2G04550
													AT4G19350
													AT2G26460
													AT4G38630
													AT5G43130
													AT3G28730
													AT1G36370
													AT3G56860
													AT2G36480
													AT3G12280
													AT1G75950
													ATCG00150
													AT3G44530
													AT4G33510
													AT4G16990
													AT4G03430
													AT3G48090
													AT5G16680
													AT4G31500
													AT1G03280
													AT1G57860
													AT1G17440
													AT5G25150
													AT2G30110
													AT1G28060
													AT4G21660
													AT1G71800
													AT5G08130
													ATCG00380
													AT4G32551
													AT1G43850
													AT1G52160
													AT3G52120
													AT5G16390
													AT1G04080
													AT4G17390
													AT1G14580
													AT3G53970
													AT1G24706
													AT2G29070
													AT5G41770
													AT5G67100
													AT4G02570
													AT2G19385
													AT1G50410
													AT2G45730
													AT3G15970
													AT4G11840
													AT5G33320
													AT5G10060
													AT2G32700
													AT1G03140
													AT5G44800
													AT1G02330
													AT2G09990
													AT5G20930
													AT5G16260
													AT5G16780
													AT5G67530
													AT2G28290
													AT1G65660
													AT1G30480
													AT4G10500
													AT3G63500
													AT4G24390
													AT2G39940
													AT4G24270
													AT2G33040
													AT1G14830
													AT3G48425
													AT1G21120
													AT1G02920
													AT4G12400
													AT3G61440
													AT1G54440
													AT5G02770
													AT4G31880
													AT3G13200
													AT1G52380
													AT1G32490
													AT1G79280
													AT1G08060
													AT1G32130
													AT5G25520
													AT5G40340
													AT5G22010
													AT1G67970
													AT4G02390
													AT3G21220
													AT1G68780
													AT5G42080
													AT1G75510
													AT5G06460
													AT4G11660
													AT4G15900
													AT1G27595
													AT1G21250
													AT2G04880
													AT4G38600
													AT1G20960
									3	76.3194	0.0393085	0.0103352	AT5G24530	upload_1	+	4	0	GO:0046244	salicylic acid catabolic process
													AT4G10500
													AT2G37040
									140	1.68615	83.0293	1.44633e-09	AT2G33540	upload_1	+	8449	4	GO:0008152	metabolic process
													AT1G08130
													AT3G54170
													AT4G24690
													AT3G19290
													AT4G37120
													AT3G19840
													AT2G22400
													AT5G05460
													AT1G17130
													AT5G02870
													AT2G44950
													AT4G14880
													AT3G11960
													AT2G26560
													ATMG00640
													AT5G42020
													AT5G14170
													AT1G60200
													AT5G24530
													AT1G34130
													AT5G44200
													AT1G32750
													AT2G38560
													AT1G25280
													AT1G69010
													AT3G02860
													AT3G26810
													AT1G74560
													AT1G02930
													AT4G03190
													AT5G01270
													AT4G12610
													AT5G51370
													AT4G33210
													AT4G02520
													AT1G09760
													AT3G06670
													AT3G26560
													AT1G65980
													AT4G24190
													AT5G15530
													AT2G37040
													AT5G49980
													AT5G23150
													AT3G01540
													AT5G15810
													AT5G08550
													AT4G12560
													AT4G33060
													AT1G17070
													AT5G12410
													AT1G01350
													AT4G36050
													ATMG00480
													AT2G04550
													AT4G19350
													AT2G26460
													AT4G38630
													AT5G43130
													AT1G36370
													AT3G56860
													AT2G36480
													AT1G75950
													ATCG00150
													AT3G44530
													AT1G06110
													AT4G33510
													ATCG00670
													AT4G03430
													AT3G48090
													AT3G59940
													AT4G31500
													AT1G03280
													AT1G57860
													AT1G17440
													AT5G25150
													AT2G30110
													AT1G28060
													AT3G21850
													AT4G21660
													AT1G71800
													AT5G08130
													ATCG00380
													AT2G01620
													AT4G32551
													AT1G52160
													AT3G52120
													AT5G16390
													AT1G04080
													AT4G17390
													AT3G53970
													AT1G24706
													AT2G29070
													AT5G41770
													AT5G67100
													AT4G02570
													AT2G19385
													AT1G50410
													AT2G45730
													AT4G11840
													AT2G42620
													AT5G10060
													AT2G32700
													AT1G03140
													AT3G14400
													AT1G02330
													AT2G09990
													AT5G20930
													AT5G16260
													AT5G16780
													AT5G67530
													AT1G65660
													AT1G30480
													AT4G10500
													AT4G24390
													AT2G39940
													AT4G24270
													AT5G42190
													AT2G33040
													AT1G23780
													AT3G48425
													AT1G21120
													AT1G02920
													AT3G61440
													AT1G54440
													AT5G02770
													AT4G31880
													AT3G13200
													AT1G32490
													AT1G79280
													AT5G25520
													AT5G22010
													AT4G02390
													AT1G75510
													AT5G06460
													AT4G15900
													AT1G21250
													AT4G38600
													AT1G20960
									98	1.803	54.3538	1.60521e-06	AT2G33540	upload_1	+	5531	6	GO:0044237	cellular metabolic process
													AT1G08130
													AT4G24690
													AT3G19290
													AT4G37120
													AT3G19840
													AT1G17130
													AT5G02870
													AT4G14880
													AT3G11960
													AT2G26560
													ATMG00640
													AT5G42020
													AT1G60200
													AT5G24530
													AT1G34130
													AT5G44200
													AT1G32750
													AT2G38560
													AT1G69010
													AT1G02930
													AT4G12610
													AT4G02520
													AT1G09760
													AT3G06670
													AT3G26560
													AT1G65980
													AT4G24190
													AT5G15530
													AT2G37040
													AT5G23150
													AT3G01540
													AT5G15810
													AT5G08550
													AT4G33060
													AT1G17070
													AT5G12410
													AT1G01350
													ATMG00480
													AT2G04550
													AT2G26460
													AT5G43130
													AT1G36370
													AT3G56860
													AT2G36480
													ATCG00150
													AT3G44530
													AT4G33510
													AT4G03430
													AT4G31500
													AT1G03280
													AT1G57860
													AT1G17440
													AT5G25150
													AT1G28060
													AT4G21660
													AT1G71800
													AT5G08130
													ATCG00380
													AT4G32551
													AT1G52160
													AT3G52120
													AT5G16390
													AT1G04080
													AT4G17390
													AT1G24706
													AT5G41770
													AT5G67100
													AT2G19385
													AT2G45730
													AT4G11840
													AT5G10060
													AT2G32700
													AT1G03140
													AT1G02330
													AT2G09990
													AT5G20930
													AT5G16260
													AT5G16780
													AT5G67530
													AT1G65660
													AT1G30480
													AT4G10500
													AT4G24270
													AT2G33040
													AT1G21120
													AT1G02920
													AT3G61440
													AT1G54440
													AT5G02770
													AT3G13200
													AT1G32490
													AT1G79280
													AT5G25520
													AT1G75510
													AT4G15900
													AT1G21250
													AT1G20960
									3	76.3194	0.0393085	0.0103352	AT2G32700	upload_1	+	4	0	GO:0010272	response to silver ion
													AT4G32551
													AT1G43850
									4	25.4398	0.157234	0.0419437	AT2G33540	upload_1	+	16	0	GO:0060966	regulation of gene silencing by regulatory ncRNA
													AT1G08060
													AT4G03430
													AT1G54440
									63	2.4676	25.5308	3.64276e-08	AT2G33540	upload_1	+	2598	1	GO:0010468	regulation of gene expression
													AT4G26630
													AT4G03430
													AT5G16680
													AT3G07780
													AT3G54170
													AT2G16485
													AT2G17410
													AT1G28060
													AT3G19290
													AT1G71800
													AT3G15880
													AT5G08130
													AT5G06550
													AT4G32551
													AT3G11200
													AT1G43850
													AT1G80840
													AT4G00990
													AT1G15750
													AT5G14170
													AT1G60200
													AT1G24706
													AT5G44200
													AT5G66730
													AT2G38560
													AT1G25280
													AT3G02860
													AT2G19385
													AT1G50410
													AT2G23320
													AT4G03190
													AT5G01270
													AT4G12610
													AT2G32700
													AT1G02450
													AT4G10070
													AT5G20930
													AT5G16260
													AT3G06670
													AT2G28290
													AT1G30480
													AT3G63500
													AT1G14510
													AT5G08550
													AT1G54440
													AT4G31880
													AT1G32490
													AT1G08060
													AT1G58100
													AT1G32130
													AT5G40340
													AT3G56860
													AT5G22010
													AT1G67970
													AT3G12280
													AT1G70060
													AT4G11660
													AT1G01260
													AT4G15900
													AT3G44530
													AT2G04880
													AT3G48050
									63	2.43111	25.9141	6.18707e-08	AT2G33540	upload_1	+	2637	2	GO:0010556	regulation of macromolecule biosynthetic process
													AT4G26630
													AT4G03430
													AT5G16680
													AT3G07780
													AT3G54170
													AT2G16485
													AT2G17410
													AT1G28060
													AT3G19290
													AT1G71800
													AT3G15880
													AT5G08130
													AT5G06550
													AT4G32551
													AT3G11200
													AT1G43850
													AT1G80840
													AT4G00990
													AT1G15750
													AT5G14170
													AT1G60200
													AT1G24706
													AT5G44200
													AT5G66730
													AT2G38560
													AT1G25280
													AT3G02860
													AT2G19385
													AT1G50410
													AT2G23320
													AT4G03190
													AT5G01270
													AT4G12610
													AT2G32700
													AT1G02450
													AT4G10070
													AT5G20930
													AT5G16260
													AT3G06670
													AT2G28290
													AT1G30480
													AT3G63500
													AT1G14510
													AT5G08550
													AT1G54440
													AT4G31880
													AT1G32490
													AT1G08060
													AT1G58100
													AT1G32130
													AT5G40340
													AT3G56860
													AT5G22010
													AT1G67970
													AT3G12280
													AT1G70060
													AT4G11660
													AT1G01260
													AT4G15900
													AT3G44530
													AT2G04880
													AT3G48050
									69	2.45847	28.0662	3.09971e-09	AT2G33540	upload_1	+	2856	3	GO:0060255	regulation of macromolecule metabolic process
													AT4G26630
													AT4G03430
													AT5G16680
													AT3G07780
													AT3G54170
													AT2G16485
													AT2G17410
													AT1G28060
													AT3G19290
													AT1G71800
													AT3G15880
													AT5G08130
													AT5G06550
													AT4G32551
													AT3G11200
													AT1G43850
													AT1G80840
													AT4G00990
													AT1G15750
													AT5G14170
													AT1G60200
													AT3G53970
													AT1G24706
													AT5G44200
													AT5G66730
													AT2G38560
													AT1G25280
													AT3G02860
													AT2G19385
													AT1G50410
													AT2G23320
													AT4G03190
													AT5G01270
													AT4G12610
													AT2G32700
													AT1G02450
													AT4G10070
													AT1G02330
													AT5G20930
													AT5G16260
													AT3G06670
													AT2G28290
													AT1G30480
													AT3G63500
													AT1G14510
													AT5G08550
													AT4G12560
													AT5G55660
													AT1G54440
													AT4G31880
													AT1G32490
													AT1G79280
													AT1G08060
													AT1G58100
													AT1G32130
													AT5G40340
													AT3G56860
													AT5G22010
													AT1G67970
													AT3G12280
													AT1G70060
													AT1G75950
													AT4G11660
													AT1G01260
													AT4G15900
													AT3G44530
													AT2G04880
													AT3G48050
									76	2.45203	30.9947	1.56307e-10	AT2G33540	upload_1	+	3154	4	GO:0019222	regulation of metabolic process
													AT4G26630
													AT4G03430
													AT3G48090
													AT3G59940
													AT5G16680
													AT3G07780
													AT3G54170
													AT2G16485
													AT2G17410
													AT1G28060
													AT3G19290
													AT1G71800
													AT3G15880
													AT5G08130
													AT5G06550
													AT3G15360
													AT4G32551
													AT3G11200
													AT1G43850
													AT1G80840
													AT5G57580
													AT4G00990
													AT1G15750
													AT5G14170
													AT5G47110
													AT1G60200
													AT3G53970
													AT1G24706
													AT5G44200
													AT5G66730
													AT2G38560
													AT1G25280
													AT3G02860
													AT2G19385
													AT1G50410
													AT2G23320
													AT4G03190
													AT5G01270
													AT4G12610
													AT2G32700
													AT1G02450
													AT4G10070
													AT1G02330
													AT5G20930
													AT5G16260
													AT3G06670
													AT2G28290
													AT1G30480
													AT3G63500
													AT1G14510
													AT5G08550
													AT4G12560
													AT5G55660
													AT1G54440
													AT4G31880
													AT1G32490
													AT1G79280
													AT1G08060
													AT1G58100
													AT1G32130
													AT5G40340
													AT3G56860
													AT5G22010
													AT1G67970
													AT3G21220
													AT3G28930
													AT3G12280
													AT1G70060
													AT1G75950
													AT4G11660
													AT1G01260
													AT4G15900
													AT3G44530
													AT2G04880
													AT3G48050
									105	1.98823	52.8109	5.2676e-10	AT2G33540	upload_1	+	5374	5	GO:0050789	regulation of biological process
													AT4G26630
													AT3G54170
													AT2G16485
													AT3G19290
													AT3G15880
													AT4G37120
													AT5G06550
													AT3G15360
													AT3G11200
													AT1G80840
													AT2G44950
													AT4G14880
													AT5G57580
													AT4G00990
													AT5G42020
													AT1G15750
													AT5G14170
													AT1G60200
													AT5G44200
													AT5G66730
													AT2G38560
													AT1G25280
													AT3G02860
													AT3G26810
													AT1G01560
													AT2G23320
													AT4G03190
													AT5G01270
													AT4G12610
													AT3G06670
													AT4G24190
													AT5G49980
													AT5G23150
													AT1G14510
													AT5G08550
													AT4G12560
													AT1G17070
													AT5G11200
													AT2G04550
													AT4G38630
													AT3G56860
													AT3G12280
													AT1G75950
													AT3G44530
													AT3G48050
													AT4G16990
													AT4G03430
													AT3G48090
													AT3G59940
													AT5G16680
													AT3G07780
													AT1G17440
													AT2G17410
													AT1G28060
													AT3G21850
													AT1G71800
													AT5G08130
													AT4G32551
													AT1G43850
													AT1G09415
													AT1G04080
													AT5G47110
													AT3G53970
													AT1G24706
													AT2G34040
													AT5G67100
													AT4G02570
													AT2G19385
													AT1G50410
													AT2G42620
													AT2G32700
													AT1G02450
													AT4G10070
													AT1G02330
													AT5G20930
													AT5G16260
													AT2G28290
													AT1G65660
													AT1G30480
													AT3G63500
													AT4G24390
													AT2G39940
													AT5G55660
													AT1G54440
													AT4G31880
													AT1G20670
													AT1G32490
													AT1G79280
													AT1G08060
													AT1G58100
													AT1G32130
													AT5G40340
													AT5G22010
													AT1G67970
													AT3G21220
													AT3G28930
													AT1G68780
													AT5G42080
													AT1G70060
													AT4G11660
													AT1G01260
													AT4G15900
													AT1G21250
													AT2G04880
									108	1.92672	56.0539	1.25332e-09	AT2G33540	upload_1	+	5704	6	GO:0065007	biological regulation
													AT4G26630
													AT3G03140
													AT3G54170
													AT2G16485
													AT3G19290
													AT3G15880
													AT4G37120
													AT5G06550
													AT3G15360
													AT3G11200
													AT1G80840
													AT2G44950
													AT4G14880
													AT5G57580
													AT4G00990
													AT5G42020
													AT1G15750
													AT5G14170
													AT1G60200
													AT5G44200
													AT5G66730
													AT2G38560
													AT1G25280
													AT3G02860
													AT3G26810
													AT1G01560
													AT2G23320
													AT4G03190
													AT5G01270
													AT4G12610
													AT3G06670
													AT4G24190
													AT5G49980
													AT5G23150
													AT1G14510
													AT5G08550
													AT4G12560
													AT1G17070
													AT5G11200
													AT2G04550
													AT4G38630
													AT3G07890
													AT3G56860
													AT3G12280
													AT1G75950
													AT3G44530
													AT3G48050
													AT4G16990
													AT4G03430
													AT3G48090
													AT3G59940
													AT5G16680
													AT4G31500
													AT3G07780
													AT1G17440
													AT2G17410
													AT1G28060
													AT3G21850
													AT1G71800
													AT5G08130
													AT4G32551
													AT1G43850
													AT1G09415
													AT1G04080
													AT5G47110
													AT3G53970
													AT1G24706
													AT2G34040
													AT5G67100
													AT4G02570
													AT2G19385
													AT1G50410
													AT2G42620
													AT2G32700
													AT1G02450
													AT4G10070
													AT1G02330
													AT5G20930
													AT5G16260
													AT2G28290
													AT1G65660
													AT1G30480
													AT3G63500
													AT4G24390
													AT2G39940
													AT5G55660
													AT1G54440
													AT4G31880
													AT1G20670
													AT1G32490
													AT1G79280
													AT1G08060
													AT1G58100
													AT1G32130
													AT5G40340
													AT5G22010
													AT1G67970
													AT3G21220
													AT3G28930
													AT1G68780
													AT5G42080
													AT1G70060
													AT4G11660
													AT1G01260
													AT4G15900
													AT1G21250
													AT2G04880
									66	2.47098	26.7101	9.53669e-09	AT2G33540	upload_1	+	2718	3	GO:0031326	regulation of cellular biosynthetic process
													AT4G26630
													AT4G03430
													AT5G16680
													AT3G07780
													AT3G54170
													AT2G16485
													AT2G17410
													AT1G28060
													AT3G19290
													AT1G71800
													AT3G15880
													AT5G08130
													AT5G06550
													AT4G32551
													AT3G11200
													AT1G43850
													AT1G80840
													AT5G57580
													AT4G00990
													AT1G15750
													AT5G14170
													AT5G47110
													AT1G60200
													AT1G24706
													AT5G44200
													AT5G66730
													AT2G38560
													AT1G25280
													AT3G02860
													AT2G19385
													AT1G50410
													AT2G23320
													AT4G03190
													AT5G01270
													AT4G12610
													AT2G32700
													AT1G02450
													AT4G10070
													AT5G20930
													AT5G16260
													AT3G06670
													AT2G28290
													AT1G30480
													AT3G63500
													AT1G14510
													AT5G08550
													AT1G54440
													AT4G31880
													AT1G32490
													AT1G08060
													AT1G58100
													AT1G32130
													AT5G40340
													AT3G56860
													AT5G22010
													AT1G67970
													AT3G21220
													AT3G12280
													AT1G70060
													AT4G11660
													AT1G01260
													AT4G15900
													AT3G44530
													AT2G04880
													AT3G48050
									68	2.36811	28.7148	2.89337e-08	AT2G33540	upload_1	+	2922	4	GO:0031323	regulation of cellular metabolic process
													AT4G26630
													AT4G03430
													AT3G48090
													AT5G16680
													AT3G07780
													AT3G54170
													AT2G16485
													AT2G17410
													AT1G28060
													AT3G19290
													AT1G71800
													AT3G15880
													AT5G08130
													AT5G06550
													AT4G32551
													AT3G11200
													AT1G43850
													AT1G80840
													AT5G57580
													AT4G00990
													AT1G15750
													AT5G14170
													AT5G47110
													AT1G60200
													AT1G24706
													AT5G44200
													AT5G66730
													AT2G38560
													AT1G25280
													AT3G02860
													AT2G19385
													AT1G50410
													AT2G23320
													AT4G03190
													AT5G01270
													AT4G12610
													AT2G32700
													AT1G02450
													AT4G10070
													AT5G20930
													AT5G16260
													AT3G06670
													AT2G28290
													AT1G30480
													AT3G63500
													AT1G14510
													AT5G08550
													AT1G54440
													AT4G31880
													AT1G32490
													AT1G08060
													AT1G58100
													AT1G32130
													AT5G40340
													AT3G56860
													AT5G22010
													AT1G67970
													AT3G21220
													AT3G28930
													AT3G12280
													AT1G70060
													AT4G11660
													AT1G01260
													AT4G15900
													AT3G44530
													AT2G04880
													AT3G48050
									89	1.89191	47.0424	1.29706e-06	AT2G33540	upload_1	+	4787	5	GO:0050794	regulation of cellular process
													AT4G26630
													AT4G03430
													AT3G48090
													AT3G59940
													AT5G16680
													AT3G07780
													AT3G54170
													AT1G17440
													AT2G16485
													AT2G17410
													AT1G28060
													AT3G21850
													AT3G19290
													AT1G71800
													AT3G15880
													AT4G37120
													AT5G08130
													AT5G06550
													AT4G32551
													AT3G11200
													AT1G43850
													AT1G80840
													AT2G44950
													AT5G57580
													AT4G00990
													AT5G42020
													AT1G15750
													AT5G14170
													AT5G47110
													AT1G60200
													AT1G24706
													AT5G44200
													AT5G66730
													AT2G38560
													AT2G34040
													AT1G25280
													AT4G02570
													AT3G02860
													AT3G26810
													AT2G19385
													AT1G50410
													AT1G01560
													AT2G23320
													AT4G03190
													AT5G01270
													AT4G12610
													AT2G32700
													AT1G02450
													AT4G10070
													AT5G20930
													AT5G16260
													AT3G06670
													AT2G28290
													AT1G65660
													AT1G30480
													AT3G63500
													AT4G24390
													AT2G39940
													AT5G49980
													AT5G23150
													AT1G14510
													AT5G08550
													AT5G55660
													AT1G54440
													AT4G31880
													AT2G04550
													AT1G32490
													AT1G08060
													AT1G58100
													AT1G32130
													AT5G40340
													AT3G56860
													AT5G22010
													AT1G67970
													AT3G21220
													AT3G28930
													AT1G68780
													AT5G42080
													AT3G12280
													AT1G70060
													AT4G11660
													AT1G01260
													AT4G15900
													AT3G44530
													AT1G21250
													AT2G04880
													AT3G48050
													AT4G16990
									66	2.415	27.3292	2.31536e-08	AT2G33540	upload_1	+	2781	4	GO:0009889	regulation of biosynthetic process
													AT4G26630
													AT4G03430
													AT5G16680
													AT3G07780
													AT3G54170
													AT2G16485
													AT2G17410
													AT1G28060
													AT3G19290
													AT1G71800
													AT3G15880
													AT5G08130
													AT5G06550
													AT4G32551
													AT3G11200
													AT1G43850
													AT1G80840
													AT5G57580
													AT4G00990
													AT1G15750
													AT5G14170
													AT5G47110
													AT1G60200
													AT1G24706
													AT5G44200
													AT5G66730
													AT2G38560
													AT1G25280
													AT3G02860
													AT2G19385
													AT1G50410
													AT2G23320
													AT4G03190
													AT5G01270
													AT4G12610
													AT2G32700
													AT1G02450
													AT4G10070
													AT5G20930
													AT5G16260
													AT3G06670
													AT2G28290
													AT1G30480
													AT3G63500
													AT1G14510
													AT5G08550
													AT1G54440
													AT4G31880
													AT1G32490
													AT1G08060
													AT1G58100
													AT1G32130
													AT5G40340
													AT3G56860
													AT5G22010
													AT1G67970
													AT3G21220
													AT3G12280
													AT1G70060
													AT4G11660
													AT1G01260
													AT4G15900
													AT3G44530
													AT2G04880
													AT3G48050
									5	18.1713	0.275159	0.0200025	AT1G04080	upload_1	+	28	0	GO:0045292	mRNA cis splicing, via spliceosome
													AT5G16780
													AT1G30480
													AT5G44200
													AT3G13200
									22	10.1299	2.17179	1.59675e-12	AT1G04080	upload_1	+	221	1	GO:0000398	mRNA splicing, via spliceosome
													AT5G16260
													AT4G03430
													AT5G16780
													AT1G09760
													AT3G26560
													AT1G65660
													AT1G30480
													AT5G41770
													AT5G44200
													AT1G28060
													AT4G21660
													AT5G08550
													AT1G17070
													AT4G37120
													AT4G15900
													AT1G03140
													AT3G13200
													AT1G02330
													AT2G26460
													AT3G11960
													AT1G20960
									27	8.3006	3.25278	1.11953e-13	AT5G16260	upload_1	+	331	2	GO:0006397	mRNA processing
													AT4G03430
													AT5G16780
													AT1G09760
													AT3G26560
													AT1G65660
													AT1G30480
													AT5G23150
													AT1G28060
													AT4G21660
													AT1G71800
													AT5G08550
													AT1G17070
													AT4G37120
													AT3G13200
													AT2G26460
													AT3G11960
													AT1G04080
													AT1G60200
													AT1G24706
													AT5G41770
													AT5G44200
													AT4G15900
													AT5G10060
													AT1G03140
													AT1G02330
													AT1G20960
									42	5.10011	8.23512	9.96766e-15	AT5G16260	upload_1	+	838	3	GO:0006396	RNA processing
													AT4G03430
													AT5G16780
													AT1G09760
													AT3G06670
													AT3G26560
													AT1G65660
													AT1G30480
													AT5G23150
													AT4G24270
													AT1G28060
													AT3G01540
													AT4G21660
													AT5G15810
													AT1G71800
													AT5G08550
													AT1G17070
													AT5G12410
													AT4G37120
													AT3G19840
													AT1G01350
													AT1G54440
													AT1G17130
													AT3G13200
													AT1G52160
													AT2G26460
													AT3G11960
													AT3G52120
													AT1G32490
													AT1G04080
													AT1G60200
													AT1G24706
													AT5G41770
													AT5G44200
													AT2G19385
													AT2G45730
													AT4G15900
													AT5G10060
													AT1G03140
													AT1G02330
													AT2G09990
													AT1G20960
									65	3.46301	18.7698	1.22795e-15	AT4G03430	upload_1	+	1910	4	GO:0010467	gene expression
													AT1G03280
													AT1G57860
													AT1G17440
													AT5G25150
													AT1G28060
													AT4G21660
													AT1G71800
													AT4G37120
													AT5G08130
													AT3G19840
													ATCG00380
													AT1G17130
													AT1G52160
													AT5G02870
													AT3G11960
													AT3G52120
													AT5G42020
													AT1G04080
													AT1G60200
													AT4G17390
													AT1G24706
													AT5G41770
													AT5G44200
													AT1G32750
													AT2G38560
													AT1G69010
													AT2G19385
													AT2G45730
													AT4G12610
													AT5G10060
													AT1G03140
													AT1G02330
													AT2G09990
													AT5G16260
													AT5G16780
													AT1G09760
													AT3G06670
													AT5G67530
													AT3G26560
													AT1G65660
													AT1G30480
													AT4G24190
													AT5G23150
													AT4G24270
													AT3G01540
													AT5G15810
													AT5G08550
													AT4G33060
													AT1G17070
													AT5G12410
													AT1G01350
													AT1G54440
													AT5G02770
													AT3G13200
													AT2G26460
													AT1G32490
													AT1G79280
													AT5G43130
													AT5G25520
													AT2G36480
													AT1G75510
													AT4G15900
													AT3G44530
													AT1G20960
									69	2.93414	23.5163	4.68166e-13	AT4G03430	upload_1	+	2393	5	GO:0009059	macromolecule biosynthetic process
													AT1G03280
													AT1G57860
													AT1G08130
													AT1G17440
													AT5G25150
													AT1G28060
													AT4G21660
													AT1G71800
													AT4G37120
													AT5G08130
													AT3G19840
													ATCG00380
													AT1G17130
													AT1G52160
													AT5G02870
													AT3G11960
													AT3G52120
													AT5G42020
													AT1G04080
													AT1G60200
													AT4G17390
													AT1G24706
													AT1G34130
													AT5G41770
													AT5G44200
													AT1G32750
													AT2G38560
													AT5G67100
													AT1G69010
													AT2G19385
													AT2G45730
													AT4G12610
													AT5G10060
													AT2G32700
													AT1G03140
													AT1G02330
													AT2G09990
													AT5G16260
													AT5G16780
													AT1G09760
													AT3G06670
													AT5G67530
													AT3G26560
													AT1G65660
													AT1G30480
													AT4G24190
													AT5G23150
													AT4G24270
													AT3G01540
													AT5G15810
													AT5G08550
													AT4G33060
													AT1G17070
													AT5G12410
													AT1G01350
													AT1G54440
													AT5G02770
													AT3G13200
													AT2G26460
													AT1G32490
													AT1G79280
													AT5G43130
													AT5G25520
													AT2G36480
													AT1G75510
													AT4G15900
													AT3G44530
													AT1G20960
									111	2.14169	51.8282	2.06668e-13	AT2G33540	upload_1	+	5274	6	GO:0043170	macromolecule metabolic process
													AT1G08130
													AT3G54170
													AT4G37120
													AT3G19840
													AT2G22400
													AT5G05460
													AT1G17130
													AT5G02870
													AT2G44950
													AT3G11960
													AT5G42020
													AT5G14170
													AT1G60200
													AT1G34130
													AT5G44200
													AT1G32750
													AT2G38560
													AT1G25280
													AT1G69010
													AT3G02860
													AT3G26810
													AT1G74560
													AT4G03190
													AT4G12610
													AT5G51370
													AT4G33210
													AT1G09760
													AT3G06670
													AT3G26560
													AT4G24190
													AT5G49980
													AT5G23150
													AT3G01540
													AT5G15810
													AT5G08550
													AT4G12560
													AT4G33060
													AT1G17070
													AT5G12410
													AT1G01350
													AT4G36050
													AT2G26460
													AT4G38630
													AT5G43130
													AT2G36480
													AT1G75950
													AT3G44530
													AT1G06110
													ATCG00670
													AT4G03430
													AT3G59940
													AT1G03280
													AT1G57860
													AT1G17440
													AT5G25150
													AT2G30110
													AT1G28060
													AT3G21850
													AT4G21660
													AT1G71800
													AT5G08130
													ATCG00380
													AT2G01620
													AT4G32551
													AT1G52160
													AT3G52120
													AT1G04080
													AT4G17390
													AT3G53970
													AT1G24706
													AT2G29070
													AT5G41770
													AT5G67100
													AT4G02570
													AT2G19385
													AT1G50410
													AT2G45730
													AT2G42620
													AT5G10060
													AT2G32700
													AT1G03140
													AT3G14400
													AT1G02330
													AT2G09990
													AT5G20930
													AT5G16260
													AT5G16780
													AT5G67530
													AT1G65660
													AT1G30480
													AT4G24390
													AT2G39940
													AT4G24270
													AT5G42190
													AT1G23780
													AT3G48425
													AT1G54440
													AT5G02770
													AT4G31880
													AT3G13200
													AT1G32490
													AT1G79280
													AT5G25520
													AT5G22010
													AT4G02390
													AT1G75510
													AT5G06460
													AT4G15900
													AT4G38600
													AT1G20960
									79	2.4309	32.4983	6.19513e-11	AT4G03430	upload_1	+	3307	6	GO:0044249	cellular biosynthetic process
													AT4G31500
													AT1G03280
													AT1G57860
													AT1G08130
													AT1G17440
													AT5G25150
													AT1G28060
													AT4G21660
													AT1G71800
													AT4G37120
													AT5G08130
													AT3G19840
													ATCG00380
													AT1G17130
													AT1G52160
													AT5G02870
													AT4G14880
													AT3G11960
													AT2G26560
													AT3G52120
													AT5G16390
													AT5G42020
													AT1G04080
													AT1G60200
													AT4G17390
													AT1G24706
													AT1G34130
													AT5G41770
													AT5G44200
													AT1G32750
													AT2G38560
													AT5G67100
													AT1G69010
													AT2G19385
													AT2G45730
													AT4G12610
													AT5G10060
													AT2G32700
													AT1G03140
													AT1G02330
													AT2G09990
													AT5G16260
													AT5G16780
													AT1G09760
													AT3G06670
													AT5G67530
													AT3G26560
													AT1G65660
													AT1G30480
													AT4G24190
													AT5G15530
													AT2G37040
													AT5G23150
													AT4G24270
													AT3G01540
													AT5G15810
													AT5G08550
													AT4G33060
													AT1G17070
													AT5G12410
													AT1G01350
													AT3G61440
													AT1G54440
													AT5G02770
													AT3G13200
													AT2G26460
													AT1G32490
													AT1G79280
													AT5G43130
													AT1G36370
													AT5G25520
													AT3G56860
													AT2G36480
													AT1G75510
													AT4G15900
													AT3G44530
													AT4G33510
													AT1G20960
									86	2.24048	38.3847	3.25304e-10	AT4G03430	upload_1	+	3906	7	GO:0009058	biosynthetic process
													AT4G31500
													AT1G03280
													AT1G57860
													AT1G08130
													AT1G17440
													AT5G25150
													AT1G28060
													AT4G21660
													AT1G71800
													AT4G37120
													AT5G08130
													AT3G19840
													ATCG00380
													AT1G17130
													AT1G52160
													AT5G02870
													AT4G14880
													AT3G11960
													AT2G26560
													AT3G52120
													ATMG00640
													AT5G16390
													AT5G42020
													AT1G04080
													AT1G60200
													AT5G24530
													AT4G17390
													AT1G24706
													AT1G34130
													AT5G41770
													AT5G44200
													AT1G32750
													AT2G38560
													AT5G67100
													AT1G69010
													AT2G19385
													AT2G45730
													AT5G01270
													AT4G12610
													AT5G10060
													AT2G32700
													AT1G03140
													AT1G02330
													AT2G09990
													AT5G16260
													AT5G16780
													AT1G09760
													AT3G06670
													AT5G67530
													AT3G26560
													AT1G65660
													AT1G30480
													AT4G24190
													AT5G15530
													AT2G37040
													AT5G23150
													AT4G24270
													AT2G33040
													AT3G01540
													AT5G15810
													AT5G08550
													AT4G33060
													AT1G17070
													AT5G12410
													AT1G01350
													AT1G21120
													AT3G61440
													AT1G54440
													AT5G02770
													AT3G13200
													ATMG00480
													AT2G26460
													AT1G32490
													AT1G79280
													AT5G43130
													AT1G36370
													AT5G25520
													AT3G56860
													AT2G36480
													AT1G75510
													ATCG00150
													AT4G15900
													AT3G44530
													AT4G33510
													AT1G20960
									55	5.10653	10.7705	2.58674e-20	AT4G03430	upload_1	+	1096	4	GO:0032774	RNA biosynthetic process
													AT1G03280
													AT1G17440
													AT5G25150
													AT1G28060
													AT4G21660
													AT1G71800
													AT4G37120
													AT5G08130
													AT3G19840
													AT1G17130
[truncated: 2,448 more rows]
