# Supplementary material for: Salicylic acid modulates its catabolic enzymes via proteasomal degradation linked to SCF-associated proximity networks
Source: Nat Commun. 2026 Apr 20;17:5468. doi: 10.1038/s41467-026-72241-x (PMC13284210; doi:10.1038/s41467-026-72241-x)
Supplement: Supplementary file 7 — Supplementary Data 5 [file 41467_2026_72241_MOESM7_ESM.xlsx]

## Sheet: Readme
Supplementary data 6. ASK1 interactors previously associated to ubiquitination and/or immunity
A	ASK1 interactors also found in Ma et al 2021 ubiquitylome
B	Previous literature reporting ASK1 interactor involvement in immunity/proteasomal degradation

## Sheet: A
Supplementary Data 6A. ASK1 interactors found in Ma et al 2021 ubiquitylome
AGI	Fasta header	ASK1 data set origin	Ma et al 2021 data set origin	Ma et al 2021 data set origin
AT5G42650	AT5G42650.1 | Symbols: AOS, CYP74A, DDE2 | allene oxide synthase | chr5:17097803-17099359 REVERSE LENGTH=518	1hr Pst	Mock-treated repeat 3	flg22-treated repeat 2,
AT5G03650	AT5G03650.1 | Symbols: SBE2.2 | starch branching enzyme 2.2 | chr5:931924-937470 FORWARD LENGTH=805	1hr Pst	Mock-treated repeat 1, repeat 2, repeat 3	flg22-treated repeat 1, repeat 2, repeat 3
AT3G48750	AT3G48750.1 | Symbols: CDKA;1, CDC2AAT, CDK2, CDC2, CDC2A, CDKA1 | cell division control 2 | chr3:18072238-18074296 FORWARD LENGTH=294	1hr Pst	Mock-treated repeat 2	flg22-treated repeat 2
AT3G14415	AT3G14415.3 | Symbols: | Aldolase-type TIM barrel family protein | chr3:4818667-4820748 FORWARD LENGTH=367;AT3G14415.1 | Symbols: | Aldolase-type TIM barrel family protein | chr3:4818667-4820748 FORWARD LENGTH=367;AT3G14415.2 | Symbols: | Aldolase-type	1hr Pst	Mock-treated repeat 3
AT2G19940	AT2G19940.2 | Symbols: | oxidoreductases, acting on the aldehyde or oxo group of donors, NAD or NADP as acceptor;copper ion binding | chr2:8613168-8615649 FORWARD LENGTH=401;AT2G19940.1 | Symbols: | oxidoreductases, acting on the aldehyde or oxo group of	1hr Pst	Mock-treated repeat 3	flg22-treated repeat 1, repeat 2
AT2G35840	AT2G35840.3 | Symbols: | Sucrose-6F-phosphate phosphohydrolase family protein | chr2:15053952-15055776 FORWARD LENGTH=422;AT2G35840.2 | Symbols: | Sucrose-6F-phosphate phosphohydrolase family protein | chr2:15053952-15055776 FORWARD LENGTH=422;AT2G35840.	24hr Pst		flg22-treated repeat 1, repeat 2
AT4G39980	AT4G39980.1 | Symbols: DHS1 | 3-deoxy-D-arabino-heptulosonate 7-phosphate synthase 1 | chr4:18539654-18541832 FORWARD LENGTH=525	24hr Pst	Mock-treated repeat 1, repeat 2, repeat 3	flg22-treated repeat 1, repeat 2
AT1G36160	AT1G36160.2 | Symbols: ACC1 | acetyl-CoA carboxylase 1 | chr1:13534196-13543773 FORWARD LENGTH=2254;AT1G36160.1 | Symbols: ACC1, AT-ACC1, EMB22, GK, PAS3 | acetyl-CoA carboxylase 1 | chr1:13534196-13543773 FORWARD LENGTH=2254	24hr Pst		flg22-treated repeat 1, repeat 2
AT5G58290	AT5G58290.1 | Symbols: RPT3 | regulatory particle triple-A ATPase 3 | chr5:23569155-23571116 FORWARD LENGTH=408	24hr Pst		flg22-treated repeat 2
AT3G23390	AT3G23390.1 | Symbols: | Zinc-binding ribosomal protein family protein | chr3:8375427-8376224 FORWARD LENGTH=105;AT4G14320.1 | Symbols: | Zinc-binding ribosomal protein family protein | chr4:8242684-8243805 REVERSE LENGTH=105;AT4G14320.2 | Symbols: | Zi	24hr Pst		flg22-treated repeat 2
AT1G59870	AT1G59870.1 | Symbols: PEN3, PDR8, ATPDR8, ABCG36, ATABCG36 | ABC-2 and Plant PDR ABC-type transporter family protein | chr1:22034661-22039844 FORWARD LENGTH=1469;AT1G15210.1 | Symbols: PDR7, ATPDR7 | pleiotropic drug resistance 7 | chr1:5231552-5236573 RE	24hr Pst		flg22-treated repeat 1, repeat 2, repeat 3
AT1G01960	AT1G01960.1 | Symbols: EDA10 | SEC7-like guanine nucleotide exchange family protein | chr1:330830-337582 REVERSE LENGTH=1750	24hr Pst		flg22-treated repeat 2
AT1G06410	AT1G06410.1 | Symbols: ATTPS7, TPS7, ATTPSA | trehalose-phosphatase/synthase 7 | chr1:1955413-1958153 FORWARD LENGTH=851	24hr Pst		flg22-treated repeat 1, repeat 2
ATMG00510	ATMG00510.1 | Symbols: NAD7 | NADH dehydrogenase subunit 7 | chrM:132071-138153 FORWARD LENGTH=394	24hr Pst		flg22-treated repeat 2
AT5G26710	AT5G26710.1 | Symbols: | Glutamyl/glutaminyl-tRNA synthetase, class Ic | chr5:9305673-9308247 FORWARD LENGTH=719	24hr Pst		flg22-treated repeat 1, repeat 2
AT1G30470	AT1G30470.3 | Symbols: | SIT4 phosphatase-associated family protein | chr1:10779435-10786415 FORWARD LENGTH=764;AT1G30470.1 | Symbols: | SIT4 phosphatase-associated family protein | chr1:10779423-10786415 FORWARD LENGTH=811;AT1G30470.2 | Symbols: | SIT4	24hr Pst		flg22-treated repeat 1
AT4G31480	AT4G31480.1 | Symbols: | Coatomer, beta subunit | chr4:15264145-15267384 FORWARD LENGTH=948;AT4G31480.2 | Symbols: | Coatomer, beta subunit | chr4:15264145-15267384 FORWARD LENGTH=948;AT4G31490.1 | Symbols: | Coatomer, beta subunit | chr4:15269460-15272	24hr Pst		flg22-treated repeat 1
AT1G64790	AT1G64790.1 | Symbols: ILA | ILITYHIA | chr1:24065232-24081908 REVERSE LENGTH=2610;AT1G64790.2 | Symbols: ILA | ILITYHIA | chr1:24065232-24083403 REVERSE LENGTH=2696	24hr Pst		flg22-treated repeat 2
AT4G38130	AT4G38130.1 | Symbols: HD1, ATHD1, HDA1, RPD3A, HDA19, ATHDA19 | histone deacetylase 1 | chr4:17896493-17899057 REVERSE LENGTH=501;AT4G38130.2 | Symbols: HD1, ATHD1, HDA1, RPD3A, HDA19 | histone deacetylase 1 | chr4:17896663-17899057 REVERSE LENGTH=469	24hr Pst		flg22-treated repeat 1, repeat 2
AT3G63460	AT3G63460.3 | Symbols: | transducin family protein / WD-40 repeat family protein | chr3:23431009-23437241 REVERSE LENGTH=1094;AT3G63460.1 | Symbols: | transducin family protein / WD-40 repeat family protein | chr3:23431009-23437241 REVERSE LENGTH=1104;AT	24hr Pst		flg22-treated repeat 1, repeat 3
AT1G80410	AT1G80410.1 | Symbols: EMB2753 | tetratricopeptide repeat (TPR)-containing protein | chr1:30227963-30234832 REVERSE LENGTH=897;AT1G80410.2 | Symbols: EMB2753 | tetratricopeptide repeat (TPR)-containing protein | chr1:30227779-30234832 REVERSE LENGTH=911	24hr Pst		flg22-treated repeat 1, repeat 2
AT3G56150	AT3G56150.2 | Symbols: EIF3C | eukaryotic translation initiation factor 3C | chr3:20833790-20836820 REVERSE LENGTH=900;AT3G56150.1 | Symbols: EIF3C, ATEIF3C-1, EIF3C-1, ATTIF3C1, TIF3C1 | eukaryotic translation initiation factor 3C | chr3:20833790-20836820	24hr Pst	Mock-treated repeat 3	flg22-treated repeat 1, repeat 2
AT1G53750	AT1G53750.1 | Symbols: RPT1A | regulatory particle triple-A 1A | chr1:20065921-20068324 REVERSE LENGTH=426	24hr Pst		flg22-treated repeat 3
AT5G37830	AT5G37830.1 | Symbols: OXP1 | oxoprolinase 1 | chr5:15056635-15060525 REVERSE LENGTH=1266	24hr Pst	Mock-treated repeat 3	flg22-treated repeat 1, repeat 2
AT2G47710	AT2G47710.1 | Symbols: | Adenine nucleotide alpha hydrolases-like superfamily protein | chr2:19555045-19555956 REVERSE LENGTH=162	24hr Pst	Mock-treated repeat 1, repeat 2, repeat 3	flg22-treated repeat 1, repeat 2, repeat 3
AT5G61140	AT5G61140.1 | Symbols: | U5 small nuclear ribonucleoprotein helicase | chr5:24589999-24603311 FORWARD LENGTH=2146;AT5G61140.2 | Symbols: | U5 small nuclear ribonucleoprotein helicase | chr5:24589999-24603311 FORWARD LENGTH=2157	24hr Pst		flg22-treated repeat 1, repeat 2
AT3G43190	AT3G43190.1 | Symbols: SUS4, ATSUS4 | sucrose synthase 4 | chr3:15179204-15182577 REVERSE LENGTH=808;AT4G02280.1 | Symbols: SUS3, ATSUS3 | sucrose synthase 3 | chr4:995166-998719 FORWARD LENGTH=809	24hr Pst	Mock-treated repeat 1,3	flg22-treated repeat 1, repeat 2, repeat 3
AT5G61790	AT5G61790.1 | Symbols: CNX1, ATCNX1 | calnexin 1 | chr5:24827394-24829642 REVERSE LENGTH=530	24hr Pst	Mock-treated repeat 2,3	flg22-treated repeat 1, repeat 2
AT5G36880	AT5G36880.1 | Symbols: ACS | acetyl-CoA synthetase | chr5:14534961-14539084 REVERSE LENGTH=693;AT5G36880.2 | Symbols: ACS | acetyl-CoA synthetase | chr5:14534961-14540296 REVERSE LENGTH=743	24hr Pst		flg22-treated repeat 1, repeat 2
AT2G20580	AT2G20580.1 | Symbols: RPN1A, ATRPN1A | 26S proteasome regulatory subunit S2 1A | chr2:8859211-8864699 FORWARD LENGTH=891;AT4G28470.1 | Symbols: RPN1B, ATRPN1B | 26S proteasome regulatory subunit S2 1B | chr4:14067082-14072357 REVERSE LENGTH=891	24hr Pst		flg22-treated repeat 1, repeat 2, repeat 3
AT2G41560	AT2G41560.1 | Symbols: ACA4 | autoinhibited Ca(2+)-ATPase, isoform 4 | chr2:17332256-17337179 REVERSE LENGTH=1030	24hr Pst		flg22-treated repeat 2
AT5G18660	AT5G18660.1 | Symbols: PCB2 | NAD(P)-binding Rossmann-fold superfamily protein | chr5:6220872-6222125 REVERSE LENGTH=417	24hr Pst		flg22-treated repeat 1
AT2G38750	AT2G38750.1 | Symbols: ANNAT4 | annexin 4 | chr2:16196582-16198431 REVERSE LENGTH=319	24hr Pst	Mock-treated repeat 1, repeat 2	flg22-treated repeat 1, repeat 2
AT5G20280	AT5G20280.1 | Symbols: ATSPS1F, SPS1F | sucrose phosphate synthase 1F | chr5:6844994-6849997 REVERSE LENGTH=1043	24hr Pst	Mock-treated repeat 3	flg22-treated repeat 1
AT4G25550	AT4G25550.1 | Symbols: | Cleavage/polyadenylation specificity factor, 25kDa subunit | chr4:13048519-13050873 FORWARD LENGTH=200	24hr Pst		flg22-treated repeat 1
AT5G38530	AT5G38530.1 | Symbols: TSBtype2 | tryptophan synthase beta type 2 | chr5:15424097-15426294 FORWARD LENGTH=506	24hr Pst	Mock-treated repeat 3	flg22-treated repeat 1, repeat 2
AT3G13470	AT3G13470.1 | Symbols: | TCP-1/cpn60 chaperonin family protein | chr3:4389685-4392624 FORWARD LENGTH=596	24hr Pst	Mock-treated repeat 3	flg22-treated repeat 2,3
AT4G30530	AT4G30530.1 | Symbols: | Class I glutamine amidotransferase-like superfamily protein | chr4:14920605-14922286 FORWARD LENGTH=250	24hr Pst	Mock-treated repeat 3
AT5G10860	AT5G10860.1 | Symbols: | Cystathionine beta-synthase (CBS) family protein | chr5:3429173-3430142 REVERSE LENGTH=206	24hr Pst		flg22-treated repeat 2
AT5G20010	AT5G20010.1 | Symbols: RAN-1, RAN1, ATRAN1 | RAS-related nuclear protein-1 | chr5:6760364-6761747 FORWARD LENGTH=221;AT5G55190.1 | Symbols: RAN3, ATRAN3 | RAN GTPase 3 | chr5:22392285-22393957 FORWARD LENGTH=221;AT5G20020.1 | Symbols: RAN2 | RAS-related GT	24hr Pst	Mock-treated repeat 3
AT2G37170	AT2G37170.1 | Symbols: PIP2B, PIP2;2 | plasma membrane intrinsic protein 2 | chr2:15613624-15614791 REVERSE LENGTH=285	24hr Pst	Mock-treated repeat 1, repeat 2
AT5G20830	AT5G20830.2 | Symbols: SUS1, ASUS1, atsus1 | sucrose synthase 1 | chr5:7050599-7054032 REVERSE LENGTH=808;AT5G20830.1 | Symbols: SUS1, ASUS1, atsus1 | sucrose synthase 1 | chr5:7050599-7054032 REVERSE LENGTH=808	24hr Pst	Mock-treated repeat 3	flg22-treated repeat 1, repeat 2, repeat 3
AT1G77590	AT1G77590.1 | Symbols: LACS9 | long chain acyl-CoA synthetase 9 | chr1:29148501-29151776 REVERSE LENGTH=691	24hr Pst		flg22-treated repeat 1
AT3G13750	AT3G13750.1 | Symbols: BGAL1 | beta galactosidase 1 | chr3:4511192-4515756 FORWARD LENGTH=847	24hr Pst	Mock-treated repeat 3	flg22-treated repeat 1, repeat 2
AT2G29560	AT2G29560.1 | Symbols: ENOC | cytosolic enolase | chr2:12646635-12649694 FORWARD LENGTH=475	24hr Pst		flg22-treated repeat 1
AT5G65720	AT5G65720.2 | Symbols: ATNIFS1, NIFS1, NFS1, ATNFS1 | nitrogen fixation S (NIFS)-like 1 | chr5:26296733-26297710 FORWARD LENGTH=325;AT5G65720.1 | Symbols: ATNIFS1, NIFS1, NFS1, ATNFS1 | nitrogen fixation S (NIFS)-like 1 | chr5:26296349-26297710 FORWARD LEN	24hr Pst		flg22-treated repeat 1
AT1G43190	AT1G43190.3 | Symbols: PTB3 | polypyrimidine tract-binding protein 3 | chr1:16275432-16278185 REVERSE LENGTH=430;AT1G43190.2 | Symbols: PTB3 | polypyrimidine tract-binding protein 3 | chr1:16275432-16278185 REVERSE LENGTH=432;AT1G43190.1 | Symbols: PTB3 |	24hr Pst		flg22-treated repeat 1, repeat 2
AT1G52510	AT1G52510.1 | Symbols: | alpha/beta-Hydrolases superfamily protein | chr1:19563039-19565260 REVERSE LENGTH=380;AT1G52510.2 | Symbols: | alpha/beta-Hydrolases superfamily protein | chr1:19563039-19564922 REVERSE LENGTH=288	24hr Pst	Mock-treated repeat 3	flg22-treated repeat 1, repeat 2
AT3G62310	AT3G62310.1 | Symbols: | RNA helicase family protein | chr3:23057516-23060561 REVERSE LENGTH=726	All ASK1	Mock-treated repeat 1
AT4G02570	AT4G02570.4 | Symbols: CUL1 | cullin 1 | chr4:1129315-1133435 FORWARD LENGTH=738;AT4G02570.3 | Symbols: ATCUL1, CUL1, AXR6 | cullin 1 | chr4:1129315-1133435 FORWARD LENGTH=738;AT4G02570.2 | Symbols: ATCUL1, CUL1, AXR6 | cullin 1 | chr4:1129315-1133435 FORW	All ASK1		flg22-treated repeat 1, repeat 2
AT2G30110	AT2G30110.1 | Symbols: ATUBA1, MOS5, UBA1 | ubiquitin-activating enzyme 1 | chr2:12852632-12857369 REVERSE LENGTH=1080	All ASK1		flg22-treated repeat 1, repeat 2
AT3G21220	AT3G21220.1 | Symbols: ATMKK5, ATMAP2K_ALPHA, MAP2K_A, MKK5, ATMEK5, MEK5 | MAP kinase kinase 5 | chr3:7445917-7446963 FORWARD LENGTH=348;AT1G51660.1 | Symbols: ATMKK4, MKK4, ATMEK4 | mitogen-activated protein kinase kinase 4 | chr1:19154575-19155675 FORWA	All ASK1		flg22-treated repeat 1, repeat 2
AT3G61440	AT3G61440.1 | Symbols: ATCYSC1, ARATH;BSAS3;1, CYSC1 | cysteine synthase C1 | chr3:22735885-22737792 FORWARD LENGTH=368;AT3G61440.2 | Symbols: ATCYSC1, CYSC1 | cysteine synthase C1 | chr3:22736383-22737792 FORWARD LENGTH=272	All ASK1	Mock-treated repeat 3	flg22-treated repeat 1,3
AT3G48090	AT3G48090.1 | Symbols: EDS1, ATEDS1 | alpha/beta-Hydrolases superfamily protein | chr3:17755553-17757692 REVERSE LENGTH=623	All ASK1		flg22-treated repeat 1
AT4G31500	AT4G31500.1 | Symbols: CYP83B1, SUR2, RNT1, RED1, ATR4 | cytochrome P450, family 83, subfamily B, polypeptide 1 | chr4:15273677-15275271 REVERSE LENGTH=499	All ASK1		flg22-treated repeat 3
AT1G20960	AT1G20960.1 | Symbols: emb1507 | U5 small nuclear ribonucleoprotein helicase, putative | chr1:7302591-7309914 REVERSE LENGTH=2171;AT1G20960.2 | Symbols: emb1507 | U5 small nuclear ribonucleoprotein helicase, putative | chr1:7302591-7309914 REVERSE LENGTH=2	All ASK1	Mock-treated repeat 1, repeat 2, repeat 3	flg22-treated repeat 1, repeat 2
AT2G32700	AT2G32700.6 | Symbols: LUH | LEUNIG_homolog | chr2:13867235-13871844 FORWARD LENGTH=785;AT2G32700.5 | Symbols: LUH | LEUNIG_homolog | chr2:13867235-13871844 FORWARD LENGTH=787;AT2G32700.4 | Symbols: LUH | LEUNIG_homolog | chr2:13867235-13871844 FORWARD LEN	All ASK1		flg22-treated repeat 1, repeat 2
AT5G12470	AT5G12470.1 | Symbols: | Protein of unknown function (DUF3411) | chr5:4044950-4047290 REVERSE LENGTH=386	All ASK1	Mock-treated repeat 3
AT1G70060	AT1G70060.1 | Symbols: SNL4 | SIN3-like 4 | chr1:26383789-26389568 FORWARD LENGTH=1326	All ASK1		flg22-treated repeat 1
AT2G09990	AT2G09990.1 | Symbols: | Ribosomal protein S5 domain 2-like superfamily protein | chr2:3781442-3781882 FORWARD LENGTH=146	All ASK1	Mock-treated repeat 3
ATCG00670	ATCG00670.1 | Symbols: CLPP1, PCLPP | plastid-encoded CLP P | chrC:69910-71882 REVERSE LENGTH=196	All ASK1	Mock-treated repeat 1, repeat 2
AT2G37040	AT2G37040.1 | Symbols: PAL1, ATPAL1 | PHE ammonia lyase 1 | chr2:15557602-15560237 REVERSE LENGTH=725	All ASK1	Mock-treated repeat 2,3	flg22-treated repeat 1,3
ATCG00150	ATCG00150.1 | Symbols: ATPI | ATPase, F0 complex, subunit A protein | chrC:14021-14770 REVERSE LENGTH=249	All ASK1		flg22-treated repeat 2
AT5G33320	AT5G33320.1 | Symbols: CUE1, PPT, ARAPPT | Glucose-6-phosphate/phosphate translocator-related | chr5:12588950-12591408 FORWARD LENGTH=408	All ASK1		flg22-treated repeat 1, repeat 2
AT4G30010	AT4G30010.1 | Symbols: | unknown protein; FUNCTIONS IN: molecular_function unknown; INVOLVED IN: biological_process unknown; LOCATED IN: mitochondrion, plastid; EXPRESSED IN: 26 plant structures; EXPRESSED DURING: 15 growth stages; Has 39 Blast hits to 39	All ASK1	Mock-treated repeat 2	flg22-treated repeat 1, repeat 2
AT1G01560	AT1G01560.2 | Symbols: ATMPK11, MPK11 | MAP kinase 11 | chr1:202345-204189 FORWARD LENGTH=369;AT1G01560.1 | Symbols: ATMPK11, MPK11 | MAP kinase 11 | chr1:202345-203662 FORWARD LENGTH=275	All ASK1	Mock-treated repeat 1, repeat 2, repeat 3	flg22-treated repeat 1, repeat 2

## Sheet: B
Supplementary Data 6B. Previous literature reporting ASK1 interactor involvement in immunity/proteasomal degradation
AGI	Data set origin	Reference	Notes	Fasta header
AT2G47130.1	24hr Pst	https://www.sciencedirect.com/science/article/pii/S0981942811003160?via%3Dihub	OX results in decreased Pst susceptibility, may be involved in regulating PR-1 expression	AT2G47130.1 | Symbols: | NAD(P)-binding Rossmann-fold superfamily protein | chr2:19349627-19350481 REVERSE LENGTH=257;AT2G47120.1 | Symbols: | NAD(P)-binding Rossmann-fold superfamily protein | chr2:19347359-19348223 REVERSE LENGTH=258;AT3G29260.1 | Symb
AT3G63460.3	24hr Pst	https://academic.oup.com/plphys/article/172/3/1625/6115823	ER vesicle	AT3G63460.3 | Symbols: | transducin family protein / WD-40 repeat family protein | chr3:23431009-23437241 REVERSE LENGTH=1094;AT3G63460.1 | Symbols: | transducin family protein / WD-40 repeat family protein | chr3:23431009-23437241 REVERSE LENGTH=1104;AT
AT5G20010.1	24hr Pst	https://onlinelibrary.wiley.com/doi/10.1111/tpj.15445	Promotes stability of DELLA protein RGA in nucleus + promotes NPR1 nuclear localization in response to Pst infection	AT5G20010.1 | Symbols: RAN-1, RAN1, ATRAN1 | RAS-related nuclear protein-1 | chr5:6760364-6761747 FORWARD LENGTH=221;AT5G55190.1 | Symbols: RAN3, ATRAN3 | RAN GTPase 3 | chr5:22392285-22393957 FORWARD LENGTH=221;AT5G20020.1 | Symbols: RAN2 | RAS-related GT
AT5G36880.1	24hr Pst	https://www.mdpi.com/1422-0067/25/5/2931	Ub characterization	AT5G36880.1 | Symbols: ACS | acetyl-CoA synthetase | chr5:14534961-14539084 REVERSE LENGTH=693;AT5G36880.2 | Symbols: ACS | acetyl-CoA synthetase | chr5:14534961-14540296 REVERSE LENGTH=743
AT2G37170.1	24hr Pst	https://academic.oup.com/plcell/article/33/8/2883/6279092	Ub ERAD	AT2G37170.1 | Symbols: PIP2B, PIP2;2 | plasma membrane intrinsic protein 2 | chr2:15613624-15614791 REVERSE LENGTH=285
AT1G80600.1	24hr Pst	https://onlinelibrary.wiley.com/doi/10.1111/j.1365-313X.2008.03439.x		AT1G80600.1 | Symbols: WIN1 | HOPW1-1-interacting 1 | chr1:30298675-30300513 REVERSE LENGTH=457
AT3G11820.1	24hr Pst	https://academic.oup.com/plcell/article/33/9/3151/6310751		AT3G11820.1 | Symbols: SYP121, AT-SYR1, ATSYP121, SYR1, ATSYR1, PEN1 | syntaxin of plants 121 | chr3:3729540-3730868 REVERSE LENGTH=346;AT3G11820.2 | Symbols: SYP121, AT-SYR1, ATSYP121, SYR1, ATSYR1, PEN1 | syntaxin of plants 121 | chr3:3729540-3730775 REV
AT5G17020.2	24hr Pst	https://nph.onlinelibrary.wiley.com/doi/10.1111/nph.17657		AT5G17020.2 | Symbols: XPO1A | exportin 1A | chr5:5594904-5602467 FORWARD LENGTH=1060;AT5G17020.1 | Symbols: XPO1A, ATCRM1, ATXPO1, XPO1, HIT2 | exportin 1A | chr5:5594904-5602467 FORWARD LENGTH=1075
AT4G17880.1	24hr Pst	https://www.nature.com/articles/s41477-022-01313-9		AT4G17880.1 | Symbols: | Basic helix-loop-helix (bHLH) DNA-binding family protein | chr4:9933702-9935471 REVERSE LENGTH=589
AT2G43820.1	24hr Pst	https://journals.plos.org/plospathogens/article?id=10.1371/journal.ppat.1007499		AT2G43820.1 | Symbols: GT, UGT74F2, ATSAGT1, SGT1, SAGT1 | UDP-glucosyltransferase 74F2 | chr2:18152279-18153715 FORWARD LENGTH=449
AT3G45140.1	24hr Pst	https://www.sciencedirect.com/science/article/pii/S0176161722001249?via%3Dihub		AT3G45140.1 | Symbols: LOX2, ATLOX2 | lipoxygenase 2 | chr3:16525437-16529233 FORWARD LENGTH=896
AT3G18165.1	24hr Pst	https://genesdev.cshlp.org/content/21/12/1484		AT3G18165.1 | Symbols: MOS4 | modifier of snc1,4 | chr3:6223248-6225076 FORWARD LENGTH=253
AT1G59870.1	24hr Pst	https://www.sciencedirect.com/science/article/pii/S0021925820366217?via%3Dihub		AT1G59870.1 | Symbols: PEN3, PDR8, ATPDR8, ABCG36, ATABCG36 | ABC-2 and Plant PDR ABC-type transporter family protein | chr1:22034661-22039844 FORWARD LENGTH=1469;AT1G15210.1 | Symbols: PDR7, ATPDR7 | pleiotropic drug resistance 7 | chr1:5231552-5236573 RE
AT1G80460.2	24hr Pst	https://academic.oup.com/plcell/article/13/2/437/6009466		AT1G80460.2 | Symbols: NHO1, GLI1 | Actin-like ATPase superfamily protein | chr1:30246960-30249055 REVERSE LENGTH=482;AT1G80460.1 | Symbols: NHO1, GLI1 | Actin-like ATPase superfamily protein | chr1:30246960-30249055 REVERSE LENGTH=522
AT4G35780.1	24hr Pst	https://onlinelibrary.wiley.com/doi/10.1111/tpj.16578		AT4G35780.1 | Symbols: | ACT-like protein tyrosine kinase family protein | chr4:16946729-16950405 REVERSE LENGTH=570;AT2G17700.1 | Symbols: | ACT-like protein tyrosine kinase family protein | chr2:7685778-7689278 REVERSE LENGTH=546
AT4G16430.1	24hr Pst	https://journals.sagepub.com/doi/10.1177/1176934318790265		AT4G16430.1 | Symbols: | basic helix-loop-helix (bHLH) DNA-binding superfamily protein | chr4:9267599-9269002 FORWARD LENGTH=467
AT5G65720.2	24hr Pst	https://www.mdpi.com/1422-0067/22/13/7147		AT5G65720.2 | Symbols: ATNIFS1, NIFS1, NFS1, ATNFS1 | nitrogen fixation S (NIFS)-like 1 | chr5:26296733-26297710 FORWARD LENGTH=325;AT5G65720.1 | Symbols: ATNIFS1, NIFS1, NFS1, ATNFS1 | nitrogen fixation S (NIFS)-like 1 | chr5:26296349-26297710 FORWARD LEN
AT4G24970.1	24hr Pst	https://journals.plos.org/plosgenetics/article?id=10.1371/journal.pgen.1005998		AT4G24970.1 | Symbols: | Histidine kinase-, DNA gyrase B-, and HSP90-like ATPase family protein | chr4:12831125-12835449 FORWARD LENGTH=707
AT5G58430.1	24hr Pst	https://www.tandfonline.com/doi/full/10.4161/psb.27421		AT5G58430.1 | Symbols: ATEXO70B1, EXO70B1 | exocyst subunit exo70 family protein B1 | chr5:23621460-23623334 REVERSE LENGTH=624
AT1G72910.1	24hr Pst	https://www.mdpi.com/1422-0067/21/21/7986		AT1G72910.1 | Symbols: | Toll-Interleukin-Resistance (TIR) domain-containing protein | chr1:27435634-27436887 FORWARD LENGTH=380;AT1G72930.1 | Symbols: TIR | toll/interleukin-1 receptor-like | chr1:27439476-27440147 FORWARD LENGTH=176;AT1G72930.2 | Symbol
AT1G11330.2	24hr Pst	https://www.science.org/doi/10.1126/science.abn0650		AT1G11330.2 | Symbols: | S-locus lectin protein kinase family protein | chr1:3810372-3813416 FORWARD LENGTH=842;AT1G11330.1 | Symbols: | S-locus lectin protein kinase family protein | chr1:3810372-3813416 FORWARD LENGTH=840
AT4G30530.1	24hr Pst	https://academic.oup.com/plcell/article/34/11/4641/6668474		AT4G30530.1 | Symbols: | Class I glutamine amidotransferase-like superfamily protein | chr4:14920605-14922286 FORWARD LENGTH=250
AT5G19690.1	24hr Pst	https://journals.plos.org/plosone/article?id=10.1371/journal.pone.0120245		AT5G19690.1 | Symbols: STT3A | staurosporin and temperature sensitive 3-like A | chr5:6652649-6658214 FORWARD LENGTH=779
AT4G34135.2	24hr Pst	https://academic.oup.com/plphys/article/139/4/1890/6103372		AT4G34135.2 | Symbols: UGT73B2 | UDP-glucosyltransferase 73B2 | chr4:16346009-16347016 REVERSE LENGTH=335;AT4G34135.1 | Symbols: UGT73B2 | UDP-glucosyltransferase 73B2 | chr4:16345476-16347016 REVERSE LENGTH=483
AT4G01370.1	24hr Pst	https://onlinelibrary.wiley.com/doi/full/10.1111/j.1365-313X.2006.02806.x		AT4G01370.1 | Symbols: ATMPK4, MPK4 | MAP kinase 4 | chr4:567219-568889 FORWARD LENGTH=376
AT2G24180.1	24hr Pst	https://nph.onlinelibrary.wiley.com/doi/10.1111/nph.16118		AT2G24180.1 | Symbols: CYP71B6 | cytochrome p450 71b6 | chr2:10281890-10283589 FORWARD LENGTH=503
AT4G15415.1	24hr Pst	https://academic.oup.com/plphys/article/182/2/1161/6116165		AT4G15415.1 | Symbols: ATB GAMMA | Protein phosphatase 2A regulatory B subunit family protein | chr4:8817707-8819349 FORWARD LENGTH=522;AT4G15415.2 | Symbols: ATB GAMMA | Protein phosphatase 2A regulatory B subunit family protein | chr4:8817707-8819349 F
AT4G08850.2	24hr Pst	https://nph.onlinelibrary.wiley.com/doi/10.1111/nph.17122		AT4G08850.2 | Symbols: | Leucine-rich repeat receptor-like protein kinase family protein | chr4:5637467-5640496 REVERSE LENGTH=1009;AT4G08850.1 | Symbols: | Leucine-rich repeat receptor-like protein kinase family protein | chr4:5636693-5640496 REVERSE LE
AT4G35230.1	24hr Pst	https://www.sciencedirect.com/science/article/pii/S1674205218303344?via%3Dihub		AT4G35230.1 | Symbols: BSK1 | BR-signaling kinase 1 | chr4:16755325-16758041 REVERSE LENGTH=512
AT2G20580.1	24hr Pst	https://onlinelibrary.wiley.com/doi/10.1111/j.1365-313X.2012.05048.x		AT2G20580.1 | Symbols: RPN1A, ATRPN1A | 26S proteasome regulatory subunit S2 1A | chr2:8859211-8864699 FORWARD LENGTH=891;AT4G28470.1 | Symbols: RPN1B, ATRPN1B | 26S proteasome regulatory subunit S2 1B | chr4:14067082-14072357 REVERSE LENGTH=891
AT4G20260.3	24hr Pst	https://onlinelibrary.wiley.com/doi/10.1111/pce.14118		AT4G20260.3 | Symbols: ATPCAP1, PCAP1 | plasma-membrane associated cation-binding protein 1 | chr4:10941593-10943227 FORWARD LENGTH=225;AT4G20260.2 | Symbols: ATPCAP1, PCAP1 | plasma-membrane associated cation-binding protein 1 | chr4:10941593-10943227 FOR
AT1G77470.1	24hr Pst	https://academic.oup.com/plphys/article/150/4/2009/6108011		AT1G77470.1 | Symbols: RFC3, RFC5 | replication factor C subunit 3 | chr1:29112194-29114323 REVERSE LENGTH=369
AT1G64790.1	24hr Pst	https://academic.oup.com/pcp/article/51/5/742/1821432		AT1G64790.1 | Symbols: ILA | ILITYHIA | chr1:24065232-24081908 REVERSE LENGTH=2610;AT1G64790.2 | Symbols: ILA | ILITYHIA | chr1:24065232-24083403 REVERSE LENGTH=2696
AT3G25500.1	24hr Pst	https://www.sciencedirect.com/science/article/pii/S0960982218305177?via%3Dihub		AT3G25500.1 | Symbols: AFH1, FH1, AHF1, ATFH1 | formin homology 1 | chr3:9251320-9254826 REVERSE LENGTH=1051
AT5G67500.1	24hr Pst	https://apsjournals.apsnet.org/doi/10.1094/MPMI-08-17-0208-R		AT5G67500.1 | Symbols: VDAC2, ATVDAC2 | voltage dependent anion channel 2 | chr5:26935223-26937123 FORWARD LENGTH=276;AT5G67500.2 | Symbols: VDAC2 | voltage dependent anion channel 2 | chr5:26935223-26937123 FORWARD LENGTH=303
AT5G57110.2	24hr Pst	https://academic.oup.com/plphys/article/175/1/424/6116927		AT5G57110.2 | Symbols: ACA8, AT-ACA8 | autoinhibited Ca2+ -ATPase, isoform 8 | chr5:23109729-23116857 REVERSE LENGTH=1074;AT5G57110.1 | Symbols: ACA8, AT-ACA8 | autoinhibited Ca2+ -ATPase, isoform 8 | chr5:23109729-23116857 REVERSE LENGTH=1074
AT3G43300.2	24hr Pst	https://www.mdpi.com/1422-0067/21/15/5547		AT3G43300.2 | Symbols: ATMIN7 | HOPM interactor 7 | chr3:15234235-15245034 REVERSE LENGTH=1727;AT3G43300.1 | Symbols: ATMIN7, BEN1 | HOPM interactor 7 | chr3:15234235-15245034 REVERSE LENGTH=1758
AT5G67385.1	24hr Pst	https://onlinelibrary.wiley.com/doi/10.1111/tpj.12473	May be a Cullin3 substrate adaptor	AT5G67385.1 | Symbols: | Phototropic-responsive NPH3 family protein | chr5:26884754-26887083 FORWARD LENGTH=604
AT2G36380.1	24hr Pst	https://academic.oup.com/plphys/article/195/3/1835/7635825		AT2G36380.1 | Symbols: PDR6, ATPDR6 | pleiotropic drug resistance 6 | chr2:15257583-15263627 FORWARD LENGTH=1453
AT1G22280.3	1hr Pst	https://academic.oup.com/plphys/article/176/2/1824/6117271		AT5G11490.1 | Symbols: | adaptin family protein | chr5:3671964-3676144 FORWARD LENGTH=841;AT5G11490.2 | Symbols: | adaptin family protein | chr5:3671964-3676263 FORWARD LENGTH=850
AT1G22280.3	1hr Pst	https://www.sciencedirect.com/science/article/pii/S1674205214600782?via%3Dihub		AT1G22280.3 | Symbols: PAPP2C | phytochrome-associated protein phosphatase type 2C | chr1:7874236-7875496 FORWARD LENGTH=287;AT1G22280.1 | Symbols: PAPP2C | phytochrome-associated protein phosphatase type 2C | chr1:7874236-7875496 FORWARD LENGTH=281;AT1G22
AT3G14415.3	1hr Pst	https://www.mdpi.com/1422-0067/23/8/4224		AT3G14415.3 | Symbols: | Aldolase-type TIM barrel family protein | chr3:4818667-4820748 FORWARD LENGTH=367;AT3G14415.1 | Symbols: | Aldolase-type TIM barrel family protein | chr3:4818667-4820748 FORWARD LENGTH=367;AT3G14415.2 | Symbols: | Aldolase-type
AT3G52250.1	1hr Pst	https://link.springer.com/article/10.1007/s00299-022-02926-2		AT3G52250.1 | Symbols: | Duplicated homeodomain-like superfamily protein | chr3:19376629-19383100 FORWARD LENGTH=1656
AT5G61900.3	1hr Pst	https://apsjournals.apsnet.org/doi/10.1094/MPMI-22-7-0840		AT5G61900.3 | Symbols: BON1, CPN1, BON | Calcium-dependent phospholipid-binding Copine family protein | chr5:24855908-24859150 REVERSE LENGTH=578;AT5G61900.1 | Symbols: BON1, CPN1, BON | Calcium-dependent phospholipid-binding Copine family protein | chr5:2
AT5G20200.1	1hr Pst	https://www.tandfonline.com/doi/full/10.1080/19491034.2017.1279774#abstract		AT5G20200.1 | Symbols: | nucleoporin-related | chr5:6816776-6821620 FORWARD LENGTH=762
