# Supplementary material for: Salicylic acid modulates its catabolic enzymes via proteasomal degradation linked to SCF-associated proximity networks
Source: Nat Commun. 2026 Apr 20;17:5468. doi: 10.1038/s41467-026-72241-x (PMC13284210; doi:10.1038/s41467-026-72241-x)
Supplement: Supplementary file 8 — Supplementary Data 6 [file 41467_2026_72241_MOESM8_ESM.xlsx]

## Sheet: Readme
Supplementary data 7. F-boxes captured in ASK1-Pst proximity labeling experiments
A	F-boxes found in all ASK1 proxitomes
B	F-boxes unique to ASK1 24hr mock
C	F-boxes unique to ASK1 24hr Pst
D	F-boxes unique to 24hr proxitomes
E	All F-boxes from all proxitomes combined

## Sheet: A
Supplementary table 7A. F-boxes enriched in all ASK1 proxitomes
AGI	Nickname	Fasta header
AT3G26810.1	AFB2	AFB2, AUXIN SIGNALING F-BOX 2
AT5G49980.1	AFB5	AT5G49980.1 | Symbols: AFB5 | auxin F-box protein 5 | chr5:20334420-20336531 REVERSE LENGTH=619
AT1G23780.1	AT1G23780.1	AT1G23780.1 | Symbols: | F-box family protein | chr1:8407053-8408480 REVERSE LENGTH=475
AT1G25211.1	AT1G25211.1	AT1G25211.1 | Symbols: | F-box family protein | chr1:8835405-8836706 FORWARD LENGTH=433;AT1G25150.1 | Symbols: | F-box family protein | chr1:8821027-8822328 FORWARD LENGTH=433;AT1G25055.1 | Symbols: | F-box family protein | chr1:8806649-8807950 FORWARD
AT3G03040.1	AT3G03040.1	AT3G03040.1 | Symbols: | F-box/RNI-like superfamily protein | chr3:684685-686277 FORWARD LENGTH=472
AT3G12350.1	AT3G12350.1	AT1G23780.1 | Symbols: | F-box family protein | chr1:8407053-8408480 REVERSE LENGTH=475
AT3G19470.2	AT3G19470.2	AT3G19470.2 | Symbols: | F-box and associated interaction domains-containing protein | chr3:6749766-6750914 FORWARD LENGTH=382;AT3G19470.1 | Symbols: | F-box and associated interaction domains-containing protein | chr3:6749766-6750914 FORWARD LENGTH=382
AT3G52030.2	AT3G52030.2	AT3G52030.2 | Symbols: | F-box family protein with WD40/YVTN repeat doamin | chr3:19301872-19304227 FORWARD LENGTH=433;AT3G52030.1 | Symbols: | F-box family protein with WD40/YVTN repeat doamin | chr3:19301872-19304227 FORWARD LENGTH=454
AT2G39940.1	COI1	AT2G39940.1 | Symbols: COI1 | RNI-like superfamily protein | chr2:16672848-16675486 REVERSE LENGTH=592
AT4G12560.2	CPR1	AT4G12560.2 | Symbols: CPR30 | F-box and associated interaction domains-containing protein | chr4:7441815-7443157 FORWARD LENGTH=413;AT4G12560.1 | Symbols: CPR30 | F-box and associated interaction domains-containing protein | chr4:7441815-7443157 FORWARD L
AT2G42620.1	MAX2	ATMAX2, MAX2, MORE AXILLARY BRANCHES 2, ORE9, ORESARA 9, PLEIOTROPIC PHOTOSIGNALING, PPS
AT4G33210.1	SLOMO	AT4G33210.1 | Symbols: SLOMO | F-box family protein | chr4:16015971-16020697 REVERSE LENGTH=990

## Sheet: B
Supplementary table 7B. F-boxes unique to ASK1 24hr mock
AGI	Nickname	Fasta header
AT2G16365.2;AT2G16365.4;AT2G16365.3;AT2G16365.1	PCH1	AT2G16365.2 | Symbols: | F-box family protein | chr2:7074940-7076389 FORWARD LENGTH=455;AT2G16365.4 | Symbols: | F-box family protein | chr2:7074940-7079181 FORWARD LENGTH=727;AT2G16365.3 | Symbols: | F-box family protein | chr2:7074940-7079181 FORWARD
AT1G49990.1		AT1G49990.1 | Symbols: | F-box family protein | chr1:18513696-18514988 FORWARD LENGTH=430

## Sheet: C
Supplementary table 7C. F-boxes unique to ASK1 24hr Pst
AGI	Nickname	Fasta header
AT2G04230.1	n/a	AT2G04230.1 | Symbols: | FBD, F-box and Leucine Rich Repeat domains containing protein | chr2:1447025-1448678 REVERSE LENGTH=448

## Sheet: D
Supplementary table 7D. F-boxes found only in 24hr proxitomes
AGI	Nickname	Fasta header
AT3G62980	TIR1	AT3G62980.1 | Symbols: TIR1 | F-box/RNI-like superfamily protein | chr3:23273479-23276181 REVERSE LENGTH=594
AT1G57790	ATFDR1	AT1G57790.1 | Symbols: | F-box family protein | chr1:21404578-21405636 REVERSE LENGTH=352
AT5G56420	AT5G56420.2	AT5G56420.2 | Symbols: | F-box/RNI-like/FBD-like domains-containing protein | chr5:22850863-22852334 REVERSE LENGTH=422;AT5G56420.1 | Symbols: | F-box/RNI-like/FBD-like domains-containing protein | chr5:22850863-22852334 REVERSE LENGTH=422
AT5G67320	HOS15	AT5G67320.1 | Symbols: HOS15 | WD-40 repeat family protein | chr5:26857268-26860974 FORWARD LENGTH=613

## Sheet: E
Supplementary Table 7E. All F-boxes from all data sets
AGI	Nickname	Fasta header
AT3G26810	AFB2	AFB2, AUXIN SIGNALING F-BOX 2
AT5G49980	AFB5	AT5G49980.1 | Symbols: AFB5 | auxin F-box protein 5 | chr5:20334420-20336531 REVERSE LENGTH=619
AT1G23780	n/a	AT1G23780.1 | Symbols: | F-box family protein | chr1:8407053-8408480 REVERSE LENGTH=475
AT1G25211	n/a	AT1G25211.1 | Symbols: | F-box family protein | chr1:8835405-8836706 FORWARD LENGTH=433;AT1G25150.1 | Symbols: | F-box family protein | chr1:8821027-8822328 FORWARD LENGTH=433;AT1G25055.1 | Symbols: | F-box family protein | chr1:8806649-8807950 FORWARD
AT3G03040	n/a	AT3G03040.1 | Symbols: | F-box/RNI-like superfamily protein | chr3:684685-686277 FORWARD LENGTH=472
AT3G12350	n/a	AT1G23780.1 | Symbols: | F-box family protein | chr1:8407053-8408480 REVERSE LENGTH=475
AT3G19470	n/a	AT3G19470.2 | Symbols: | F-box and associated interaction domains-containing protein | chr3:6749766-6750914 FORWARD LENGTH=382;AT3G19470.1 | Symbols: | F-box and associated interaction domains-containing protein | chr3:6749766-6750914 FORWARD LENGTH=382
AT3G52030	n/a	AT3G52030.2 | Symbols: | F-box family protein with WD40/YVTN repeat doamin | chr3:19301872-19304227 FORWARD LENGTH=433;AT3G52030.1 | Symbols: | F-box family protein with WD40/YVTN repeat doamin | chr3:19301872-19304227 FORWARD LENGTH=454
AT2G39940	COI1	AT2G39940.1 | Symbols: COI1 | RNI-like superfamily protein | chr2:16672848-16675486 REVERSE LENGTH=592
AT4G12560	CPR1	AT4G12560.2 | Symbols: CPR30 | F-box and associated interaction domains-containing protein | chr4:7441815-7443157 FORWARD LENGTH=413;AT4G12560.1 | Symbols: CPR30 | F-box and associated interaction domains-containing protein | chr4:7441815-7443157 FORWARD L
AT2G42620	MAX2	ATMAX2, MAX2, MORE AXILLARY BRANCHES 2, ORE9, ORESARA 9, PLEIOTROPIC PHOTOSIGNALING, PPS
AT4G33210	SLOMO	AT4G33210.1 | Symbols: SLOMO | F-box family protein | chr4:16015971-16020697 REVERSE LENGTH=990
AT2G16365	PCH1	AT2G16365.2 | Symbols: | F-box family protein | chr2:7074940-7076389 FORWARD LENGTH=455;AT2G16365.4 | Symbols: | F-box family protein | chr2:7074940-7079181 FORWARD LENGTH=727;AT2G16365.3 | Symbols: | F-box family protein | chr2:7074940-7079181 FORWARD
AT1G49990	n/a	AT1G49990.1 | Symbols: | F-box family protein | chr1:18513696-18514988 FORWARD LENGTH=430
AT2G04230	n/a	AT2G04230.1 | Symbols: | FBD, F-box and Leucine Rich Repeat domains containing protein | chr2:1447025-1448678 REVERSE LENGTH=448
AT3G62980	TIR1	AT3G62980.1 | Symbols: TIR1 | F-box/RNI-like superfamily protein | chr3:23273479-23276181 REVERSE LENGTH=594
AT1G57790	ATFDR1	AT1G57790.1 | Symbols: | F-box family protein | chr1:21404578-21405636 REVERSE LENGTH=352
AT5G56420	n/a	AT5G56420.2 | Symbols: | F-box/RNI-like/FBD-like domains-containing protein | chr5:22850863-22852334 REVERSE LENGTH=422;AT5G56420.1 | Symbols: | F-box/RNI-like/FBD-like domains-containing protein | chr5:22850863-22852334 REVERSE LENGTH=422
AT5G67320	HOS15	AT5G67320.1 | Symbols: HOS15 | WD-40 repeat family protein | chr5:26857268-26860974 FORWARD LENGTH=613
AT5G45360	SKIP31	AT5G45360.1 | Symbols: | F-box family protein | chr5:18384783-18386670 REVERSE LENGTH=316
