# Supplementary material for: Salicylic acid modulates its catabolic enzymes via proteasomal degradation linked to SCF-associated proximity networks
Source: Nat Commun. 2026 Apr 20;17:5468. doi: 10.1038/s41467-026-72241-x (PMC13284210; doi:10.1038/s41467-026-72241-x)
Supplement: Supplementary file 9 — Supplementary Data 7 [file 41467_2026_72241_MOESM9_ESM.xlsx]

## Sheet: Sheet1
Supplementary Data 1. Primers used in this study
Primer Name	Primer sequence (5' --> 3')	Notes
AtDMR6_LIC_F	aaaacctctacttccaatcgATGGCGGCAAAGCTGATATCC	For ligation independent cloning to create constructs for recombinant expression
AtDMR_LIC_R	ccacactcatcctccggTTAGTTGTTTAGAAAATTCTCGAGGC	For ligation independent cloning to create constructs for recombinant expression
AtDLO1_LIC_F	aaaacctctacttccaatcgATGGCAACTTCTGCAATATCTAAGC	For ligation independent cloning to create constructs for recombinant expression
AtDLO1_LIC_R	ccacactcatcctccggTTAGGTTGTTGGAGCTTTGAAGGCGT	For ligation independent cloning to create constructs for recombinant expression
Infusion_gsgsDMR6_F	CGGTCTGCCGAAAAGGGTTCTGGTTCTATGGCGG	For generating infusion-compatible insert
Infusion_gsgsDMR6_R	TTCTCAGAGTCGCGATTAGTTGTTTAGAAAATTCTCGAGG	For generating infusion-compatible insert
Infusion_gsgsDLO1_F	CGGTCTGCCGAAAAGGGTTCTGGTTCTATGGCAACTTCTG	For generating infusion-compatible insert
Infusion_gsgsDLO1_R	TTCTCAGAGTCGCGATTAGGTTGTTGGAGCTTTGAAGGC	For generating infusion-compatible insert
Infusion_pLYY137_F	TCGCGACTCTGAGAATTTCCCC	For generating infusion-compatible vector
Infusion_pLYY137_R	CTTTTCGGCAGACCGCAGAC	For generating infusion-compatible vector
infusion_pubq_cterm_myc-HA_F	CCCGGGGGTGGCTCTGGA	For generating infusion-compatible vector
infusion_pubq_cterm_myc-HA_R	AGGCCTCATCTGTTAATCAGA	For generating infusion-compatible vector
AtDMR6_pubq_cterm_3xHA-myc_F	TAACAGATGAGGCCTATGGCGGCAAAGCTGATATC	For generating infusion-compatible insert
AtDMR6_pubq_cterm_3xHA-myc_R	AGAGCCACCCCCGGGGTTGTTTAGAAAATTCTCGAGGC	For generating infusion-compatible insert
AtDLO1_pubq_cterm_3xHA-myc_F	TAACAGATGAGGCCTATGGCAACTTCTGCAATATCTAAGC	For generating infusion-compatible insert
AtDLO1_pubq_cterm_3xHA-myc_R	AGAGCCACCCCCGGGGGTTGTTGGAGCTTTGAAGGCG	For generating infusion-compatible insert
DMR6_D214A_F	CGGTTTACCTGCTCATACCGCGCCAAACGCCCTAACCATTCT	For site-directed mutagenesis
DMR6_D214A_R	AGAATGGTTAGGGCGTTTGGCGCGGTATGAGCAGGTAAACCG	For site-directed mutagenesis
DMR6_genotyping_F	tcgccgttaatccacatcctgatgc	For genotyping stable lines
HA_rev	agtcgggcacatcgtacggataagc	For genotyping stable lines
