# Supplementary material for: Salicylic acid modulates its catabolic enzymes via proteasomal degradation linked to SCF-associated proximity networks
Source: Nat Commun. 2026 Apr 20;17:5468. doi: 10.1038/s41467-026-72241-x (PMC13284210; doi:10.1038/s41467-026-72241-x)
Supplement: Supplementary file 16 — Source Data [file 41467_2026_72241_MOESM16_ESM.xlsx]

## Sheet: Fig. 1j
Fig. 1j. DMR6 vs DMR6D214A cell-free degradation
Table numbers represent band intensity relative to t = 0 (intensity = 1) quantified using BioRad Imagelabs software
Fig. 1j. WT DMR6 vs DMR6D214A
	WT 0 min	D214A 0 min	WT 90 min	D2124A 90 min	WT 180 min	D214A 180 min
Expt 1	1	1	0.37	0.71	0.11	0.34
Expt 2	1	1	0.06	0.52	0	0.11
Expt 3	1	1	0.03	0.63	0	0.15

## Sheet: Fig. 1k
Fig. 1k. DLO1 vs DLO1D223A cell-free degradation
Table numbers represent band intensity relative to t = 0 (intensity = 1) quantified using BioRad Imagelabs software
Fig. 1k. WT DLO1 vs DLO1D223A
	WT 0 min	D223A 0 min	WT 30 min	D223A 30 min	WT 60 min	D223A 60 min
Expt 1	1	1	0.36	0.2	0.1	0
Expt 2	1	1	0.49	0.34	0.19	0
Expt 3	1	1	0.84	0.57	0.69	0.47

## Sheet: Fig. 2e
Fig. 2e	Summary of mean DMR6-CTH distance from core: CTH-Core Dist DMR6-SA Vs DMR6-A
	Mean	SD	N	Mean	SD	N
Time (ns)	CTH-Core distance (nm) DMR6-SAL			CTH-Core distance (nm) DMR6-APO
0	1.72833	0.0155027	3	1.74033	0.0132791	3
0.01	1.73167	0.022301	3	1.73633	0.0240069	3
0.02	1.742	0.00793725	3	1.718	0.006	3
0.03	1.73133	0.021362	3	1.73967	0.0120139	3						Bin Center	CTH-Core distance (nm) DMR6-SAL	CTH-Core distance (nm) DMR6-APO
0.04	1.737	0.0232594	3	1.71067	0.0174738	3						1.64	0.039996	0
0.05	1.74033	0.0312143	3	1.70233	0.0426185	3						1.65	0.179982	0
0.06	1.72333	0.0265016	3	1.73867	0.0122202	3						1.66	0.579942	0.019998
0.07	1.729	0.0421545	3	1.741	0.0173494	3						1.67	1.77982	0.039996
0.08	1.71767	0.0521568	3	1.731	0.006245	3						1.68	4.63954	0.59994
0.09	1.72133	0.0444672	3	1.74233	0.0345302	3		Descriptive Statistics				1.69	9.80902	1.84982
0.1	1.73067	0.0354448	3	1.755	0.0137477	3						1.7	15.0285	4.52955
0.11	1.73167	0.012741	3	1.71833	0.0330807	3		CTH-Core distance (nm) DMR6-APO	CTH-Core distance (nm) DMR6-SAL			1.71	17.2383	8.40916
0.12	1.736	0.0262107	3	1.72733	0.00763763	3		1.773	1.703			1.72	15.3485	12.8287
0.13	1.75733	0.0116762	3	1.735	0.0441928	3		1.723	1.648			1.73	11.3789	18.6581
0.14	1.74867	0.0305505	3	1.70867	0.0270617	3		1.888	1.815			1.74	7.0493	18.2382
0.15	1.75367	0.0403774	3	1.692	0.0180278	3						1.75	4.35956	13.9186
0.16	1.762	0.0266271	3	1.70667	0.0428525	3						1.76	2.76972	9.13909
0.17	1.79033	0.0118462	3	1.70667	0.0367741	3						1.77	1.82982	5.55944
0.18	1.777	0.0268514	3	1.70333	0.0313741	3						1.78	1.63984	2.34977
0.19	1.77067	0.0106927	3	1.70033	0.0210792	3						1.79	1.36986	1.39986
0.2	1.771	0.0268514	3	1.702	0.0219317	3						1.8	1.14989	0.959904
0.21	1.77633	0.0309892	3	1.699	0.0216564	3						1.81	1.24988	0.659934
0.22	1.78367	0.0125831	3	1.68067	0.00945163	3						1.82	1.18988	0.379962
0.23	1.792	0.0251197	3	1.69433	0.00305505	3						1.83	0.909909	0.349965
0.24	1.77033	0.0459819	3	1.718	0.00264575	3						1.84	0.319968	0.079992
0.25	1.77833	0.0402782	3	1.714	0.006245	3						1.85	0.09999	0.029997
0.26	1.782	0.0403361	3	1.695	0.0317648	3						1.86	0.029997	0
0.27	1.78967	0.0085049	3	1.712	0.03005	3						1.87	0.009999	0
0.28	1.77733	0.0219393	3	1.72767	0.0410041	3
0.29	1.78433	0.00351188	3	1.71633	0.0362951	3
0.3	1.77367	0.0348186	3	1.70433	0.021362	3
0.31	1.77433	0.0332916	3	1.70367	0.0382143	3
0.32	1.76533	0.0572917	3	1.72133	0.0713045	3
0.33	1.78167	0.0592312	3	1.712	0.0290517	3
0.34	1.78633	0.037018	3	1.71133	0.0102632	3
0.35	1.78867	0.068821	3	1.70067	0.0327465	3
0.36	1.78033	0.0552479	3	1.71	0.020664	3
0.37	1.79033	0.0159478	3	1.70933	0.00907377	3
0.38	1.799	0.0260576	3	1.706	0.031749	3
0.39	1.78433	0.0516753	3	1.718	0.045299	3
0.4	1.765	0.0542494	3	1.703	0.0269072	3				CTH-Core distance (nm) DMR6-APO	CTH-Core distance (nm) DMR6-APO	CTH-Core distance (nm) DMR6-APO	CTH-Core distance (nm) DMR6-SAL	CTH-Core distance (nm) DMR6-SAL	CTH-Core distance (nm) DMR6-SAL
0.41	1.77933	0.0721965	3	1.724	0.0390384	3			Number of values	10001	10001	10001	10001	10001	10001
0.42	1.78467	0.0618088	3	1.714	0.0478226	3
0.43	1.789	0.026	3	1.69	0.0144222	3			Minimum	1.624	1.578	1.587	1.527	1.556	1.668
0.44	1.766	0.0460326	3	1.70667	0.0451811	3			Maximum	1.988	1.951	1.888	1.995	1.831	1.978
0.45	1.788	0.047697	3	1.70967	0.0355293	3			Range	0.364	0.373	0.301	0.468	0.275	0.31
0.46	1.776	0.0484974	3	1.72367	0.0221209	3
0.47	1.77367	0.0255408	3	1.72933	0.0567215	3			Mean	1.773	1.723	1.719	1.703	1.648	1.815
0.48	1.78233	0.0174738	3	1.72	0.0432782	3			Std. Deviation	0.04708	0.04623	0.04182	0.06663	0.03157	0.04433
0.49	1.76467	0.0340783	3	1.707	0.0252389	3			Std. Error of Mean	0.0004707	0.0004623	0.0004182	0.0006662	0.0003156	0.0004433
0.5	1.75667	0.0323934	3	1.70933	0.044859	3
0.51	1.77233	0.0502129	3	1.717	0.0396863	3
0.52	1.78667	0.038527	3	1.71067	0.0196554	3
0.53	1.747	0.01249	3	1.723	0.0340441	3
0.54	1.76967	0.00680686	3	1.71667	0.0376342	3
0.55	1.76367	0.0189297	3	1.703	0.0550545	3
0.56	1.782	0.0138924	3	1.714	0.0295127	3
0.57	1.77733	0.0395769	3	1.69333	0.0130512	3
0.58	1.793	0.027	3	1.72033	0.0558241	3
0.59	1.79833	0.0193477	3	1.711	0.0434051	3
0.6	1.79567	0.0105987	3	1.72233	0.0307463	3
0.61	1.775	0.048816	3	1.697	0.0485695	3
0.62	1.79433	0.0349905	3	1.72633	0.0470779	3
0.63	1.812	0.0165227	3	1.69633	0.037099	3
0.64	1.76867	0.0204287	3	1.71933	0.0265016	3
0.65	1.80067	0.0160416	3	1.70833	0.0506491	3
0.66	1.773	0.0447102	3	1.71633	0.0185562	3
0.67	1.768	0.0217945	3	1.706	0.0363456	3
0.68	1.769	0.0342199	3	1.71967	0.0170392	3
0.69	1.77267	0.0264071	3	1.73633	0.0317857	3
0.7	1.785	0.0425088	3	1.73533	0.0171561	3
0.71	1.79467	0.00404145	3	1.73133	0.0225019	3
0.72	1.79733	0.0463609	3	1.73633	0.0279702	3
0.73	1.78333	0.0414287	3	1.71933	0.00723418	3
0.74	1.783	0.0465081	3	1.71	0.0130767	3
0.75	1.74567	0.0823974	3	1.694	0.0208806	3
0.76	1.73667	0.0587991	3	1.70633	0.00251661	3
0.77	1.756	0.0635059	3	1.72333	0.0134288	3
0.78	1.76367	0.0297041	3	1.71433	0.0141539	3
0.79	1.75733	0.0210079	3	1.70533	0.0148436	3
0.8	1.74567	0.0293655	3	1.703	0.0144222	3
0.81	1.74733	0.0485215	3	1.716	0.0111355	3
0.82	1.748	0.0348281	3	1.701	0.0570263	3
0.83	1.745	0.021166	3	1.69	0.0537308	3
0.84	1.76033	0.0525389	3	1.693	0.0446766	3
0.85	1.742	0.0443959	3	1.71833	0.0450925	3
0.86	1.765	0.032078	3	1.691	0.0317962	3
0.87	1.777	0.027	3	1.69333	0.0725695	3
0.88	1.759	0.0381576	3	1.69667	0.0525389	3
0.89	1.72333	0.0267644	3	1.709	0.0660908	3
0.9	1.74933	0.0348473	3	1.718	0.0602246	3
0.91	1.751	0.0243311	3	1.72767	0.0387341	3
0.92	1.75733	0.0338575	3	1.72933	0.0615819	3
0.93	1.76167	0.06787	3	1.72333	0.0646555	3
0.94	1.75833	0.0237978	3	1.69933	0.0664028	3
0.95	1.76233	0.0301054	3	1.71033	0.0540771	3
0.96	1.76933	0.0689952	3	1.70667	0.0428991	3
0.97	1.761	0.0650231	3	1.75067	0.0168622	3
0.98	1.76067	0.0610109	3	1.715	0.0374032	3
0.99	1.779	0.0438634	3	1.721	0.0420357	3
1	1.76267	0.0542248	3	1.75	0.053	3
1.01	1.77667	0.0430039	3	1.75267	0.0417892	3
1.02	1.766	0.0405093	3	1.758	0.0770195	3
1.03	1.768	0.0229129	3	1.748	0.0268887	3
1.04	1.743	0.0200749	3	1.71967	0.0168028	3
1.05	1.74567	0.0275379	3	1.72467	0.020108	3
1.06	1.72133	0.023029	3	1.74733	0.0339755	3
1.07	1.74733	0.0313422	3	1.75033	0.0685371	3
1.08	1.74667	0.0434665	3	1.748	0.0501199	3
1.09	1.75133	0.00665833	3	1.72933	0.0277369	3
1.1	1.71633	0.0111505	3	1.73733	0.0516946	3
1.11	1.76433	0.0090185	3	1.74667	0.0674191	3
1.12	1.747	0.0330606	3	1.722	0.0435086	3
1.13	1.75167	0.0275015	3	1.73667	0.0581922	3
1.14	1.734	0.0386911	3	1.737	0.0528867	3
1.15	1.73167	0.0457639	3	1.73767	0.0411866	3
1.16	1.75867	0.0345302	3	1.767	0.0317648	3
1.17	1.76667	0.0446132	3	1.75733	0.0425715	3
1.18	1.758	0.0219317	3	1.728	0.0421426	3
1.19	1.76233	0.0670994	3	1.72667	0.0265581	3
1.2	1.79067	0.0265769	3	1.73867	0.0276466	3
1.21	1.776	0.0502096	3	1.725	0.014	3
1.22	1.76233	0.0280416	3	1.737	0.0298664	3
1.23	1.748	0.0298161	3	1.742	0.0574543	3
1.24	1.75267	0.0688065	3	1.73467	0.0462313	3
1.25	1.75533	0.0162583	3	1.71733	0.0731049	3
1.26	1.76733	0.0259294	3	1.71867	0.0599694	3
1.27	1.76	0.044238	3	1.726	0.0599083	3
1.28	1.75567	0.0486038	3	1.73667	0.044859	3
1.29	1.75133	0.00945163	3	1.73267	0.0179536	3
1.3	1.78333	0.00351188	3	1.71533	0.0495715	3
1.31	1.763	0.032187	3	1.726	0.0345977	3
1.32	1.77767	0.0446019	3	1.72567	0.0496622	3
1.33	1.779	0.0540278	3	1.728	0.0223383	3
1.34	1.77433	0.0538176	3	1.72167	0.0257164	3
1.35	1.784	0.0528488	3	1.73133	0.0225019	3
1.36	1.75367	0.040501	3	1.72533	0.0351188	3
1.37	1.755	0.023516	3	1.72633	0.0243379	3
1.38	1.775	0.0451774	3	1.71467	0.0177858	3
1.39	1.761	0.03005	3	1.70933	0.0374344	3
1.4	1.781	0.0252389	3	1.72233	0.0100167	3
1.41	1.777	0.0276225	3	1.73433	0.0122202	3
1.42	1.78233	0.00945163	3	1.74433	0.0258908	3
1.43	1.77133	0.0358097	3	1.72167	0.00321455	3
1.44	1.77733	0.0329596	3	1.72333	0.0136504	3
1.45	1.755	0.0514198	3	1.728	0.0176918	3
1.46	1.77167	0.0635793	3	1.73033	0.0382797	3
1.47	1.764	0.0391535	3	1.72933	0.0149778	3
1.48	1.73567	0.0467582	3	1.729	0.0246374	3
1.49	1.74367	0.0567215	3	1.71867	0.0255408	3
1.5	1.75733	0.0355012	3	1.72433	0.0179536	3
1.51	1.738	0.035	3	1.72367	0.0237136	3
1.52	1.763	0.0478435	3	1.719	0.023388	3
1.53	1.75433	0.0490034	3	1.709	0.01249	3
1.54	1.76333	0.0525579	3	1.69367	0.0277909	3
1.55	1.783	0.0736546	3	1.70067	0.0151438	3
1.56	1.751	0.07502	3	1.70133	0.0276104	3
1.57	1.77267	0.0674858	3	1.68733	0.00929157	3
1.58	1.75467	0.0546016	3	1.708	0.0362905	3
1.59	1.752	0.0639296	3	1.70067	0.0502129	3
1.6	1.77933	0.0342685	3	1.71033	0.0265016	3
1.61	1.78167	0.0411015	3	1.71133	0.0424774	3
1.62	1.77933	0.0695725	3	1.697	0.0533573	3
1.63	1.77033	0.0645006	3	1.696	0.0422256	3
1.64	1.75567	0.0735142	3	1.70167	0.0372872	3
1.65	1.76133	0.0510816	3	1.70833	0.0313741	3
1.66	1.76167	0.0520801	3	1.698	0.0295127	3
1.67	1.76367	0.0399541	3	1.68667	0.0119304	3
1.68	1.75333	0.0508953	3	1.708	0.0196723	3
1.69	1.74967	0.0448367	3	1.70733	0.0263122	3
1.7	1.757	0.047	3	1.69267	0.0360879	3
1.71	1.768	0.0759737	3	1.69133	0.0313741	3
1.72	1.76433	0.0714306	3	1.69067	0.028006	3
1.73	1.76833	0.0774231	3	1.71867	0.0100167	3
1.74	1.76367	0.0749689	3	1.70667	0.0267644	3
1.75	1.774	0.060918	3	1.712	0.0407799	3
1.76	1.76567	0.0894893	3	1.724	0.044238	3
1.77	1.76333	0.0690386	3	1.68967	0.0462853	3
1.78	1.77833	0.0846306	3	1.71333	0.0906936	3
1.79	1.78567	0.093179	3	1.727	0.0415812	3
1.8	1.79833	0.0646323	3	1.70033	0.0422532	3
1.81	1.80833	0.0822456	3	1.71033	0.0362951	3
1.82	1.79367	0.0736569	3	1.71733	0.0424774	3
1.83	1.79033	0.0722519	3	1.70967	0.0593492	3
1.84	1.79133	0.0960226	3	1.721	0.04272	3
1.85	1.78933	0.110564	3	1.72667	0.0315013	3
1.86	1.79767	0.0807548	3	1.72867	0.0595343	3
1.87	1.791	0.0775822	3	1.722	0.0230651	3
1.88	1.78833	0.057709	3	1.70867	0.0299388	3
1.89	1.789	0.0776981	3	1.733	0.0435086	3
1.9	1.78	0.0717565	3	1.72433	0.0430155	3
1.91	1.77367	0.0882968	3	1.70633	0.0398037	3
1.92	1.781	0.100135	3	1.72	0.0452106	3
1.93	1.772	0.0726705	3	1.72867	0.0392471	3
1.94	1.78633	0.0820995	3	1.713	0.0512933	3
1.95	1.794	0.0860291	3	1.70233	0.0335609	3
1.96	1.78567	0.0662747	3	1.713	0.0298161	3
1.97	1.769	0.0874128	3	1.72167	0.0500633	3
1.98	1.76567	0.084388	3	1.70867	0.0346458	3
1.99	1.75667	0.0696012	3	1.72433	0.0237557	3
2	1.75667	0.0566068	3	1.73567	0.029023	3
2.01	1.76667	0.0510131	3	1.73967	0.0085049	3
2.02	1.76	0.0684324	3	1.72167	0.0237136	3
2.03	1.79533	0.0554286	3	1.70667	0.0198578	3
2.04	1.79033	0.0667857	3	1.72633	0.0215019	3
2.05	1.781	0.0557584	3	1.73367	0.0299555	3
2.06	1.78033	0.0505206	3	1.752	0.063	3
2.07	1.78833	0.0608714	3	1.73867	0.00802081	3
2.08	1.77633	0.0609289	3	1.743	0.0131149	3
2.09	1.782	0.0512152	3	1.76133	0.0334714	3
2.1	1.77167	0.060542	3	1.73867	0.00665833	3
2.11	1.79067	0.0534072	3	1.74633	0.00251661	3
2.12	1.74533	0.0333067	3	1.73967	0.030271	3
2.13	1.76033	0.0741979	3	1.74433	0.0219393	3
2.14	1.76867	0.056748	3	1.73133	0.0258134	3
2.15	1.756	0.0720902	3	1.74667	0.031628	3
2.16	1.74133	0.0526245	3	1.746	0.0298161	3
2.17	1.757	0.090598	3	1.727	0.015	3
2.18	1.768	0.0805047	3	1.74367	0.0525579	3
2.19	1.75433	0.088444	3	1.74967	0.0349333	3
2.2	1.77833	0.0885231	3	1.76067	0.0244404	3
2.21	1.75933	0.0725695	3	1.74633	0.0130512	3
2.22	1.768	0.0615386	3	1.757	0.00984886	3
2.23	1.76033	0.0718633	3	1.751	0.0226053	3
2.24	1.77033	0.0793494	3	1.73667	0.0323161	3
2.25	1.778	0.066053	3	1.738	0.005	3
2.26	1.799	0.096	3	1.72133	0.0190875	3
2.27	1.77167	0.0771643	3	1.741	0.0052915	3
2.28	1.79133	0.0980017	3	1.73933	0.0265393	3
2.29	1.78	0.117898	3	1.73833	0.0207445	3
2.3	1.76633	0.0725971	3	1.74267	0.041489	3
2.31	1.77233	0.0786215	3	1.73967	0.0266333	3
2.32	1.773	0.0622174	3	1.72367	0.0102632	3
2.33	1.76433	0.0640104	3	1.74433	0.00351188	3
2.34	1.77667	0.0664254	3	1.722	0.0495681	3
2.35	1.792	0.0762365	3	1.737	0.0183576	3
2.36	1.77833	0.0416333	3	1.729	0.0392301	3
2.37	1.78167	0.0631057	3	1.713	0.0385876	3
2.38	1.786	0.0595735	3	1.713	0.0052915	3
2.39	1.776	0.0742226	3	1.72367	0.0135769	3
2.4	1.77633	0.0796513	3	1.713	0.0268514	3
2.41	1.74667	0.0598777	3	1.728	0.014	3
2.42	1.778	0.0858545	3	1.70633	0.0200333	3
2.43	1.76867	0.0549212	3	1.681	0.0286182	3
2.44	1.756	0.0711899	3	1.714	0.0167033	3
2.45	1.79233	0.0616468	3	1.723	0.0195192	3
2.46	1.77567	0.0653631	3	1.72833	0.0410163	3
2.47	1.76533	0.0463177	3	1.73533	0.0456107	3
2.48	1.768	0.0543691	3	1.71067	0.0402534	3
2.49	1.791	0.0672012	3	1.71333	0.0241109	3
2.5	1.73867	0.071122	3	1.703	0.0278388	3
2.51	1.74867	0.0794754	3	1.71167	0.0187705	3
2.52	1.76867	0.0821361	3	1.72	0.0283549	3
2.53	1.76667	0.0750555	3	1.73733	0.0205994	3
2.54	1.77167	0.0662143	3	1.71633	0.0513939	3
2.55	1.771	0.0372693	3	1.72767	0.0446132	3
2.56	1.78333	0.0618897	3	1.73367	0.016773	3
2.57	1.779	0.0278747	3	1.743	0.025865	3
2.58	1.75733	0.0537246	3	1.732	0.0425088	3
2.59	1.76233	0.0321299	3	1.72767	0.0332466	3
2.6	1.74333	0.0414045	3	1.72933	0.0499032	3
2.61	1.74167	0.0463069	3	1.73033	0.0426654	3
2.62	1.77067	0.0461447	3	1.72167	0.0572043	3
2.63	1.76267	0.0353034	3	1.75667	0.0770087	3
2.64	1.763	0.0646297	3	1.72	0.0606712	3
2.65	1.76667	0.0491155	3	1.74667	0.0805005	3
2.66	1.74333	0.0728583	3	1.73967	0.0555188	3
2.67	1.75533	0.0861936	3	1.73333	0.0500133	3
2.68	1.73033	0.0753414	3	1.76367	0.0748086	3
2.69	1.742	0.0807279	3	1.74467	0.0504612	3
2.7	1.75267	0.0975312	3	1.74467	0.0469716	3
2.71	1.75133	0.0977258	3	1.743	0.0589237	3
2.72	1.774	0.115935	3	1.74433	0.00929157	3
2.73	1.75133	0.107156	3	1.74767	0.0329596	3
2.74	1.73633	0.117619	3	1.74167	0.0387986	3
2.75	1.74967	0.0875519	3	1.73967	0.0475114	3
2.76	1.759	0.0950158	3	1.73733	0.0562168	3
2.77	1.75067	0.110192	3	1.737	0.0934024	3
2.78	1.75933	0.098287	3	1.75533	0.0595175	3
2.79	1.78267	0.0827667	3	1.75367	0.0349619	3
2.8	1.735	0.0900167	3	1.74467	0.0473533	3
2.81	1.75633	0.107449	3	1.736	0.0593043	3
2.82	1.76033	0.075182	3	1.74367	0.0565184	3
2.83	1.75167	0.0755667	3	1.72567	0.0345012	3
2.84	1.756	0.085773	3	1.759	0.0396863	3
2.85	1.775	0.097811	3	1.74133	0.042004	3
2.86	1.75567	0.0990017	3	1.76233	0.0450814	3
2.87	1.76367	0.0740023	3	1.754	0.0268514	3
2.88	1.72933	0.0726246	3	1.759	0.0320468	3
2.89	1.768	0.0705337	3	1.72567	0.0188237	3
2.9	1.78933	0.0910293	3	1.734	0.0510294	3
2.91	1.764	0.0645523	3	1.746	0.0373229	3
2.92	1.767	0.0711407	3	1.712	0.028688	3
2.93	1.77633	0.0852369	3	1.73267	0.0389401	3
2.94	1.78733	0.0905612	3	1.74033	0.0614193	3
2.95	1.78133	0.100664	3	1.72667	0.0560744	3
2.96	1.76767	0.0690097	3	1.741	0.0337194	3
2.97	1.76967	0.0463609	3	1.74567	0.0570029	3
2.98	1.75733	0.0897459	3	1.76267	0.0428525	3
2.99	1.78567	0.0765136	3	1.74633	0.0389401	3
3	1.75333	0.0543722	3	1.74167	0.0211266	3
3.01	1.77233	0.0583895	3	1.74333	0.0429108	3
3.02	1.753	0.0506853	3	1.74333	0.039879	3
3.03	1.761	0.0415692	3	1.732	0.0235797	3
3.04	1.75233	0.0381357	3	1.74533	0.00750555	3
3.05	1.747	0.0372424	3	1.72167	0.0635321	3
3.06	1.73733	0.0600111	3	1.734	0.0297153	3
3.07	1.75733	0.0542248	3	1.736	0.0345977	3
3.08	1.708	0.0623779	3	1.74633	0.0274651	3
3.09	1.73967	0.0330051	3	1.75333	0.0525008	3
3.1	1.75233	0.0485421	3	1.73867	0.0412593	3
3.11	1.74967	0.0226789	3	1.76533	0.0570117	3
3.12	1.74767	0.0463069	3	1.76133	0.0140475	3
3.13	1.77067	0.081617	3	1.766	0.0255147	3
3.14	1.756	0.0501199	3	1.75033	0.0293655	3
3.15	1.753	0.0552449	3	1.74033	0.0302379	3
3.16	1.76	0.0679117	3	1.76233	0.0198578	3
3.17	1.76633	0.0285015	3	1.75533	0.0151767	3
3.18	1.76233	0.0831164	3	1.74467	0.0324705	3
3.19	1.763	0.0725052	3	1.74267	0.0156312	3
3.2	1.77667	0.0762518	3	1.74433	0.0179536	3
3.21	1.75667	0.0829237	3	1.77067	0.0450037	3
3.22	1.76433	0.0745676	3	1.75633	0.0402658	3
3.23	1.748	0.0600083	3	1.74567	0.0245017	3
3.24	1.75167	0.0490034	3	1.76567	0.0285365	3
3.25	1.75467	0.0708684	3	1.74967	0.0209841	3
3.26	1.763	0.0822739	3	1.76967	0.0210792	3
3.27	1.76433	0.0639088	3	1.785	0.0363731	3
3.28	1.77433	0.0967695	3	1.76533	0.0250067	3
3.29	1.743	0.0736546	3	1.79633	0.053426	3
3.3	1.78333	0.0629312	3	1.78367	0.0442418	3
3.31	1.75867	0.0885118	3	1.781	0.047634	3
3.32	1.74433	0.065041	3	1.781	0.0306431	3
3.33	1.78	0.110964	3	1.772	0.0268514	3
3.34	1.75933	0.0861936	3	1.75733	0.0487579	3
3.35	1.78867	0.117951	3	1.74967	0.0295014	3
3.36	1.801	0.0844808	3	1.76233	0.0313422	3
3.37	1.78133	0.107188	3	1.77333	0.01823	3
3.38	1.75967	0.074272	3	1.77867	0.0378197	3
3.39	1.76267	0.0927703	3	1.80733	0.0231589	3
3.4	1.76467	0.0971253	3	1.79433	0.0135769	3
3.41	1.77867	0.0906661	3	1.79367	0.00907377	3
3.42	1.76867	0.0992891	3	1.79467	0.0197569	3
3.43	1.75667	0.0724523	3	1.781	0.020664	3
3.44	1.77767	0.100977	3	1.77533	0.0350761	3
3.45	1.75867	0.0765789	3	1.77967	0.0416453	3
3.46	1.75867	0.0962514	3	1.76467	0.0582866	3
3.47	1.771	0.0836242	3	1.77867	0.0407717	3
3.48	1.76667	0.0915114	3	1.76933	0.0491664	3
3.49	1.77567	0.0857982	3	1.76267	0.0219621	3
3.5	1.775	0.0910659	3	1.767	0.0280535	3
3.51	1.77133	0.104424	3	1.80367	0.0135769	3
3.52	1.78267	0.0839305	3	1.80167	0.0328075	3
3.53	1.79467	0.102344	3	1.79067	0.0133167	3
3.54	1.786	0.081431	3	1.79333	0.030271	3
3.55	1.79567	0.101036	3	1.803	0.0408412	3
3.56	1.801	0.119025	3	1.81367	0.0323471	3
3.57	1.78033	0.0960434	3	1.82467	0.0548574	3
3.58	1.787	0.123867	3	1.79533	0.032532	3
3.59	1.78867	0.0700381	3	1.80367	0.033546	3
3.6	1.777	0.0911976	3	1.79	0.032187	3
3.61	1.79967	0.0861704	3	1.792	0.0381182	3
3.62	1.773	0.113912	3	1.8	0.0338674	3
3.63	1.76933	0.0814023	3	1.81467	0.0538176	3
3.64	1.77133	0.0901351	3	1.80567	0.0130128	3
3.65	1.79067	0.0936287	3	1.81333	0.0499633	3
3.66	1.758	0.0751798	3	1.813	0.0350428	3
3.67	1.77867	0.0714516	3	1.801	0.0534509	3
3.68	1.777	0.100643	3	1.76967	0.0313422	3
3.69	1.78033	0.0816844	3	1.77867	0.0443772	3
3.7	1.793	0.107056	3	1.80133	0.0501431	3
3.71	1.77933	0.108859	3	1.779	0.0717147	3
3.72	1.77	0.106972	3	1.76533	0.0770216	3
3.73	1.76933	0.103254	3	1.78633	0.0555908	3
3.74	1.777	0.116065	3	1.78033	0.0612726	3
3.75	1.77467	0.108616	3	1.777	0.0692892	3
3.76	1.79067	0.0905226	3	1.769	0.059808	3
3.77	1.782	0.0963898	3	1.76533	0.0340196	3
3.78	1.77267	0.0986577	3	1.792	0.0257099	3
3.79	1.769	0.110436	3	1.79733	0.0576397	3
3.8	1.763	0.0925797	3	1.80233	0.0543722	3
3.81	1.78167	0.0933613	3	1.81967	0.0560476	3
3.82	1.79067	0.10602	3	1.80967	0.0242143	3
3.83	1.774	0.106071	3	1.81633	0.0531539	3
3.84	1.77667	0.111096	3	1.812	0.0527352	3
3.85	1.74667	0.115041	3	1.81167	0.0674858	3
3.86	1.78267	0.0854478	3	1.80867	0.0606822	3
3.87	1.78267	0.0773649	3	1.79933	0.0698952	3
3.88	1.78233	0.107151	3	1.827	0.0867122	3
3.89	1.77967	0.115284	3	1.82967	0.0690097	3
3.9	1.803	0.0960833	3	1.825	0.0648999	3
3.91	1.77067	0.106491	3	1.82233	0.0945216	3
3.92	1.78867	0.0725144	3	1.823	0.0837377	3
3.93	1.78967	0.0701166	3	1.81867	0.0615332	3
3.94	1.79633	0.110817	3	1.81133	0.0990421	3
3.95	1.772	0.111638	3	1.81033	0.0988753	3
3.96	1.754	0.0832887	3	1.84933	0.102256	3
3.97	1.79433	0.0976542	3	1.83267	0.0765005	3
3.98	1.783	0.0965971	3	1.82433	0.0673375	3
3.99	1.78567	0.100848	3	1.832	0.0982242	3
4	1.77067	0.0965522	3	1.84633	0.0986019	3
4.01	1.768	0.0680221	3	1.84367	0.105458	3
4.02	1.77433	0.101007	3	1.84267	0.0986222	3
4.03	1.77133	0.105973	3	1.80567	0.0917406	3
4.04	1.777	0.088017	3	1.82733	0.0722657	3
4.05	1.77667	0.0866737	3	1.80333	0.0870881	3
4.06	1.78167	0.095469	3	1.81133	0.0616144	3
4.07	1.78433	0.0922515	3	1.79633	0.0735482	3
4.08	1.78433	0.0819898	3	1.80633	0.085096	3
4.09	1.76967	0.0662747	3	1.8	0.0670224	3
4.1	1.76	0.0600083	3	1.79733	0.0678921	3
4.11	1.76067	0.0785897	3	1.814	0.0594054	3
4.12	1.76667	0.0648254	3	1.831	0.10222	3
4.13	1.764	0.0835045	3	1.82433	0.11358	3
4.14	1.76133	0.0698665	3	1.84067	0.0877629	3
4.15	1.77833	0.0814269	3	1.813	0.0980765	3
4.16	1.788	0.0763741	3	1.828	0.117461	3
4.17	1.78767	0.0940549	3	1.82767	0.100828	3
4.18	1.76933	0.0945004	3	1.802	0.0875386	3
4.19	1.78567	0.0780085	3	1.79833	0.0698665	3
4.2	1.77533	0.0916642	3	1.79867	0.0797517	3
4.21	1.79233	0.0799396	3	1.79033	0.103254	3
4.22	1.81067	0.082276	3	1.808	0.0814678	3
4.23	1.79833	0.0969553	3	1.80733	0.11566	3
4.24	1.79033	0.105311	3	1.80567	0.0817088	3
4.25	1.774	0.104417	3	1.79867	0.0803077	3
4.26	1.782	0.110259	3	1.775	0.110313	3
4.27	1.785	0.0919946	3	1.79433	0.0994049	3
4.28	1.79067	0.111841	3	1.78533	0.0849961	3
4.29	1.77233	0.113103	3	1.78967	0.0866391	3
4.3	1.75	0.0913072	3	1.788	0.101769	3
4.31	1.77433	0.112037	3	1.77233	0.0921213	3
4.32	1.797	0.114407	3	1.82967	0.109774	3
4.33	1.771	0.0710422	3	1.83133	0.080829	3
4.34	1.78633	0.0977258	3	1.814	0.0900722	3
4.35	1.74533	0.0644851	3	1.80267	0.0875233	3
4.36	1.756	0.0594054	3	1.831	0.088	3
4.37	1.73767	0.0816844	3	1.81533	0.0680906	3
4.38	1.75067	0.0515493	3	1.806	0.0622656	3
4.39	1.75	0.0711899	3	1.80567	0.0217792	3
4.4	1.75333	0.0769697	3	1.82233	0.0584836	3
4.41	1.76633	0.0729543	3	1.81433	0.0715984	3
4.42	1.75567	0.0790021	3	1.82433	0.0756924	3
4.43	1.75767	0.0561902	3	1.84333	0.0825611	3
4.44	1.77067	0.0638775	3	1.82	0.0836242	3
4.45	1.767	0.0598582	3	1.804	0.0939521	3
4.46	1.77867	0.0971614	3	1.80933	0.0543078	3
4.47	1.77767	0.0791981	3	1.815	0.0614898	3
4.48	1.78733	0.111339	3	1.805	0.0882213	3
4.49	1.772	0.109576	3	1.79	0.0775048	3
4.5	1.759	0.114909	3	1.79767	0.113068	3
4.51	1.77267	0.125524	3	1.83167	0.0940284	3
4.52	1.77833	0.0973362	3	1.808	0.0805792	3
4.53	1.77233	0.0926355	3	1.82067	0.0887149	3
4.54	1.78733	0.0817455	3	1.80433	0.0347755	3
4.55	1.787	0.0850176	3	1.81033	0.0970069	3
4.56	1.802	0.099544	3	1.80233	0.050362	3
4.57	1.78033	0.101362	3	1.79467	0.0661614	3
4.58	1.78667	0.111545	3	1.81633	0.0587906	3
4.59	1.81033	0.112073	3	1.81433	0.0577264	3
4.6	1.807	0.0981478	3	1.82033	0.0845715	3
4.61	1.79967	0.0933024	3	1.805	0.0615792	3
4.62	1.81933	0.105192	3	1.808	0.0533292	3
4.63	1.816	0.135244	3	1.799	0.047655	3
4.64	1.78633	0.10304	3	1.80033	0.0934577	3
4.65	1.80233	0.104165	3	1.79967	0.0408697	3
4.66	1.811	0.113961	3	1.80767	0.0483356	3
4.67	1.796	0.105929	3	1.82267	0.0605007	3
4.68	1.79967	0.0956312	3	1.79533	0.067278	3
4.69	1.80533	0.120172	3	1.791	0.0602246	3
4.7	1.805	0.0915041	3	1.78067	0.0555188	3
4.71	1.818	0.122233	3	1.79367	0.0603352	3
4.72	1.837	0.134637	3	1.833	0.0800187	3
4.73	1.83333	0.121022	3	1.83833	0.0795634	3
4.74	1.794	0.11597	3	1.826	0.0629841	3
4.75	1.78967	0.105879	3	1.79867	0.0642599	3
4.76	1.77	0.0837198	3	1.82933	0.0528804	3
4.77	1.814	0.0932148	3	1.83567	0.0869387	3
4.78	1.82367	0.121162	3	1.82533	0.0494099	3
4.79	1.81133	0.105642	3	1.82933	0.0657673	3
4.8	1.81867	0.072473	3	1.831	0.0574543	3
4.81	1.82667	0.0767094	3	1.80467	0.0517816	3
4.82	1.80433	0.0630582	3	1.80433	0.0505602	3
4.83	1.79467	0.0765136	3	1.817	0.0581292	3
4.84	1.82933	0.0901462	3	1.819	0.048775	3
4.85	1.81233	0.084949	3	1.81767	0.021362	3
4.86	1.814	0.108448	3	1.80667	0.0466083	3
4.87	1.83867	0.113518	3	1.82233	0.0740968	3
4.88	1.835	0.116086	3	1.829	0.069347	3
4.89	1.844	0.0984733	3	1.80167	0.0577437	3
4.9	1.81733	0.0938847	3	1.83	0.0448442	3
4.91	1.84867	0.109038	3	1.83133	0.0540956	3
4.92	1.84133	0.095296	3	1.82833	0.0669801	3
4.93	1.853	0.100195	3	1.827	0.062554	3
4.94	1.82133	0.119316	3	1.83433	0.0958662	3
4.95	1.83933	0.138298	3	1.816	0.0890112	3
4.96	1.83567	0.0947488	3	1.829	0.0711266	3
4.97	1.82567	0.0958454	3	1.846	0.0545802	3
4.98	1.828	0.0997848	3	1.81033	0.0760614	3
4.99	1.815	0.120578	3	1.82267	0.108187	3
5	1.80367	0.127202	3	1.80233	0.0938367	3
5.01	1.79833	0.125878	3	1.81533	0.0765593	3
5.02	1.822	0.13517	3	1.83033	0.0570993	3
5.03	1.85567	0.110151	3	1.81233	0.0773585	3
5.04	1.82067	0.113778	3	1.80933	0.0929588	3
5.05	1.85067	0.122513	3	1.82933	0.0616468	3
5.06	1.794	0.130985	3	1.81667	0.0884609	3
5.07	1.82067	0.119718	3	1.81033	0.100729	3
5.08	1.792	0.118051	3	1.81167	0.0953118	3
5.09	1.83167	0.0984496	3	1.79667	0.0450148	3
5.1	1.82467	0.110229	3	1.80867	0.107482	3
5.11	1.81833	0.131702	3	1.80533	0.0590028	3
5.12	1.822	0.108347	3	1.80467	0.0745945	3
5.13	1.821	0.138578	3	1.806	0.115676	3
5.14	1.82733	0.161661	3	1.805	0.103058	3
5.15	1.82233	0.157925	3	1.80167	0.103471	3
5.16	1.808	0.142011	3	1.77167	0.124989	3
5.17	1.817	0.129062	3	1.77967	0.0882742	3
5.18	1.81833	0.147629	3	1.78967	0.116363	3
5.19	1.80367	0.122513	3	1.78367	0.124134	3
5.2	1.81367	0.118374	3	1.781	0.125933	3
5.21	1.82	0.113013	3	1.78767	0.103636	3
5.22	1.78733	0.12836	3	1.787	0.116155	3
5.23	1.81233	0.128376	3	1.80367	0.110387	3
5.24	1.83567	0.116779	3	1.789	0.092957	3
5.25	1.816	0.115235	3	1.78933	0.110315	3
5.26	1.801	0.113767	3	1.78733	0.121858	3
5.27	1.83233	0.12843	3	1.77633	0.108187	3
5.28	1.80233	0.126065	3	1.76333	0.0931146	3
5.29	1.84	0.147238	3	1.81067	0.103982	3
5.3	1.82767	0.136299	3	1.802	0.0972163	3
5.31	1.812	0.15245	3	1.79533	0.0990774	3
5.32	1.828	0.137546	3	1.786	0.099955	3
5.33	1.81467	0.136844	3	1.81767	0.0992841	3
5.34	1.77633	0.153826	3	1.82033	0.0955528	3
5.35	1.811	0.119202	3	1.83167	0.118509	3
5.36	1.814	0.140146	3	1.84033	0.0772161	3
5.37	1.82233	0.134942	3	1.82267	0.0634376	3
5.38	1.835	0.147285	3	1.80633	0.0670398	3
5.39	1.827	0.159462	3	1.814	0.104024	3
5.4	1.82933	0.149858	3	1.82433	0.0869617	3
5.41	1.813	0.152892	3	1.80767	0.0903567	3
5.42	1.81267	0.144282	3	1.78733	0.0860078	3
5.43	1.81533	0.118728	3	1.78467	0.0735278	3
5.44	1.815	0.0987877	3	1.775	0.0912634	3
5.45	1.827	0.110014	3	1.77767	0.0552479	3
5.46	1.79267	0.12822	3	1.79	0.0470319	3
5.47	1.81367	0.149581	3	1.79467	0.0685954	3
5.48	1.81167	0.143855	3	1.795	0.0658179	3
5.49	1.80867	0.129639	3	1.77433	0.0662143	3
5.5	1.81833	0.157852	3	1.79567	0.0941081	3
5.51	1.79967	0.139747	3	1.79133	0.0905336	3
5.52	1.809	0.145681	3	1.774	0.0943027	3
5.53	1.821	0.141806	3	1.769	0.0684617	3
5.54	1.80567	0.173903	3	1.77133	0.0653095	3
5.55	1.81367	0.147717	3	1.75433	0.0578129	3
5.56	1.82367	0.152713	3	1.743	0.0569298	3
5.57	1.80167	0.124861	3	1.758	0.0478853	3
5.58	1.83233	0.0872143	3	1.74667	0.0624046	3
5.59	1.813	0.120379	3	1.79667	0.0577697	3
5.6	1.82533	0.138926	3	1.781	0.0555068	3
5.61	1.82567	0.152844	3	1.75967	0.0630106	3
5.62	1.80633	0.141878	3	1.77667	0.0771125	3
5.63	1.82967	0.149323	3	1.78967	0.072473	3
5.64	1.80267	0.118357	3	1.76167	0.0604511	3
5.65	1.82167	0.143012	3	1.76567	0.0908974	3
5.66	1.82667	0.114177	3	1.79633	0.0724178	3
5.67	1.823	0.127385	3	1.789	0.060918	3
5.68	1.82633	0.127163	3	1.78433	0.0943257	3
5.69	1.82967	0.119433	3	1.79567	0.0766312	3
5.7	1.81267	0.151665	3	1.76167	0.0660101	3
5.71	1.814	0.141566	3	1.789	0.0542863	3
5.72	1.81767	0.12871	3	1.805	0.059925	3
5.73	1.80767	0.139285	3	1.78933	0.0741912	3
5.74	1.82267	0.0969553	3	1.78167	0.0540031	3
5.75	1.805	0.122523	3	1.79167	0.0400791	3
5.76	1.82333	0.125061	3	1.77367	0.0699452	3
5.77	1.82533	0.130117	3	1.81667	0.0561456	3
5.78	1.82133	0.128255	3	1.80767	0.0865583	3
5.79	1.828	0.167687	3	1.789	0.0750267	3
5.8	1.84433	0.126639	3	1.78633	0.0876717	3
5.81	1.83633	0.14518	3	1.796	0.0940638	3
5.82	1.81733	0.129678	3	1.813	0.0891684	3
5.83	1.78533	0.120931	3	1.79867	0.104002	3
5.84	1.819	0.0920815	3	1.81567	0.102041	3
5.85	1.82967	0.121919	3	1.80067	0.100167	3
5.86	1.85667	0.140756	3	1.80333	0.1055	3
5.87	1.83967	0.140646	3	1.78833	0.0750355	3
5.88	1.83167	0.133538	3	1.80433	0.109865	3
5.89	1.82967	0.129307	3	1.80467	0.108583	3
5.9	1.841	0.139108	3	1.83167	0.141903	3
5.91	1.815	0.127859	3	1.81367	0.100311	3
5.92	1.83433	0.111612	3	1.793	0.0445084	3
5.93	1.81067	0.131751	3	1.79167	0.0469716	3
5.94	1.80433	0.121459	3	1.79067	0.0445459	3
5.95	1.80467	0.127908	3	1.82867	0.0564122	3
5.96	1.80667	0.134968	3	1.80567	0.040501	3
5.97	1.80133	0.129678	3	1.793	0.0455302	3
5.98	1.789	0.12377	3	1.81867	0.0400167	3
5.99	1.811	0.103378	3	1.80633	0.0578821	3
6	1.81467	0.108523	3	1.805	0.0574195	3
6.01	1.80967	0.114422	3	1.77033	0.0398037	3
6.02	1.80533	0.0984598	3	1.80133	0.0606987	3
6.03	1.79633	0.0983328	3	1.79833	0.0896735	3
6.04	1.80767	0.096241	3	1.804	0.0595735	3
6.05	1.78367	0.0987995	3	1.778	0.0989596	3
6.06	1.801	0.110145	3	1.792	0.104532	3
6.07	1.82133	0.10551	3	1.78233	0.122075	3
6.08	1.79533	0.108487	3	1.78033	0.1185	3
6.09	1.80633	0.109006	3	1.78167	0.116036	3
6.1	1.818	0.0924067	3	1.79767	0.10504	3
6.11	1.81467	0.107686	3	1.775	0.071861	3
6.12	1.80967	0.0907873	3	1.76767	0.0642365	3
6.13	1.801	0.115659	3	1.77133	0.0782326	3
6.14	1.82433	0.105628	3	1.76367	0.0865583	3
6.15	1.83833	0.0926517	3	1.75967	0.0909139	3
6.16	1.84	0.123661	3	1.77867	0.101106	3
6.17	1.81733	0.121332	3	1.76333	0.096111	3
6.18	1.81567	0.0916752	3	1.77767	0.0949333	3
6.19	1.81533	0.103737	3	1.73533	0.0990269	3
6.2	1.80067	0.0967075	3	1.76533	0.0690604	3
6.21	1.78767	0.117959	3	1.74233	0.0972951	3
6.22	1.828	0.125933	3	1.762	0.0649692	3
6.23	1.824	0.142713	3	1.759	0.0690869	3
6.24	1.81733	0.137264	3	1.75	0.0477598	3
6.25	1.82733	0.138363	3	1.75333	0.0765789	3
6.26	1.81333	0.11518	3	1.73833	0.0998015	3
6.27	1.80767	0.146773	3	1.74033	0.0811193	3
6.28	1.82167	0.119684	3	1.78367	0.107983	3
6.29	1.82333	0.138954	3	1.764	0.100145	3
6.3	1.82933	0.107053	3	1.796	0.101651	3
6.31	1.82267	0.109715	3	1.778	0.100045	3
6.32	1.81967	0.0857807	3	1.79067	0.0934309	3
6.33	1.803	0.10878	3	1.76733	0.110753	3
6.34	1.83367	0.100062	3	1.756	0.0823954	3
6.35	1.82233	0.1325	3	1.75667	0.113443	3
6.36	1.785	0.130288	3	1.75933	0.0950807	3
6.37	1.81167	0.120359	3	1.787	0.098656	3
6.38	1.81933	0.131043	3	1.76	0.0815046	3
6.39	1.83267	0.110735	3	1.78367	0.080575	3
6.4	1.82233	0.133133	3	1.78267	0.0928134	3
6.41	1.81567	0.140536	3	1.78667	0.0855648	3
6.42	1.82333	0.115518	3	1.78467	0.0690386	3
6.43	1.81533	0.128629	3	1.78233	0.0557165	3
6.44	1.828	0.101573	3	1.77	0.036756	3
6.45	1.79833	0.133208	3	1.801	0.0882213	3
6.46	1.83	0.102781	3	1.75967	0.0950807	3
6.47	1.823	0.133787	3	1.76067	0.0563235	3
6.48	1.80733	0.140536	3	1.77967	0.0790527	3
6.49	1.81367	0.0715006	3	1.76467	0.0414287	3
6.5	1.83	0.101015	3	1.76667	0.0710657	3
6.51	1.83	0.0891516	3	1.75967	0.0596015	3
6.52	1.834	0.0882723	3	1.766	0.0964365	3
6.53	1.82433	0.109391	3	1.798	0.0762693	3
6.54	1.834	0.11212	3	1.798	0.069347	3
6.55	1.84467	0.0529748	3	1.797	0.0809877	3
6.56	1.81767	0.0975004	3	1.82867	0.0925221	3
6.57	1.83767	0.0795131	3	1.811	0.129105	3
6.58	1.828	0.091	3	1.80533	0.0967747	3
6.59	1.81567	0.0948701	3	1.82467	0.0991077	3
6.6	1.81267	0.104749	3	1.84233	0.1095	3
6.61	1.778	0.0723395	3	1.813	0.0802994	3
6.62	1.80033	0.0725144	3	1.80567	0.113386	3
6.63	1.82567	0.100759	3	1.815	0.116435	3
6.64	1.81233	0.0882629	3	1.80933	0.114553	3
6.65	1.84133	0.125898	3	1.814	0.111946	3
6.66	1.82833	0.116672	3	1.82667	0.1171	3
6.67	1.83467	0.103718	3	1.79933	0.140657	3
6.68	1.81467	0.142693	3	1.82467	0.147327	3
6.69	1.84433	0.124957	3	1.82733	0.132787	3
6.7	1.82333	0.119304	3	1.818	0.127362	3
6.71	1.80933	0.113896	3	1.835	0.134402	3
6.72	1.81067	0.11339	3	1.80233	0.1225	3
6.73	1.84	0.115724	3	1.81833	0.131592	3
6.74	1.869	0.116396	3	1.808	0.121445	3
6.75	1.83267	0.126808	3	1.83367	0.143396	3
6.76	1.82433	0.131933	3	1.82133	0.147697	3
6.77	1.83567	0.135356	3	1.783	0.147625	3
6.78	1.82767	0.0989966	3	1.81167	0.123711	3
6.79	1.82833	0.0940018	3	1.80867	0.108242	3
6.8	1.84767	0.104978	3	1.79333	0.0853307	3
6.81	1.825	0.0973396	3	1.803	0.0687241	3
6.82	1.80867	0.103196	3	1.77567	0.0877515	3
6.83	1.809	0.112201	3	1.761	0.0632376	3
6.84	1.82	0.108282	3	1.769	0.0927146	3
6.85	1.804	0.0996544	3	1.78533	0.0848901	3
6.86	1.81533	0.111393	3	1.774	0.0596574	3
6.87	1.802	0.0871091	3	1.79033	0.101845	3
6.88	1.82467	0.0953537	3	1.758	0.0831925	3
6.89	1.82633	0.0769177	3	1.76267	0.0534072	3
6.9	1.83133	0.0958245	3	1.74967	0.0691761	3
6.91	1.83267	0.106359	3	1.76867	0.0812055	3
6.92	1.83467	0.0928242	3	1.76367	0.0437759	3
6.93	1.80667	0.0924139	3	1.74433	0.0790527	3
6.94	1.82033	0.0883252	3	1.74667	0.058731	3
6.95	1.81033	0.0842457	3	1.78733	0.0636736	3
6.96	1.81533	0.0921159	3	1.76533	0.0675747	3
6.97	1.8	0.124012	3	1.738	0.0751066	3
6.98	1.80567	0.122202	3	1.74933	0.0548483	3
6.99	1.822	0.139556	3	1.759	0.0635059	3
7	1.82667	0.168001	3	1.75367	0.077106	3
7.01	1.80167	0.103016	3	1.763	0.0713583	3
7.02	1.82033	0.120239	3	1.74033	0.0722795	3
7.03	1.78	0.136956	3	1.743	0.0949368	3
7.04	1.81167	0.135434	3	1.734	0.0730205	3
7.05	1.812	0.140171	3	1.72067	0.0775263	3
7.06	1.79267	0.12843	3	1.74567	0.0533135	3
7.07	1.794	0.158294	3	1.72867	0.0803762	3
7.08	1.82267	0.156813	3	1.73	0.0706329	3
7.09	1.819	0.0924824	3	1.72833	0.0737586	3
7.1	1.82567	0.131356	3	1.732	0.0726292	3
7.11	1.81867	0.118327	3	1.74333	0.0676338	3
7.12	1.822	0.113846	3	1.73667	0.0528425	3
7.13	1.83933	0.143866	3	1.73767	0.0722795	3
7.14	1.80833	0.133422	3	1.762	0.0973704	3
7.15	1.836	0.160184	3	1.747	0.072753	3
7.16	1.827	0.137971	3	1.72233	0.0558062	3
7.17	1.84333	0.156193	3	1.711	0.087023	3
7.18	1.83	0.149121	3	1.76733	0.0893663	3
7.19	1.836	0.159399	3	1.776	0.106226	3
7.2	1.83367	0.158273	3	1.77867	0.102919	3
7.21	1.822	0.154204	3	1.75733	0.0782326	3
7.22	1.84467	0.148776	3	1.75533	0.10289	3
7.23	1.83133	0.12228	3	1.798	0.103677	3
7.24	1.829	0.116477	3	1.76267	0.0892319	3
7.25	1.83333	0.120815	3	1.76067	0.0856582	3
7.26	1.808	0.130081	3	1.765	0.080181	3
7.27	1.79933	0.132885	3	1.771	0.0952208	3
7.28	1.839	0.107373	3	1.77	0.101725	3
7.29	1.79433	0.0911391	3	1.772	0.0870689	3
7.3	1.80033	0.126021	3	1.79933	0.0824399	3
7.31	1.79767	0.112429	3	1.79367	0.0781366	3
7.32	1.78767	0.113024	3	1.78	0.103677	3
7.33	1.798	0.0804301	3	1.78967	0.1145	3
7.34	1.82767	0.102549	3	1.74333	0.100326	3
7.35	1.80533	0.0788057	3	1.77033	0.0875233	3
7.36	1.831	0.129908	3	1.77067	0.0856757	3
7.37	1.83133	0.130117	3	1.77333	0.0918822	3
7.38	1.80633	0.0921973	3	1.77233	0.0985512	3
7.39	1.79667	0.0981139	3	1.78933	0.103877	3
7.4	1.794	0.0743572	3	1.79433	0.0935165	3
7.41	1.81133	0.0899685	3	1.81067	0.0741103	3
7.42	1.77967	0.120902	3	1.776	0.074054	3
7.43	1.811	0.111879	3	1.787	0.08544	3
7.44	1.80433	0.103351	3	1.76167	0.0688791	3
7.45	1.78367	0.0882742	3	1.80267	0.0616468	3
7.46	1.81867	0.0913911	3	1.779	0.0549909	3
7.47	1.79933	0.0923977	3	1.78267	0.0559673	3
7.48	1.80367	0.110555	3	1.79567	0.0570643	3
7.49	1.82167	0.137424	3	1.80133	0.0624526	3
7.5	1.80667	0.0967695	3	1.78167	0.0446356	3
7.51	1.82267	0.110654	3	1.78267	0.052634	3
7.52	1.806	0.115052	3	1.77167	0.0515008	3
7.53	1.81767	0.119538	3	1.78467	0.0658964	3
7.54	1.82933	0.130374	3	1.78967	0.0562968	3
7.55	1.794	0.172398	3	1.774	0.09	3
7.56	1.80967	0.104806	3	1.78667	0.062963	3
7.57	1.79067	0.12797	3	1.795	0.0819024	3
7.58	1.793	0.13927	3	1.789	0.0383536	3
7.59	1.80533	0.113006	3	1.774	0.0606053	3
7.6	1.79233	0.135596	3	1.75767	0.0502029	3
7.61	1.81167	0.139486	3	1.756	0.0381576	3
7.62	1.82467	0.149112	3	1.76567	0.0392471	3
7.63	1.84567	0.136122	3	1.759	0.0413884	3
7.64	1.84833	0.131356	3	1.773	0.0671342	3
7.65	1.82367	0.128399	3	1.75567	0.060136	3
7.66	1.841	0.133045	3	1.75967	0.0498029	3
7.67	1.79533	0.139894	3	1.73233	0.0472264	3
7.68	1.80833	0.127673	3	1.759	0.0443058	3
7.69	1.79267	0.133302	3	1.76367	0.0642365	3
7.7	1.79933	0.138019	3	1.76033	0.0520032	3
7.71	1.80833	0.120952	3	1.76133	0.0656531	3
7.72	1.806	0.103068	3	1.766	0.0626977	3
7.73	1.805	0.105219	3	1.8	0.0588897	3
7.74	1.812	0.105698	3	1.79667	0.0554106	3
7.75	1.803	0.104532	3	1.80033	0.0751421	3
7.76	1.79667	0.134526	3	1.77233	0.0773132	3
7.77	1.774	0.13457	3	1.77933	0.0525389	3
7.78	1.79767	0.128235	3	1.78067	0.0380044	3
7.79	1.81967	0.156129	3	1.791	0.0570351	3
7.8	1.80767	0.150673	3	1.785	0.0257099	3
7.81	1.80567	0.125767	3	1.78533	0.0532009	3
7.82	1.79467	0.135769	3	1.784	0.0550545	3
7.83	1.82567	0.133178	3	1.79167	0.0650026	3
7.84	1.79633	0.121377	3	1.802	0.0668132	3
7.85	1.795	0.139861	3	1.78167	0.0446019	3
7.86	1.80667	0.110564	3	1.78933	0.0811316	3
7.87	1.795	0.149007	3	1.747	0.0743236	3
7.88	1.80233	0.139292	3	1.745	0.0547814	3
7.89	1.78833	0.137078	3	1.73833	0.0650718	3
7.9	1.80367	0.130944	3	1.758	0.0531131	3
7.91	1.777	0.130042	3	1.79133	0.085096	3
7.92	1.78433	0.119081	3	1.77133	0.056748	3
7.93	1.77	0.152148	3	1.77033	0.0431548	3
7.94	1.80433	0.164263	3	1.77033	0.0667108	3
7.95	1.81067	0.123618	3	1.75167	0.06376	3
7.96	1.81133	0.140415	3	1.77	0.0466047	3
7.97	1.813	0.152148	3	1.74233	0.0436616	3
7.98	1.81533	0.130416	3	1.76467	0.0483356	3
7.99	1.81633	0.167061	3	1.74833	0.0585605	3
8	1.80733	0.147663	3	1.74567	0.0480555	3
8.01	1.81	0.155077	3	1.71967	0.0578129	3
8.02	1.81467	0.166305	3	1.755	0.0555608	3
8.03	1.81967	0.16343	3	1.75867	0.0575702	3
8.04	1.81267	0.173828	3	1.737	0.0628649	3
8.05	1.81067	0.166716	3	1.748	0.0727942	3
8.06	1.816	0.174233	3	1.74833	0.0568712	3
8.07	1.81733	0.156027	3	1.75167	0.0511892	3
8.08	1.76667	0.136617	3	1.73767	0.0920344	3
8.09	1.79633	0.156174	3	1.74067	0.0824035	3
8.1	1.78367	0.15273	3	1.71167	0.0727759	3
8.11	1.78767	0.144791	3	1.73833	0.0452364	3
8.12	1.786	0.11543	3	1.72633	0.0443772	3
8.13	1.78	0.0953572	3	1.736	0.0381051	3
8.14	1.79067	0.152008	3	1.74	0.044238	3
8.15	1.78333	0.140873	3	1.73133	0.0510816	3
8.16	1.79867	0.122916	3	1.75033	0.0702377	3
8.17	1.81167	0.151968	3	1.73133	0.0491664	3
8.18	1.79767	0.142837	3	1.71467	0.0734938	3
8.19	1.81067	0.151823	3	1.75367	0.0785005	3
8.2	1.806	0.155077	3	1.76633	0.0615819	3
8.21	1.79033	0.12363	3	1.747	0.0986053	3
8.22	1.80333	0.161964	3	1.74067	0.0803762	3
8.23	1.789	0.139072	3	1.74033	0.0837636	3
8.24	1.78933	0.135655	3	1.74	0.0783518	3
8.25	1.80433	0.159224	3	1.73767	0.0884892	3
8.26	1.83633	0.160703	3	1.759	0.0924067	3
8.27	1.82	0.162231	3	1.75	0.0950631	3
8.28	1.79067	0.147717	3	1.773	0.0849294	3
8.29	1.82	0.160262	3	1.77033	0.103026	3
8.3	1.81367	0.172175	3	1.77367	0.0588246	3
8.31	1.821	0.165581	3	1.752	0.116465	3
8.32	1.81333	0.163164	3	1.735	0.0880852	3
8.33	1.80367	0.131759	3	1.747	0.0901499	3
8.34	1.791	0.141566	3	1.76033	0.0810329	3
8.35	1.80767	0.16142	3	1.78133	0.0875576	3
8.36	1.83133	0.163255	3	1.76167	0.0991581	3
8.37	1.81167	0.156286	3	1.76167	0.0871168	3
8.38	1.814	0.15201	3	1.74267	0.0638775	3
8.39	1.82433	0.160026	3	1.75267	0.0701878	3
8.4	1.80533	0.158573	3	1.75967	0.0865236	3
8.41	1.823	0.161688	3	1.74833	0.064392	3
8.42	1.82	0.171499	3	1.734	0.0821462	3
8.43	1.82767	0.171191	3	1.73133	0.0724592	3
8.44	1.82467	0.160799	3	1.754	0.0754387	3
8.45	1.82167	0.165198	3	1.73367	0.0574659	3
8.46	1.80133	0.166584	3	1.74333	0.0804757	3
8.47	1.827	0.152817	3	1.738	0.0923418	3
8.48	1.82533	0.177331	3	1.71633	0.0659571	3
8.49	1.80167	0.161203	3	1.74833	0.0565184	3
8.5	1.803	0.150901	3	1.73	0.0571052	3
8.51	1.81667	0.164263	3	1.722	0.0608523	3
8.52	1.823	0.161948	3	1.72933	0.0701878	3
8.53	1.82167	0.18166	3	1.724	0.0878806	3
8.54	1.82667	0.136552	3	1.755	0.0855044	3
8.55	1.82167	0.156781	3	1.74333	0.102178	3
8.56	1.79533	0.141878	3	1.73633	0.0695294	3
8.57	1.79433	0.136456	3	1.721	0.0804674	3
8.58	1.79267	0.131554	3	1.73067	0.0756593	3
8.59	1.79233	0.123452	3	1.75167	0.0772161	3
8.6	1.805	0.138568	3	1.754	0.0680368	3
8.61	1.799	0.130296	3	1.75933	0.0594082	3
8.62	1.80867	0.118154	3	1.74633	0.0765136	3
8.63	1.79767	0.129114	3	1.73533	0.0728583	3
8.64	1.79933	0.129245	3	1.77033	0.0585263	3
8.65	1.823	0.118773	3	1.77233	0.0610027	3
8.66	1.821	0.136231	3	1.748	0.0439659	3
8.67	1.826	0.130399	3	1.74633	0.0718981	3
8.68	1.81	0.132605	3	1.748	0.0636632	3
8.69	1.808	0.132593	3	1.74867	0.073146	3
8.7	1.79333	0.126263	3	1.75633	0.0795005	3
8.71	1.81133	0.132035	3	1.76433	0.0766964	3
8.72	1.82967	0.16447	3	1.73633	0.0685298	3
8.73	1.79767	0.132296	3	1.73933	0.068413	3
8.74	1.829	0.112054	3	1.76433	0.103002	3
8.75	1.77533	0.123265	3	1.76267	0.0830682	3
8.76	1.79367	0.138818	3	1.74	0.0507149	3
8.77	1.77633	0.122231	3	1.75	0.0546717	3
8.78	1.75633	0.136346	3	1.769	0.0808517	3
8.79	1.77467	0.135316	3	1.75733	0.0735006	3
8.8	1.798	0.130219	3	1.755	0.0581979	3
8.81	1.775	0.135503	3	1.76033	0.0750822	3
8.82	1.76633	0.123314	3	1.753	0.0943981	3
8.83	1.789	0.145162	3	1.74933	0.101633	3
8.84	1.78133	0.150324	3	1.761	0.109503	3
8.85	1.77667	0.137001	3	1.768	0.108167	3
8.86	1.77367	0.155249	3	1.77267	0.0947066	3
8.87	1.773	0.141255	3	1.77967	0.0961994	3
8.88	1.75867	0.104787	3	1.744	0.0838033	3
8.89	1.80533	0.100669	3	1.77867	0.125149	3
8.9	1.75733	0.112767	3	1.78367	0.0970275	3
8.91	1.789	0.11655	3	1.77467	0.0976542	3
8.92	1.77767	0.130401	3	1.753	0.113459	3
8.93	1.782	0.134859	3	1.76133	0.0965729	3
8.94	1.79733	0.126263	3	1.762	0.0572364	3
8.95	1.777	0.11871	3	1.75633	0.079758	3
8.96	1.80367	0.102763	3	1.756	0.0653682	3
8.97	1.77633	0.10451	3	1.775	0.04996	3
8.98	1.78067	0.12885	3	1.75167	0.0786787	3
8.99	1.81733	0.138601	3	1.75033	0.0565184	3
9	1.80967	0.129063	3	1.73533	0.0469184	3
9.01	1.812	0.140584	3	1.72067	0.0300056	3
9.02	1.79633	0.151678	3	1.73033	0.0655159	3
9.03	1.79767	0.133088	3	1.73333	0.0438786	3
9.04	1.822	0.138264	3	1.74867	0.0637913	3
9.05	1.78	0.145454	3	1.753	0.0608276	3
9.06	1.8	0.143764	3	1.74333	0.0676782	3
9.07	1.797	0.133929	3	1.74833	0.0565184	3
9.08	1.801	0.15742	3	1.74733	0.0538919	3
9.09	1.80367	0.153644	3	1.724	0.0409268	3
9.1	1.79567	0.127786	3	1.73733	0.0697448	3
9.11	1.80833	0.155796	3	1.72133	0.0680172	3
9.12	1.823	0.132106	3	1.74733	0.0745006	3
9.13	1.81267	0.148971	3	1.749	0.0640937	3
9.14	1.831	0.196	3	1.74467	0.0741103	3
9.15	1.82933	0.169438	3	1.73867	0.0789325	3
9.16	1.80433	0.164044	3	1.74	0.0508626	3
9.17	1.82267	0.171608	3	1.74433	0.044658	3
9.18	1.815	0.124286	3	1.733	0.0440341	3
9.19	1.81333	0.145885	3	1.72933	0.0393107	3
9.2	1.826	0.132842	3	1.71533	0.0525198	3
9.21	1.821	0.151555	3	1.73767	0.0277549	3
9.22	1.81033	0.131439	3	1.748	0.0445084	3
9.23	1.81633	0.130891	3	1.71367	0.0240069	3
9.24	1.797	0.139442	3	1.723	0.051449	3
9.25	1.80367	0.176103	3	1.727	0.0533573	3
9.26	1.79567	0.174041	3	1.72067	0.0447363	3
9.27	1.829	0.1552	3	1.71467	0.0538733	3
9.28	1.79633	0.147825	3	1.74833	0.0483873	3
9.29	1.79033	0.133545	3	1.726	0.0684178	3
9.3	1.799	0.124744	3	1.73767	0.0439356	3
9.31	1.80567	0.126263	3	1.73233	0.0820813	3
9.32	1.77967	0.123217	3	1.732	0.0657951	3
9.33	1.82233	0.101254	3	1.72267	0.0505008	3
9.34	1.80667	0.142942	3	1.742	0.038	3
9.35	1.80333	0.145039	3	1.737	0.0419404	3
9.36	1.793	0.128643	3	1.74433	0.0172434	3
9.37	1.80433	0.136489	3	1.732	0.0421426	3
9.38	1.79733	0.149346	3	1.756	0.0433128	3
9.39	1.789	0.134209	3	1.765	0.0460326	3
9.4	1.788	0.14968	3	1.72833	0.0393234	3
9.41	1.77733	0.129647	3	1.72733	0.0533135	3
9.42	1.76967	0.145658	3	1.73933	0.0415492	3
9.43	1.80167	0.150188	3	1.73733	0.0568712	3
9.44	1.79167	0.144597	3	1.75567	0.0620672	3
9.45	1.796	0.161279	3	1.726	0.0417253	3
9.46	1.80467	0.1635	3	1.76567	0.0576223	3
9.47	1.806	0.156499	3	1.77733	0.0515493	3
9.48	1.82967	0.138121	3	1.76167	0.025482	3
9.49	1.82267	0.104505	3	1.73433	0.0366924	3
9.5	1.82733	0.129326	3	1.763	0.0733212	3
9.51	1.78467	0.151428	3	1.752	0.081074	3
9.52	1.812	0.15633	3	1.74533	0.0808352	3
9.53	1.811	0.171429	3	1.74	0.0641561	3
9.54	1.811	0.181116	3	1.74833	0.0754078	3
9.55	1.826	0.174158	3	1.74867	0.0530031	3
9.56	1.812	0.163502	3	1.745	0.0491528	3
9.57	1.82533	0.173903	3	1.75067	0.0583467	3
9.58	1.831	0.169726	3	1.72967	0.041138	3
9.59	1.84767	0.165028	3	1.752	0.0593549	3
9.6	1.82433	0.168791	3	1.74167	0.0266333	3
9.61	1.85467	0.157513	3	1.75133	0.0341955	3
9.62	1.839	0.134859	3	1.73033	0.0253246	3
9.63	1.82867	0.140094	3	1.719	0.0549454	3
9.64	1.81867	0.161252	3	1.757	0.036756	3
9.65	1.832	0.171578	3	1.737	0.0667757	3
9.66	1.81767	0.158812	3	1.74033	0.0597523	3
9.67	1.816	0.149523	3	1.73167	0.0535381	3
9.68	1.812	0.170871	3	1.745	0.0650922	3
9.69	1.82867	0.181605	3	1.75967	0.0815925	3
9.7	1.82167	0.203581	3	1.74233	0.0577437	3
9.71	1.83033	0.174018	3	1.72567	0.0589689	3
9.72	1.81833	0.161544	3	1.74233	0.030271	3
9.73	1.821	0.137197	3	1.74567	0.0686319	3
9.74	1.862	0.131191	3	1.73367	0.0342394	3
9.75	1.84533	0.14844	3	1.721	0.0455082	3
9.76	1.83733	0.159676	3	1.71633	0.0530031	3
9.77	1.81933	0.172651	3	1.728	0.0473181	3
9.78	1.828	0.164739	3	1.72667	0.0305996	3
9.79	1.843	0.172357	3	1.76467	0.00776745	3
9.8	1.83433	0.153461	3	1.752	0.00655744	3
9.81	1.855	0.164791	3	1.74367	0.0174738	3
9.82	1.83267	0.155362	3	1.72067	0.0100167	3
9.83	1.82233	0.147056	3	1.72867	0.037421	3
9.84	1.825	0.153971	3	1.754	0.0355949	3
9.85	1.813	0.167275	3	1.757	0.0087178	3
9.86	1.812	0.141552	3	1.757	0.0330606	3
9.87	1.81167	0.14821	3	1.75733	0.00351188	3
9.88	1.81967	0.182774	3	1.74667	0.0274287	3
9.89	1.82867	0.151319	3	1.72433	0.0492172	3
9.9	1.81067	0.134968	3	1.71967	0.0695006	3
9.91	1.82	0.152581	3	1.72133	0.042004	3
9.92	1.83367	0.185931	3	1.711	0.0510979	3
9.93	1.814	0.168395	3	1.74767	0.0185831	3
9.94	1.81733	0.182045	3	1.75167	0.0239653	3
9.95	1.83067	0.195608	3	1.745	0.0243311	3
9.96	1.83533	0.183919	3	1.73133	0.0212211	3
9.97	1.81467	0.130669	3	1.73767	0.0116762	3
9.98	1.78733	0.148931	3	1.74167	0.0405504	3
9.99	1.79533	0.130374	3	1.759	0.00519615	3
10	1.803	0.163117	3	1.76067	0.0456326	3
10.01	1.80467	0.159544	3	1.767	0.0646452	3
10.02	1.80767	0.122867	3	1.783	0.0473181	3
10.03	1.81167	0.137961	3	1.76433	0.0565007	3
10.04	1.79167	0.148028	3	1.76767	0.0438444	3
10.05	1.796	0.135967	3	1.763	0.0571927	3
10.06	1.786	0.150343	3	1.748	0.0550182	3
10.07	1.786	0.132378	3	1.72733	0.0493288	3
10.08	1.77533	0.137827	3	1.75367	0.0244404	3
10.09	1.78667	0.122034	3	1.742	0.0192873	3
10.1	1.77533	0.139019	3	1.76833	0.0307463	3
10.11	1.75567	0.138482	3	1.737	0.0383536	3
10.12	1.74533	0.120093	3	1.72533	0.020502	3
10.13	1.749	0.127189	3	1.77367	0.0554286	3
10.14	1.76033	0.140632	3	1.76467	0.0446356	3
10.15	1.783	0.142713	3	1.73367	0.0392726	3
10.16	1.79133	0.167375	3	1.738	0.0495681	3
10.17	1.79	0.109124	3	1.75733	0.0626445	3
10.18	1.773	0.126475	3	1.74533	0.0470886	3
10.19	1.76433	0.123022	3	1.75133	0.0388115	3
10.2	1.759	0.133727	3	1.75667	0.042004	3
10.21	1.783	0.108347	3	1.73433	0.041138	3
10.22	1.78233	0.136313	3	1.75267	0.0565892	3
10.23	1.79033	0.107156	3	1.74667	0.0345881	3
10.24	1.79067	0.129454	3	1.74833	0.0735278	3
10.25	1.774	0.120528	3	1.73433	0.0595007	3
10.26	1.76433	0.113001	3	1.77433	0.0567127	3
10.27	1.78867	0.147886	3	1.755	0.062554	3
10.28	1.77667	0.145535	3	1.768	0.0416173	3
10.29	1.77533	0.145204	3	1.73533	0.0419563	3
10.3	1.75667	0.157906	3	1.725	0.0430929	3
10.31	1.74933	0.140461	3	1.79433	0.0358097	3
10.32	1.75233	0.15695	3	1.75433	0.0428991	3
10.33	1.77633	0.186178	3	1.77	0.0392301	3
10.34	1.78667	0.148075	3	1.754	0.0255147	3
10.35	1.78633	0.148894	3	1.75067	0.0204042	3
10.36	1.787	0.132714	3	1.76867	0.0196554	3
10.37	1.79167	0.150054	3	1.80067	0.065041	3
10.38	1.78033	0.157995	3	1.79833	0.0495614	3
10.39	1.77733	0.132198	3	1.773	0.0858604	3
10.4	1.77067	0.121327	3	1.769	0.0567098	3
10.41	1.752	0.140075	3	1.788	0.0291376	3
10.42	1.759	0.118874	3	1.76967	0.0335012	3
10.43	1.758	0.145661	3	1.73867	0.0175594	3
10.44	1.773	0.118528	3	1.763	0.0351568	3
10.45	1.76967	0.127033	3	1.74667	0.0635715	3
10.46	1.74033	0.151764	3	1.75233	0.0344287	3
10.47	1.761	0.130288	3	1.77733	0.0431548	3
10.48	1.748	0.131731	3	1.76467	0.0393234	3
10.49	1.76967	0.134076	3	1.77567	0.0716682	3
10.5	1.76	0.164429	3	1.77033	0.0725695	3
10.51	1.74233	0.124605	3	1.798	0.047571	3
10.52	1.78033	0.141529	3	1.76467	0.0595175	3
10.53	1.76467	0.12754	3	1.75267	0.0453468	3
10.54	1.76333	0.16659	3	1.76367	0.0544273	3
10.55	1.74633	0.125261	3	1.74367	0.0436616	3
10.56	1.75567	0.144853	3	1.76667	0.0274287	3
10.57	1.75167	0.108427	3	1.77167	0.0645316	3
10.58	1.75833	0.140015	3	1.79033	0.0490544	3
10.59	1.75033	0.178551	3	1.78067	0.0629788	3
10.6	1.72567	0.149908	3	1.77533	0.0527763	3
10.61	1.757	0.190313	3	1.769	0.0588133	3
10.62	1.77433	0.174952	3	1.78733	0.0604511	3
10.63	1.75467	0.141005	3	1.77433	0.0617603	3
10.64	1.74867	0.14506	3	1.76267	0.0584494	3
10.65	1.75167	0.159644	3	1.76467	0.0841982	3
10.66	1.728	0.113609	3	1.76367	0.0695725	3
10.67	1.74233	0.145936	3	1.77033	0.050659	3
10.68	1.75533	0.136097	3	1.76633	0.049339	3
10.69	1.75133	0.142837	3	1.74633	0.0171561	3
10.7	1.749	0.172792	3	1.75367	0.0140119	3
10.71	1.75567	0.13421	3	1.753	0.0242487	3
10.72	1.75133	0.141451	3	1.74967	0.0360879	3
10.73	1.77133	0.170711	3	1.738	0.0069282	3
10.74	1.75733	0.167828	3	1.738	0.0348281	3
10.75	1.755	0.150808	3	1.74333	0.047606	3
10.76	1.77	0.150808	3	1.74	0.0474447	3
10.77	1.76067	0.151381	3	1.743	0.0544426	3
10.78	1.76967	0.136873	3	1.73633	0.0805564	3
10.79	1.75433	0.145456	3	1.72767	0.0764221	3
10.8	1.73967	0.108546	3	1.76033	0.0654548	3
10.81	1.755	0.12579	3	1.72833	0.0925005	3
10.82	1.74033	0.103452	3	1.76567	0.0638775	3
10.83	1.714	0.118823	3	1.76067	0.0330807	3
10.84	1.725	0.143063	3	1.74867	0.0610437	3
10.85	1.74767	0.136489	3	1.732	0.0568243	3
10.86	1.73967	0.148595	3	1.71533	0.0234379	3
10.87	1.72267	0.125021	3	1.748	0.0412432	3
10.88	1.743	0.147482	3	1.72533	0.0609289	3
10.89	1.73933	0.158298	3	1.73733	0.0656836	3
10.9	1.73567	0.132266	3	1.73233	0.037072	3
10.91	1.736	0.154787	3	1.76	0.0393446	3
10.92	1.72733	0.147561	3	1.76567	0.0557704	3
10.93	1.71267	0.142879	3	1.73533	0.0443772	3
10.94	1.73667	0.122231	3	1.73233	0.0200083	3
10.95	1.72533	0.129063	3	1.75333	0.0538733	3
10.96	1.723	0.122462	3	1.74267	0.0159478	3
10.97	1.72	0.13248	3	1.74133	0.0327159	3
10.98	1.71467	0.116989	3	1.75333	0.0612318	3
10.99	1.74	0.13622	3	1.74833	0.0597188	3
11	1.75067	0.115932	3	1.763	0.0210713	3
11.01	1.744	0.141255	3	1.748	0.0658711	3
11.02	1.717	0.124254	3	1.75133	0.0445234	3
11.03	1.72033	0.142029	3	1.76733	0.025697	3
11.04	1.73433	0.140571	3	1.752	0.0372693	3
11.05	1.74733	0.100162	3	1.76467	0.0517912	3
11.06	1.74367	0.127288	3	1.73	0.0554346	3
11.07	1.725	0.135237	3	1.72733	0.0578389	3
11.08	1.74233	0.155372	3	1.73733	0.03188	3
11.09	1.728	0.129225	3	1.751	0.0598582	3
11.1	1.733	0.137357	3	1.743	0.0704911	3
11.11	1.721	0.12985	3	1.746	0.0485386	3
11.12	1.74167	0.135722	3	1.747	0.0433128	3
11.13	1.734	0.151	3	1.75233	0.0563678	3
11.14	1.743	0.123049	3	1.76533	0.0551483	3
11.15	1.74567	0.130021	3	1.72533	0.0904728	3
11.16	1.756	0.16825	3	1.73867	0.0438444	3
11.17	1.75533	0.174935	3	1.73333	0.0150444	3
11.18	1.76333	0.161277	3	1.74733	0.00057735	3
11.19	1.78233	0.167888	3	1.745	0.0401497	3
11.2	1.74367	0.151243	3	1.74267	0.0345302	3
11.21	1.751	0.142084	3	1.73967	0.0306159	3
11.22	1.74067	0.157357	3	1.74433	0.0356978	3
11.23	1.761	0.151575	3	1.749	0.02498	3
11.24	1.76567	0.134616	3	1.76233	0.0211266	3
11.25	1.76433	0.132937	3	1.771	0.030348	3
11.26	1.783	0.152892	3	1.75767	0.0245832	3
11.27	1.764	0.154146	3	1.778	0.059808	3
11.28	1.76633	0.136808	3	1.778	0.0291033	3
11.29	1.75333	0.136185	3	1.75933	0.0505404	3
11.3	1.78033	0.126097	3	1.76633	0.0254231	3
11.31	1.789	0.142201	3	1.756	0.0507445	3
11.32	1.744	0.106226	3	1.75767	0.0162891	3
11.33	1.75467	0.112091	3	1.74233	0.0169214	3
11.34	1.78267	0.117194	3	1.73667	0.0315013	3
11.35	1.77933	0.115214	3	1.76533	0.047648	3
11.36	1.80233	0.0889288	3	1.73267	0.0257941	3
11.37	1.781	0.0828191	3	1.74667	0.0250067	3
11.38	1.801	0.140296	3	1.796	0.0240208	3
11.39	1.762	0.104886	3	1.76633	0.0434665	3
11.4	1.77567	0.1155	3	1.75833	0.0228108	3
11.41	1.77633	0.136654	3	1.772	0.0341174	3
11.42	1.76633	0.125858	3	1.76967	0.0360046	3
11.43	1.754	0.103184	3	1.75267	0.0141539	3
11.44	1.73767	0.101864	3	1.75133	0.0369098	3
11.45	1.76733	0.134128	3	1.77267	0.0215019	3
11.46	1.75567	0.133245	3	1.76133	0.0145029	3
11.47	1.77133	0.0979405	3	1.77933	0.00750555	3
11.48	1.77367	0.110292	3	1.75833	0.0187705	3
11.49	1.792	0.0992421	3	1.75633	0.0287112	3
11.5	1.78967	0.112962	3	1.74833	0.0092376	3
11.51	1.773	0.130369	3	1.76233	0.0165025	3
11.52	1.78567	0.08177	3	1.74067	0.00404145	3
11.53	1.75233	0.10289	3	1.74367	0.00550757	3
11.54	1.765	0.109284	3	1.759	0.013	3
11.55	1.761	0.120503	3	1.76467	0.00986577	3
11.56	1.75067	0.110192	3	1.76433	0.0235018	3
11.57	1.73733	0.0939432	3	1.77067	0.0417892	3
11.58	1.742	0.0848941	3	1.74667	0.0332916	3
11.59	1.75167	0.108657	3	1.77733	0.0219393	3
11.6	1.76067	0.12067	3	1.75733	0.0254231	3
11.61	1.75167	0.0973721	3	1.76467	0.0191398	3
11.62	1.71933	0.0971665	3	1.75033	0.0223681	3
11.63	1.72967	0.136932	3	1.78767	0.00802081	3
11.64	1.74567	0.105671	3	1.761	0.0311929	3
11.65	1.74367	0.12077	3	1.771	0.0545802	3
11.66	1.76467	0.108914	3	1.75133	0.0389401	3
11.67	1.76267	0.150324	3	1.751	0.0121244	3
11.68	1.75133	0.102109	3	1.75933	0.00665833	3
11.69	1.74967	0.110564	3	1.749	0.0043589	3
11.7	1.74	0.12802	3	1.73733	0.0210792	3
11.71	1.745	0.13309	3	1.73967	0.0172434	3
11.72	1.74933	0.154571	3	1.756	0.0176918	3
11.73	1.72667	0.155597	3	1.73267	0.0177858	3
11.74	1.753	0.157934	3	1.77267	0.0209841	3
11.75	1.73567	0.0893663	3	1.749	0.0375899	3
11.76	1.74567	0.105083	3	1.748	0.028931	3
11.77	1.73867	0.0886247	3	1.74533	0.025658	3
11.78	1.74633	0.107002	3	1.74567	0.0188768	3
11.79	1.73233	0.11739	3	1.76433	0.0436616	3
11.8	1.72767	0.134671	3	1.73067	0.025697	3
11.81	1.74833	0.141649	3	1.76267	0.0297377	3
11.82	1.742	0.155232	3	1.73967	0.0491359	3
11.83	1.742	0.14444	3	1.74067	0.0573963	3
11.84	1.76	0.155058	3	1.72633	0.0478783	3
11.85	1.75133	0.114334	3	1.74	0.0501199	3
11.86	1.76033	0.141709	3	1.76133	0.058046	3
11.87	1.776	0.118305	3	1.74767	0.0581922	3
11.88	1.75967	0.135471	3	1.73	0.0353836	3
11.89	1.764	0.103436	3	1.75	0.0580259	3
11.9	1.76433	0.110826	3	1.75467	0.0466083	3
11.91	1.774	0.0983819	3	1.762	0.0250599	3
11.92	1.775	0.139528	3	1.76533	0.0561456	3
11.93	1.77233	0.101007	3	1.75	0.0195192	3
11.94	1.78467	0.126085	3	1.74767	0.0581062	3
11.95	1.77633	0.112327	3	1.738	0.033	3
11.96	1.789	0.0969484	3	1.73467	0.018037	3
11.97	1.76367	0.126429	3	1.76	0.0204206	3
11.98	1.767	0.108738	3	1.76133	0.016773	3
11.99	1.76467	0.104892	3	1.72833	0.0359212	3
12	1.779	0.0970618	3	1.75533	0.00873689	3
12.01	1.753	0.105698	3	1.75567	0.0297041	3
12.02	1.77267	0.133979	3	1.73833	0.0270986	3
12.03	1.76	0.0940638	3	1.74767	0.0241316	3
12.04	1.768	0.116	3	1.71533	0.0306649	3
12.05	1.782	0.143628	3	1.73833	0.0189033	3
12.06	1.777	0.14068	3	1.727	0.0330454	3
12.07	1.773	0.0929677	3	1.732	0.0471487	3
12.08	1.755	0.0959114	3	1.731	0.0340735	3
12.09	1.753	0.107289	3	1.74533	0.0149778	3
12.1	1.75333	0.0905888	3	1.744	0.056	3
12.11	1.762	0.0959114	3	1.73533	0.062043	3
12.12	1.75733	0.112394	3	1.73667	0.0524817	3
12.13	1.75167	0.0880076	3	1.73767	0.0489932	3
12.14	1.75867	0.111509	3	1.72867	0.0501232	3
12.15	1.75233	0.0918168	3	1.74367	0.0744401	3
12.16	1.76667	0.119918	3	1.73633	0.0464579	3
12.17	1.78867	0.100271	3	1.742	0.0773111	3
12.18	1.78767	0.101283	3	1.75133	0.0733303	3
12.19	1.78433	0.110183	3	1.737	0.0645833	3
12.2	1.74567	0.100684	3	1.73867	0.0664931	3
12.21	1.786	0.0961613	3	1.71333	0.0392471	3
12.22	1.774	0.118528	3	1.74	0.035171	3
12.23	1.76167	0.102549	3	1.73533	0.0370045	3
12.24	1.78133	0.0893159	3	1.739	0.0600999	3
12.25	1.77933	0.0698737	3	1.74567	0.0597857	3
12.26	1.76167	0.0737044	3	1.76433	0.0678552	3
12.27	1.771	0.0832106	3	1.73533	0.0538733	3
12.28	1.78	0.076922	3	1.74633	0.0339755	3
12.29	1.75933	0.0805067	3	1.74967	0.0626844	3
12.3	1.74233	0.107076	3	1.729	0.0480416	3
12.31	1.75767	0.106978	3	1.73967	0.0311823	3
12.32	1.73667	0.0873232	3	1.74633	0.0501631	3
12.33	1.757	0.114136	3	1.77367	0.0535288	3
12.34	1.77867	0.107342	3	1.74467	0.0500033	3
12.35	1.767	0.0756241	3	1.73867	0.0631295	3
12.36	1.75367	0.0710023	3	1.743	0.0278388	3
12.37	1.743	0.0920652	3	1.74567	0.0300056	3
12.38	1.74633	0.0945004	3	1.73467	0.0337095	3
12.39	1.749	0.0951683	3	1.758	0.0326037	3
12.4	1.73033	0.109208	3	1.736	0.0377227	3
12.41	1.75033	0.1055	3	1.75167	0.00960902	3
12.42	1.76467	0.10992	3	1.72833	0.00960902	3
12.43	1.74633	0.125556	3	1.72067	0.0301386	3
12.44	1.77	0.11212	3	1.72967	0.0179258	3
12.45	1.79167	0.0950018	3	1.73	0.0285832	3
12.46	1.76833	0.121233	3	1.731	0.0296142	3
12.47	1.76767	0.102344	3	1.74167	0.0220303	3
12.48	1.77633	0.114544	3	1.73967	0.0416333	3
12.49	1.77233	0.0967281	3	1.737	0.0165227	3
12.5	1.76267	0.11872	3	1.72167	0.0253837	3
12.51	1.793	0.123305	3	1.73167	0.0347898	3
12.52	1.773	0.107699	3	1.75667	0.0336204	3
12.53	1.798	0.148041	3	1.72967	0.0649333	3
12.54	1.79367	0.105025	3	1.71667	0.0411987	3
12.55	1.791	0.0671044	3	1.728	0.036756	3
12.56	1.77133	0.0820508	3	1.74533	0.0624526	3
12.57	1.75467	0.050797	3	1.73	0.0261534	3
12.58	1.79433	0.119872	3	1.73833	0.0378197	3
12.59	1.77167	0.0629153	3	1.738	0.0455082	3
12.6	1.78367	0.0915114	3	1.73233	0.0388373	3
12.61	1.767	0.072643	3	1.72567	0.0274287	3
12.62	1.78367	0.0963604	3	1.71567	0.0326241	3
12.63	1.79633	0.1115	3	1.73033	0.0395769	3
12.64	1.79333	0.0846069	3	1.71767	0.0279702	3
12.65	1.754	0.0820183	3	1.719	0.0519711	3
12.66	1.78667	0.106726	3	1.711	0.0147309	3
12.67	1.78367	0.119098	3	1.73767	0.037072	3
12.68	1.81667	0.155195	3	1.70467	0.0297377	3
12.69	1.831	0.131651	3	1.72633	0.0298385	3
12.7	1.818	0.137706	3	1.73033	0.0402534	3
12.71	1.80367	0.121858	3	1.724	0.0326956	3
12.72	1.788	0.13391	3	1.69667	0.0456326	3
12.73	1.803	0.0940638	3	1.71367	0.0486038	3
12.74	1.806	0.110014	3	1.69933	0.0539104	3
12.75	1.78833	0.122349	3	1.70967	0.0520032	3
12.76	1.81967	0.112296	3	1.71633	0.0495008	3
12.77	1.802	0.146369	3	1.69667	0.0416693	3
12.78	1.791	0.111369	3	1.68567	0.0508167	3
12.79	1.79533	0.127013	3	1.713	0.0405093	3
12.8	1.772	0.107615	3	1.716	0.0451331	3
12.81	1.77067	0.0972128	3	1.71733	0.0375411	3
12.82	1.77767	0.112055	3	1.71567	0.0300389	3
12.83	1.76233	0.10971	3	1.72833	0.0427356	3
12.84	1.77	0.0851587	3	1.71133	0.0499233	3
12.85	1.759	0.118832	3	1.73067	0.0490136	3
12.86	1.77	0.104704	3	1.719	0.0641327	3
12.87	1.776	0.0946942	3	1.724	0.0555608	3
12.88	1.764	0.123576	3	1.73433	0.0532948	3
12.89	1.763	0.08743	3	1.744	0.0588473	3
12.9	1.74067	0.0915551	3	1.70733	0.0467155	3
12.91	1.737	0.101134	3	1.71333	0.0551755	3
12.92	1.74133	0.0781046	3	1.723	0.0407308	3
12.93	1.72767	0.0725695	3	1.73233	0.0415853	3
12.94	1.73267	0.058046	3	1.72767	0.00208167	3
12.95	1.71433	0.0948385	3	1.69933	0.0147422	3
12.96	1.724	0.11166	3	1.70733	0.0064291	3
12.97	1.72067	0.0831525	3	1.719	0.0552178	3
12.98	1.74233	0.100107	3	1.70333	0.0395011	3
12.99	1.72633	0.0954481	3	1.69467	0.0493187	3
13	1.73167	0.0885118	3	1.70233	0.0565803	3
13.01	1.745	0.111337	3	1.70333	0.0282194	3
13.02	1.74133	0.0847132	3	1.70167	0.0480035	3
13.03	1.73867	0.0809959	3	1.71767	0.0347898	3
13.04	1.747	0.0995038	3	1.70333	0.0504017	3
13.05	1.76467	0.0630661	3	1.73	0.0455082	3
13.06	1.743	0.0836122	3	1.717	0.0313209	3
13.07	1.75733	0.0728583	3	1.73333	0.0328836	3
13.08	1.74933	0.0773972	3	1.719	0.0525071	3
13.09	1.74567	0.0970069	3	1.73267	0.032532	3
13.1	1.742	0.0977548	3	1.73633	0.0263122	3
13.11	1.74067	0.0799396	3	1.74667	0.0453689	3
13.12	1.746	0.0735459	3	1.73233	0.0170098	3
13.13	1.746	0.0836242	3	1.74333	0.00802081	3
13.14	1.76767	0.0865698	3	1.728	0.0244336	3
13.15	1.77	0.116202	3	1.76333	0.0170392	3
13.16	1.76433	0.0858448	3	1.74967	0.00802081	3
13.17	1.75733	0.109564	3	1.75633	0.0092376	3
13.18	1.76033	0.102378	3	1.74267	0.0330051	3
13.19	1.74833	0.101076	3	1.74833	0.0328684	3
13.2	1.738	0.069347	3	1.73467	0.0144338	3
13.21	1.75167	0.0855122	3	1.74733	0.0211266	3
13.22	1.74333	0.0795383	3	1.754	0.0242693	3
13.23	1.753	0.0882213	3	1.76533	0.0535195	3
13.24	1.77933	0.0913583	3	1.76667	0.0299388	3
13.25	1.74833	0.075527	3	1.75633	0.00378594	3
13.26	1.74767	0.0673003	3	1.72467	0.0226789	3
13.27	1.73333	0.0905115	3	1.74233	0.0420159	3
13.28	1.73133	0.0745676	3	1.72867	0.0205508	3
13.29	1.744	0.0686367	3	1.73467	0.0141539	3
13.3	1.71267	0.111182	3	1.737	0.03005	3
13.31	1.71067	0.0884892	3	1.73167	0.0249466	3
13.32	1.74233	0.0999617	3	1.721	0.047571	3
13.33	1.72967	0.0866968	3	1.718	0.019975	3
13.34	1.72067	0.0770022	3	1.73433	0.0550485	3
13.35	1.73033	0.0843584	3	1.73733	0.0436616	3
13.36	1.73467	0.0668905	3	1.70933	0.00929157	3
13.37	1.729	0.0708731	3	1.71767	0.0420634	3
13.38	1.73767	0.0876888	3	1.71233	0.0130512	3
13.39	1.746	0.0440341	3	1.71533	0.0391195	3
13.4	1.735	0.0701712	3	1.72833	0.0160728	3
13.41	1.73567	0.0793242	3	1.72867	0.0255408	3
13.42	1.72633	0.0814023	3	1.75567	0.0107858	3
13.43	1.735	0.0876185	3	1.74433	0.0147422	3
13.44	1.74833	0.0827305	3	1.76167	0.00960902	3
13.45	1.764	0.0919946	3	1.73267	0.0348473	3
13.46	1.74	0.0900167	3	1.72767	0.0221886	3
13.47	1.758	0.0766225	3	1.736	0.0339559	3
13.48	1.75367	0.0664028	3	1.749	0.0356791	3
13.49	1.73533	0.0695869	3	1.749	0.0360416	3
13.5	1.75533	0.095296	3	1.72467	0.0181751	3
13.51	1.72767	0.0719328	3	1.72333	0.0189033	3
13.52	1.72833	0.0567656	3	1.71767	0.0387341	3
13.53	1.73233	0.0196554	3	1.724	0.0245764	3
13.54	1.73267	0.0532572	3	1.724	0.0276225	3
13.55	1.74633	0.06914	3	1.74767	0.0275015	3
13.56	1.762	0.0735119	3	1.728	0.0144222	3
13.57	1.73033	0.0638462	3	1.73467	0.0267644	3
13.58	1.74867	0.0631691	3	1.708	0.0130767	3
13.59	1.75033	0.0942992	3	1.73367	0.0132035	3
13.6	1.74167	0.111096	3	1.71133	0.0135769	3
13.61	1.72567	0.1115	3	1.72833	0.0197569	3
13.62	1.75733	0.103665	3	1.749	0.00984886	3
13.63	1.73133	0.0933506	3	1.73033	0.0273922	3
13.64	1.76133	0.0962618	3	1.72267	0.0257164	3
13.65	1.73567	0.0975773	3	1.744	0.0183303	3
13.66	1.72733	0.0755932	3	1.72833	0.01823	3
13.67	1.72567	0.102686	3	1.73867	0.0386307	3
13.68	1.725	0.106616	3	1.74467	0.038527	3
13.69	1.71233	0.101943	3	1.726	0.0544426	3
13.7	1.73767	0.110817	3	1.72133	0.0217332	3
13.71	1.734	0.10686	3	1.73367	0.0408697	3
13.72	1.73467	0.127673	3	1.712	0.036428	3
13.73	1.72667	0.138645	3	1.736	0.00793725	3
13.74	1.72767	0.11707	3	1.71433	0.0177858	3
13.75	1.69567	0.0916861	3	1.71367	0.0291947	3
13.76	1.71033	0.0941931	3	1.70833	0.0260832	3
13.77	1.71267	0.0889119	3	1.735	0.0339559	3
13.78	1.73267	0.0640729	3	1.718	0.0653911	3
13.79	1.73067	0.0786914	3	1.718	0.0469361	3
13.8	1.72733	0.0895563	3	1.72	0.0483839	3
13.81	1.76967	0.0737044	3	1.74133	0.0642599	3
13.82	1.725	0.0876185	3	1.73367	0.0500533	3
13.83	1.73867	0.0822456	3	1.74833	0.0434319	3
13.84	1.73167	0.0916752	3	1.72867	0.0209841	3
13.85	1.723	0.0782496	3	1.75633	0.0275379	3
13.86	1.74167	0.122312	3	1.753	0.0339559	3
13.87	1.71733	0.108969	3	1.735	0.0363868	3
13.88	1.73367	0.0959288	3	1.75133	0.0381095	3
13.89	1.74033	0.103079	3	1.72	0.0043589	3
13.9	1.73367	0.0856757	3	1.73167	0.0120968	3
13.91	1.73167	0.0675302	3	1.73333	0.0267644	3
13.92	1.73067	0.074514	3	1.72267	0.0181475	3
13.93	1.726	0.076531	3	1.73167	0.028006	3
13.94	1.72133	0.0918386	3	1.72233	0.0360046	3
13.95	1.73367	0.0825853	3	1.724	0.0314802	3
13.96	1.74033	0.0743124	3	1.73133	0.0295014	3
13.97	1.73233	0.0951438	3	1.72067	0.0358515	3
13.98	1.748	0.0941754	3	1.727	0.0200749	3
13.99	1.758	0.0900722	3	1.722	0.0340441	3
14	1.74967	0.0974286	3	1.72133	0.0263881	3
14.01	1.71033	0.115214	3	1.71867	0.0318172	3
14.02	1.731	0.085773	3	1.73467	0.024379	3
14.03	1.73267	0.115214	3	1.742	0.0372693	3
14.04	1.72333	0.123953	3	1.73767	0.0586032	3
14.05	1.72067	0.11142	3	1.726	0.0297153	3
14.06	1.71567	0.122517	3	1.75167	0.0128582	3
14.07	1.73367	0.106927	3	1.75633	0.0285365	3
14.08	1.719	0.106099	3	1.75	0.0288444	3
14.09	1.71867	0.112607	3	1.761	0.012	3
14.1	1.698	0.109	3	1.74867	0.0597439	3
14.11	1.70633	0.0923598	3	1.74767	0.0287286	3
14.12	1.705	0.0934077	3	1.75367	0.0253837	3
14.13	1.709	0.0828915	3	1.75333	0.0111505	3
14.14	1.687	0.102504	3	1.73533	0.0376342	3
14.15	1.69567	0.100421	3	1.75833	0.0392088	3
14.16	1.69967	0.0957305	3	1.75067	0.00971253	3
14.17	1.70567	0.110817	3	1.75033	0.0140119	3
14.18	1.73167	0.0833387	3	1.759	0.020664	3
14.19	1.719	0.113912	3	1.73967	0.0297041	3
14.2	1.72133	0.0972951	3	1.73433	0.0120139	3
14.21	1.71167	0.113562	3	1.759	0.0173494	3
14.22	1.71733	0.0837397	3	1.75633	0.0270617	3
14.23	1.70233	0.108029	3	1.76367	0.0270617	3
14.24	1.695	0.105447	3	1.746	0.00655744	3
14.25	1.717	0.121507	3	1.766	0.0226495	3
14.26	1.70367	0.110677	3	1.75133	0.0176163	3
14.27	1.71267	0.0965004	3	1.73967	0.026839	3
14.28	1.687	0.095974	3	1.74433	0.0295691	3
14.29	1.69633	0.102002	3	1.752	0.0252389	3
14.3	1.701	0.0822861	3	1.75967	0.0240069	3
14.31	1.70633	0.0925005	3	1.75167	0.00802081	3
14.32	1.67733	0.105078	3	1.748	0.0315119	3
14.33	1.683	0.12256	3	1.74667	0.0442869	3
14.34	1.69467	0.111429	3	1.75467	0.0368556	3
14.35	1.684	0.108885	3	1.73767	0.0220303	3
14.36	1.69033	0.103838	3	1.74467	0.0421584	3
14.37	1.70333	0.0985004	3	1.732	0.0373229	3
14.38	1.701	0.10591	3	1.725	0.0396863	3
14.39	1.702	0.108337	3	1.726	0.0682349	3
14.4	1.705	0.116245	3	1.72067	0.0561456	3
14.41	1.704	0.115581	3	1.71733	0.0310859	3
14.42	1.69333	0.130512	3	1.721	0.0468722	3
14.43	1.702	0.12373	3	1.72967	0.0235018	3
14.44	1.70933	0.125703	3	1.715	0.020664	3
14.45	1.698	0.0905373	3	1.72667	0.0301386	3
14.46	1.70367	0.103992	3	1.73333	0.00702377	3
14.47	1.724	0.113168	3	1.75767	0.0115902	3
14.48	1.70667	0.0963449	3	1.755	0.0355949	3
14.49	1.71967	0.0905557	3	1.75467	0.0391706	3
14.5	1.69967	0.120093	3	1.75167	0.0277549	3
14.51	1.71533	0.130936	3	1.75667	0.0366924	3
14.52	1.71133	0.137351	3	1.74967	0.0210079	3
14.53	1.72	0.107782	3	1.756	0.0262107	3
14.54	1.72433	0.131823	3	1.74233	0.0409186	3
14.55	1.73567	0.120143	3	1.765	0.0160935	3
14.56	1.74233	0.127033	3	1.75067	0.0292803	3
14.57	1.70167	0.10777	3	1.75467	0.0243379	3
14.58	1.717	0.110869	3	1.75533	0.0306159	3
14.59	1.691	0.101237	3	1.75567	0.0456545	3
14.6	1.70333	0.0862863	3	1.75433	0.0200083	3
14.61	1.70167	0.107277	3	1.74467	0.0130128	3
14.62	1.70867	0.130193	3	1.733	0.0069282	3
14.63	1.71167	0.115483	3	1.73833	0.0231157	3
14.64	1.719	0.0932577	3	1.74633	0.0231157	3
14.65	1.70533	0.106514	3	1.74667	0.0328075	3
14.66	1.72733	0.0904231	3	1.73733	0.0283608	3
14.67	1.68467	0.111635	3	1.76333	0.00929157	3
14.68	1.715	0.0822739	3	1.77567	0.0143643	3
14.69	1.72	0.105958	3	1.76633	0.0255016	3
14.7	1.72767	0.0990471	3	1.74333	0.0384231	3
14.71	1.72133	0.102943	3	1.72133	0.0148436	3
14.72	1.71	0.110977	3	1.73167	0.0295353	3
14.73	1.72433	0.107221	3	1.71067	0.0378462	3
14.74	1.709	0.100861	3	1.761	0.0563116	3
14.75	1.708	0.114136	3	1.72733	0.0489524	3
14.76	1.703	0.116065	3	1.75733	0.0305341	3
14.77	1.711	0.112468	3	1.764	0.0215174	3
14.78	1.72067	0.120176	3	1.77033	0.0342685	3
14.79	1.691	0.102504	3	1.76167	0.0236925	3
14.8	1.711	0.0969484	3	1.76367	0.0146401	3
14.81	1.69233	0.0891142	3	1.75133	0.038527	3
14.82	1.698	0.107503	3	1.74967	0.0351046	3
14.83	1.70133	0.106359	3	1.77067	0.0358515	3
14.84	1.68267	0.118078	3	1.758	0.0375899	3
14.85	1.71133	0.109769	3	1.74	0.0306431	3
14.86	1.68833	0.112784	3	1.771	0.0477912	3
14.87	1.688	0.0953939	3	1.769	0.0272213	3
14.88	1.68033	0.126674	3	1.754	0.0425793	3
14.89	1.659	0.128172	3	1.777	0.0216564	3
14.9	1.69633	0.1135	3	1.76233	0.0372872	3
14.91	1.698	0.11345	3	1.76333	0.0519647	3
14.92	1.68433	0.11159	3	1.76767	0.0485627	3
14.93	1.68033	0.107025	3	1.76133	0.0508462	3
14.94	1.68733	0.140115	3	1.74933	0.0282902	3
14.95	1.691	0.126527	3	1.76233	0.0270247	3
14.96	1.70467	0.114614	3	1.77267	0.0215484	3
14.97	1.69833	0.104309	3	1.76067	0.0470779	3
14.98	1.69833	0.114212	3	1.75533	0.0159478	3
14.99	1.686	0.118495	3	1.744	0.0257099	3
15	1.68167	0.111195	3	1.726	0.0182483	3
15.01	1.706	0.126456	3	1.73467	0.0165025	3
15.02	1.693	0.082456	3	1.744	0.0134536	3
15.03	1.68633	0.120592	3	1.753	0.007	3
15.04	1.68833	0.113037	3	1.73333	0.0474798	3
15.05	1.69567	0.105954	3	1.75367	0.0421466	3
15.06	1.688	0.0886961	3	1.75233	0.0266333	3
15.07	1.68333	0.123225	3	1.75	0.0315119	3
15.08	1.724	0.133147	3	1.75733	0.0255408	3
15.09	1.69467	0.126982	3	1.73267	0.0238607	3
15.1	1.72	0.108296	3	1.71533	0.0109697	3
15.11	1.72733	0.0788691	3	1.72867	0.0285365	3
15.12	1.719	0.08747	3	1.719	0.013	3
15.13	1.70033	0.0929157	3	1.709	0.0196977	3
15.14	1.70767	0.0878996	3	1.72033	0.00602771	3
15.15	1.68833	0.107435	3	1.71267	0.0295691	3
15.16	1.684	0.0902053	3	1.719	0.0205183	3
15.17	1.69567	0.112451	3	1.74467	0.0166233	3
15.18	1.67267	0.1006	3	1.73667	0.0120554	3
15.19	1.688	0.0918205	3	1.759	0.0310483	3
15.2	1.66867	0.0985613	3	1.76333	0.00702377	3
15.21	1.681	0.105418	3	1.76967	0.0228983	3
15.22	1.68333	0.10152	3	1.75967	0.0291433	3
15.23	1.68867	0.111577	3	1.77	0.0386264	3
15.24	1.67633	0.0932434	3	1.74833	0.00907377	3
15.25	1.682	0.110014	3	1.75533	0.0500633	3
15.26	1.669	0.0888988	3	1.75133	0.0267644	3
15.27	1.65533	0.115245	3	1.757	0.0574717	3
15.28	1.68467	0.0990471	3	1.75433	0.0354448	3
15.29	1.69367	0.112216	3	1.76467	0.00862168	3
15.3	1.69067	0.102919	3	1.77767	0.0516366	3
15.31	1.708	0.106663	3	1.74867	0.0225019	3
15.32	1.68433	0.113795	3	1.75633	0.0205994	3
15.33	1.682	0.115209	3	1.76733	0.00416333	3
15.34	1.69367	0.0976542	3	1.74833	0.0125033	3
15.35	1.69933	0.0990673	3	1.74733	0.0120554	3
15.36	1.69333	0.123314	3	1.759	0.0243311	3
15.37	1.70233	0.0838113	3	1.749	0.0132288	3
15.38	1.72367	0.0829478	3	1.75067	0.0421228	3
15.39	1.699	0.101533	3	1.758	0.0156205	3
15.4	1.69733	0.103848	3	1.772	0.0138564	3
15.41	1.71367	0.0837636	3	1.755	0.0280535	3
15.42	1.69967	0.0930878	3	1.76167	0.0329596	3
15.43	1.71167	0.0923977	3	1.74	0.0336452	3
15.44	1.70667	0.0995707	3	1.73367	0.0085049	3
15.45	1.68933	0.103645	3	1.73	0.032187	3
15.46	1.715	0.0939521	3	1.748	0.0260576	3
15.47	1.717	0.130457	3	1.73533	0.0285715	3
15.48	1.71233	0.0901628	3	1.75367	0.0289194	3
15.49	1.69	0.107791	3	1.71167	0.037072	3
15.5	1.69567	0.111168	3	1.72433	0.0428991	3
15.51	1.69067	0.11185	3	1.75867	0.0570117	3
15.52	1.68633	0.125149	3	1.74667	0.0330807	3
15.53	1.68433	0.126318	3	1.74067	0.0672111	3
15.54	1.70133	0.108131	3	1.74533	0.0342685	3
15.55	1.696	0.138145	3	1.742	0.0412432	3
15.56	1.69833	0.122231	3	1.75933	0.0421466	3
15.57	1.706	0.116413	3	1.754	0.0383014	3
15.58	1.67667	0.124167	3	1.725	0.0238956	3
15.59	1.69333	0.13539	3	1.73733	0.0382797	3
15.6	1.68633	0.134575	3	1.75667	0.0532666	3
15.61	1.71667	0.120683	3	1.76667	0.0478992	3
15.62	1.68733	0.147859	3	1.746	0.043715	3
15.63	1.69633	0.142777	3	1.76033	0.0226789	3
15.64	1.68667	0.123273	3	1.76933	0.0563235	3
15.65	1.695	0.135503	3	1.75533	0.0240069	3
15.66	1.71733	0.127029	3	1.742	0.0217945	3
15.67	1.682	0.128732	3	1.74467	0.0150111	3
15.68	1.701	0.117932	3	1.73133	0.0393234	3
15.69	1.69233	0.121911	3	1.731	0.0205183	3
15.7	1.67967	0.12562	3	1.73067	0.0414769	3
15.71	1.686	0.125072	3	1.76267	0.0295014	3
15.72	1.706	0.116666	3	1.754	0.0262869	3
15.73	1.69767	0.121228	3	1.73367	0.0468224	3
15.74	1.684	0.137743	3	1.75567	0.0145717	3
15.75	1.704	0.0879261	3	1.74167	0.0315013	3
15.76	1.68233	0.110564	3	1.74833	0.0275379	3
15.77	1.68633	0.115613	3	1.74767	0.0366652	3
15.78	1.69767	0.141139	3	1.73	0.0242693	3
15.79	1.69467	0.133635	3	1.70967	0.0455009	3
15.8	1.70033	0.109988	3	1.72033	0.0368284	3
15.81	1.68867	0.131933	3	1.73067	0.0273008	3
15.82	1.68767	0.125341	3	1.725	0.044643	3
15.83	1.68467	0.105263	3	1.748	0.0151327	3
15.84	1.68433	0.128493	3	1.74867	0.0277549	3
15.85	1.70433	0.122022	3	1.75633	0.0150444	3
15.86	1.70067	0.10602	3	1.73767	0.0274287	3
15.87	1.68233	0.115855	3	1.754	0.0268514	3
15.88	1.695	0.13251	3	1.717	0.00173205	3
15.89	1.69633	0.159287	3	1.72467	0.0195533	3
15.9	1.69867	0.131956	3	1.714	0.021	3
15.91	1.71633	0.118424	3	1.704	0.0176918	3
15.92	1.71367	0.126184	3	1.70467	0.0145029	3
15.93	1.69867	0.113896	3	1.72033	0.0225019	3
15.94	1.69767	0.0941559	3	1.73067	0.0246644	3
15.95	1.699	0.0997146	3	1.727	0.0396863	3
15.96	1.704	0.0857146	3	1.74467	0.0080829	3
15.97	1.702	0.11114	3	1.734	0.00781025	3
15.98	1.709	0.105532	3	1.72067	0.0085049	3
15.99	1.69933	0.116899	3	1.69033	0.03188	3
16	1.688	0.110077	3	1.73767	0.0354448	3
16.01	1.68633	0.107714	3	1.73467	0.0611991	3
16.02	1.70567	0.0937354	3	1.739	0.0235797	3
16.03	1.681	0.128371	3	1.74333	0.0130512	3
16.04	1.68933	0.13155	3	1.74867	0.046801	3
16.05	1.69733	0.114509	3	1.766	0.0425793	3
16.06	1.69	0.139524	3	1.75833	0.025658	3
16.07	1.68367	0.109952	3	1.75033	0.00971253	3
16.08	1.71033	0.0841566	3	1.74367	0.015885	3
16.09	1.68067	0.115539	3	1.76367	0.0415853	3
16.1	1.69367	0.114146	3	1.74967	0.0153731	3
16.11	1.687	0.143764	3	1.74333	0.0178979	3
16.12	1.69533	0.0941081	3	1.74133	0.0210317	3
16.13	1.68833	0.130864	3	1.753	0.0173494	3
16.14	1.69233	0.114893	3	1.76067	0.016773	3
16.15	1.67533	0.14155	3	1.76233	0.0325628	3
16.16	1.687	0.121742	3	1.744	0.050319	3
16.17	1.69233	0.115626	3	1.75767	0.0312143	3
16.18	1.67767	0.128625	3	1.736	0.0647843	3
16.19	1.697	0.084006	3	1.72533	0.075368	3
16.2	1.69	0.116202	3	1.72833	0.047585	3
16.21	1.69667	0.121878	3	1.746	0.0631506	3
16.22	1.667	0.140032	3	1.76567	0.0539846	3
16.23	1.69	0.101371	3	1.753	0.0608276	3
16.24	1.68	0.13164	3	1.745	0.0684178	3
16.25	1.68167	0.123896	3	1.73267	0.0422532	3
16.26	1.704	0.122503	3	1.737	0.0701712	3
16.27	1.705	0.12766	3	1.73233	0.0577437	3
16.28	1.71067	0.112545	3	1.71267	0.0425245	3
16.29	1.69067	0.107277	3	1.73933	0.0578302	3
16.3	1.69333	0.108339	3	1.73167	0.0341516	3
16.31	1.712	0.102059	3	1.74733	0.0589435	3
16.32	1.688	0.110964	3	1.73733	0.0890524	3
16.33	1.68967	0.104558	3	1.75367	0.0681347	3
16.34	1.691	0.124575	3	1.73333	0.0551574	3
16.35	1.70667	0.101737	3	1.746	0.0536749	3
16.36	1.70467	0.101106	3	1.74533	0.0603849	3
16.37	1.69433	0.132937	3	1.742	0.0264575	3
16.38	1.683	0.120926	3	1.76033	0.0271539	3
16.39	1.68967	0.0990269	3	1.76067	0.0436616	3
16.4	1.68867	0.114919	3	1.75233	0.038527	3
16.41	1.712	0.0776981	3	1.76767	0.0225019	3
16.42	1.70233	0.104987	3	1.753	0.0365923	3
16.43	1.69133	0.102929	3	1.75133	0.0332916	3
16.44	1.71867	0.0797392	3	1.75233	0.0255408	3
16.45	1.70167	0.0930931	3	1.73733	0.0361156	3
16.46	1.72633	0.0799396	3	1.757	0.0389744	3
16.47	1.69867	0.0731596	3	1.755	0.05866	3
16.48	1.703	0.0985038	3	1.74733	0.0248261	3
16.49	1.68833	0.086153	3	1.74167	0.0111505	3
16.5	1.68933	0.0819288	3	1.73033	0.0120139	3
16.51	1.67867	0.0920887	3	1.74767	0.0132791	3
16.52	1.68467	0.069515	3	1.753	0.0419047	3
16.53	1.692	0.0967678	3	1.77433	0.00550757	3
16.54	1.697	0.0927955	3	1.76133	0.0387341	3
16.55	1.69567	0.0873747	3	1.76633	0.0361985	3
16.56	1.7	0.0846581	3	1.74533	0.0145029	3
16.57	1.691	0.110585	3	1.798	0.0160935	3
16.58	1.68067	0.101293	3	1.75967	0.0335311	3
16.59	1.712	0.0858429	3	1.771	0.0448442	3
16.6	1.722	0.0924824	3	1.73267	0.0141892	3
16.61	1.71567	0.0966247	3	1.75333	0.00416333	3
16.62	1.69433	0.0937248	3	1.75133	0.0115902	3
16.63	1.71	0.084788	3	1.776	0.0228692	3
16.64	1.72867	0.104882	3	1.763	0.031	3
16.65	1.70567	0.122545	3	1.77067	0.0315647	3
16.66	1.711	0.142201	3	1.74767	0.0305505	3
16.67	1.687	0.126012	3	1.74567	0.0332466	3
16.68	1.69767	0.120143	3	1.752	0.0251595	3
16.69	1.69767	0.112077	3	1.74133	0.0342685	3
16.7	1.7	0.10566	3	1.76533	0.0380044	3
16.71	1.696	0.104043	3	1.74667	0.0301386	3
16.72	1.71133	0.129662	3	1.73933	0.047648	3
16.73	1.67533	0.131766	3	1.75133	0.0184752	3
16.74	1.707	0.145578	3	1.75267	0.0246644	3
16.75	1.68633	0.124468	3	1.77467	0.0542617	3
16.76	1.69367	0.113738	3	1.75467	0.0210079	3
16.77	1.70267	0.0983328	3	1.759	0.0232594	3
16.78	1.69933	0.123423	3	1.75567	0.0194251	3
16.79	1.682	0.120926	3	1.76967	0.0292632	3
16.8	1.67967	0.0945639	3	1.76	0.00793725	3
16.81	1.683	0.106226	3	1.75033	0.0137961	3
16.82	1.68767	0.122173	3	1.75467	0.0282902	3
16.83	1.71	0.104542	3	1.76267	0.0141892	3
16.84	1.697	0.122282	3	1.755	0.0043589	3
16.85	1.67767	0.105553	3	1.75633	0.0221886	3
16.86	1.70467	0.121541	3	1.798	0.009	3
16.87	1.69833	0.136946	3	1.77767	0.0274287	3
16.88	1.68533	0.112349	3	1.73433	0.00251661	3
16.89	1.719	0.0983209	3	1.73933	0.0395264	3
16.9	1.703	0.101326	3	1.734	0.042	3
16.91	1.70133	0.0915223	3	1.75667	0.0446356	3
16.92	1.71567	0.135463	3	1.747	0.0368646	3
16.93	1.7	0.0996945	3	1.74233	0.0215484	3
16.94	1.717	0.124591	3	1.75167	0.0392726	3
16.95	1.714	0.100643	3	1.73467	0.0487579	3
16.96	1.696	0.098656	3	1.75967	0.0542248	3
16.97	1.703	0.111969	3	1.73833	0.0411987	3
16.98	1.69467	0.100127	3	1.74667	0.0380832	3
16.99	1.68933	0.0735686	3	1.75633	0.0144684	3
17	1.69233	0.0771125	3	1.72967	0.0485421	3
17.01	1.68567	0.0921539	3	1.722	0.0511175	3
17.02	1.678	0.0795047	3	1.72633	0.0366788	3
17.03	1.672	0.0684617	3	1.73233	0.0316439	3
17.04	1.66967	0.0955528	3	1.728	0.0334215	3
17.05	1.65967	0.0869617	3	1.72833	0.0300888	3
17.06	1.66833	0.0902792	3	1.72367	0.0614356	3
17.07	1.69067	0.0793872	3	1.731	0.047571	3
17.08	1.696	0.0710422	3	1.748	0.0512152	3
17.09	1.683	0.0750267	3	1.75767	0.0482113	3
17.1	1.69067	0.080314	3	1.725	0.0507149	3
17.11	1.693	0.0875043	3	1.749	0.0391535	3
17.12	1.67467	0.0944052	3	1.74567	0.0489932	3
17.13	1.68833	0.103838	3	1.73133	0.0378594	3
17.14	1.683	0.0993378	3	1.747	0.0459021	3
17.15	1.70067	0.0870651	3	1.739	0.0424382	3
17.16	1.70167	0.0946854	3	1.74067	0.0323316	3
17.17	1.70267	0.108187	3	1.732	0.0157162	3
17.18	1.69	0.0766877	3	1.723	0.012	3
17.19	1.697	0.101484	3	1.72733	0.0400541	3
17.2	1.69533	0.0752684	3	1.70867	0.0395264	3
17.21	1.695	0.0988534	3	1.73633	0.0640495	3
17.22	1.68267	0.126508	3	1.74	0.044	3
17.23	1.678	0.0735731	3	1.72933	0.0551755	3
17.24	1.69067	0.0922298	3	1.73267	0.0710023	3
17.25	1.68233	0.0873232	3	1.748	0.0662042	3
17.26	1.67167	0.0769697	3	1.73933	0.0595007	3
17.27	1.70033	0.0864311	3	1.72433	0.0625167	3
17.28	1.692	0.0901388	3	1.73467	0.0735822	3
17.29	1.69233	0.0840555	3	1.705	0.0550273	3
17.3	1.675	0.102806	3	1.70067	0.0587736	3
17.31	1.685	0.0911482	3	1.727	0.0491223	3
17.32	1.71267	0.0893663	3	1.735	0.0715052	3
17.33	1.688	0.109995	3	1.713	0.0509215	3
17.34	1.693	0.0793725	3	1.737	0.04272	3
17.35	1.70633	0.0973721	3	1.73	0.0482804	3
17.36	1.67233	0.0975927	3	1.74733	0.0479618	3
17.37	1.70033	0.110857	3	1.76667	0.0640651	3
17.38	1.69667	0.111231	3	1.75733	0.0856757	3
17.39	1.683	0.108761	3	1.77	0.0491121	3
17.4	1.68433	0.106251	3	1.76633	0.0676338	3
17.41	1.69133	0.137704	3	1.756	0.0433128	3
17.42	1.704	0.111216	3	1.74633	0.0755138	3
17.43	1.7	0.109421	3	1.78333	0.0975312	3
17.44	1.69067	0.0991178	3	1.769	0.04272	3
17.45	1.69233	0.110074	3	1.77833	0.0635007	3
17.46	1.708	0.090967	3	1.76533	0.0663652	3
17.47	1.66067	0.0911391	3	1.77133	0.0599694	3
17.48	1.68067	0.0672111	3	1.763	0.0574717	3
17.49	1.68633	0.0837397	3	1.74533	0.068821	3
17.5	1.68633	0.111267	3	1.76067	0.0601858	3
17.51	1.691	0.0918205	3	1.745	0.0570263	3
17.52	1.69	0.119929	3	1.76667	0.0744401	3
17.53	1.68267	0.115647	3	1.742	0.0707884	3
17.54	1.705	0.10224	3	1.74633	0.0831164	3
17.55	1.703	0.123479	3	1.755	0.084788	3
17.56	1.70367	0.0967953	3	1.75667	0.0485627	3
17.57	1.71133	0.11124	3	1.725	0.0329242	3
17.58	1.685	0.0882723	3	1.74167	0.0271539	3
17.59	1.68333	0.123144	3	1.725	0.051449	3
17.6	1.69767	0.108519	3	1.72833	0.0597523	3
17.61	1.7	0.100504	3	1.73667	0.0300056	3
17.62	1.68633	0.0939273	3	1.756	0.0704486	3
17.63	1.659	0.0992018	3	1.742	0.0667308	3
17.64	1.673	0.110286	3	1.73033	0.0503024	3
17.65	1.67767	0.115932	3	1.75833	0.0633745	3
17.66	1.68167	0.137584	3	1.72033	0.0504612	3
17.67	1.685	0.096286	3	1.73433	0.049521	3
17.68	1.67667	0.122394	3	1.72833	0.0469184	3
17.69	1.688	0.113221	3	1.73433	0.0358097	3
17.7	1.69133	0.0960017	3	1.75233	0.0462313	3
17.71	1.681	0.0831925	3	1.75333	0.0300056	3
17.72	1.667	0.0903383	3	1.76167	0.0520128	3
17.73	1.68133	0.0964642	3	1.73767	0.0534072	3
17.74	1.69767	0.0954428	3	1.73467	0.0222785	3
17.75	1.71233	0.0889288	3	1.739	0.0485077	3
17.76	1.70733	0.0934309	3	1.74267	0.0542801	3
17.77	1.70533	0.086031	3	1.727	0.0641561	3
17.78	1.71067	0.0895563	3	1.75	0.0478435	3
17.79	1.699	0.10583	3	1.73667	0.0430968	3
17.8	1.68867	0.108011	3	1.728	0.0348712	3
17.81	1.704	0.111216	3	1.736	0.0511566	3
17.82	1.68933	0.108694	3	1.73633	0.0497024	3
17.83	1.68267	0.104978	3	1.73133	0.0590028	3
17.84	1.701	0.10735	3	1.74367	0.0551392	3
17.85	1.69767	0.108744	3	1.73733	0.0523482	3
17.86	1.691	0.0911098	3	1.72733	0.0615007	3
17.87	1.69867	0.0990269	3	1.72267	0.0471734	3
17.88	1.694	0.0696348	3	1.727	0.0631744	3
17.89	1.72133	0.102793	3	1.743	0.0565066	3
17.9	1.705	0.0636632	3	1.73233	0.0489932	3
17.91	1.70567	0.0973516	3	1.766	0.0506853	3
17.92	1.691	0.100504	3	1.74433	0.017673	3
17.93	1.70667	0.0842991	3	1.73733	0.072968	3
17.94	1.69067	0.0829538	3	1.73	0.0613922	3
17.95	1.69833	0.111402	3	1.72767	0.0456545	3
17.96	1.70133	0.117534	3	1.731	0.0355528	3
17.97	1.70133	0.106782	3	1.74833	0.0500033	3
17.98	1.714	0.116666	3	1.74033	0.056748	3
17.99	1.72567	0.0878996	3	1.75967	0.0510327	3
18	1.70367	0.075162	3	1.76467	0.0606822	3
18.01	1.687	0.0998349	3	1.785	0.0706824	3
18.02	1.694	0.095142	3	1.75567	0.0725902	3
18.03	1.688	0.0911976	3	1.73733	0.090013	3
18.04	1.698	0.076922	3	1.744	0.0709295	3
18.05	1.70667	0.0845005	3	1.75633	0.0846719	3
18.06	1.71167	0.104203	3	1.76933	0.0800895	3
18.07	1.70533	0.126259	3	1.73833	0.100381	3
18.08	1.71467	0.0957201	3	1.74033	0.0807857	3
18.09	1.731	0.102679	3	1.71967	0.0941931	3
18.1	1.72733	0.116663	3	1.74067	0.121681	3
18.11	1.71033	0.132787	3	1.741	0.0576541	3
18.12	1.72067	0.122916	3	1.756	0.0899389	3
18.13	1.69467	0.118154	3	1.74267	0.080829	3
18.14	1.70633	0.0995004	3	1.75533	0.103549	3
18.15	1.71867	0.0767094	3	1.76333	0.101298	3
18.16	1.70933	0.0995105	3	1.75867	0.125065	3
18.17	1.72	0.10922	3	1.76767	0.112327	3
18.18	1.708	0.115469	3	1.76033	0.107561	3
18.19	1.72	0.127597	3	1.72467	0.0595511	3
18.2	1.71267	0.0934737	3	1.75067	0.0309892	3
18.21	1.704	0.112641	3	1.74167	0.0595343	3
18.22	1.72133	0.110744	3	1.71633	0.0605172	3
18.23	1.70333	0.0928673	3	1.73267	0.0667108	3
18.24	1.69933	0.118298	3	1.719	0.0710211	3
18.25	1.69367	0.13335	3	1.72667	0.0913911	3
18.26	1.717	0.133101	3	1.74133	0.0828151	3
18.27	1.694	0.10905	3	1.719	0.0434856	3
18.28	1.70833	0.106627	3	1.72567	0.0768722	3
18.29	1.67167	0.122255	3	1.71533	0.057761	3
18.3	1.683	0.10263	3	1.728	0.099955	3
18.31	1.67633	0.109988	3	1.74633	0.105836	3
18.32	1.70167	0.102188	3	1.73233	0.0833807	3
18.33	1.67633	0.101199	3	1.75233	0.0977667	3
18.34	1.696	0.080206	3	1.744	0.0949789	3
18.35	1.68667	0.0970842	3	1.71	0.0628649	3
18.36	1.70867	0.117411	3	1.709	0.0680882	3
18.37	1.68733	0.0903622	3	1.703	0.0721318	3
18.38	1.71133	0.10232	3	1.72967	0.0529182	3
18.39	1.715	0.104676	3	1.748	0.0524595	3
18.4	1.70067	0.123217	3	1.74333	0.0631295	3
18.41	1.701	0.0922442	3	1.73033	0.0335012	3
18.42	1.69033	0.10992	3	1.72433	0.0100167	3
18.43	1.70433	0.103471	3	1.71933	0.0410163	3
18.44	1.722	0.086954	3	1.74067	0.0485833	3
18.45	1.70133	0.0912433	3	1.74333	0.0359073	3
18.46	1.697	0.109668	3	1.71067	0.0458839	3
18.47	1.68567	0.117649	3	1.71267	0.0398288	3
18.48	1.69667	0.0782901	3	1.69467	0.0313422	3
18.49	1.7	0.0877268	3	1.69267	0.0590028	3
18.5	1.71467	0.101318	3	1.72567	0.072037	3
18.51	1.72033	0.0849725	3	1.73733	0.0753016	3
18.52	1.70633	0.077436	3	1.74133	0.0778224	3
18.53	1.70033	0.0859205	3	1.74233	0.0678258	3
18.54	1.71733	0.0715006	3	1.73533	0.0430039	3
18.55	1.704	0.112174	3	1.716	0.0406325	3
18.56	1.72267	0.0955842	3	1.717	0.0605558	3
18.57	1.734	0.0837198	3	1.73967	0.0653172	3
18.58	1.70333	0.106237	3	1.759	0.0894371	3
18.59	1.70267	0.095212	3	1.74467	0.0990825	3
18.6	1.719	0.103966	3	1.73667	0.0953642	3
18.61	1.69533	0.0968108	3	1.72033	0.0813777	3
18.62	1.72767	0.101614	3	1.716	0.0877268	3
18.63	1.699	0.101533	3	1.721	0.0497594	3
18.64	1.69767	0.103872	3	1.712	0.0650461	3
18.65	1.706	0.0770779	3	1.74367	0.0562168	3
18.66	1.69833	0.0846188	3	1.72133	0.0905336	3
18.67	1.70233	0.0553384	3	1.711	0.068942	3
18.68	1.712	0.0936643	3	1.71267	0.0761599	3
18.69	1.737	0.103204	3	1.72933	0.0413078	3
18.7	1.704	0.084006	3	1.73933	0.0782326	3
18.71	1.711	0.112654	3	1.72867	0.0873747	3
18.72	1.70567	0.0923923	3	1.74867	0.086153	3
18.73	1.69733	0.0977872	3	1.72967	0.0918822	3
18.74	1.707	0.102893	3	1.74967	0.0815128	3
18.75	1.707	0.0980867	3	1.77033	0.10062	3
18.76	1.69	0.105148	3	1.744	0.0887919	3
18.77	1.71433	0.100152	3	1.716	0.0672681	3
18.78	1.719	0.0663023	3	1.73367	0.0931898	3
18.79	1.71033	0.103848	3	1.72333	0.0890019	3
18.8	1.71867	0.121492	3	1.743	0.0828674	3
18.81	1.73867	0.130117	3	1.72767	0.0590282	3
18.82	1.71667	0.107286	3	1.70633	0.0621798	3
18.83	1.722	0.0953572	3	1.72833	0.0482735	3
18.84	1.71767	0.0761337	3	1.72233	0.0344287	3
18.85	1.7	0.102357	3	1.727	0.0329242	3
18.86	1.69767	0.110365	3	1.71633	0.0311341	3
18.87	1.728	0.0832166	3	1.72567	0.0447363	3
18.88	1.714	0.0935521	3	1.715	0.0531131	3
18.89	1.707	0.0986509	3	1.72333	0.0585947	3
18.9	1.70467	0.100062	3	1.71067	0.0518588	3
18.91	1.70567	0.0888669	3	1.721	0.0475079	3
18.92	1.71433	0.0901684	3	1.69633	0.0712344	3
18.93	1.71233	0.0954795	3	1.72467	0.0786532	3
18.94	1.71333	0.113178	3	1.70133	0.0516366	3
18.95	1.704	0.117171	3	1.69633	0.0551029	3
18.96	1.70433	0.124134	3	1.69467	0.0682959	3
18.97	1.697	0.107462	3	1.69867	0.054151	3
18.98	1.69633	0.125285	3	1.71233	0.0488808	3
18.99	1.69233	0.103732	3	1.72333	0.059079	3
19	1.70967	0.106143	3	1.72	0.0340441	3
19.01	1.69033	0.116693	3	1.71967	0.0340196	3
19.02	1.70467	0.102617	3	1.70367	0.0555818	3
19.03	1.71333	0.0906936	3	1.72633	0.0319739	3
19.04	1.70933	0.107361	3	1.72967	0.0518588	3
19.05	1.70967	0.116809	3	1.71367	0.00251661	3
19.06	1.706	0.0979643	3	1.72467	0.0355575	3
19.07	1.71633	0.124589	3	1.72967	0.0531633	3
19.08	1.708	0.111216	3	1.70367	0.0137961	3
19.09	1.71867	0.0929749	3	1.744	0.0138564	3
19.1	1.708	0.100643	3	1.71233	0.0245425	3
19.11	1.71233	0.0962306	3	1.73067	0.021362	3
19.12	1.70533	0.0955057	3	1.72233	0.038553	3
19.13	1.69933	0.0795885	3	1.712	0.0356791	3
19.14	1.68333	0.0791539	3	1.72133	0.0356417	3
19.15	1.70167	0.0851606	3	1.71633	0.04389	3
19.16	1.67233	0.0829839	3	1.72333	0.0526245	3
19.17	1.71067	0.0893663	3	1.73433	0.0646632	3
19.18	1.67433	0.0605833	3	1.72067	0.0451811	3
19.19	1.70533	0.0975722	3	1.74333	0.0291605	3
19.2	1.69667	0.099143	3	1.73033	0.0287286	3
19.21	1.69733	0.0664931	3	1.715	0.0175784	3
19.22	1.705	0.0831084	3	1.73433	0.0300056	3
19.23	1.699	0.106715	3	1.74	0.0363456	3
19.24	1.71733	0.0866391	3	1.747	0.0356791	3
19.25	1.71033	0.106791	3	1.726	0.0425793	3
19.26	1.72133	0.106308	3	1.72933	0.0285365	3
19.27	1.706	0.0735323	3	1.73633	0.0342977	3
19.28	1.72567	0.0853249	3	1.73167	0.0571868	3
19.29	1.72	0.0809877	3	1.73333	0.0355715	3
19.3	1.69767	0.0787041	3	1.744	0.0350856	3
19.31	1.71067	0.0635085	3	1.75	0.0544426	3
19.32	1.73033	0.0728583	3	1.729	0.0449778	3
19.33	1.71367	0.0737111	3	1.713	0.0416773	3
19.34	1.71067	0.0735686	3	1.71933	0.0695797	3
19.35	1.71567	0.100127	3	1.69367	0.0491359	3
19.36	1.716	0.084664	3	1.716	0.0454313	3
19.37	1.73033	0.0729475	3	1.716	0.0540278	3
19.38	1.72633	0.0803389	3	1.73267	0.0466083	3
19.39	1.73533	0.0776552	3	1.715	0.0608523	3
19.4	1.72333	0.0785769	3	1.70067	0.0453468	3
19.41	1.728	0.0853464	3	1.73167	0.0215484	3
19.42	1.72167	0.0960278	3	1.72233	0.0132035	3
19.43	1.72133	0.0655769	3	1.71833	0.0356417	3
19.44	1.715	0.0646297	3	1.69933	0.0329596	3
19.45	1.70067	0.0715984	3	1.73333	0.0249466	3
19.46	1.73267	0.0809588	3	1.713	0.0166433	3
19.47	1.73933	0.0642365	3	1.73767	0.0090185	3
19.48	1.72567	0.068712	3	1.72067	0.0484286	3
19.49	1.714	0.095687	3	1.72633	0.0218251	3
19.5	1.73533	0.0876432	3	1.73133	0.0359212	3
19.51	1.71067	0.0930878	3	1.755	0.0220681	3
19.52	1.70033	0.091309	3	1.743	0.00608276	3
19.53	1.71233	0.0907873	3	1.73	0.0246374	3
19.54	1.71833	0.0824702	3	1.74	0.0334215	3
19.55	1.70767	0.0769177	3	1.76567	0.0357957	3
19.56	1.71633	0.0797642	3	1.73733	0.0439811	3
19.57	1.70533	0.104887	3	1.75333	0.0115902	3
19.58	1.72233	0.0865871	3	1.754	0.0408534	3
19.59	1.699	0.0763741	3	1.751	0.0370405	3
19.6	1.73067	0.0914841	3	1.74433	0.0393107	3
19.61	1.705	0.0754785	3	1.737	0.0105357	3
19.62	1.693	0.0799812	3	1.75767	0.0313422	3
19.63	1.719	0.0660076	3	1.735	0.0351568	3
19.64	1.69933	0.0869502	3	1.72067	0.0391706	3
19.65	1.71567	0.0861704	3	1.74967	0.0424539	3
19.66	1.69867	0.104959	3	1.77133	0.0438216	3
19.67	1.71167	0.0722311	3	1.74767	0.0260256	3
19.68	1.714	0.0937923	3	1.73033	0.0416693	3
19.69	1.70267	0.0733303	3	1.73167	0.0362951	3
19.7	1.718	0.088476	3	1.74133	0.0506392	3
19.71	1.72367	0.100779	3	1.76633	0.0451811	3
19.72	1.713	0.08747	3	1.743	0.0407063	3
19.73	1.71467	0.0899685	3	1.73133	0.0122202	3
19.74	1.73233	0.0898462	3	1.729	0.0615061	3
19.75	1.69167	0.0940762	3	1.71333	0.0341223	3
19.76	1.71333	0.0771514	3	1.70767	0.0516172	3
19.77	1.70867	0.0987387	3	1.72267	0.0392088	3
19.78	1.705	0.0783518	3	1.71867	0.0320208	3
19.79	1.701	0.0921466	3	1.70333	0.0321921	3
19.8	1.716	0.0823954	3	1.691	0.0134536	3
19.81	1.711	0.0826136	3	1.69933	0.0245425	3
19.82	1.705	0.0671044	3	1.715	0.00984886	3
19.83	1.713	0.0787147	3	1.71033	0.0343851	3
19.84	1.72367	0.0808847	3	1.70233	0.0168622	3
19.85	1.72933	0.0893663	3	1.72967	0.0195021	3
19.86	1.72567	0.0548118	3	1.736	0.0337787	3
19.87	1.71033	0.107296	3	1.72867	0.0275015	3
19.88	1.71733	0.068413	3	1.72267	0.0125831	3
19.89	1.72267	0.0609125	3	1.76133	0.0132035	3
19.9	1.71067	0.0841982	3	1.72433	0.018037	3
19.91	1.716	0.0938723	3	1.726	0.031607	3
19.92	1.74167	0.0922515	3	1.72933	0.0211975	3
19.93	1.72167	0.0843465	3	1.74033	0.0142244	3
19.94	1.72133	0.0951332	3	1.70767	0.0172143	3
19.95	1.71267	0.0811316	3	1.73133	0.0161967	3
19.96	1.71233	0.077436	3	1.74	0.020664	3
[truncated: 8,004 more rows]

## Sheet: Fig. 3a-b
Fig. 3a-b	DMR6 and DLO1 trypsin limited proteolysis assay
Table numbers represent band intensity relative to t = 0 (intensity = 1) quantified using BioRad Imagelabs software
Fig. 3a. DMR6 vs SA or EtOH trypsin limited proteolysis							Fig 3b.DLO1 vs SA or EtOH trypsin limited proteolysis
	EtOH 0 min	EtOH 30 min	SA 0 min	SA 30 min			EtOH 0 min	EtOH 30 min	SA 0 min	SA 30 min
Expt 1	1	0.9	1	0.38		Expt 1	1	0.71	1	0.76
Expt 2	1	0.79	1	0.66		Expt 2	1	0.58	1	0.6
Expt 3	1	0.99	1	0.62		Expt 3	1	0.67	1	0.95

## Sheet: Fig. 3d
Fig. 3d. Raw melt curve data for DSF analysis of DMR6 and DMR6DLO1-CTH incubated with EtOH or SA
Numbers represent triplicate values for each temperature of fluorescent readout
Temperature (°C)	DMR6 EtOH			DMR6 100μM SA			DMR6DLO1-CTH EtOH			DMR6DLO1-CTH 100μM SA
25	-6.8	-2.83	-1.34	-0.14	-5.96	-5.66	1.58	6.47	2.51	7.41	3.18	3.08
26	-14.74	-6.13	-2.9	-0.29	-12.92	-12.25	3.41	14.02	5.45	16.05	6.88	6.68
27	-13.61	-5.66	-2.67	-0.27	-11.93	-11.31	3.15	12.94	5.03	14.82	6.35	6.17
28	-13.61	-5.66	-2.67	-0.27	-11.93	-11.31	3.15	12.94	5.03	14.82	6.35	6.17
29	-13.61	-5.66	-2.67	-0.27	-11.93	-11.31	3.15	12.94	5.03	14.82	6.35	6.17
30	-13.09	-5.18	-2.21	0.15	-11.45	-10.89	3.33	12.97	4.92	14.94	6.42	6.05
31	-16.29	-8.11	-5.04	-2.31	-14.34	-13.41	2.16	12.91	5.65	14.22	6.04	6.86
32	-22.4	-14.36	-10.76	-8.05	-20.51	-18.89	0.22	11.97	6.59	12.43	5.04	8.02
33	-27.11	-19.87	-15.7	-14.14	-25.98	-24.13	-0.51	10.01	6.7	10.21	3.65	7.79
34	-31.25	-24.98	-20.65	-20.87	-31.45	-29.77	-0.27	7.79	6.45	7.61	2.51	6.68
35	-34.97	-29.68	-25.81	-27.79	-36.76	-35.5	0.72	6.19	5.95	5.96	2.37	6.01
36	-38.05	-33.68	-30.86	-33.88	-41.09	-40.41	2.96	5.57	6.05	5.55	3.57	6.14
37	-40.35	-36.83	-34.84	-38.82	-44.23	-44.32	6.33	6.14	7.61	6.23	5.91	7.26
38	-42.24	-39.4	-38.39	-42.85	-46.75	-47.48	9.72	8.16	10.33	7.9	9.09	9.6
39	-43.96	-41.51	-41.69	-45.65	-49.06	-49.84	13.16	10.66	13.29	10.05	12.62	12.54
40	-45.52	-43.42	-44.06	-47.46	-51.06	-51.75	16.34	12.71	16.13	11.99	15.55	15.02
41	-46.9	-45.07	-45.77	-49.15	-52.69	-53.73	18.45	14.43	18.6	13.4	17.57	16.94
42	-48.19	-46.32	-47.6	-50.58	-54.19	-55.43	19.46	15.6	19.87	14.19	18.78	18.05
43	-49.14	-47.41	-49.07	-51.49	-55.48	-56.82	19.57	15.27	19.67	14.17	18.8	17.75
44	-49.73	-48.5	-49.75	-52.23	-56.33	-58.25	18.38	13.87	18.45	13.29	17.47	16.09
45	-50.09	-49.26	-50.67	-52.97	-57.07	-59.47	15.81	11.94	16.36	11.43	15.14	13.38
46	-50.75	-50.11	-52.05	-53.75	-58.35	-60.51	12.52	9.03	13.29	8.73	12.1	9.97
47	-51.82	-51.69	-53.27	-54.85	-59.97	-61.94	8.58	5.22	9.39	5.41	8.51	5.75
48	-53.31	-53.71	-54.66	-56.33	-62.17	-63.91	3.91	1.34	4.94	1.67	4.53	1.17
49	-55.43	-55.97	-57.11	-58.6	-65.05	-66.35	-1.05	-2.8	0.28	-2.55	0.38	-3.39
50	-58.08	-58.75	-59.82	-61.38	-67.98	-69.19	-5.81	-7.67	-4.67	-6.86	-3.77	-8.08
51	-60.53	-61.24	-61.8	-63.59	-70.42	-71.79	-10.48	-12.62	-10.03	-11.14	-8.21	-13.41
52	-61.85	-62.44	-63.17	-65.11	-72.22	-73.57	-15.33	-17.38	-15.2	-15.51	-13	-18.93
53	-61.84	-62.21	-63.49	-65.62	-72.44	-74.14	-19.76	-22.36	-20.03	-19.85	-17.66	-24.43
54	-59.85	-60.21	-61.39	-64.2	-70.44	-72.83	-23.68	-27.23	-25.08	-23.66	-22.24	-30.41
55	-55.45	-56.41	-56.75	-60.94	-66.81	-69.75	-27.76	-31.62	-30.18	-27.25	-26.91	-36.81
56	-49.6	-51.97	-51.46	-57.26	-62.33	-66.77	-32.07	-36.03	-35.11	-30.69	-31.55	-43.27
57	-44.3	-48.26	-46.79	-54.28	-58.66	-65.3	-36.21	-40.65	-40.25	-33.9	-36.24	-50.38
58	-40.84	-46.61	-43.43	-53.31	-57.74	-66.44	-40.82	-45.51	-46.15	-37.68	-41.57	-59.39
59	-41.01	-48.8	-43.75	-56.01	-61.45	-72.9	-46.39	-51.29	-53	-42.73	-48.12	-70.53
60	-47.22	-56.08	-49.91	-64.5	-71.37	-87.01	-53.21	-58.87	-61.43	-49.3	-56.77	-83.71
61	-60.13	-69.09	-61.51	-79.31	-88.25	-108.68	-61.98	-68.54	-72.38	-57.81	-68.21	-98.96
62	-79.21	-87.94	-78.81	-99.99	-112.16	-139.3	-73.15	-80.15	-85.91	-68.9	-82.28	-115.07
63	-103.87	-112.17	-102.42	-126.95	-143.83	-179.34	-86.34	-92.84	-101.03	-81.21	-97.9	-128.48
64	-133.02	-141.31	-131.04	-159.68	-182.37	-225.53	-100.48	-104.79	-115.78	-92.72	-113.15	-136.77
65	-165.08	-174.31	-163.48	-195.42	-225.49	-273.49	-113.15	-113.57	-127.7	-102.01	-125.08	-139.14
66	-198.7	-208.37	-198.35	-231.44	-269.65	-317.32	-121.57	-116.92	-133.94	-107	-130.7	-134.47
67	-232.16	-240.9	-232.97	-264.62	-308.31	-346.89	-123.59	-113.8	-133.01	-105.37	-128.81	-122.59
68	-263.17	-269.2	-263.85	-287.97	-333.26	-355.74	-118.18	-104.41	-124.59	-97.06	-119.63	-106.42
69	-287.58	-287.69	-286.76	-295.74	-338.5	-341.07	-105.53	-90.14	-109.86	-83.76	-104.21	-88.42
70	-299.41	-290.97	-296.11	-285.22	-320.05	-302.49	-87.74	-72.92	-91.33	-66.92	-84.83	-68.97
71	-293.3	-277.22	-287.84	-256.35	-278.75	-245.52	-67.69	-55.04	-71.4	-48.74	-64.42	-49.98
72	-267.35	-246.1	-260.67	-210.3	-221.6	-181.5	-47.72	-38.25	-51.83	-31.51	-44.94	-33.6
73	-222.88	-198.91	-216.74	-154.75	-157.04	-117.83	-29.61	-23.69	-34.4	-16.69	-27.35	-19.84
74	-165.01	-142.67	-161.45	-98.45	-93.7	-61.09	-14.55	-11.78	-20.14	-4.63	-12.59	-7.95
75	-102.75	-85.77	-102.74	-46.43	-39.2	-16.25	-2.69	-2.43	-8.32	4.98	-0.9	1.25
76	-44.55	-33.86	-48.47	-2.08	3.76	18.15	6.89	4.63	1.25	12.41	8.08	8.4
77	4.68	9.33	-3.11	31.88	36.25	44.27	14.39	10.23	8.51	17.95	15.16	14.79
78	42.42	41.77	32.15	56.4	60.03	63.58	20.3	15.07	14.67	22.4	20.62	20.24
79	68.88	64.94	57.41	74.74	77.68	78.56	25.05	19.38	20.06	25.95	24.81	24.42
80	87.58	81.56	74.94	88.01	91.33	91.55	29.06	23.14	24.18	28.6	28.06	28.08
81	100.21	93.39	87.95	97.97	101.89	100.6	32.18	26.68	27.4	30.68	30.72	31.09
82	107.82	101.93	97.81	104.96	109.93	107.83	34.68	29.55	30.35	32.55	32.68	33.47
83	113.2	107.92	104.73	109.62	115.54	113.91	36.77	31.56	32.67	34.06	34.03	36.11
84	117	112.03	110	112.57	118.7	118.25	38.46	33.27	34.51	35.28	35.13	39.02
85	118.95	115.27	115.03	114.7	121.11	121.57	40.08	35.33	36.61	36.64	36.58	42.04
86	120.63	118.31	118.96	115.66	123.42	124.9	41.73	37.32	38.83	38.04	38.41	45.21
87	122.29	120.47	121.21	116.46	124.89	126.55	43.06	39.16	40.81	38.98	40.31	47.86
88	123.04	122.11	122.98	117.94	126.01	127.24	44.14	41.32	42.55	39.67	42.34	49.78
89	123.59	123.79	124.3	118.88	127.27	128.03	45.08	43.36	44.61	40.58	44.37	51.44
90	123.72	123.93	123.43	118.16	127.01	127.21	45.42	44.23	46.41	40.98	45.7	51.78
91	122.81	122.45	121.53	117.03	125.42	125.99	45.29	44.55	47.71	40.84	46.15	51.4
92	122.56	120.08	120.15	115.31	123.57	124.92	45.15	44.88	49.11	41.19	46.31	50.37
93	122.35	118.59	118.81	113.31	122	124.06	44.96	44.57	49.9	41.32	46.22	49.51
94	132.99	124.45	127.12	120.02	129.61	132.26	48.44	47.97	55.07	45.32	49.64	51.09
95	61.85	55.73	58.35	54.52	58.97	60.3	22.34	22.13	25.77	21.31	22.75	22.46

## Sheet: Fig. 3e
Fig. 3e. Raw melt curve data for DSF analysis of DLO1 and DLO1DMR6-CTH incubated with EtOH or SA
Numbers represent triplicate values for each temperature of fluorescent readout
Temperature (°C)	DLO1 EtOH			DLO1 100μM SA			DLO1DMR6-CTH EtOH			DLO1DMR6-CTH 100μM SA
25	0.46	0.26	0	0.13	0.26	0	0.59	0.59	0.24	1	0.52	0.3
26	0.99	0.56	-0.01	0.27	0.55	-0.01	1.27	1.27	0.53	2.17	1.13	0.66
27	0.91	0.52	-0.01	0.25	0.51	-0.01	1.17	1.18	0.49	2	1.04	0.61
28	0.91	0.52	-0.01	0.25	0.51	-0.01	1.17	1.18	0.49	2	1.04	0.61
29	0.91	0.52	-0.01	0.25	0.51	-0.01	1.17	1.18	0.49	2	1.04	0.61
30	0.94	0.51	-0.02	0.25	0.52	0.01	1.18	1.18	0.47	2.05	1.05	0.63
31	0.83	0.57	0.09	0.28	0.52	-0.08	1.2	1.18	0.65	1.77	1.06	0.51
32	0.31	0.42	0.07	0.08	0.22	-0.41	0.78	0.98	0.45	1.09	0.6	0.05
33	-0.36	0.02	-0.01	-0.3	-0.34	-0.88	-0.06	0.38	-0.06	0.46	-0.19	-0.52
34	-0.6	-0.37	-0.14	-0.67	-0.84	-1.33	-0.93	-0.41	-0.73	-0.4	-0.9	-1.31
35	-1.04	-0.88	-0.53	-0.88	-1.31	-1.58	-1.8	-1.35	-1.56	-1.43	-1.74	-2.33
36	-1.63	-1.34	-1	-1.21	-1.83	-1.76	-2.8	-2.46	-2.38	-2.03	-2.74	-3.22
37	-1.59	-1.58	-1.61	-1.71	-2.23	-2.14	-3.72	-3.25	-3.23	-2.5	-3.71	-4.17
38	-1.75	-1.93	-2.24	-1.9	-2.62	-2.68	-4.51	-4.01	-4.1	-3.28	-4.45	-5.37
39	-2.55	-2.49	-2.87	-2.12	-3.19	-3.43	-5.25	-4.98	-4.89	-4.23	-5.38	-6.47
40	-3.25	-2.97	-3.62	-2.73	-3.92	-4.57	-5.83	-5.76	-5.68	-5.11	-6.46	-7.43
41	-3.82	-3.61	-4.56	-3.52	-4.85	-5.98	-6.58	-6.63	-6.7	-6.24	-7.44	-8.57
42	-4.79	-4.53	-5.43	-4.38	-5.83	-7.52	-7.61	-7.92	-7.65	-7.69	-8.47	-9.92
43	-5.6	-5.31	-6.27	-5.38	-6.85	-9.04	-8.65	-9.33	-8.71	-9.07	-9.84	-11.12
44	-6.17	-6.08	-7.37	-6.52	-7.94	-10.32	-9.84	-10.67	-10.07	-10.39	-11.28	-12.2
45	-6.77	-7.08	-8.3	-7.39	-8.76	-11.44	-11.16	-12	-11.59	-11.89	-12.46	-13.44
46	-7.42	-8.21	-9.13	-8.28	-9.54	-12.69	-11.98	-12.92	-12.78	-13.08	-13.56	-14.49
47	-8.33	-9.41	-10.48	-9.42	-10.65	-14.24	-12.22	-13.44	-13.62	-13.52	-14.28	-15.03
48	-9.74	-10.95	-12.32	-10.72	-12	-16.1	-12.19	-13.47	-14.06	-13.75	-14.38	-15.28
49	-11.38	-12.84	-14.29	-12.35	-13.63	-18.51	-11.68	-12.94	-14.05	-13.54	-14.14	-15.41
50	-13.27	-14.84	-16.61	-14.57	-15.7	-21.23	-10.98	-12.44	-13.77	-12.74	-13.84	-15.34
51	-15.37	-16.81	-19.03	-16.79	-17.97	-24	-10.77	-12.25	-13.42	-12.2	-13.57	-15.31
52	-17.28	-18.73	-20.96	-18.75	-20.14	-26.54	-10.92	-12.34	-13.48	-12.35	-13.74	-15.76
53	-18.83	-20.59	-22.48	-20.77	-22.31	-28.93	-11.61	-13.01	-14.25	-12.74	-14.7	-17.1
54	-20.13	-22.2	-23.73	-22.72	-24.48	-31.27	-13.18	-14.64	-15.57	-13.81	-16.51	-19.35
55	-21.3	-23.69	-24.72	-24.55	-26.94	-33.95	-15.52	-16.74	-17.4	-15.87	-18.93	-22.63
56	-22.48	-25.5	-26.12	-26.33	-29.97	-37.49	-18.28	-19.13	-20.17	-18.41	-21.98	-27.52
57	-23.77	-27.69	-28.18	-28.45	-33.98	-42.18	-21.94	-21.94	-23.67	-21.51	-26.01	-34.11
58	-25.5	-30.09	-30.92	-31.29	-38.98	-48.34	-26.55	-25.26	-27.52	-25.82	-31.04	-42.34
59	-28.07	-33.21	-34.71	-34.78	-45.18	-56.14	-31.98	-29.39	-32.28	-31.11	-37.14	-52.4
60	-31.53	-37.71	-39.91	-39.21	-52.97	-65.81	-38.79	-34.85	-38.42	-37.65	-45.28	-64.1
61	-36.42	-43.78	-46.53	-45.93	-62.12	-76.92	-47.93	-42.58	-45.98	-46.46	-55.92	-76.17
62	-43.63	-52.13	-55.4	-55.07	-71.85	-88.84	-59.91	-53.41	-55.57	-57.94	-68.52	-87.13
63	-54.05	-64.08	-67.52	-66.31	-81.78	-100.54	-74.4	-67.38	-68.34	-72.11	-82.63	-95.9
64	-68.36	-80.51	-83.53	-79.85	-90.62	-110.65	-90.5	-83.47	-84.16	-89.24	-97.02	-101.39
65	-86.87	-101.11	-103.44	-94.85	-96.59	-117.86	-106.32	-99.98	-101.77	-107.92	-109.34	-102.76
66	-108.85	-124.24	-125.52	-108.5	-99.87	-121.49	-119.34	-114.6	-119.11	-125.05	-117.69	-100.46
67	-131.58	-147.1	-146.79	-118.78	-99.99	-121.29	-126.73	-124.33	-133.25	-137.67	-120.47	-95.48
68	-150.78	-165.66	-163.78	-124.23	-96.65	-117.92	-127.35	-127.23	-141.16	-143.55	-117.22	-88.45
69	-162.91	-175.95	-173.31	-123.54	-91.65	-112.58	-121.72	-123.5	-141.1	-141.09	-109.5	-80.52
70	-165.53	-175.81	-173.31	-116.38	-85.73	-105.49	-110.89	-114.37	-133.46	-130.94	-98.57	-72.58
71	-157.21	-165.72	-164.51	-104.77	-78.12	-96.99	-96.83	-101.38	-120.23	-115.75	-85.91	-64.59
72	-139.86	-148.2	-149.35	-90.89	-70.25	-88.11	-81.93	-87.16	-104.22	-98.49	-73.97	-57.09
73	-117.57	-126.74	-130.36	-76.02	-62.5	-78.72	-67.2	-73.8	-87.83	-81.26	-63.2	-50.33
74	-93.84	-104.22	-110.11	-61.57	-53.9	-68.59	-53.4	-61.68	-72.68	-65.78	-52.89	-43.48
75	-71.06	-83.07	-90.57	-48.72	-45.45	-58.19	-41.14	-50.79	-59.23	-52.54	-43.8	-36.33
76	-51.68	-64.71	-72.42	-37.62	-37.62	-47.9	-29.99	-41.15	-47.39	-41.05	-35.28	-29.69
77	-36.08	-48.59	-55.72	-27.61	-29.42	-38.01	-20	-32.19	-36.67	-30.97	-26.82	-23.24
78	-23.39	-34.34	-40.89	-18.94	-22	-28.68	-11.59	-23.49	-26.53	-21.68	-18.9	-16.64
79	-12.87	-22.19	-27.59	-11.58	-15.59	-19.85	-4.15	-15.13	-17.15	-12.93	-11.34	-10.34
80	-4.33	-11.64	-15.67	-5.24	-9.27	-12.55	2.43	-7.32	-8.86	-4.84	-3.95	-4.69
81	2.98	-1.76	-5.68	0.7	-3.32	-6.33	7.84	-0.23	-1.46	2.5	2.35	0.59
82	9.76	6.85	2.71	6.16	1.78	0.26	12.89	6.02	5.2	9.6	8.39	5.85
83	15.57	14.57	10.68	11.12	6.83	6.44	17.47	11.48	10.73	15.6	14.16	10.92
84	20.55	21.6	17.99	15.78	11.88	11.64	21.26	16.16	15.33	20.83	18.89	15.48
85	25.4	28.13	24.57	20.54	16.62	17.59	25.1	20.31	19.81	25.62	23.57	19.68
86	30.2	33.81	31.2	25.28	21.2	23.94	29.08	24.3	24.57	29.89	28.2	24.02
87	34.28	38.82	37.63	29.43	25.21	28.7	32.33	28.02	28.95	33.55	31.88	28.04
88	38.25	43.32	42.88	33.35	29.16	32.76	35.31	31.38	32.93	36.94	35.04	31.35
89	42.11	47.24	47.09	37.1	32.85	37.08	38.29	34.33	36.96	40	38.01	34.08
90	44.97	50.35	50.4	40.08	35.85	40.78	40.29	36.64	40.19	42.51	39.95	36.45
91	46.9	52.71	52.55	42.11	38.08	42.7	41.43	38.18	41.94	44.39	41.42	38.13
92	48.4	55.43	53.78	44.16	40.41	45.8	42.39	39.52	43.5	45.73	43.12	39.94
93	49	56.47	54.39	45.22	41.52	47.9	42.81	40.07	44.39	46.63	43.9	40.82
94	53.42	63.79	59.28	50.6	46.52	55.8	46.68	44.45	49.15	51.17	49.19	46.59
95	24.74	30.61	27.36	24.08	22.18	27.61	21.7	20.99	23.18	23.83	23.5	22.63

## Sheet: Fig. 3f-g
Fig. 3f-g	DMR6DLO1-CTH and DLO1DMR6-CTH trypsin limited proteolysis assay
Table numbers represent band intensity relative to t = 0 (intensity = 1) quantified using BioRad Imagelabs software. Unused gel portions primarily correspond to WT DMR6 and DLO1
Fig. 3a. DMR6DLO1-CTH vs SA or EtOH trypsin limited proteolysis							Fig 3b.DLO1DMR6-CTH vs SA or EtOH trypsin limited proteolysis
	EtOH 0 min	EtOH 30 min	SA 0 min	SA 30 min			EtOH 0 min	EtOH 30 min	SA 0 min	SA 30 min
Expt 1	1	0.09	1	0.18		Expt 1	1	0.4	1	0.61
Expt 2	1	0.5	1	0.49		Expt 2	1	0.55	1	0.51
Expt 3	1	0.62	1	0.68		Expt 3	1	0.34	1	0.47

## Sheet: Fig. S2a
Fig. S2a. DMR6 cell-free degradation with SA or EtOH
Table numbers represent band intensity relative to t = 0 (intensity = 1) quantified using BioRad Imagelabs software
Fig. S2a. DMR6 w/EtOH vs SA
	SA 0 min	EtOH 0 min	SA 90 min	EtOH 90 min	SA 180 min	EtOH 180 min
Expt 1	1	1	0.5	0.59	0.32	0.43
Expt 2	1	1	0.54	0.68	0.16	0.35
Expt 3	1	1	0.03	0.07	0	0

## Sheet: Fig. S2b
Fig. S2b. DLO1 cell-free degradation with SA or EtOH
Table numbers represent band intensity relative to t = 0 (intensity = 1) quantified using BioRad Imagelabs software
Fig. S2b. DLO1 w/EtOH vs SA
	SA 0 min	EtOH 0 min	SA 30 min	EtOH 30 min	SA 60 min	EtOH 60 min
Expt 1	1	1	0.52	0.38	0.31	0.03
Expt 2	1	1	0.4	0.03	0.18	0
Expt 3	1	1	0.5	0.34	0.26	0.08

## Sheet: Fig. S4a-b
Fig. S4a-b	Mean RMSD values for DMR6 apo and SA throughout MD simulations
	Mean	SD	N	Mean	SD	N
Time (ns)	RMSD-DMR6-SAL (nm)			RMSD-DMR6-Apo(nm)
0	2.16595	0	3	2.15011	0.0274303	3
0.01	2.94293	0.0535555	3	2.91479	0.0649043	3
0.02	3.31138	0.00892586	3	3.32374	0.0271731	3
0.03	3.58047	0.025749	3	3.58231	0.023049	3
0.04	3.77462	0.0177268	3	3.77275	0.0188864	3
0.05	3.93389	0.0115002	3	3.93661	0.0153145	3
0.06	4.11017	0.0212873	3	4.10446	0.0271371	3
0.07	4.24081	0.0296175	3	4.22282	0.0336299	3
0.08	4.34149	0.0241991	3	4.33053	0.0229314	3
0.09	4.46579	0.0631849	3	4.44325	0.0598583	3
0.1	4.53188	0.0673311	3	4.5053	0.0542561	3
0.11	4.61748	0.0581521	3	4.58659	0.0535386	3
0.12	4.6873	0.0345787	3	4.66314	0.0345899	3
0.13	4.76249	0.0141265	3	4.75382	0.0201209	3
0.14	4.82125	0.0301995	3	4.81711	0.02808	3
0.15	4.87089	0.00370085	3	4.86976	0.00419439	3
0.16	4.93291	0.0228836	3	4.94558	0.0110398	3
0.17	4.9818	0.00412226	3	4.99241	0.0164798	3
0.18	5.03662	0.00422202	3	5.04258	0.01446	3
0.19	5.09754	0.0171486	3	5.09595	0.016436	3
0.2	5.12719	0.0318948	3	5.1276	0.0323494	3
0.21	5.17298	0.0230813	3	5.17702	0.0257362	3
0.22	5.21541	0.0246826	3	5.21548	0.0246751	3
0.23	5.24292	0.0153299	3	5.23602	0.0159758	3
0.24	5.29358	0.010884	3	5.29938	0.0196026	3
0.25	5.30938	0.0144466	3	5.31454	0.0196273	3
0.26	5.34863	0.014764	3	5.35548	0.0204544	3
0.27	5.36922	0.00682819	3	5.38859	0.0277401	3
0.28	5.41438	0.0166454	3	5.42902	0.0157518	3
0.29	5.43623	0.0238093	3	5.45159	0.0318375	3
0.3	5.48218	0.0123484	3	5.49585	0.0302589	3
0.31	5.51194	0.0219189	3	5.52928	0.0333451	3
0.32	5.53396	0.0164831	3	5.54783	0.0247266	3
0.33	5.55149	0.0177748	3	5.57323	0.0399554	3
0.34	5.58116	0.0246726	3	5.60647	0.04791	3
0.35	5.60255	0.028537	3	5.63018	0.0480779	3
0.36	5.63759	0.0116845	3	5.66116	0.0367215	3
0.37	5.65679	0.0203631	3	5.67755	0.035326	3
0.38	5.68345	0.0215381	3	5.69909	0.0244536	3
0.39	5.71281	0.0266105	3	5.72767	0.0211112	3
0.4	5.72274	0.0369388	3	5.73348	0.0395529	3
0.41	5.75115	0.0263262	3	5.75299	0.0275101	3
0.42	5.77999	0.0276498	3	5.7795	0.0275501	3
0.43	5.80032	0.0288285	3	5.79804	0.0276225	3
0.44	5.81268	0.0236977	3	5.82301	0.0305614	3
0.45	5.83651	0.0233202	3	5.84554	0.0287214	3
0.46	5.85406	0.00346595	3	5.86822	0.0210483	3
0.47	5.86898	0.0112795	3	5.87538	0.0222908	3
0.48	5.88071	0.016168	3	5.90179	0.0427824	3
0.49	5.90617	0.0184131	3	5.91361	0.030803	3
0.5	5.91123	0.0234526	3	5.91817	0.0335947	3
0.51	5.93531	0.013648	3	5.93674	0.0153741	3
0.52	5.94902	0.0101587	3	5.95064	0.0128114	3
0.53	5.94723	0.00662323	3	5.95729	0.0239889	3
0.54	5.96579	0.00358789	3	5.97553	0.0204594	3
0.55	5.98867	0.00354947	3	5.99439	0.0129273	3
0.56	6.00177	0.0125212	3	6.01011	0.0189594	3
0.57	6.01697	0.0155838	3	6.02985	0.0155885	3
0.58	6.03307	0.00418309	3	6.04016	0.0102623	3
0.59	6.05368	0.00282259	3	6.05551	0.0054617	3
0.6	6.05513	0.00965864	3	6.05794	0.0133179	3
0.61	6.06577	0.00992864	3	6.07985	0.0151217	3
0.62	6.08202	0.00934076	3	6.08847	0.0186804	3
0.63	6.08427	0.00844462	3	6.09583	0.0251755	3
0.64	6.10829	0.011993	3	6.10947	0.0134834	3
0.65	6.10816	0.00841189	3	6.11093	0.0110628	3
0.66	6.12327	0.013058	3	6.12267	0.0130062	3
0.67	6.13219	0.0100279	3	6.13141	0.00904337	3
0.68	6.15179	0.0116738	3	6.14725	0.00384012	3
0.69	6.15227	0.0227663	3	6.14868	0.0219982	3
0.7	6.16203	0.0086377	3	6.1674	0.00975404	3
0.71	6.17261	0.015964	3	6.17352	0.0154959	3
0.72	6.17867	0.0121497	3	6.18172	0.0124729	3
0.73	6.19028	0.0139251	3	6.18726	0.00877406	3
0.74	6.20303	0.00701471	3	6.20172	0.00608662	3
0.75	6.20508	0.016195	3	6.20578	0.0172138	3
0.76	6.20702	0.0100737	3	6.21165	0.0154473	3
0.77	6.21031	0.0150873	3	6.22016	0.0250593	3
0.78	6.23309	0.0130429	3	6.24255	0.019099	3
0.79	6.23907	0.0150111	3	6.24419	0.0198696	3
0.8	6.24211	0.0252249	3	6.24695	0.030784	3
0.81	6.24929	0.0236587	3	6.25618	0.0323401	3
0.82	6.25683	0.0244286	3	6.27054	0.035747	3
0.83	6.25621	0.0119448	3	6.26939	0.0293301	3
0.84	6.26563	0.0153075	3	6.27576	0.026522	3
0.85	6.26985	0.019786	3	6.2758	0.02491	3
0.86	6.26648	0.0155824	3	6.28463	0.031517	3
0.87	6.27477	0.0095835	3	6.28696	0.0270727	3
0.88	6.28867	0.0131977	3	6.30009	0.0255776	3
0.89	6.2987	0.00543381	3	6.30979	0.0202952	3
0.9	6.30188	0.0111008	3	6.31023	0.0255157	3
0.91	6.3159	0.0121064	3	6.32002	0.0180005	3
0.92	6.31755	0.0141008	3	6.32053	0.0188045	3
0.93	6.31308	0.0122291	3	6.32297	0.0255981	3
0.94	6.32297	0.0141308	3	6.33126	0.0270681	3
0.95	6.32716	0.0221295	3	6.3312	0.0271828	3
0.96	6.33463	0.0130086	3	6.34165	0.0207071	3
0.97	6.34077	0.00736651	3	6.34868	0.0141719	3
0.98	6.34578	0.00828423	3	6.35925	0.0272312	3
0.99	6.34502	0.0157589	3	6.3525	0.0259095	3
1	6.34662	0.0188166	3	6.35967	0.0306621	3
1.01	6.35567	0.0154558	3	6.37171	0.0307479	3
1.02	6.36763	0.0175946	3	6.37309	0.0251097	3
1.03	6.37153	0.0050899	3	6.38315	0.0231801	3
1.04	6.37555	0.00865718	3	6.38361	0.0139311	3
1.05	6.37213	0.00213484	3	6.38062	0.0129625	3
1.06	6.38609	0.00525168	3	6.39544	0.0109769	3
1.07	6.38619	0.00734317	3	6.3956	0.0160864	3
1.08	6.39405	0.00846239	3	6.39547	0.00885955	3
1.09	6.39543	0.00870838	3	6.39948	0.0152534	3
1.1	6.40189	0.00510456	3	6.40477	0.0097316	3
1.11	6.39708	0.00727608	3	6.39995	0.0120377	3
1.12	6.39989	0.00298318	3	6.40702	0.013789	3
1.13	6.40304	0.00989561	3	6.41015	0.0181117	3
1.14	6.4029	0.00637513	3	6.41264	0.0230449	3
1.15	6.40351	0.00628306	3	6.41179	0.017486	3
1.16	6.41572	0.00905114	3	6.42039	0.00876637	3
1.17	6.4094	0.0112098	3	6.41536	0.0190033	3
1.18	6.41594	0.0107957	3	6.42062	0.0186555	3
1.19	6.4172	0.00229905	3	6.42858	0.0204027	3
1.2	6.41807	0.00178444	3	6.43455	0.0271923	3
1.21	6.41911	0.0120706	3	6.42913	0.028732	3
1.22	6.42239	0.0128529	3	6.42931	0.0236641	3
1.23	6.42539	0.0142587	3	6.43155	0.0239726	3
1.24	6.43074	0.00972083	3	6.43623	0.0179052	3
1.25	6.4369	0.00511694	3	6.44491	0.0156227	3
1.26	6.44611	0.00653015	3	6.45379	0.0077861	3
1.27	6.44842	0.00860107	3	6.45801	0.0139087	3
1.28	6.44524	0.017678	3	6.452	0.0212971	3
1.29	6.44062	0.0176652	3	6.45238	0.0263037	3
1.3	6.44709	0.0212625	3	6.45368	0.0260563	3
1.31	6.45485	0.00306729	3	6.46607	0.0170476	3
1.32	6.45715	0.0119493	3	6.46934	0.0197066	3
1.33	6.46202	0.0235127	3	6.46943	0.0280891	3
1.34	6.44818	0.0191987	3	6.45616	0.0279282	3
1.35	6.46169	0.0170803	3	6.4702	0.0253853	3
1.36	6.47294	0.0155537	3	6.46832	0.0107389	3
1.37	6.46821	0.0171832	3	6.46871	0.0177714	3
1.38	6.47383	0.0182123	3	6.47543	0.0190237	3
1.39	6.47944	0.0187513	3	6.48374	0.019058	3
1.4	6.4806	0.0191777	3	6.47754	0.0169065	3
1.41	6.48164	0.00840008	3	6.48183	0.00866923	3
1.42	6.47823	0.0103566	3	6.4859	0.0154431	3
1.43	6.47985	0.0171088	3	6.48699	0.02021	3
1.44	6.47975	0.0141625	3	6.48537	0.0181873	3
1.45	6.47907	0.0137423	3	6.47898	0.0136566	3
1.46	6.47799	0.00791073	3	6.48214	0.0151038	3
1.47	6.46312	0.00641621	3	6.47635	0.0245688	3
1.48	6.47369	0.0141038	3	6.47862	0.0225715	3
1.49	6.47305	0.00597643	3	6.48469	0.0261249	3
1.5	6.47744	0.0120615	3	6.48262	0.0210083	3
1.51	6.47824	0.00395773	3	6.48544	0.0140183	3
1.52	6.48203	0.0044439	3	6.49416	0.0195583	3
1.53	6.47904	0.0065978	3	6.48712	0.018855	3
1.54	6.48447	0.00708427	3	6.49574	0.0125372	3
1.55	6.48004	0.00177747	3	6.48767	0.0128863	3
1.56	6.47678	0.00511618	3	6.48824	0.0240639	3
1.57	6.47532	0.0143474	3	6.48319	0.0274149	3
1.58	6.48316	0.0129251	3	6.48736	0.0198338	3
1.59	6.48692	0.0160296	3	6.49108	0.0229897	3
1.6	6.48624	0.0076378	3	6.4915	0.0167527	3
1.61	6.49182	0.0122679	3	6.49617	0.0194753	3
1.62	6.48906	0.00766006	3	6.49491	0.0177514	3
1.63	6.49276	0.0193631	3	6.49289	0.0195856	3
1.64	6.48195	0.0104716	3	6.49329	0.02666	3
1.65	6.48633	0.00887754	3	6.49746	0.0280763	3
1.66	6.48883	0.0142244	3	6.49779	0.0296182	3
1.67	6.49187	0.00830262	3	6.50312	0.0267155	3
1.68	6.49461	0.00479127	3	6.50323	0.0137675	3
1.69	6.49625	0.00897947	3	6.50545	0.0178788	3
1.7	6.49619	0.00377057	3	6.50796	0.0181381	3
1.71	6.49223	0.00520122	3	6.50326	0.0194085	3
1.72	6.49645	0.0086644	3	6.50738	0.0145671	3
1.73	6.49995	0.00784469	3	6.51222	0.014892	3
1.74	6.49697	0.0135962	3	6.50927	0.016791	3
1.75	6.5036	0.00411613	3	6.51651	0.0204637	3
1.76	6.5069	0.00788844	3	6.51423	0.017566	3
1.77	6.49931	0.00842121	3	6.50708	0.0208758	3
1.78	6.50371	0.0059743	3	6.51811	0.0214742	3
1.79	6.50255	0.0046484	3	6.51713	0.0213014	3
1.8	6.50895	0.00853262	3	6.5241	0.0180768	3
1.81	6.50437	0.00756614	3	6.51979	0.0221049	3
1.82	6.50152	0.0110934	3	6.51829	0.0192756	3
1.83	6.50743	0.0166005	3	6.52073	0.0165976	3
1.84	6.50916	0.0109644	3	6.52241	0.0159456	3
1.85	6.50572	0.00992357	3	6.52184	0.0187201	3
1.86	6.51374	0.00671792	3	6.52198	0.011765	3
1.87	6.51068	0.00813046	3	6.52192	0.0197455	3
1.88	6.50914	0.0046373	3	6.52025	0.0223287	3
1.89	6.52133	0.0127714	3	6.52877	0.0239027	3
1.9	6.51664	0.0100876	3	6.52218	0.0191524	3
1.91	6.51795	0.0096177	3	6.52495	0.0200077	3
1.92	6.52154	0.00187777	3	6.53113	0.0184538	3
1.93	6.51417	0.00756493	3	6.52435	0.0186155	3
1.94	6.51887	0.00877152	3	6.52399	0.0174943	3
1.95	6.51515	0.00602178	3	6.52431	0.0217637	3
1.96	6.52176	0.00916847	3	6.53311	0.0134611	3
1.97	6.52254	0.00676442	3	6.53444	0.0160403	3
1.98	6.51987	0.00910086	3	6.53092	0.0107542	3
1.99	6.52148	0.000994718	3	6.52576	0.00821117	3
2	6.51724	0.00838553	3	6.52079	0.0117695	3
2.01	6.51633	0.00406874	3	6.52143	0.0128633	3
2.02	6.51287	0.00723243	3	6.51807	0.0159123	3
2.03	6.50852	0.0052006	3	6.52196	0.0245474	3
2.04	6.51415	0.00701966	3	6.5249	0.025622	3
2.05	6.51453	0.0040354	3	6.52249	0.0177898	3
2.06	6.51505	0.00904508	3	6.52239	0.00385559	3
2.07	6.51279	0.000372431	3	6.51993	0.012035	3
2.08	6.52358	0.0101195	3	6.53415	0.0112671	3
2.09	6.51166	0.00727939	3	6.53062	0.0255589	3
2.1	6.51384	0.00147641	3	6.53053	0.0297418	3
2.11	6.51404	0.00877278	3	6.53105	0.0225459	3
2.12	6.51593	0.00625845	3	6.52774	0.0176788	3
2.13	6.52968	0.00339941	3	6.5357	0.0100791	3
2.14	6.5222	0.00202251	3	6.53206	0.0163528	3
2.15	6.5205	0.00965147	3	6.53558	0.0216766	3
2.16	6.51815	0.0107957	3	6.5249	0.0181217	3
2.17	6.52326	0.00388592	3	6.53395	0.0187241	3
2.18	6.52141	0.00564506	3	6.52745	0.0140023	3
2.19	6.53132	0.0102297	3	6.53937	0.00694938	3
2.2	6.52117	0.00717894	3	6.53401	0.0224747	3
2.21	6.51569	0.00818428	3	6.5321	0.0214111	3
2.22	6.5204	0.00580557	3	6.53446	0.018696	3
2.23	6.52721	0.010267	3	6.53937	0.0150135	3
2.24	6.51859	0.018386	3	6.53189	0.0260757	3
2.25	6.52053	0.0150818	3	6.5345	0.0226416	3
2.26	6.52584	0.0101088	3	6.53408	0.0215504	3
2.27	6.53377	0.0109221	3	6.54716	0.0216921	3
2.28	6.53231	0.0158865	3	6.54254	0.0215605	3
2.29	6.52584	0.0146467	3	6.54048	0.0204725	3
2.3	6.52668	0.00853777	3	6.53955	0.0211596	3
2.31	6.5312	0.0174754	3	6.54156	0.0229169	3
2.32	6.53884	0.0181378	3	6.55321	0.0195438	3
2.33	6.54011	0.0164128	3	6.55341	0.0145394	3
2.34	6.52875	0.0116572	3	6.53962	0.0216509	3
2.35	6.53785	0.00439978	3	6.54649	0.0110393	3
2.36	6.53938	0.0102639	3	6.54741	0.00777629	3
2.37	6.53043	0.0136586	3	6.5485	0.0313928	3
2.38	6.53393	0.00717089	3	6.54484	0.0149612	3
2.39	6.51842	0.00517441	3	6.53335	0.0207049	3
2.4	6.52548	0.00551578	3	6.53573	0.0205348	3
2.41	6.52356	0.00685605	3	6.5336	0.0222065	3
2.42	6.52558	0.00538362	3	6.53428	0.0169991	3
2.43	6.53283	0.0110029	3	6.53842	0.01872	3
2.44	6.52636	0.0101747	3	6.53504	0.0147464	3
2.45	6.52633	0.0042561	3	6.53704	0.0204169	3
2.46	6.51972	0.00884885	3	6.53521	0.0210464	3
2.47	6.52472	0.00200016	3	6.53515	0.0196317	3
2.48	6.51838	0.00643238	3	6.52663	0.0206686	3
2.49	6.5213	0.0077346	3	6.53383	0.0284503	3
2.5	6.52032	0.00721349	3	6.53619	0.0230516	3
2.51	6.52079	0.00184319	3	6.53675	0.0259118	3
2.52	6.51782	0.00517114	3	6.53355	0.025196	3
2.53	6.52854	0.00296665	3	6.53635	0.0125042	3
2.54	6.52492	0.0141561	3	6.53698	0.0149536	3
2.55	6.52739	0.00599301	3	6.53703	0.015966	3
2.56	6.52464	0.0096073	3	6.53379	0.0124081	3
2.57	6.52319	0.0143079	3	6.5311	0.016068	3
2.58	6.5225	0.0137103	3	6.53242	0.0183775	3
2.59	6.52759	0.00781035	3	6.53521	0.0174918	3
2.6	6.53219	0.0025673	3	6.53716	0.00725663	3
2.61	6.52588	0.00674369	3	6.53125	0.00359362	3
2.62	6.53123	0.0113539	3	6.54027	0.0179128	3
2.63	6.52296	0.0113031	3	6.53025	0.0220403	3
2.64	6.52722	0.0116977	3	6.54061	0.0205102	3
2.65	6.53245	0.0114697	3	6.53896	0.0163331	3
2.66	6.53441	0.00120593	3	6.53765	0.00669893	3
2.67	6.53666	0.00750544	3	6.53562	0.00708798	3
2.68	6.53907	0.0135449	3	6.53464	0.00951964	3
2.69	6.54499	0.00381144	3	6.54267	0.00201785	3
2.7	6.53952	0.00677945	3	6.53666	0.00632366	3
2.71	6.53779	0.0132264	3	6.54511	0.00292829	3
2.72	6.54097	0.0094471	3	6.55031	0.00727353	3
2.73	6.54114	0.00727823	3	6.55083	0.0136917	3
2.74	6.54352	0.00372384	3	6.54924	0.00927572	3
2.75	6.53538	0.00859234	3	6.54614	0.0150461	3
2.76	6.52727	0.0028483	3	6.53831	0.0174302	3
2.77	6.52847	0.00587583	3	6.54247	0.0217084	3
2.78	6.53439	0.00226252	3	6.54189	0.0152257	3
2.79	6.52957	0.0120801	3	6.5398	0.0293938	3
2.8	6.52685	0.00843798	3	6.53307	0.0191407	3
2.81	6.5324	0.0107828	3	6.53978	0.023296	3
2.82	6.53541	0.00982083	3	6.53975	0.017199	3
2.83	6.5337	0.0119424	3	6.53724	0.0174044	3
2.84	6.53092	0.0130785	3	6.53296	0.0158251	3
2.85	6.53217	0.0153934	3	6.53185	0.0148628	3
2.86	6.53233	0.0163104	3	6.53731	0.0243353	3
2.87	6.53093	0.0177231	3	6.53327	0.0217744	3
2.88	6.53135	0.0146831	3	6.53721	0.0241402	3
2.89	6.53182	0.0156369	3	6.53745	0.0250727	3
2.9	6.5263	0.0092926	3	6.5362	0.0261126	3
2.91	6.53357	0.0183357	3	6.53587	0.0217536	3
2.92	6.52974	0.0152872	3	6.5334	0.0193306	3
2.93	6.53504	0.010644	3	6.54104	0.01555	3
2.94	6.53817	0.00869342	3	6.54725	0.0145	3
2.95	6.52665	0.0128417	3	6.53753	0.0207138	3
2.96	6.52656	0.0127645	3	6.5344	0.0221912	3
2.97	6.5352	0.0161775	3	6.54033	0.0231686	3
2.98	6.53397	0.0169039	3	6.53765	0.0203865	3
2.99	6.53252	0.0229655	3	6.53854	0.0299006	3
3	6.52492	0.0250436	3	6.53067	0.0318591	3
3.01	6.53641	0.0233608	3	6.54128	0.0297782	3
3.02	6.53173	0.0278672	3	6.53466	0.0321105	3
3.03	6.53707	0.0229768	3	6.54156	0.0283489	3
3.04	6.53377	0.0272542	3	6.53525	0.0286323	3
3.05	6.53503	0.0228475	3	6.53586	0.0241022	3
3.06	6.5287	0.01226	3	6.53543	0.0194455	3
3.07	6.52968	0.014002	3	6.53861	0.0211086	3
3.08	6.52615	0.0130938	3	6.53416	0.0248846	3
3.09	6.52272	0.0116639	3	6.53228	0.0277113	3
3.1	6.52659	0.0119087	3	6.53216	0.0212395	3
3.11	6.52239	0.0293076	3	6.52175	0.02845	3
3.12	6.51961	0.018671	3	6.52362	0.0253473	3
3.13	6.53156	0.021987	3	6.53316	0.0245832	3
3.14	6.53277	0.02433	3	6.5336	0.0257394	3
3.15	6.52963	0.0263719	3	6.53342	0.0328347	3
3.16	6.53334	0.0176319	3	6.5418	0.0314734	3
3.17	6.53114	0.0186124	3	6.53565	0.0264189	3
3.18	6.53351	0.028745	3	6.52873	0.0205234	3
3.19	6.53018	0.0176242	3	6.53026	0.0177644	3
3.2	6.5324	0.0112766	3	6.5412	0.0253348	3
3.21	6.53161	0.0173508	3	6.53078	0.0159093	3
3.22	6.54138	0.00729603	3	6.54586	0.0147554	3
3.23	6.53764	0.0185925	3	6.53936	0.0215668	3
3.24	6.53711	0.0146363	3	6.54124	0.0214726	3
3.25	6.53613	0.0183336	3	6.54177	0.0275666	3
3.26	6.53033	0.0102224	3	6.53687	0.0213222	3
3.27	6.5318	0.0146424	3	6.53768	0.0232577	3
3.28	6.53333	0.0121247	3	6.54215	0.027281	3
3.29	6.5277	0.0165486	3	6.53773	0.0330569	3
3.3	6.52884	0.0140391	3	6.54255	0.0356867	3
3.31	6.52943	0.00984446	3	6.54079	0.0243368	3
3.32	6.52538	0.012277	3	6.5413	0.034947	3
3.33	6.52509	0.00929521	3	6.54347	0.0357243	3
3.34	6.53472	0.0128722	3	6.54645	0.0298202	3
3.35	6.52976	0.0194441	3	6.54581	0.0338326	3
3.36	6.5323	0.0190482	3	6.54496	0.0335551	3
3.37	6.53621	0.0148294	3	6.54444	0.0229295	3
3.38	6.52669	0.00691397	3	6.53705	0.0240442	3
3.39	6.53687	0.0172555	3	6.54104	0.0239918	3
3.4	6.52922	0.0192291	3	6.53919	0.0288202	3
3.41	6.5354	0.0125945	3	6.55008	0.0290908	3
3.42	6.53621	0.00154844	3	6.54987	0.0234177	3
3.43	6.52554	0.00730409	3	6.5405	0.0298013	3
3.44	6.52706	0.0104963	3	6.53982	0.0315444	3
3.45	6.53141	0.0169247	3	6.54807	0.0346279	3
3.46	6.52309	0.0136181	3	6.54527	0.042382	3
3.47	6.53341	0.00842867	3	6.55156	0.0315932	3
3.48	6.53125	0.00875815	3	6.55383	0.036467	3
3.49	6.52813	0.00973975	3	6.55026	0.0358703	3
3.5	6.53063	0.016622	3	6.55514	0.0342411	3
3.51	6.52957	0.0119122	3	6.55237	0.0299934	3
3.52	6.53523	0.00989306	3	6.55466	0.0237663	3
3.53	6.53291	0.0144661	3	6.55548	0.0283013	3
3.54	6.53703	0.0172104	3	6.55668	0.0288585	3
3.55	6.54203	0.0193504	3	6.55897	0.0271867	3
3.56	6.53424	0.0167481	3	6.55333	0.0296847	3
3.57	6.542	0.0134801	3	6.55339	0.0226035	3
3.58	6.53986	0.0198058	3	6.54737	0.0300278	3
3.59	6.53857	0.0134196	3	6.54768	0.0233894	3
3.6	6.53422	0.0154834	3	6.54008	0.0246325	3
3.61	6.54224	0.00919477	3	6.54907	0.0182215	3
3.62	6.54063	0.0125762	3	6.5465	0.0194028	3
3.63	6.54011	0.0115769	3	6.54733	0.0222246	3
3.64	6.53687	0.0128765	3	6.54215	0.0211658	3
3.65	6.53209	0.0116617	3	6.54365	0.0308117	3
3.66	6.54504	0.00124238	3	6.55433	0.0159351	3
3.67	6.53887	0.00650387	3	6.54587	0.0182795	3
3.68	6.53788	0.00342664	3	6.55162	0.0261421	3
3.69	6.53911	0.009872	3	6.55015	0.0257746	3
3.7	6.53854	0.00915673	3	6.55111	0.0277818	3
3.71	6.53939	0.0080114	3	6.55609	0.0327395	3
3.72	6.54524	0.00354546	3	6.55595	0.0196023	3
3.73	6.5373	0.00361529	3	6.54992	0.0210114	3
3.74	6.5471	0.0083542	3	6.557	0.0151339	3
3.75	6.54258	0.00475958	3	6.55585	0.0207911	3
3.76	6.5531	0.00339604	3	6.56081	0.0102739	3
3.77	6.55044	0.00749105	3	6.55566	0.0151987	3
3.78	6.54808	0.00347224	3	6.55629	0.014339	3
3.79	6.54565	0.0131572	3	6.55156	0.0227167	3
3.8	6.54288	0.0124819	3	6.54596	0.0175723	3
3.81	6.54291	0.0128595	3	6.54786	0.0212843	3
3.82	6.54557	0.0125777	3	6.5537	0.026631	3
3.83	6.53825	0.0187174	3	6.55094	0.0391344	3
3.84	6.53992	0.0131558	3	6.54854	0.0280453	3
3.85	6.52996	0.0143163	3	6.54273	0.0359496	3
3.86	6.53813	0.0150622	3	6.55043	0.0335637	3
3.87	6.53406	0.00406783	3	6.55315	0.0297338	3
3.88	6.54393	0.00783583	3	6.56446	0.0326556	3
3.89	6.53404	0.00866336	3	6.55268	0.037656	3
3.9	6.53696	0.019392	3	6.5539	0.0367497	3
3.91	6.53472	0.0102053	3	6.54935	0.0302589	3
3.92	6.53527	0.0122334	3	6.55909	0.0296994	3
3.93	6.53803	0.0102846	3	6.55671	0.0221581	3
3.94	6.53771	0.00415231	3	6.54935	0.0197354	3
3.95	6.52967	0.00431836	3	6.54878	0.0308595	3
3.96	6.52978	0.013421	3	6.5525	0.0355964	3
3.97	6.53449	0.0126272	3	6.55118	0.0322252	3
3.98	6.53043	0.0080205	3	6.54897	0.0310987	3
3.99	6.53037	0.0171842	3	6.54661	0.0321576	3
4	6.53394	0.0106086	3	6.5465	0.0274946	3
4.01	6.53695	0.0104332	3	6.5519	0.0248588	3
4.02	6.53478	0.0118716	3	6.55093	0.0294109	3
4.03	6.53565	0.00806491	3	6.5487	0.0245884	3
4.04	6.536	0.00590161	3	6.54622	0.0234157	3
4.05	6.52293	0.00637125	3	6.54027	0.0348995	3
4.06	6.5317	0.00679767	3	6.54231	0.0237372	3
4.07	6.53101	0.00273995	3	6.54635	0.0268502	3
4.08	6.54013	0.0131887	3	6.54969	0.0284908	3
4.09	6.53494	0.00934498	3	6.54795	0.0318761	3
4.1	6.53276	0.00224129	3	6.54837	0.0266459	3
4.11	6.53012	0.00173087	3	6.55031	0.0333554	3
4.12	6.5266	0.00168907	3	6.54429	0.0307816	3
4.13	6.52496	0.00321082	3	6.54489	0.0348207	3
4.14	6.53064	0.00555001	3	6.55254	0.0330651	3
4.15	6.53905	0.00772771	3	6.56297	0.0350704	3
4.16	6.53102	0.0038951	3	6.55185	0.0344254	3
4.17	6.54064	0.0100941	3	6.55781	0.0265496	3
4.18	6.53763	0.0130557	3	6.55981	0.0265707	3
4.19	6.53705	0.00346467	3	6.55715	0.0381155	3
4.2	6.53641	0.00353421	3	6.55096	0.0216747	3
4.21	6.5361	0.00601981	3	6.55309	0.0255772	3
4.22	6.53354	0.00259065	3	6.54847	0.027906	3
4.23	6.53334	0.00191507	3	6.54585	0.0217708	3
4.24	6.53564	0.0138613	3	6.53868	0.0187001	3
4.25	6.53564	0.0067071	3	6.54355	0.019931	3
4.26	6.53347	0.016773	3	6.54175	0.0309572	3
4.27	6.53666	0.00997459	3	6.54533	0.0246527	3
4.28	6.52823	0.00752497	3	6.54101	0.029227	3
4.29	6.52705	0.00644032	3	6.5408	0.0301197	3
4.3	6.52862	0.00278912	3	6.54238	0.0266185	3
4.31	6.53504	0.00467245	3	6.54495	0.0216395	3
4.32	6.53452	0.0210468	3	6.54201	0.0296102	3
4.33	6.52939	0.0091982	3	6.54175	0.0262485	3
4.34	6.53162	0.00990044	3	6.54394	0.0297526	3
4.35	6.53286	0.00781217	3	6.54456	0.0280493	3
4.36	6.53795	0.00742485	3	6.55013	0.0280245	3
4.37	6.53445	0.0123006	3	6.55087	0.03693	3
4.38	6.53564	0.0207572	3	6.55317	0.0492305	3
4.39	6.53819	0.0203533	3	6.54534	0.0327366	3
4.4	6.53402	0.0138299	3	6.54286	0.0291146	3
4.41	6.52959	0.0105033	3	6.5425	0.028903	3
4.42	6.5429	0.0148661	3	6.54729	0.021962	3
4.43	6.54309	0.0153563	3	6.55137	0.028594	3
4.44	6.54055	0.0192352	3	6.54711	0.030489	3
4.45	6.53262	0.010447	3	6.54256	0.0275373	3
4.46	6.53638	0.0264394	3	6.53757	0.028405	3
4.47	6.53825	0.0226087	3	6.54011	0.0256542	3
4.48	6.54097	0.0201904	3	6.54297	0.0236095	3
4.49	6.53446	0.0273914	3	6.53723	0.0321605	3
4.5	6.54609	0.013342	3	6.55084	0.0208408	3
4.51	6.54222	0.0120555	3	6.54853	0.0203848	3
4.52	6.53676	0.0247369	3	6.53537	0.0223249	3
4.53	6.54177	0.00945683	3	6.54933	0.0218928	3
4.54	6.54391	0.011533	3	6.55051	0.0224199	3
4.55	6.54368	0.0183246	3	6.54927	0.0242787	3
4.56	6.54804	0.0165179	3	6.55672	0.0306419	3
4.57	6.5482	0.0200474	3	6.55448	0.0293405	3
4.58	6.54613	0.0125761	3	6.55316	0.0222277	3
4.59	6.54824	0.0131185	3	6.55294	0.0183652	3
4.6	6.54502	0.0161902	3	6.55264	0.0239197	3
4.61	6.54137	0.022301	3	6.54846	0.0312044	3
4.62	6.54842	0.0269546	3	6.54909	0.0279161	3
4.63	6.54139	0.0198366	3	6.54383	0.0231469	3
4.64	6.5462	0.0236972	3	6.54896	0.0250398	3
4.65	6.53642	0.0195925	3	6.54368	0.0262689	3
4.66	6.54453	0.0286142	3	6.54697	0.0313743	3
4.67	6.54349	0.0246565	3	6.54966	0.0306196	3
4.68	6.53598	0.0233455	3	6.55165	0.030969	3
4.69	6.53613	0.025334	3	6.54056	0.0294697	3
4.7	6.53888	0.0200526	3	6.54275	0.0248273	3
4.71	6.54032	0.0171658	3	6.54676	0.0259465	3
4.72	6.53688	0.0220595	3	6.54339	0.0284071	3
4.73	6.53768	0.0146149	3	6.55252	0.0289203	3
4.74	6.53753	0.0153252	3	6.54855	0.0245531	3
4.75	6.53472	0.0112952	3	6.5432	0.0248711	3
4.76	6.5344	0.00403397	3	6.54441	0.0195272	3
4.77	6.54006	0.0171843	3	6.54259	0.0209341	3
4.78	6.52886	0.00808691	3	6.54269	0.0299257	3
4.79	6.53021	0.00968113	3	6.54155	0.0246358	3
4.8	6.53544	0.00932224	3	6.55069	0.028249	3
4.81	6.53356	0.0155016	3	6.55185	0.0297699	3
4.82	6.53529	0.0151896	3	6.55233	0.0334514	3
4.83	6.53499	0.0161223	3	6.54319	0.0246858	3
4.84	6.5293	0.00902307	3	6.53652	0.0214513	3
4.85	6.53635	0.0137601	3	6.54304	0.0248599	3
4.86	6.53417	0.0146587	3	6.5417	0.0248905	3
4.87	6.52661	0.005316	3	6.54465	0.0294703	3
4.88	6.5363	0.00841346	3	6.54653	0.0238553	3
4.89	6.52974	0.0132309	3	6.53885	0.0255376	3
4.9	6.52908	0.0105933	3	6.54479	0.0249337	3
4.91	6.52758	0.013136	3	6.54191	0.0355615	3
4.92	6.52595	0.0143967	3	6.54669	0.043046	3
4.93	6.53013	0.011494	3	6.54221	0.0288968	3
4.94	6.52779	0.00150941	3	6.54154	0.0234881	3
4.95	6.52725	0.0016241	3	6.54136	0.0260714	3
4.96	6.53004	0.0133697	3	6.54282	0.023325	3
4.97	6.52722	0.0224319	3	6.54319	0.0348093	3
4.98	6.53353	0.00874641	3	6.54753	0.024207	3
4.99	6.53238	0.0120069	3	6.54986	0.0296052	3
5	6.54217	0.00230183	3	6.55235	0.015627	3
5.01	6.54697	0.00570811	3	6.55698	0.0144852	3
5.02	6.54068	0.0128148	3	6.55348	0.015361	3
5.03	6.53717	0.00450935	3	6.55139	0.02367	3
5.04	6.54572	0.00691796	3	6.54976	0.0125992	3
5.05	6.53815	0.0127776	3	6.5483	0.023699	3
5.06	6.53282	0.0176489	3	6.54342	0.0328627	3
5.07	6.53344	0.0108701	3	6.54507	0.0244191	3
5.08	6.54179	0.0134959	3	6.55213	0.0272678	3
5.09	6.54303	0.0117907	3	6.55166	0.0262544	3
5.1	6.53949	0.0220621	3	6.55246	0.0339188	3
5.11	6.55259	0.0172116	3	6.56177	0.0274214	3
5.12	6.54223	0.0293944	3	6.55018	0.0393455	3
5.13	6.53608	0.0113325	3	6.54998	0.0345653	3
5.14	6.53517	0.015462	3	6.55138	0.0344513	3
5.15	6.53648	0.0110515	3	6.54819	0.0263076	3
5.16	6.54885	0.00983847	3	6.5567	0.0201198	3
5.17	6.54802	0.0131216	3	6.5569	0.025798	3
5.18	6.54593	0.0114693	3	6.55494	0.0202419	3
5.19	6.55088	0.0135829	3	6.5547	0.0182815	3
5.2	6.54368	0.0185983	3	6.5532	0.0294635	3
5.21	6.54045	0.0189917	3	6.55454	0.0382514	3
5.22	6.54629	0.0246694	3	6.55676	0.0353671	3
5.23	6.53968	0.00669848	3	6.55527	0.0295448	3
5.24	6.53527	0.00345707	3	6.55554	0.0342273	3
5.25	6.53713	0.0127365	3	6.54823	0.0319468	3
5.26	6.52836	0.00326916	3	6.54716	0.0324813	3
5.27	6.53012	9.54522e-05	3	6.54255	0.021448	3
5.28	6.53627	0.00530845	3	6.55154	0.0211835	3
5.29	6.53297	0.00217296	3	6.54469	0.0218549	3
5.3	6.53377	0.00363413	3	6.55017	0.02703	3
5.31	6.52721	0.000708355	3	6.54599	0.0318396	3
5.32	6.53232	0.00692774	3	6.54509	0.016624	3
5.33	6.53051	0.0101596	3	6.54739	0.0217197	3
5.34	6.53086	0.00409093	3	6.54859	0.0279493	3
5.35	6.53782	0.00654648	3	6.55225	0.0194323	3
5.36	6.53557	0.0134674	3	6.55381	0.0209014	3
5.37	6.5339	0.00220068	3	6.55067	0.0268657	3
5.38	6.5257	0.0080497	3	6.54708	0.0426919	3
5.39	6.53624	0.0184616	3	6.54796	0.0347383	3
5.4	6.53282	0.00830297	3	6.55334	0.0384577	3
5.41	6.52978	0.00591834	3	6.55126	0.0380388	3
5.42	6.52741	0.00330381	3	6.55118	0.0429797	3
5.43	6.53757	0.0146001	3	6.55114	0.0311641	3
5.44	6.53746	0.00945122	3	6.55646	0.030096	3
5.45	6.52141	0.00969875	3	6.54235	0.0386951	3
5.46	6.52154	0.00899937	3	6.53928	0.034854	3
5.47	6.52395	0.00866513	3	6.54453	0.0415883	3
5.48	6.53736	0.0124038	3	6.55273	0.0367438	3
5.49	6.53385	0.00330933	3	6.5528	0.0330349	3
5.5	6.5384	0.00423102	3	6.55228	0.0268597	3
5.51	6.53707	0.00821319	3	6.55526	0.0392121	3
5.52	6.53318	0.00388811	3	6.56046	0.043641	3
5.53	6.52977	0.00779026	3	6.55248	0.0352663	3
5.54	6.53526	0.0123109	3	6.55414	0.0341158	3
5.55	6.52873	0.00880885	3	6.54413	0.0296647	3
5.56	6.52743	0.00861946	3	6.54457	0.0350083	3
5.57	6.53083	0.010188	3	6.54831	0.0330413	3
5.58	6.543	0.0120069	3	6.54937	0.0219235	3
5.59	6.54292	0.0111337	3	6.55455	0.0300003	3
5.6	6.54777	0.00819179	3	6.55945	0.0263906	3
5.61	6.54693	0.00609364	3	6.55764	0.0226732	3
5.62	6.5467	0.0163978	3	6.55481	0.0271928	3
5.63	6.53615	0.0103928	3	6.54714	0.0281776	3
5.64	6.54416	0.013957	3	6.55441	0.0312989	3
5.65	6.54446	0.0172409	3	6.55551	0.0310548	3
5.66	6.54932	0.020249	3	6.55444	0.0286614	3
5.67	6.54776	0.0208318	3	6.5581	0.0373876	3
5.68	6.55144	0.0149643	3	6.56196	0.0295971	3
5.69	6.54596	0.0211244	3	6.55472	0.0342723	3
5.7	6.55117	0.0161219	3	6.56009	0.0297777	3
5.71	6.54113	0.0164412	3	6.55717	0.0393903	3
5.72	6.54892	0.0143287	3	6.5599	0.0317148	3
5.73	6.55036	0.0174581	3	6.55894	0.0315793	3
5.74	6.54682	0.0108828	3	6.5622	0.0354828	3
5.75	6.54428	0.0153665	3	6.55962	0.040036	3
5.76	6.54422	0.00476882	3	6.56338	0.0373215	3
5.77	6.53618	0.00931719	3	6.55021	0.0330943	3
5.78	6.53495	0.00759251	3	6.55042	0.0321036	3
5.79	6.53569	0.00708049	3	6.5565	0.0378087	3
5.8	6.5476	0.00826069	3	6.55858	0.0269732	3
5.81	6.54111	0.0111267	3	6.55297	0.0305216	3
5.82	6.54465	0.0132148	3	6.55634	0.0327484	3
5.83	6.55053	0.0112931	3	6.56208	0.0306586	3
5.84	6.55124	0.00875869	3	6.56706	0.0288485	3
5.85	6.54619	0.00935039	3	6.56012	0.0281549	3
5.86	6.54771	0.00364612	3	6.56405	0.0253959	3
5.87	6.54621	0.0132359	3	6.56095	0.0286694	3
5.88	6.54694	0.0157751	3	6.55195	0.0242703	3
5.89	6.54138	0.00855038	3	6.5546	0.0280041	3
5.9	6.53758	0.0110075	3	6.55307	0.0284532	3
5.91	6.54084	0.0148927	3	6.55241	0.0308779	3
5.92	6.53803	0.0116932	3	6.54623	0.025164	3
5.93	6.53166	0.0142247	3	6.54252	0.0318098	3
5.94	6.53685	0.0113995	3	6.549	0.0304227	3
5.95	6.53671	0.0111135	3	6.54438	0.0239001	3
5.96	6.53899	0.0192592	3	6.54984	0.0358356	3
5.97	6.53498	0.0103758	3	6.54647	0.0291193	3
5.98	6.54356	0.0175229	3	6.5567	0.0360174	3
5.99	6.54018	0.0167859	3	6.54915	0.0317879	3
6	6.5313	0.0158441	3	6.54456	0.0387225	3
6.01	6.5318	0.0112481	3	6.55182	0.0420186	3
6.02	6.52923	0.0163835	3	6.54319	0.0403791	3
6.03	6.53333	0.0248303	3	6.54493	0.0445351	3
6.04	6.54218	0.0245771	3	6.54862	0.0354695	3
6.05	6.53745	0.0264601	3	6.54359	0.0370822	3
6.06	6.53894	0.016096	3	6.54874	0.033032	3
6.07	6.54267	0.0212268	3	6.55023	0.0342708	3
6.08	6.53745	0.0221311	3	6.54579	0.0363596	3
6.09	6.54053	0.0309837	3	6.54446	0.0377384	3
6.1	6.53948	0.0197701	3	6.5492	0.0365567	3
6.11	6.54236	0.0240795	3	6.54993	0.0361315	3
6.12	6.5479	0.0255599	3	6.55183	0.0317436	3
6.13	6.53943	0.0117527	3	6.55084	0.0299209	3
6.14	6.54349	0.0094023	3	6.55265	0.0241424	3
6.15	6.54354	0.00946126	3	6.55203	0.024054	3
6.16	6.54028	0.00766866	3	6.55342	0.0300457	3
6.17	6.53785	0.0163229	3	6.55014	0.0374771	3
6.18	6.54197	0.0118918	3	6.55078	0.0268095	3
6.19	6.54064	0.0257844	3	6.54017	0.0249821	3
6.2	6.54346	0.0106346	3	6.55096	0.0228846	3
6.21	6.54328	0.00638366	3	6.54726	0.0132095	3
6.22	6.54179	0.0122664	3	6.54839	0.0236056	3
6.23	6.54984	0.0103223	3	6.55475	0.0181154	3
6.24	6.54716	0.00938518	3	6.5517	0.0163423	3
6.25	6.54969	0.0173142	3	6.55251	0.0216316	3
6.26	6.54594	0.0179281	3	6.55185	0.0280647	3
6.27	6.54625	0.0134745	3	6.55339	0.0256907	3
6.28	6.54994	0.0099276	3	6.55171	0.0129933	3
6.29	6.53897	0.0109027	3	6.54462	0.0206277	3
6.3	6.54359	0.017334	3	6.54513	0.0195385	3
6.31	6.54843	0.0127191	3	6.55003	0.0154805	3
6.32	6.5517	0.015883	3	6.5517	0.0158844	3
6.33	6.54971	0.0141195	3	6.54999	0.0145371	3
6.34	6.54995	0.017914	3	6.5454	0.0111449	3
6.35	6.54319	0.0126878	3	6.5462	0.0176576	3
6.36	6.55042	0.0194519	3	6.54612	0.0127551	3
6.37	6.54968	0.0118617	3	6.55199	0.014302	3
6.38	6.54204	0.00692874	3	6.55011	0.00712456	3
6.39	6.5444	0.00311252	3	6.54979	0.00690148	3
6.4	6.54164	0.00990753	3	6.54492	0.0155336	3
6.41	6.53533	0.0083909	3	6.53984	0.0161835	3
6.42	6.54077	0.0106412	3	6.54627	0.019505	3
6.43	6.54039	0.0135482	3	6.54288	0.0177234	3
6.44	6.53081	0.00627934	3	6.53994	0.0173646	3
6.45	6.53807	0.00706717	3	6.54667	0.018928	3
6.46	6.53676	0.0139036	3	6.54425	0.0254488	3
6.47	6.53205	0.00510365	3	6.54548	0.0221442	3
6.48	6.54601	0.00637944	3	6.55774	0.0169964	3
6.49	6.54209	0.00283258	3	6.55487	0.0239312	3
6.5	6.54126	0.00334978	3	6.55209	0.021999	3
6.51	6.53624	0.00938657	3	6.54792	0.0261011	3
6.52	6.53499	0.00677554	3	6.54713	0.0256598	3
6.53	6.53622	0.00240024	3	6.55307	0.0269239	3
6.54	6.54215	0.0130061	3	6.55929	0.0272636	3
6.55	6.54277	0.0104494	3	6.55943	0.0207613	3
6.56	6.54365	0.0118334	3	6.56215	0.0297293	3
6.57	6.546	0.00469944	3	6.56325	0.0270323	3
6.58	6.54116	0.00116893	3	6.55351	0.0202224	3
6.59	6.53267	0.0111294	3	6.55484	0.0335484	3
6.6	6.5348	0.00164282	3	6.55305	0.0326279	3
6.61	6.53912	0.00536632	3	6.55446	0.0223303	3
6.62	6.5418	0.0103564	3	6.55954	0.0245401	3
6.63	6.5439	0.0121358	3	6.56185	0.0189866	3
6.64	6.53746	0.00987958	3	6.55547	0.0244911	3
6.65	6.5375	0.0136899	3	6.55462	0.0187146	3
6.66	6.53449	0.0197788	3	6.55443	0.0159137	3
6.67	6.53446	0.019039	3	6.55612	0.0196423	3
6.68	6.53925	0.0169234	3	6.56212	0.0298236	3
6.69	6.54694	0.0133604	3	6.56709	0.0254553	3
6.7	6.53799	0.0162334	3	6.55765	0.0273245	3
6.71	6.54004	0.0249129	3	6.56052	0.0338743	3
6.72	6.54675	0.0222135	3	6.56618	0.0263732	3
6.73	6.54428	0.0223542	3	6.56784	0.0319207	3
6.74	6.53966	0.0138709	3	6.55692	0.0320341	3
6.75	6.541	0.0143909	3	6.55911	0.0219774	3
6.76	6.55164	0.0161619	3	6.56896	0.0201503	3
6.77	6.54711	0.023278	3	6.56958	0.0232851	3
6.78	6.54898	0.013559	3	6.56604	0.0181715	3
6.79	6.54509	0.0190044	3	6.56815	0.025617	3
6.8	6.54548	0.0232601	3	6.57058	0.0226713	3
6.81	6.54042	0.0236606	3	6.56466	0.0230815	3
6.82	6.53948	0.0151794	3	6.56146	0.0244307	3
6.83	6.54277	0.0187263	3	6.56199	0.0172639	3
6.84	6.5494	0.0271766	3	6.572	0.0184957	3
6.85	6.54371	0.0265305	3	6.56917	0.0233641	3
6.86	6.54147	0.03372	3	6.57488	0.0285312	3
6.87	6.54249	0.0327638	3	6.57488	0.0247835	3
6.88	6.53354	0.0296934	3	6.56399	0.024121	3
6.89	6.54525	0.0267935	3	6.5753	0.027426	3
6.9	6.5461	0.0216739	3	6.56976	0.020526	3
6.91	6.5362	0.0237462	3	6.5618	0.0307949	3
6.92	6.54376	0.0269435	3	6.57106	0.0218344	3
6.93	6.55163	0.0352842	3	6.57741	0.0161946	3
6.94	6.55256	0.0327376	3	6.57911	0.0168014	3
6.95	6.55006	0.0318705	3	6.57782	0.0194687	3
6.96	6.55182	0.0263116	3	6.57793	0.019558	3
6.97	6.54108	0.0207913	3	6.57392	0.0364656	3
6.98	6.54192	0.0264833	3	6.57104	0.0282108	3
6.99	6.54368	0.020231	3	6.56795	0.0218369	3
7	6.54827	0.0262794	3	6.57571	0.021355	3
7.01	6.54923	0.0209864	3	6.57436	0.0234695	3
7.02	6.55379	0.00979875	3	6.57452	0.0261097	3
7.03	6.54817	0.0189706	3	6.57123	0.0214168	3
7.04	6.55125	0.0190548	3	6.57266	0.0193559	3
7.05	6.55388	0.0301055	3	6.58106	0.0196101	3
7.06	6.54935	0.0249939	3	6.57678	0.0269048	3
7.07	6.55825	0.0297379	3	6.58118	0.024682	3
7.08	6.55355	0.0214601	3	6.57605	0.0244439	3
7.09	6.54822	0.0151965	3	6.57347	0.0319228	3
7.1	6.55105	0.0208941	3	6.57278	0.019678	3
7.11	6.5543	0.0223644	3	6.57709	0.0214912	3
7.12	6.54816	0.0152029	3	6.56859	0.0229424	3
7.13	6.56064	0.0241436	3	6.58191	0.0171401	3
7.14	6.54798	0.0220003	3	6.57321	0.0235983	3
7.15	6.55281	0.0262203	3	6.57661	0.0150605	3
7.16	6.54256	0.0323991	3	6.56456	0.00630106	3
7.17	6.53846	0.0271393	3	6.56099	0.0147674	3
7.18	6.53821	0.0298684	3	6.56095	0.0122749	3
7.19	6.54444	0.025859	3	6.56531	0.0142448	3
7.2	6.55253	0.0302742	3	6.57217	0.0139637	3
7.21	6.55457	0.0267908	3	6.5734	0.0147445	3
7.22	6.5493	0.013611	3	6.56717	0.0179275	3
7.23	6.55158	0.0269182	3	6.5733	0.0128908	3
7.24	6.55673	0.0235479	3	6.58084	0.0185852	3
7.25	6.55337	0.0361013	3	6.57717	0.00653758	3
7.26	6.55684	0.0362647	3	6.57639	0.00506062	3
7.27	6.55094	0.033608	3	6.57487	0.00824275	3
7.28	6.55321	0.0283802	3	6.57676	0.0124165	3
7.29	6.54383	0.0257512	3	6.56748	0.0154794	3
7.3	6.54973	0.0216173	3	6.57011	0.0145599	3
7.31	6.54306	0.0237494	3	6.56752	0.0189284	3
7.32	6.5465	0.0143077	3	6.56543	0.0186821	3
7.33	6.54039	0.0311651	3	6.56871	0.0181057	3
7.34	6.54635	0.0224227	3	6.56934	0.0213688	3
7.35	6.53887	0.0239853	3	6.56638	0.0248565	3
7.36	6.53716	0.0119574	3	6.55959	0.0278521	3
7.37	6.54366	0.0223718	3	6.56961	0.0230232	3
7.38	6.54129	0.0167836	3	6.5683	0.0344413	3
7.39	6.54322	0.022301	3	6.56697	0.0190898	3
7.4	6.54398	0.020005	3	6.56442	0.0178634	3
7.41	6.54602	0.0254688	3	6.56887	0.0159695	3
7.42	6.54043	0.0259257	3	6.56568	0.0235991	3
7.43	6.53565	0.0271451	3	6.56385	0.0225607	3
7.44	6.53913	0.0183267	3	6.56649	0.0299782	3
7.45	6.53723	0.0106447	3	6.56056	0.0297852	3
7.46	6.53469	0.0205252	3	6.56011	0.0237191	3
7.47	6.54529	0.0205041	3	6.56581	0.0153642	3
7.48	6.55559	0.0197965	3	6.57199	0.0126976	3
7.49	6.55261	0.0259441	3	6.5787	0.0193322	3
7.5	6.54811	0.0201593	3	6.5747	0.0261361	3
7.51	6.546	0.0236305	3	6.57472	0.0292894	3
7.52	6.5503	0.0315041	3	6.57905	0.0292006	3
7.53	6.54739	0.0335426	3	6.57479	0.0270129	3
7.54	6.5448	0.0255116	3	6.57111	0.0285137	3
7.55	6.54753	0.0289566	3	6.57167	0.0323438	3
7.56	6.53656	0.0226811	3	6.56768	0.0391143	3
7.57	6.54522	0.0209416	3	6.56924	0.0277492	3
7.58	6.54393	0.00762857	3	6.56467	0.0286603	3
7.59	6.54782	0.0162176	3	6.57595	0.0335728	3
7.6	6.5517	0.0209849	3	6.57395	0.0205148	3
7.61	6.55465	0.0175794	3	6.57624	0.0202627	3
7.62	6.55535	0.0242749	3	6.57761	0.0221427	3
7.63	6.54922	0.0107867	3	6.5676	0.0214172	3
7.64	6.55192	0.0075326	3	6.56556	0.0227902	3
7.65	6.55497	0.0151915	3	6.57251	0.0218372	3
7.66	6.55379	0.0120541	3	6.56929	0.0171118	3
7.67	6.55293	0.0161885	3	6.56826	0.0125886	3
7.68	6.54834	0.0131946	3	6.56828	0.0224914	3
7.69	6.54218	0.0196267	3	6.57255	0.033111	3
7.7	6.54167	0.0137708	3	6.56475	0.0272589	3
7.71	6.53536	0.0144464	3	6.56206	0.0318011	3
7.72	6.53612	0.00917795	3	6.55929	0.0320734	3
7.73	6.5332	0.0200281	3	6.56059	0.0389056	3
7.74	6.53724	0.0184917	3	6.56062	0.0394241	3
7.75	6.5334	0.0117061	3	6.55684	0.0430597	3
7.76	6.54777	0.0162405	3	6.5626	0.0286383	3
7.77	6.53961	0.0121892	3	6.56013	0.0306494	3
7.78	6.54807	0.0114563	3	6.56664	0.0236223	3
7.79	6.54364	0.0022255	3	6.56323	0.0355759	3
7.8	6.54632	0.00903753	3	6.56406	0.0297814	3
7.81	6.54429	0.00486526	3	6.56132	0.033519	3
7.82	6.54146	0.00168528	3	6.56114	0.0324118	3
7.83	6.55219	0.00267805	3	6.5642	0.0234528	3
7.84	6.54965	0.0119811	3	6.5651	0.0220336	3
7.85	6.54797	0.00462312	3	6.56272	0.0223423	3
7.86	6.54864	0.0166368	3	6.56472	0.0283098	3
7.87	6.54492	0.0167624	3	6.55838	0.0324411	3
7.88	6.54728	0.0100033	3	6.55934	0.0215869	3
7.89	6.54059	0.00535978	3	6.55009	0.0216722	3
7.9	6.55014	0.00198149	3	6.55887	0.0170751	3
7.91	6.5416	0.0061504	3	6.56405	0.0369472	3
7.92	6.54213	0.00777039	3	6.55645	0.0325379	3
7.93	6.53566	0.00329934	3	6.55455	0.0295195	3
7.94	6.5366	0.00449723	3	6.55588	0.0371707	3
7.95	6.53918	0.00622549	3	6.55379	0.0310053	3
7.96	6.54634	0.00662395	3	6.56323	0.0350683	3
7.97	6.54515	0.0130434	3	6.5641	0.0354359	3
7.98	6.54594	0.0189937	3	6.56477	0.0368016	3
7.99	6.54295	0.013811	3	6.55995	0.0330314	3
8	6.54128	0.014397	3	6.56907	0.0362442	3
8.01	6.54741	0.0160592	3	6.57006	0.0297928	3
8.02	6.54101	0.00302061	3	6.56246	0.0374741	3
8.03	6.53685	0.00259182	3	6.56258	0.0422319	3
8.04	6.53644	0.00987723	3	6.56755	0.0443662	3
8.05	6.53982	0.0118886	3	6.5662	0.0341537	3
8.06	6.54206	0.01801	3	6.569	0.0297863	3
8.07	6.53713	0.0211053	3	6.56267	0.0231674	3
8.08	6.5408	0.0185002	3	6.56748	0.0279879	3
8.09	6.53941	0.0168755	3	6.56865	0.0365513	3
8.1	6.53709	0.0120191	3	6.56202	0.0388161	3
8.11	6.5461	0.00588486	3	6.5643	0.0305267	3
8.12	6.54769	0.00612558	3	6.57091	0.0344354	3
8.13	6.54709	0.00892774	3	6.56268	0.0263267	3
8.14	6.54502	0.00765287	3	6.56291	0.0272768	3
8.15	6.54457	0.0103772	3	6.56068	0.0311464	3
8.16	6.53357	0.00786694	3	6.558	0.034443	3
8.17	6.54198	0.00708401	3	6.55884	0.0334021	3
8.18	6.54608	0.0140373	3	6.56345	0.034497	3
8.19	6.53963	0.018539	3	6.5646	0.0393662	3
8.2	6.54057	0.0127704	3	6.56047	0.0365397	3
8.21	6.54049	0.0112908	3	6.55867	0.0291439	3
8.22	6.53669	0.0161486	3	6.55745	0.0363991	3
8.23	6.53813	0.0119926	3	6.56042	0.0432843	3
8.24	6.53007	0.0049773	3	6.55014	0.0367324	3
8.25	6.54342	0.00280375	3	6.554	0.0200155	3
8.26	6.54068	0.00260864	3	6.5584	0.029983	3
8.27	6.53921	0.00532091	3	6.55933	0.0297897	3
8.28	6.54196	0.00299202	3	6.55704	0.0235518	3
8.29	6.53856	0.0079415	3	6.55094	0.0171735	3
8.3	6.53762	0.00834553	3	6.55181	0.0208713	3
8.31	6.54416	0.0114961	3	6.55544	0.0195833	3
8.32	6.5418	0.0116457	3	6.55056	0.0215337	3
8.33	6.53804	0.0109797	3	6.55056	0.0302487	3
8.34	6.54707	0.0100641	3	6.55665	0.0254468	3
8.35	6.54144	0.00965173	3	6.55651	0.028519	3
8.36	6.53977	0.00635389	3	6.54874	0.0201746	3
8.37	6.54999	0.0136627	3	6.56095	0.0267663	3
8.38	6.53871	0.0147558	3	6.55407	0.0316851	3
8.39	6.53343	0.00744957	3	6.54905	0.0311721	3
8.4	6.54031	0.0128369	3	6.55334	0.0275768	3
8.41	6.54407	0.00340624	3	6.55312	0.0159616	3
8.42	6.54567	0.00650915	3	6.56232	0.0249835	3
8.43	6.5418	0.00904605	3	6.55557	0.03037	3
8.44	6.53658	0.0127708	3	6.55217	0.0388205	3
8.45	6.53954	0.00990335	3	6.5522	0.0317778	3
8.46	6.53979	0.00618145	3	6.56049	0.0417058	3
8.47	6.54168	0.0037264	3	6.55401	0.0247882	3
8.48	6.53955	0.0130117	3	6.55127	0.0294339	3
8.49	6.53773	0.0178187	3	6.55085	0.0365303	3
8.5	6.54496	0.0114599	3	6.55274	0.0194043	3
8.51	6.54038	0.0132663	3	6.54763	0.0225556	3
8.52	6.54057	0.0205711	3	6.55011	0.0306473	3
8.53	6.54057	0.0209359	3	6.55489	0.0341497	3
8.54	6.53619	0.0180218	3	6.55104	0.0314835	3
8.55	6.53407	0.0159992	3	6.54265	0.0215829	3
8.56	6.5342	0.0231807	3	6.53825	0.0264706	3
8.57	6.52605	0.0214909	3	6.54028	0.040437	3
8.58	6.53132	0.022247	3	6.54476	0.0387396	3
8.59	6.54041	0.0183809	3	6.54969	0.0306102	3
8.6	6.5332	0.0184187	3	6.54917	0.0375342	3
8.61	6.53034	0.0161317	3	6.54721	0.0414559	3
8.62	6.53625	0.0155975	3	6.54457	0.0287981	3
8.63	6.53788	0.0188933	3	6.55122	0.0349298	3
8.64	6.53767	0.0180364	3	6.55487	0.0392342	3
8.65	6.53587	0.0209054	3	6.54982	0.0425976	3
8.66	6.54187	0.00284996	3	6.55537	0.0256449	3
8.67	6.53965	0.00882273	3	6.55065	0.0252273	3
8.68	6.54099	0.0101239	3	6.5443	0.015841	3
8.69	6.54482	0.00828335	3	6.54987	0.0163307	3
8.7	6.53684	0.0100857	3	6.5488	0.0267133	3
8.71	6.53802	0.0212221	3	6.54593	0.0324721	3
8.72	6.5372	0.0218222	3	6.55051	0.034809	3
8.73	6.53955	0.0204102	3	6.55561	0.0398831	3
8.74	6.54143	0.00995226	3	6.5483	0.0207853	3
8.75	6.53755	0.019445	3	6.55049	0.0345596	3
8.76	6.53265	0.0219725	3	6.54632	0.0407131	3
8.77	6.53547	0.0225474	3	6.54685	0.0378328	3
8.78	6.53518	0.0190634	3	6.54884	0.0369027	3
8.79	6.53519	0.0216312	3	6.55034	0.0433484	3
8.8	6.53668	0.0156513	3	6.54949	0.03739	3
8.81	6.53819	0.0129318	3	6.55405	0.0367991	3
8.82	6.53749	0.0128394	3	6.55315	0.0328674	3
8.83	6.54187	0.0120484	3	6.54783	0.0202498	3
8.84	6.53445	0.0220924	3	6.54283	0.0350128	3
8.85	6.53558	0.0143997	3	6.54491	0.0300247	3
8.86	6.53595	0.0181272	3	6.54739	0.0361889	3
8.87	6.53604	0.0119395	3	6.55097	0.0365883	3
8.88	6.53332	0.0131073	3	6.54739	0.0371496	3
8.89	6.53682	0.0162039	3	6.54628	0.0325816	3
8.9	6.54017	0.0115077	3	6.54642	0.0223012	3
8.91	6.54401	0.0143023	3	6.55184	0.0269271	3
8.92	6.5468	0.0225558	3	6.55233	0.0315832	3
8.93	6.53144	0.0147641	3	6.54648	0.0396952	3
8.94	6.53915	0.0166699	3	6.55091	0.0369821	3
8.95	6.52976	0.0149927	3	6.548	0.0439156	3
8.96	6.52669	0.0132262	3	6.54259	0.0392268	3
8.97	6.53223	0.0191023	3	6.54931	0.03247	3
8.98	6.53277	0.0180726	3	6.5504	0.0345397	3
8.99	6.53806	0.0191362	3	6.55665	0.0381346	3
9	6.52642	0.016499	3	6.54352	0.0428721	3
9.01	6.53901	0.0117184	3	6.5525	0.0283788	3
9.02	6.53586	0.00982529	3	6.55719	0.039822	3
9.03	6.54148	0.0142127	3	6.55703	0.0349372	3
9.04	6.53838	0.0201425	3	6.55525	0.0411565	3
9.05	6.53439	0.0143657	3	6.55415	0.0427072	3
9.06	6.53259	0.0210309	3	6.5472	0.0442732	3
9.07	6.54016	0.0253465	3	6.55196	0.0424648	3
9.08	6.53247	0.0228227	3	6.5463	0.0421527	3
9.09	6.53391	0.0232663	3	6.54844	0.0429399	3
9.1	6.53457	0.0224261	3	6.54651	0.039552	3
9.11	6.5369	0.0192351	3	6.54691	0.0362964	3
9.12	6.53349	0.0231055	3	6.54189	0.0361032	3
9.13	6.53676	0.0233442	3	6.54126	0.0310962	3
9.14	6.53926	0.00788022	3	6.55159	0.0292345	3
9.15	6.53061	0.0219358	3	6.54008	0.0380051	3
9.16	6.523	0.0145544	3	6.54081	0.0453986	3
9.17	6.54365	0.0133326	3	6.54941	0.0215231	3
9.18	6.53336	0.00784004	3	6.54499	0.0275789	3
9.19	6.53699	0.0230471	3	6.54298	0.0310468	3
9.2	6.5397	0.0106335	3	6.54975	0.0232999	3
9.21	6.53855	0.00359711	3	6.55194	0.0228057	3
9.22	6.53615	0.00535196	3	6.55007	0.0210027	3
9.23	6.53753	0.00585796	3	6.54635	0.0109536	3
9.24	6.54075	0.0173836	3	6.55023	0.0180182	3
9.25	6.53957	0.0150256	3	6.5542	0.0209266	3
9.26	6.54101	0.0099384	3	6.54975	0.0137995	3
9.27	6.53468	0.00738101	3	6.54791	0.0236821	3
9.28	6.53084	0.0123837	3	6.54678	0.0205732	3
9.29	6.52975	0.00590827	3	6.54562	0.0235694	3
9.3	6.53843	0.0156168	3	6.55417	0.0233113	3
9.31	6.52899	0.00799303	3	6.54319	0.0262825	3
9.32	6.53827	0.0176487	3	6.54929	0.0193441	3
9.33	6.53758	0.0162243	3	6.55069	0.0225114	3
9.34	6.53673	0.0177786	3	6.5523	0.0301395	3
9.35	6.53875	0.0180993	3	6.55228	0.0278631	3
9.36	6.53453	0.0111115	3	6.55042	0.0268084	3
9.37	6.53622	0.00925534	3	6.54524	0.0198539	3
9.38	6.53438	0.0096707	3	6.55085	0.0298506	3
9.39	6.52834	0.00658965	3	6.54134	0.0288904	3
9.4	6.52582	0.00307154	3	6.54142	0.030064	3
9.41	6.53525	0.00901001	3	6.541	0.0189653	3
9.42	6.53802	0.00258824	3	6.54992	0.0205813	3
9.43	6.5329	0.00643118	3	6.54071	0.0199269	3
9.44	6.53638	0.00805817	3	6.54439	0.0219018	3
9.45	6.5347	0.0108864	3	6.5456	0.0248545	3
9.46	6.53517	0.00999208	3	6.55044	0.025128	3
9.47	6.5316	0.00963894	3	6.54686	0.0306186	3
9.48	6.53647	0.00456607	3	6.5503	0.0256641	3
9.49	6.53557	0.00748265	3	6.54687	0.0264156	3
9.5	6.53049	0.0100744	3	6.54814	0.0339727	3
9.51	6.53297	0.00479775	3	6.54779	0.0303785	3
9.52	6.53339	0.00982062	3	6.54778	0.0250592	3
9.53	6.53937	0.00626896	3	6.54942	0.0236796	3
9.54	6.5415	0.00865316	3	6.54645	0.0170167	3
9.55	6.54686	0.00874644	3	6.56031	0.0186047	3
9.56	6.54697	0.00511696	3	6.55692	0.0212758	3
9.57	6.54487	0.0152564	3	6.55358	0.0298753	3
9.58	6.54367	0.0110488	3	6.54675	0.0163822	3
9.59	6.54198	0.00841858	3	6.55057	0.0226318	3
9.6	6.53984	0.0176087	3	6.54977	0.0338349	3
9.61	6.53952	0.00672361	3	6.55109	0.0245547	3
9.62	6.54011	0.00709225	3	6.55362	0.0304892	3
9.63	6.5264	0.00733051	3	6.55233	0.0480799	3
9.64	6.53741	0.00340883	3	6.55444	0.0316867	3
9.65	6.53859	0.00182848	3	6.55927	0.0373988	3
9.66	6.53387	0.0134609	3	6.55388	0.0378189	3
9.67	6.53374	0.0114917	3	6.551	0.0321778	3
9.68	6.52911	0.000677841	3	6.5457	0.0280459	3
9.69	6.53615	0.00470077	3	6.55282	0.0334438	3
9.7	6.53483	0.00777546	3	6.5489	0.0303472	3
9.71	6.53915	0.0185583	3	6.54834	0.0338049	3
9.72	6.545	0.0170203	3	6.55585	0.0353324	3
9.73	6.54356	0.00798117	3	6.55358	0.0249438	3
9.74	6.54247	0.0111996	3	6.55594	0.0337218	3
9.75	6.547	0.012552	3	6.55527	0.025518	3
9.76	6.53693	0.00362919	3	6.55028	0.0267131	3
9.77	6.54037	0.0128706	3	6.5501	0.027956	3
9.78	6.54197	0.0142583	3	6.54986	0.0268663	3
9.79	6.53614	0.0115044	3	6.54236	0.0221742	3
9.8	6.53585	0.00801339	3	6.55036	0.0229483	3
9.81	6.53771	0.00956928	3	6.54861	0.0264904	3
9.82	6.54165	0.00872134	3	6.55307	0.0257724	3
9.83	6.54357	0.0121175	3	6.5512	0.0193734	3
9.84	6.54992	0.00920203	3	6.55963	0.0193384	3
9.85	6.54366	0.0173966	3	6.56006	0.0312151	3
9.86	6.54034	0.0139959	3	6.55362	0.0243416	3
9.87	6.53712	0.00499745	3	6.54993	0.0239803	3
9.88	6.52937	0.0116046	3	6.54629	0.0391325	3
9.89	6.52993	0.0135213	3	6.53689	0.0255725	3
9.9	6.52565	0.00688316	3	6.54231	0.0337978	3
9.91	6.53447	0.0066042	3	6.54923	0.031827	3
9.92	6.52874	0.00713821	3	6.54677	0.0358865	3
9.93	6.52638	0.00645835	3	6.54661	0.038721	3
9.94	6.52988	0.0137487	3	6.55336	0.0395775	3
9.95	6.53251	0.00808119	3	6.54461	0.0266516	3
9.96	6.52261	0.00559521	3	6.53776	0.0298817	3
9.97	6.52569	0.00549204	3	6.54075	0.0226295	3
9.98	6.53022	0.0124288	3	6.53948	0.0261565	3
9.99	6.52764	0.0156672	3	6.53986	0.0334035	3
10	6.52597	0.00682766	3	6.54194	0.0244611	3
10.01	6.52845	0.00885506	3	6.54306	0.0250855	3
10.02	6.52218	0.0129297	3	6.53912	0.0165797	3
10.03	6.52382	0.0120932	3	6.54578	0.026344	3
10.04	6.52756	0.00692136	3	6.54714	0.0273963	3
10.05	6.5313	0.0129415	3	6.54875	0.0387451	3
10.06	6.53399	0.000955278	3	6.5496	0.0272585	3
10.07	6.52828	0.00935152	3	6.54577	0.029831	3
10.08	6.52929	0.00353654	3	6.54868	0.0310252	3
10.09	6.53448	0.00279916	3	6.55546	0.0349678	3
10.1	6.53258	0.00649159	3	6.55641	0.0347832	3
10.11	6.53797	0.0122897	3	6.55867	0.0237127	3
10.12	6.5359	0.0115274	3	6.55742	0.0271521	3
10.13	6.53193	0.0105607	3	6.55752	0.0387184	3
10.14	6.53556	0.00413148	3	6.55342	0.0291841	3
10.15	6.53001	0.00645941	3	6.54559	0.0334447	3
10.16	6.5385	0.0185772	3	6.55078	0.0347385	3
10.17	6.53911	0.0110863	3	6.55893	0.0345445	3
10.18	6.54088	0.0104051	3	6.55277	0.0306326	3
10.19	6.53398	0.0061197	3	6.55326	0.0292639	3
10.2	6.54364	0.00627805	3	6.55057	0.0179065	3
10.21	6.53475	0.00782902	3	6.54442	0.0210655	3
10.22	6.52624	0.0167413	3	6.54624	0.0362302	3
10.23	6.5258	0.0125605	3	6.5413	0.0305172	3
10.24	6.52431	0.00311178	3	6.54221	0.0327207	3
10.25	6.53993	0.0161695	3	6.55802	0.030763	3
10.26	6.5312	0.0209302	3	6.55506	0.0320364	3
10.27	6.52777	0.0112811	3	6.54507	0.0200188	3
10.28	6.52591	0.0113808	3	6.54723	0.0255447	3
10.29	6.5277	0.00667548	3	6.546	0.0302123	3
10.3	6.5331	0.00734131	3	6.55232	0.0302156	3
10.31	6.52753	0.00568729	3	6.54723	0.0299243	3
10.32	6.52967	0.0132332	3	6.54923	0.0261712	3
10.33	6.52583	0.00315137	3	6.54326	0.0271696	3
10.34	6.52946	0.00300868	3	6.55109	0.0358489	3
10.35	6.52908	0.00468572	3	6.54798	0.0290839	3
10.36	6.52886	0.00101439	3	6.54744	0.0326075	3
10.37	6.53147	0.00240916	3	6.545	0.0257022	3
10.38	6.53116	0.0100345	3	6.54295	0.0281571	3
10.39	6.53013	0.0102097	3	6.54856	0.0258458	3
10.4	6.53265	0.00781966	3	6.5502	0.0226057	3
10.41	6.53526	0.0103009	3	6.55103	0.0178548	3
10.42	6.5428	0.00442753	3	6.552	0.0127364	3
10.43	6.5459	0.00614574	3	6.5603	0.0225766	3
10.44	6.54286	0.00912547	3	6.55734	0.0167442	3
10.45	6.53419	0.0133326	3	6.5522	0.0223409	3
10.46	6.53257	0.0134401	3	6.55117	0.0299037	3
10.47	6.52892	0.0087039	3	6.54607	0.0223919	3
10.48	6.5314	0.0184435	3	6.5516	0.0216388	3
10.49	6.53629	0.0123469	3	6.55439	0.0234768	3
10.5	6.53732	0.0117983	3	6.55654	0.0241845	3
10.51	6.52574	0.00846997	3	6.54801	0.0318692	3
10.52	6.53201	0.00878872	3	6.5528	0.0340146	3
10.53	6.525	0.00872439	3	6.54597	0.0350621	3
10.54	6.52578	0.00521162	3	6.55308	0.0473009	3
10.55	6.53587	0.00668186	3	6.55691	0.0399406	3
10.56	6.53084	0.00203432	3	6.54942	0.0342142	3
10.57	6.53241	0.00802253	3	6.55404	0.0396072	3
10.58	6.53789	0.00398681	3	6.56417	0.0466473	3
10.59	6.53941	0.023424	3	6.55998	0.0459279	3
10.6	6.5351	0.00862717	3	6.556	0.0336004	3
10.61	6.52946	0.010006	3	6.55195	0.0353535	3
10.62	6.52457	0.0145063	3	6.5503	0.041221	3
10.63	6.5194	0.0106219	3	6.54268	0.0466408	3
10.64	6.52412	0.00727109	3	6.54957	0.0502551	3
10.65	6.53017	0.00828113	3	6.5574	0.0399237	3
10.66	6.53296	0.0110188	3	6.55704	0.0442082	3
10.67	6.53168	0.00552466	3	6.5573	0.0442282	3
10.68	6.53489	0.00814015	3	6.56254	0.0432802	3
10.69	6.52555	0.00927813	3	6.55697	0.0452225	3
10.7	6.52736	0.00728773	3	6.55256	0.040162	3
10.71	6.54177	0.00155214	3	6.56177	0.0361135	3
10.72	6.53189	0.00320356	3	6.54876	0.0308631	3
10.73	6.53097	0.0052016	3	6.55219	0.0348803	3
10.74	6.52768	0.00638134	3	6.54861	0.0395952	3
10.75	6.52766	0.0109129	3	6.55175	0.0339074	3
10.76	6.52977	0.00189928	3	6.55411	0.0437791	3
10.77	6.53416	0.0104865	3	6.55475	0.0438566	3
10.78	6.53413	0.0201167	3	6.55825	0.0285221	3
10.79	6.53529	0.0196863	3	6.55901	0.0296931	3
10.8	6.53874	0.02832	3	6.56201	0.020868	3
10.81	6.52892	0.0103487	3	6.55247	0.0305003	3
10.82	6.53731	0.015036	3	6.5553	0.0195981	3
10.83	6.53488	0.0142272	3	6.55169	0.0194735	3
10.84	6.53546	0.0129881	3	6.55693	0.0242098	3
10.85	6.54059	0.007611	3	6.55558	0.0264724	3
10.86	6.5428	0.00957583	3	6.55868	0.0199974	3
10.87	6.54393	0.00763152	3	6.55804	0.0227728	3
10.88	6.54136	0.0173958	3	6.55536	0.034038	3
10.89	6.54362	0.0154908	3	6.55407	0.027197	3
10.9	6.54449	0.0110846	3	6.55321	0.0200027	3
10.91	6.53698	0.0152903	3	6.54739	0.0299595	3
10.92	6.54046	0.00813809	3	6.55409	0.0188169	3
10.93	6.53557	0.00323066	3	6.5494	0.0249778	3
10.94	6.53519	0.00960372	3	6.55033	0.0286196	3
10.95	6.53403	0.0125868	3	6.54295	0.0267882	3
10.96	6.53541	0.0113175	3	6.54954	0.0321351	3
10.97	6.52948	0.0156205	3	6.54004	0.0305214	3
10.98	6.53374	0.00340259	3	6.54696	0.0260536	3
10.99	6.5279	0.00491307	3	6.54716	0.0367711	3
11	6.52895	0.00810118	3	6.54642	0.0356376	3
11.01	6.53231	0.006976	3	6.54739	0.0322423	3
11.02	6.51831	0.0108777	3	6.54055	0.0417896	3
11.03	6.51403	0.0133995	3	6.54406	0.0404231	3
11.04	6.51762	0.00720382	3	6.54061	0.0423697	3
11.05	6.5197	0.0173756	3	6.54247	0.0468404	3
11.06	6.52923	0.0124952	3	6.55136	0.0449247	3
11.07	6.53016	0.0181374	3	6.54448	0.035622	3
11.08	6.53053	0.0188302	3	6.54387	0.0357913	3
11.09	6.52628	0.0118356	3	6.54334	0.0287064	3
11.1	6.52384	0.0105061	3	6.54209	0.0380263	3
11.11	6.52831	0.018299	3	6.54597	0.036031	3
11.12	6.52411	0.0215677	3	6.54048	0.0382089	3
11.13	6.52563	0.0136969	3	6.54738	0.0327173	3
11.14	6.5264	0.0166476	3	6.54405	0.0323804	3
11.15	6.52004	0.006786	3	6.53633	0.0270346	3
11.16	6.52778	0.00982403	3	6.54656	0.0269379	3
11.17	6.52375	0.00515121	3	6.54324	0.0286186	3
11.18	6.529	0.00880015	3	6.54493	0.0205621	3
11.19	6.53335	0.0158408	3	6.55337	0.0213565	3
11.2	6.52724	0.0226073	3	6.55071	0.0252665	3
11.21	6.52554	0.00915849	3	6.54648	0.0296105	3
11.22	6.52833	0.0206081	3	6.55375	0.0303101	3
11.23	6.52425	0.0147278	3	6.54674	0.029624	3
11.24	6.5284	0.0206635	3	6.54429	0.0281271	3
11.25	6.53063	0.0183114	3	6.54622	0.0215192	3
11.26	6.53081	0.02586	3	6.54818	0.0358449	3
11.27	6.52779	0.0170827	3	6.53566	0.0273095	3
11.28	6.52956	0.0106531	3	6.54665	0.0370337	3
11.29	6.51989	0.0109535	3	6.54111	0.0468256	3
11.3	6.52223	0.00737288	3	6.53897	0.0357617	3
11.31	6.52204	0.00768756	3	6.54336	0.0445222	3
11.32	6.5231	0.013419	3	6.5398	0.0423268	3
11.33	6.5257	0.012295	3	6.54501	0.042567	3
11.34	6.52563	0.0100983	3	6.54535	0.0396737	3
11.35	6.5325	0.00848789	3	6.55853	0.0480853	3
11.36	6.52342	0.005165	3	6.55235	0.050049	3
11.37	6.52318	0.00995972	3	6.54866	0.0502684	3
11.38	6.51986	0.0085401	3	6.53661	0.0369912	3
11.39	6.51848	0.00561538	3	6.5405	0.0415009	3
11.4	6.52156	0.00617123	3	6.54567	0.0434662	3
11.41	6.51824	0.00703822	3	6.54201	0.0441036	3
11.42	6.51961	0.0133177	3	6.53822	0.0429867	3
11.43	6.52928	0.0128287	3	6.55465	0.0413534	3
11.44	6.51374	0.00807496	3	6.53584	0.0456007	3
11.45	6.52508	0.0163427	3	6.5429	0.0355229	3
11.46	6.51641	0.00709323	3	6.53904	0.0398654	3
11.47	6.52345	0.0141123	3	6.54391	0.0349685	3
11.48	6.52342	0.00726136	3	6.54636	0.0420928	3
11.49	6.52226	0.0227737	3	6.54115	0.0451528	3
11.5	6.52548	0.0249236	3	6.53961	0.0378436	3
11.51	6.52519	0.0194135	3	6.54553	0.0406714	3
11.52	6.51946	0.00972928	3	6.54225	0.0430699	3
11.53	6.52669	0.0130142	3	6.54784	0.0371721	3
11.54	6.52886	0.0126481	3	6.54647	0.0365006	3
11.55	6.52729	0.00943004	3	6.54824	0.0274757	3
11.56	6.53346	0.0116001	3	6.54345	0.0260676	3
11.57	6.53023	0.0124762	3	6.55048	0.0378548	3
11.58	6.53785	0.0199084	3	6.55202	0.0334246	3
11.59	6.53139	0.0232116	3	6.54685	0.0389589	3
11.6	6.53458	0.0216796	3	6.55411	0.0385375	3
11.61	6.53422	0.0243046	3	6.55044	0.0379017	3
11.62	6.53651	0.0195385	3	6.55025	0.0348654	3
11.63	6.53538	0.00949769	3	6.55193	0.0333304	3
11.64	6.54475	0.0182259	3	6.55107	0.0281209	3
11.65	6.53847	0.0236747	3	6.54697	0.0331615	3
11.66	6.53393	0.0229332	3	6.55039	0.0436447	3
11.67	6.54365	0.0310524	3	6.55071	0.0399826	3
11.68	6.53536	0.0269772	3	6.54557	0.0409371	3
11.69	6.53224	0.0255435	3	6.54495	0.039748	3
11.7	6.53116	0.0204069	3	6.54342	0.0365121	3
11.71	6.52723	0.0232121	3	6.54133	0.0404067	3
11.72	6.52173	0.0112569	3	6.53811	0.0358387	3
11.73	6.5239	0.0232996	3	6.53674	0.0358896	3
11.74	6.51989	0.028317	3	6.52807	0.0385547	3
11.75	6.52516	0.027754	3	6.532	0.0374526	3
11.76	6.51602	0.0269569	3	6.5278	0.0434628	3
11.77	6.51402	0.0302251	3	6.5269	0.0506247	3
11.78	6.52026	0.0308584	3	6.53258	0.0498836	3
11.79	6.51807	0.0180806	3	6.53289	0.0421635	3
11.8	6.52075	0.0210566	3	6.53866	0.0457281	3
11.81	6.52167	0.0124438	3	6.53682	0.0350723	3
11.82	6.51649	0.0135922	3	6.53413	0.040688	3
11.83	6.52689	0.0106418	3	6.54013	0.0292052	3
11.84	6.51998	0.0182727	3	6.53752	0.0453529	3
11.85	6.52543	0.0257636	3	6.54266	0.0504287	3
11.86	6.5229	0.0225465	3	6.53587	0.0430547	3
11.87	6.52174	0.0250591	3	6.54091	0.0459771	3
11.88	6.5264	0.0170232	3	6.54365	0.0396452	3
11.89	6.51651	0.0162761	3	6.54242	0.0505689	3
11.9	6.52074	0.0171769	3	6.54671	0.0542463	3
11.91	6.52355	0.0148893	3	6.5476	0.0524251	3
11.92	6.52622	0.0172789	3	6.54684	0.0495731	3
11.93	6.52222	0.0200326	3	6.54134	0.0458465	3
11.94	6.52865	0.0145546	3	6.54433	0.0347731	3
11.95	6.5274	0.0067452	3	6.54561	0.0333078	3
11.96	6.52295	0.0180803	3	6.54837	0.0379423	3
11.97	6.52104	0.0161061	3	6.54457	0.0383772	3
11.98	6.51479	0.00663709	3	6.54588	0.0502038	3
11.99	6.51277	0.0134165	3	6.53809	0.0427069	3
12	6.5168	0.00611713	3	6.53746	0.0301085	3
12.01	6.51547	0.0126295	3	6.53825	0.0419017	3
12.02	6.51744	0.0157758	3	6.54146	0.0436918	3
12.03	6.51289	0.0108461	3	6.53905	0.0502932	3
12.04	6.51627	0.00926002	3	6.54215	0.0466179	3
12.05	6.5222	0.00647721	3	6.5474	0.0417533	3
12.06	6.51946	0.0198182	3	6.55172	0.0513602	3
12.07	6.51612	0.0104965	3	6.54997	0.0545797	3
12.08	6.52092	0.00126778	3	6.55214	0.0535126	3
12.09	6.51331	0.0135103	3	6.5416	0.0518325	3
12.1	6.51782	0.0146703	3	6.55293	0.0525494	3
12.11	6.5215	0.0172506	3	6.55492	0.0499821	3
12.12	6.52324	0.0124168	3	6.54892	0.0497221	3
12.13	6.52428	0.00701107	3	6.54734	0.0376603	3
12.14	6.52052	0.0270461	3	6.55276	0.0436781	3
12.15	6.53112	0.0278444	3	6.55593	0.0419344	3
12.16	6.52553	0.0291788	3	6.548	0.0398918	3
12.17	6.52386	0.0192128	3	6.554	0.0441529	3
12.18	6.52501	0.0280177	3	6.55018	0.0508735	3
12.19	6.52769	0.0205747	3	6.54933	0.0404804	3
12.2	6.52549	0.024826	3	6.54808	0.0476411	3
12.21	6.5242	0.00992951	3	6.54938	0.0413754	3
12.22	6.52325	0.00656281	3	6.54803	0.0432073	3
12.23	6.53385	0.0133586	3	6.55284	0.0358911	3
12.24	6.53015	0.00507717	3	6.55282	0.0421068	3
12.25	6.53414	0.0161733	3	6.55828	0.0354098	3
12.26	6.53166	0.00877983	3	6.54651	0.0336702	3
12.27	6.53205	0.0179684	3	6.55231	0.0350087	3
12.28	6.53712	0.0144987	3	6.55641	0.0333557	3
12.29	6.54256	0.0194239	3	6.55923	0.0313033	3
12.3	6.53621	0.0174155	3	6.55523	0.0332625	3
12.31	6.5341	0.0223134	3	6.55756	0.0341362	3
12.32	6.53647	0.0137307	3	6.55111	0.0264167	3
12.33	6.53643	0.00833704	3	6.54937	0.0219147	3
12.34	6.53057	0.0170848	3	6.54996	0.0304117	3
12.35	6.53177	0.021851	3	6.55256	0.031829	3
12.36	6.52775	0.0209611	3	6.55006	0.035723	3
12.37	6.52884	0.0145999	3	6.54899	0.0345702	3
12.38	6.53134	0.0179712	3	6.54982	0.0310413	3
12.39	6.53548	0.00959309	3	6.55565	0.0314434	3
12.4	6.52266	0.0136191	3	6.54849	0.0368434	3
12.41	6.52585	0.00918758	3	6.5499	0.0397215	3
12.42	6.52671	0.0196759	3	6.54953	0.0380673	3
12.43	6.52139	0.0165466	3	6.54448	0.0315804	3
12.44	6.53131	0.00391044	3	6.54519	0.024784	3
12.45	6.53432	0.00833129	3	6.5514	0.0273944	3
12.46	6.53053	0.0128513	3	6.54927	0.0228095	3
12.47	6.5283	0.0224242	3	6.55	0.0353705	3
12.48	6.5273	0.0228786	3	6.55313	0.0383858	3
12.49	6.52796	0.0221011	3	6.55083	0.0384731	3
12.5	6.52935	0.0186018	3	6.55058	0.0359355	3
12.51	6.52246	0.0231818	3	6.5443	0.0324489	3
12.52	6.52592	0.016163	3	6.54579	0.0281907	3
12.53	6.52122	0.0134859	3	6.54349	0.036988	3
12.54	6.51471	0.00994202	3	6.53535	0.0342932	3
12.55	6.51911	0.0120127	3	6.53693	0.0390113	3
12.56	6.52177	0.0104832	3	6.54602	0.0431671	3
12.57	6.51999	0.0215462	3	6.53771	0.0400035	3
12.58	6.5258	0.0221201	3	6.54831	0.0449306	3
12.59	6.52123	0.0176216	3	6.53746	0.0344571	3
12.6	6.51798	0.0180006	3	6.53132	0.0336709	3
12.61	6.51627	0.017488	3	6.54104	0.0438353	3
12.62	6.51596	0.0228972	3	6.55138	0.0586812	3
12.63	6.52089	0.0204732	3	6.54165	0.0460396	3
12.64	6.52332	0.0165325	3	6.54595	0.0386751	3
12.65	6.52706	0.0148572	3	6.54707	0.0364566	3
12.66	6.52104	0.0173622	3	6.54222	0.0331675	3
12.67	6.52201	0.0143793	3	6.54655	0.0326141	3
12.68	6.52566	0.0206898	3	6.5418	0.0310625	3
12.69	6.52476	0.0210288	3	6.54241	0.031793	3
12.7	6.51698	0.0136322	3	6.54096	0.0383752	3
12.71	6.52058	0.0197031	3	6.54831	0.0452015	3
12.72	6.51995	0.0151368	3	6.54206	0.0394642	3
12.73	6.50933	0.0140837	3	6.53697	0.0430202	3
12.74	6.52342	0.0222698	3	6.54657	0.0327373	3
12.75	6.52389	0.0166472	3	6.54801	0.0372989	3
12.76	6.52037	0.0199228	3	6.54357	0.0343013	3
12.77	6.52417	0.0185636	3	6.54387	0.0316339	3
12.78	6.52115	0.0167324	3	6.54197	0.0402715	3
12.79	6.51785	0.0192217	3	6.54006	0.0368809	3
12.8	6.52189	0.00762581	3	6.53956	0.0327161	3
12.81	6.52381	0.0188564	3	6.55057	0.0313748	3
12.82	6.52832	0.021174	3	6.55269	0.0240116	3
12.83	6.52342	0.0167411	3	6.54949	0.0304429	3
12.84	6.51795	0.0114733	3	6.54264	0.0387291	3
12.85	6.52282	0.013854	3	6.55013	0.0336652	3
12.86	6.52984	0.00363943	3	6.54958	0.0325007	3
12.87	6.52628	0.00722827	3	6.54693	0.0354394	3
12.88	6.52675	0.00556388	3	6.54724	0.0306243	3
12.89	6.52324	0.0130428	3	6.54217	0.0366866	3
12.9	6.52662	0.0105783	3	6.54688	0.0331909	3
12.91	6.52195	0.0161991	3	6.54724	0.0409871	3
12.92	6.52834	0.0221878	3	6.54939	0.0414836	3
12.93	6.51975	0.0219459	3	6.54006	0.0399099	3
12.94	6.51987	0.018313	3	6.53963	0.0371162	3
12.95	6.52475	0.0132973	3	6.54149	0.0303292	3
12.96	6.52841	0.0109581	3	6.54381	0.0304126	3
12.97	6.53073	0.0105222	3	6.54875	0.0216444	3
12.98	6.53363	0.0142996	3	6.55079	0.0178643	3
12.99	6.53589	0.0170314	3	6.55161	0.0142567	3
13	6.53439	0.0115669	3	6.55156	0.019265	3
13.01	6.53084	0.0069131	3	6.54906	0.0247442	3
13.02	6.53014	0.0102964	3	6.54714	0.0276562	3
13.03	6.53531	0.00924472	3	6.55398	0.0289997	3
13.04	6.53023	0.00507542	3	6.54953	0.0349299	3
13.05	6.52499	0.0117446	3	6.54141	0.0394088	3
13.06	6.52795	0.00699553	3	6.54399	0.0346707	3
13.07	6.53363	0.00566501	3	6.54849	0.0307572	3
13.08	6.52553	0.00578997	3	6.54559	0.0318878	3
13.09	6.52953	0.00366019	3	6.55007	0.037663	3
13.1	6.53786	0.000574288	3	6.55318	0.0267058	3
13.11	6.52573	0.002107	3	6.5474	0.0357244	3
13.12	6.53184	0.00652316	3	6.54961	0.0370145	3
13.13	6.536	0.00769985	3	6.56096	0.035884	3
13.14	6.53124	0.00222086	3	6.55827	0.0451829	3
13.15	6.52761	0.00585474	3	6.55331	0.0396294	3
13.16	6.53907	0.00895746	3	6.55792	0.0404887	3
13.17	6.54071	0.00796961	3	6.55683	0.0309217	3
13.18	6.53708	0.00483286	3	6.55206	0.0289444	3
13.19	6.53493	0.00857629	3	6.55732	0.0325299	3
13.2	6.53676	0.00381454	3	6.55244	0.0309589	3
13.21	6.53803	0.0087293	3	6.55956	0.0306068	3
13.22	6.52989	0.00968522	3	6.54956	0.0299137	3
13.23	6.53708	0.0113912	3	6.55418	0.0289551	3
13.24	6.53193	0.0107932	3	6.5508	0.0356448	3
13.25	6.53293	0.0147039	3	6.55391	0.0326559	3
13.26	6.53392	0.0119766	3	6.55711	0.0303235	3
13.27	6.52977	0.00681838	3	6.55392	0.0351417	3
13.28	6.53174	0.00651465	3	6.55621	0.0374471	3
13.29	6.5385	0.00758374	3	6.55973	0.0305522	3
13.3	6.53255	0.000586407	3	6.55851	0.0455055	3
13.31	6.53638	0.0115561	3	6.55477	0.0398114	3
13.32	6.54183	0.0163963	3	6.55741	0.0330587	3
13.33	6.52982	0.00628247	3	6.55166	0.0364866	3
13.34	6.53544	0.00512477	3	6.55073	0.0315236	3
13.35	6.53308	0.00523109	3	6.54977	0.0330434	3
13.36	6.53877	0.00246254	3	6.55553	0.0301767	3
13.37	6.54323	0.00502472	3	6.55971	0.0294784	3
13.38	6.54329	0.00965452	3	6.56019	0.0340556	3
13.39	6.54351	0.0132673	3	6.55955	0.0262479	3
13.4	6.5428	0.0099322	3	6.56275	0.0294058	3
13.41	6.54479	0.00589404	3	6.56037	0.0212639	3
13.42	6.53746	0.00802571	3	6.54834	0.0260456	3
13.43	6.54032	0.00639943	3	6.55675	0.0225667	3
13.44	6.5369	0.00192498	3	6.55546	0.0334487	3
13.45	6.53463	0.0053206	3	6.55336	0.0374174	3
13.46	6.53473	0.00827372	3	6.5509	0.0330523	3
13.47	6.53913	0.00204469	3	6.55474	0.0252399	3
13.48	6.54455	0.00257767	3	6.5609	0.0294409	3
13.49	6.54746	0.00373675	3	6.56355	0.0288874	3
13.5	6.54466	0.00309984	3	6.56185	0.0289854	3
13.51	6.53693	0.00382397	3	6.55043	0.0254735	3
13.52	6.53933	0.00402928	3	6.55487	0.0235302	3
13.53	6.53412	0.00215705	3	6.55141	0.0300166	3
13.54	6.539	0.00526368	3	6.55647	0.0287494	3
13.55	6.52991	0.00362703	3	6.54417	0.0276272	3
13.56	6.53998	0.0047429	3	6.55254	0.0251168	3
13.57	6.53563	0.00769436	3	6.54774	0.0277921	3
13.58	6.53403	0.0179494	3	6.54217	0.0320197	3
13.59	6.53594	0.0129438	3	6.54463	0.0279737	3
13.6	6.53455	0.0136144	3	6.5473	0.0353408	3
13.61	6.53747	0.011896	3	6.54889	0.0307721	3
13.62	6.53779	0.01544	3	6.55105	0.0382414	3
13.63	6.5224	0.0119528	3	6.54253	0.0466459	3
13.64	6.52452	0.00936908	3	6.54682	0.0470439	3
13.65	6.52615	0.0068622	3	6.54887	0.0429651	3
13.66	6.52188	0.00742683	3	6.54579	0.0469813	3
13.67	6.52994	0.0137316	3	6.54534	0.040292	3
13.68	6.52975	0.00139047	3	6.55069	0.0359827	3
13.69	6.52075	0.00461505	3	6.54079	0.0392708	3
13.7	6.51956	0.00850455	3	6.5411	0.0458073	3
13.71	6.52114	0.00735634	3	6.54345	0.0414256	3
13.72	6.52292	0.00691788	3	6.54359	0.0367644	3
13.73	6.5339	0.00800106	3	6.55024	0.0282931	3
13.74	6.5326	0.0138153	3	6.54181	0.0287462	3
13.75	6.52779	0.00915581	3	6.54324	0.0355232	3
13.76	6.52461	0.00922299	3	6.54039	0.0347523	3
13.77	6.52374	0.00961098	3	6.54454	0.0379373	3
13.78	6.5212	0.00590983	3	6.54165	0.0358108	3
13.79	6.52282	0.00700364	3	6.55318	0.0479992	3
13.8	6.52786	0.00457963	3	6.55576	0.0509377	3
13.81	6.53029	0.0136185	3	6.546	0.0400354	3
13.82	6.5332	0.0114655	3	6.548	0.0370277	3
13.83	6.52673	0.0151499	3	6.54587	0.0443157	3
13.84	6.52364	0.0114016	3	6.5412	0.0389703	3
13.85	6.52926	0.00458457	3	6.54255	0.0258219	3
13.86	6.52358	0.0103568	3	6.54019	0.0364871	3
13.87	6.52983	0.00391558	3	6.54853	0.0307912	3
13.88	6.52752	0.00876693	3	6.54303	0.0335881	3
13.89	6.52475	0.00732455	3	6.54274	0.0244419	3
13.9	6.51992	0.00706952	3	6.5462	0.0394586	3
13.91	6.52821	0.00848154	3	6.54919	0.036353	3
13.92	6.52295	0.0114553	3	6.54728	0.0321612	3
13.93	6.52699	0.010873	3	6.54915	0.0280242	3
13.94	6.53433	0.0123236	3	6.55175	0.0216476	3
13.95	6.5362	0.0203395	3	6.55894	0.0191669	3
13.96	6.54053	0.00678964	3	6.55697	0.0218113	3
13.97	6.5394	0.0247111	3	6.56606	0.0287456	3
13.98	6.53155	0.0153519	3	6.55834	0.0316293	3
13.99	6.52598	0.0120062	3	6.5488	0.0425296	3
14	6.53844	0.0127421	3	6.55367	0.0351746	3
14.01	6.53001	0.0115939	3	6.54364	0.0322528	3
14.02	6.53663	0.0102223	3	6.55572	0.0327596	3
14.03	6.5404	0.0148359	3	6.55474	0.029885	3
14.04	6.54575	0.0124169	3	6.56165	0.0294991	3
14.05	6.53731	0.0110204	3	6.5592	0.0387292	3
14.06	6.54216	0.0102093	3	6.56602	0.0311579	3
14.07	6.54026	0.00178641	3	6.55924	0.0343265	3
14.08	6.53579	0.00676512	3	6.55577	0.0283584	3
14.09	6.53882	0.00107924	3	6.55986	0.0375087	3
14.1	6.53825	0.00616449	3	6.5553	0.0350547	3
14.11	6.53792	0.0123248	3	6.55194	0.036473	3
14.12	6.53559	0.00815158	3	6.55341	0.0387562	3
14.13	6.53897	0.00564682	3	6.55534	0.030891	3
14.14	6.54533	0.0133534	3	6.56457	0.0295748	3
14.15	6.54131	0.0204408	3	6.56377	0.0360769	3
14.16	6.55007	0.0192692	3	6.56872	0.0301927	3
14.17	6.54669	0.0126326	3	6.55938	0.0270125	3
14.18	6.54056	0.0102147	3	6.55511	0.0345433	3
14.19	6.54806	0.0131134	3	6.55852	0.0301678	3
14.2	6.54331	0.0086707	3	6.55862	0.0349142	3
14.21	6.5456	0.00549352	3	6.56006	0.0302198	3
14.22	6.5492	0.00936427	3	6.56005	0.024874	3
14.23	6.54698	0.00829525	3	6.56488	0.0325286	3
14.24	6.55051	0.00897376	3	6.56459	0.0269693	3
14.25	6.54301	0.0106382	3	6.56165	0.0274335	3
14.26	6.54385	0.00895214	3	6.55627	0.016051	3
14.27	6.53243	0.00832076	3	6.54988	0.0294787	3
14.28	6.54955	0.0166634	3	6.56007	0.0243426	3
14.29	6.55544	0.0210356	3	6.56313	0.0273527	3
14.3	6.54707	0.0152942	3	6.55467	0.0246375	3
14.31	6.54441	0.00913303	3	6.55868	0.0320809	3
14.32	6.53794	0.00955472	3	6.55303	0.0312047	3
14.33	6.54294	0.00966246	3	6.55775	0.0237773	3
14.34	6.5374	0.0143824	3	6.55557	0.0276447	3
14.35	6.53884	0.0111646	3	6.55063	0.0177215	3
14.36	6.53897	0.00788213	3	6.55432	0.02175	3
14.37	6.5321	0.00350123	3	6.54554	0.0267529	3
14.38	6.53471	0.0120909	3	6.54691	0.0328488	3
14.39	6.53784	0.00890083	3	6.54868	0.0220947	3
14.4	6.53535	0.00913057	3	6.54586	0.0250577	3
14.41	6.53921	0.00572703	3	6.555	0.0275142	3
14.42	6.53444	0.00464316	3	6.55156	0.0309669	3
14.43	6.52947	0.00336264	3	6.55044	0.038798	3
14.44	6.53672	0.00111985	3	6.5532	0.029481	3
14.45	6.52853	0.0108471	3	6.54665	0.0408635	3
14.46	6.53351	0.00430761	3	6.55337	0.0369795	3
14.47	6.53982	0.00527998	3	6.55145	0.0242033	3
14.48	6.54045	0.00114072	3	6.55453	0.0255204	3
14.49	6.53752	0.0125676	3	6.55866	0.0254576	3
14.5	6.52603	0.0066261	3	6.54967	0.0382206	3
14.51	6.53051	0.0182512	3	6.55382	0.0411269	3
14.52	6.5259	0.0146675	3	6.55331	0.0379085	3
14.53	6.52352	0.00662609	3	6.54945	0.0389981	3
14.54	6.52345	0.00724313	3	6.54887	0.041151	3
14.55	6.52288	0.00755555	3	6.54491	0.0370696	3
14.56	6.52766	0.00559881	3	6.54638	0.0274688	3
14.57	6.52951	0.00104229	3	6.54596	0.027723	3
14.58	6.52452	0.00556861	3	6.54729	0.0382104	3
14.59	6.53192	0.0174659	3	6.56044	0.031957	3
14.6	6.52523	0.0162931	3	6.54958	0.0310309	3
14.61	6.53965	0.0128728	3	6.56202	0.0274687	3
14.62	6.5315	0.0068059	3	6.54988	0.0260678	3
14.63	6.53145	0.018746	3	6.55164	0.0169757	3
14.64	6.53659	0.0266493	3	6.55635	0.012491	3
14.65	6.5371	0.0132977	3	6.55889	0.027564	3
14.66	6.5276	0.0116473	3	6.5481	0.0254105	3
14.67	6.53316	0.0129462	3	6.55449	0.0240583	3
14.68	6.53512	0.00933824	3	6.55125	0.0186784	3
14.69	6.53504	0.00921265	3	6.55424	0.024047	3
14.7	6.53287	0.0206919	3	6.55567	0.0245019	3
14.71	6.53675	0.013068	3	6.55676	0.0311002	3
14.72	6.53686	0.00920092	3	6.55595	0.0335708	3
14.73	6.5356	0.00981031	3	6.55435	0.0230043	3
14.74	6.53473	0.0068237	3	6.55142	0.0259157	3
14.75	6.53371	0.00464614	3	6.5506	0.0295642	3
14.76	6.53835	0.00874611	3	6.55945	0.0291535	3
14.77	6.53158	0.00441425	3	6.55244	0.0360962	3
14.78	6.54084	0.0143459	3	6.55703	0.0296367	3
14.79	6.5359	0.00230701	3	6.55066	0.0278776	3
14.8	6.53098	0.0110662	3	6.5448	0.0322484	3
14.81	6.5343	0.00924661	3	6.54421	0.0259395	3
14.82	6.53045	0.00972399	3	6.53841	0.0229015	3
14.83	6.52666	0.00359944	3	6.54184	0.0250178	3
14.84	6.53158	0.0118904	3	6.53754	0.0221447	3
14.85	6.52641	0.00372095	3	6.54465	0.0301603	3
14.86	6.52531	0.0152556	3	6.54218	0.032418	3
14.87	6.52901	0.0156924	3	6.54506	0.0322537	3
14.88	6.5256	0.0142528	3	6.54798	0.0353755	3
14.89	6.52643	0.0120714	3	6.54429	0.0289626	3
14.9	6.52256	0.0149062	3	6.53905	0.0304069	3
14.91	6.52489	0.0050123	3	6.53775	0.0233941	3
14.92	6.52523	0.0081406	3	6.53636	0.0260463	3
14.93	6.52527	0.0150895	3	6.53641	0.0285366	3
14.94	6.53241	0.0153862	3	6.54567	0.0250744	3
14.95	6.52296	0.00963694	3	6.53357	0.0224202	3
14.96	6.52439	0.00334459	3	6.5316	0.0157919	3
14.97	6.52776	0.00695575	3	6.53843	0.0211097	3
14.98	6.52469	0.00499604	3	6.53922	0.0224524	3
14.99	6.52545	0.0105921	3	6.5388	0.0224357	3
15	6.53406	0.00731361	3	6.54615	0.0282403	3
15.01	6.52645	0.012479	3	6.53441	0.0246568	3
15.02	6.52446	0.0161817	3	6.53121	0.0278645	3
15.03	6.53511	0.0171571	3	6.53581	0.0183558	3
15.04	6.53427	0.0144438	3	6.53576	0.0170234	3
15.05	6.53049	0.0108728	3	6.5356	0.0193149	3
15.06	6.52692	0.0123103	3	6.53064	0.0184486	3
15.07	6.52508	0.00943943	3	6.536	0.0259114	3
15.08	6.53298	0.00477104	3	6.54834	0.0280413	3
15.09	6.52589	0.00837036	3	6.53811	0.0289292	3
15.1	6.52916	0.00895819	3	6.54355	0.0337492	3
15.11	6.53536	0.00879713	3	6.54811	0.0299458	3
15.12	6.52965	0.00348777	3	6.54412	0.0256239	3
15.13	6.52774	0.00161858	3	6.54588	0.0325742	3
15.14	6.53405	0.0145538	3	6.55142	0.0276758	3
15.15	6.53596	0.018524	3	6.55531	0.0303154	3
15.16	6.53361	0.0204888	3	6.55554	0.0258857	3
15.17	6.54143	0.0107267	3	6.55393	0.0262016	3
15.18	6.53257	0.00920283	3	6.55216	0.0360312	3
15.19	6.52338	0.0103284	3	6.54409	0.0379501	3
15.2	6.52689	0.00740766	3	6.5487	0.0406723	3
15.21	6.53074	0.00574017	3	6.54922	0.0336228	3
15.22	6.54048	0.0117788	3	6.55915	0.0276792	3
15.23	6.53875	0.00577343	3	6.55278	0.02811	3
15.24	6.53994	0.00717369	3	6.54685	0.0190114	3
15.25	6.53698	0.00294837	3	6.55353	0.0279109	3
15.26	6.54158	0.0118172	3	6.5611	0.0290786	3
15.27	6.53961	0.00846032	3	6.56097	0.029267	3
15.28	6.53783	0.00621577	3	6.55681	0.0310128	3
15.29	6.53977	0.0078444	3	6.55893	0.0271222	3
15.3	6.53235	0.0121933	3	6.55295	0.0252274	3
15.31	6.53664	0.00755822	3	6.55503	0.0259135	3
15.32	6.54173	0.00922271	3	6.5612	0.0258435	3
15.33	6.53752	0.0102298	3	6.55631	0.0223668	3
15.34	6.5407	0.0115893	3	6.56051	0.0269564	3
15.35	6.54355	0.0106938	3	6.56029	0.0185698	3
15.36	6.54528	0.00966155	3	6.56254	0.020396	3
15.37	6.55268	0.0148046	3	6.56842	0.0132674	3
15.38	6.55274	0.0131207	3	6.56546	0.0158608	3
15.39	6.55265	0.011902	3	6.56237	0.00931817	3
15.4	6.54216	0.0060367	3	6.56168	0.0307974	3
15.41	6.54705	0.016632	3	6.56121	0.0173277	3
15.42	6.55018	0.0161786	3	6.55792	0.0131033	3
15.43	6.55178	0.0105552	3	6.56241	0.00791665	3
15.44	6.54354	0.00396812	3	6.55157	0.0102306	3
15.45	6.53262	0.00729576	3	6.55034	0.0247613	3
15.46	6.53914	0.00775479	3	6.55479	0.0239578	3
15.47	6.53725	0.0104251	3	6.55416	0.019271	3
15.48	6.54039	0.012008	3	6.5585	0.024519	3
15.49	6.54224	0.00626836	3	6.55985	0.0296434	3
15.5	6.53728	0.00901765	3	6.55463	0.0359509	3
15.51	6.54493	0.0107844	3	6.56732	0.0345733	3
15.52	6.54773	0.0106034	3	6.56689	0.033765	3
15.53	6.54326	0.00387025	3	6.56166	0.0280258	3
15.54	6.54227	0.0122623	3	6.55735	0.0176432	3
15.55	6.53888	0.0112859	3	6.55503	0.023866	3
15.56	6.53651	0.0170773	3	6.5545	0.0260849	3
15.57	6.53925	0.0111086	3	6.55398	0.0238016	3
15.58	6.54257	0.0185772	3	6.55269	0.0263141	3
15.59	6.53235	0.0109181	3	6.5452	0.0168788	3
15.6	6.53956	0.0115575	3	6.55181	0.0170068	3
15.61	6.53716	0.0138784	3	6.55223	0.0260112	3
15.62	6.54422	0.010101	3	6.55924	0.0174615	3
15.63	6.54766	0.0208017	3	6.56691	0.0163813	3
15.64	6.5461	0.0194517	3	6.56329	0.0158521	3
15.65	6.54069	0.0162231	3	6.55876	0.0165314	3
15.66	6.53421	0.0175749	3	6.55841	0.0249216	3
15.67	6.53159	0.0142149	3	6.55232	0.0256524	3
15.68	6.53037	0.0118361	3	6.55248	0.0327589	3
15.69	6.53231	0.00951473	3	6.54708	0.0278607	3
15.7	6.53037	0.0105829	3	6.5495	0.0247892	3
15.71	6.52604	0.00679781	3	6.54817	0.0327315	3
15.72	6.53214	0.00846253	3	6.54536	0.0283027	3
15.73	6.53067	0.00855535	3	6.54686	0.0274408	3
15.74	6.52889	0.0115834	3	6.54525	0.0328108	3
15.75	6.53198	0.0154417	3	6.55162	0.0415438	3
15.76	6.52591	0.0177497	3	6.5424	0.0390748	3
15.77	6.52066	0.0168288	3	6.53456	0.0379474	3
15.78	6.52964	0.0241851	3	6.54011	0.0366151	3
15.79	6.53691	0.0241072	3	6.55411	0.0393286	3
15.8	6.52481	0.023345	3	6.54328	0.0375106	3
15.81	6.536	0.0221175	3	6.54967	0.0332758	3
15.82	6.53122	0.0248627	3	6.54999	0.0311603	3
15.83	6.53678	0.0249381	3	6.55176	0.0337428	3
15.84	6.53407	0.0248564	3	6.5548	0.026827	3
15.85	6.52936	0.0244737	3	6.54759	0.0345177	3
15.86	6.52662	0.0262082	3	6.54775	0.0343685	3
15.87	6.52773	0.0214454	3	6.54558	0.0378083	3
15.88	6.52459	0.0160801	3	6.54368	0.0364206	3
15.89	6.52304	0.015359	3	6.54397	0.035553	3
15.9	6.52935	0.0181153	3	6.55098	0.0372161	3
15.91	6.52559	0.0191643	3	6.54424	0.0336872	3
15.92	6.5337	0.0136239	3	6.54907	0.0317749	3
15.93	6.52619	0.0156917	3	6.54932	0.0303652	3
15.94	6.53022	0.0143442	3	6.55588	0.0333565	3
15.95	6.53472	0.0162106	3	6.55769	0.0291357	3
15.96	6.53422	0.012476	3	6.55244	0.0382155	3
15.97	6.53794	0.0127285	3	6.55328	0.0300734	3
15.98	6.53437	0.00658335	3	6.5542	0.0337585	3
15.99	6.53189	0.00917402	3	6.55582	0.0366137	3
16	6.53719	0.00655102	3	6.5561	0.0335068	3
16.01	6.53931	0.0112698	3	6.56292	0.0317811	3
16.02	6.53782	0.00984354	3	6.55834	0.0277133	3
16.03	6.54025	0.00661972	3	6.56316	0.0331908	3
16.04	6.53253	0.0131306	3	6.55367	0.0310815	3
16.05	6.53051	0.0100183	3	6.55424	0.0349525	3
16.06	6.54082	0.0145955	3	6.5643	0.0262135	3
16.07	6.53521	0.0145523	3	6.56212	0.0320585	3
16.08	6.5388	0.00515602	3	6.55926	0.0334287	3
16.09	6.54063	0.00656246	3	6.55769	0.0303537	3
16.1	6.53558	0.00188847	3	6.5583	0.0409391	3
16.11	6.54163	0.0101608	3	6.55544	0.0307284	3
16.12	6.54499	0.0108637	3	6.55997	0.0215449	3
16.13	6.55019	0.0152106	3	6.5628	0.0215459	3
16.14	6.5417	0.0031651	3	6.55839	0.0257557	3
16.15	6.54608	0.00389077	3	6.55977	0.0198295	3
16.16	6.53466	0.00237132	3	6.55191	0.0319713	3
16.17	6.53972	0.00366999	3	6.55656	0.0317202	3
16.18	6.54521	0.0170486	3	6.55581	0.0291028	3
16.19	6.54583	0.013645	3	6.55883	0.0333838	3
16.2	6.54716	0.00768002	3	6.56195	0.0327288	3
16.21	6.54188	0.00893139	3	6.55647	0.0313187	3
16.22	6.54467	0.012003	3	6.55757	0.0340968	3
16.23	6.54305	0.0174691	3	6.56049	0.0438845	3
16.24	6.53826	0.017008	3	6.55651	0.0456388	3
16.25	6.53998	0.0154734	3	6.55501	0.0390884	3
16.26	6.54057	0.0183181	3	6.55077	0.0354895	3
16.27	6.54407	0.0154658	3	6.55526	0.0342609	3
16.28	6.55003	0.00719573	3	6.56537	0.0337663	3
16.29	6.54497	0.0119041	3	6.56627	0.0435519	3
16.3	6.5422	0.0134567	3	6.55414	0.0300965	3
16.31	6.55056	0.0185029	3	6.5624	0.0354322	3
16.32	6.5499	0.00906598	3	6.56791	0.0402552	3
16.33	6.54858	0.00688146	3	6.57084	0.0431375	3
16.34	6.55048	0.00566007	3	6.57504	0.0392758	3
16.35	6.53955	0.0065657	3	6.56361	0.0471537	3
16.36	6.54344	0.00510146	3	6.56653	0.0382376	3
16.37	6.54702	0.00535486	3	6.56739	0.0397144	3
16.38	6.54061	0.0053674	3	6.56357	0.0419926	3
16.39	6.54699	0.00825438	3	6.56685	0.0261554	3
16.4	6.53566	0.00812911	3	6.55837	0.03155	3
16.41	6.53609	0.0177739	3	6.55649	0.0175605	3
16.42	6.53899	0.0144799	3	6.5635	0.0282882	3
16.43	6.53795	0.00966663	3	6.56246	0.0336431	3
16.44	6.53657	0.0149435	3	6.56566	0.0355263	3
16.45	6.53415	0.0148716	3	6.56209	0.0337273	3
16.46	6.53625	0.0104392	3	6.55521	0.0229438	3
16.47	6.54011	0.0136945	3	6.56298	0.0277542	3
16.48	6.54262	0.0198758	3	6.56372	0.018471	3
16.49	6.54409	0.0165788	3	6.56402	0.0180193	3
16.5	6.53924	0.0183003	3	6.56377	0.0243358	3
16.51	6.54471	0.0106115	3	6.56232	0.0200393	3
16.52	6.54841	0.00743041	3	6.56794	0.0269813	3
16.53	6.54033	0.00499065	3	6.55851	0.0341743	3
16.54	6.54852	0.00587135	3	6.56182	0.0286562	3
16.55	6.54219	0.016134	3	6.55595	0.0397097	3
16.56	6.54651	0.00735253	3	6.56456	0.0344993	3
16.57	6.54434	0.0055034	3	6.55982	0.0322542	3
16.58	6.53633	0.00460231	3	6.55356	0.030615	3
16.59	6.54606	0.00643063	3	6.55647	0.0236189	3
16.6	6.55291	0.00318593	3	6.56214	0.0191781	3
16.61	6.553	0.00924374	3	6.56032	0.00607074	3
16.62	6.54827	0.00595242	3	6.56113	0.0211674	3
16.63	6.54887	0.00502864	3	6.56334	0.0201062	3
16.64	6.5515	0.00435912	3	6.56436	0.0184367	3
16.65	6.54452	0.00569678	3	6.56304	0.0268296	3
16.66	6.54177	0.00253443	3	6.56311	0.0394819	3
16.67	6.53873	0.00771652	3	6.55736	0.0365771	3
16.68	6.54841	0.00432676	3	6.56452	0.0241994	3
16.69	6.54684	0.0116643	3	6.56143	0.0244095	3
16.7	6.5508	0.00854441	3	6.56836	0.0252064	3
16.71	6.55456	0.0129715	3	6.56972	0.0217357	3
16.72	6.54677	0.0140082	3	6.56695	0.0248478	3
16.73	6.54536	0.0153859	3	6.56325	0.0156414	3
16.74	6.54944	0.0230323	3	6.56446	0.0152915	3
16.75	6.54008	0.0105116	3	6.557	0.0238638	3
16.76	6.53755	0.00844605	3	6.55188	0.0217691	3
16.77	6.53482	0.0142616	3	6.55215	0.0281187	3
16.78	6.54194	0.00921562	3	6.55927	0.0236859	3
16.79	6.54131	0.0142895	3	6.56644	0.0322875	3
16.8	6.54288	0.0216769	3	6.56698	0.0279747	3
16.81	6.53955	0.0193987	3	6.56532	0.0266017	3
16.82	6.54422	0.0249949	3	6.56746	0.0300784	3
16.83	6.54175	0.0193457	3	6.56231	0.0274739	3
16.84	6.54648	0.015421	3	6.56379	0.0270857	3
16.85	6.5479	0.0227707	3	6.56865	0.0345709	3
16.86	6.54163	0.0257447	3	6.56256	0.0263127	3
16.87	6.54491	0.015838	3	6.5646	0.024499	3
16.88	6.54497	0.0262022	3	6.56841	0.028389	3
16.89	6.54345	0.0191521	3	6.56708	0.0347015	3
16.9	6.54757	0.0213974	3	6.56588	0.033423	3
16.91	6.54267	0.0225232	3	6.56581	0.0357951	3
16.92	6.54913	0.0139737	3	6.56805	0.0255364	3
16.93	6.54932	0.0185661	3	6.5726	0.0371511	3
16.94	6.54009	0.0167905	3	6.56884	0.0484636	3
16.95	6.54024	0.0106704	3	6.5643	0.0416474	3
16.96	6.54741	0.00813264	3	6.56279	0.0259983	3
16.97	6.55298	0.00881266	3	6.56827	0.0248363	3
16.98	6.54741	0.010575	3	6.56145	0.0199926	3
16.99	6.54694	0.00134317	3	6.56272	0.0286271	3
17	6.55139	0.00772638	3	6.57214	0.0320054	3
17.01	6.54625	0.0136751	3	6.56387	0.0368921	3
17.02	6.54344	0.0128204	3	6.5633	0.0322546	3
17.03	6.5511	0.0174171	3	6.57241	0.0302536	3
17.04	6.54666	0.0157471	3	6.56904	0.0335406	3
17.05	6.55448	0.00461867	3	6.57368	0.0359515	3
17.06	6.55069	0.00830818	3	6.56936	0.0256949	3
17.07	6.55377	0.0102705	3	6.56902	0.0181715	3
17.08	6.54988	0.0183898	3	6.5687	0.0225093	3
17.09	6.5477	0.0174495	3	6.56729	0.0250893	3
17.1	6.55926	0.0231677	3	6.58122	0.0178401	3
17.11	6.54833	0.0244993	3	6.57506	0.0302682	3
17.12	6.54494	0.0293067	3	6.57602	0.0343934	3
17.13	6.53993	0.0103569	3	6.56438	0.0320044	3
17.14	6.54546	0.0159497	3	6.56693	0.0328287	3
17.15	6.54141	0.00751706	3	6.55701	0.0252112	3
17.16	6.5484	0.0164901	3	6.56799	0.0317495	3
17.17	6.54622	0.0198066	3	6.56537	0.0390299	3
17.18	6.55029	0.0214128	3	6.56995	0.0315259	3
17.19	6.54616	0.0151074	3	6.56768	0.0304051	3
17.2	6.54757	0.0125836	3	6.57006	0.0424761	3
17.21	6.54434	0.0182444	3	6.57185	0.0366583	3
17.22	6.53568	0.0251272	3	6.56722	0.0440795	3
17.23	6.535	0.0150542	3	6.56055	0.0358756	3
17.24	6.54643	0.0169269	3	6.56819	0.0309825	3
17.25	6.5378	0.0222905	3	6.56126	0.03583	3
17.26	6.54157	0.0238104	3	6.56502	0.0448065	3
17.27	6.53826	0.0210758	3	6.56432	0.047247	3
17.28	6.54542	0.0205156	3	6.56881	0.0441792	3
17.29	6.54756	0.024842	3	6.57	0.0386692	3
17.3	6.54745	0.0167539	3	6.56578	0.0330186	3
17.31	6.53741	0.0155322	3	6.55772	0.0392221	3
17.32	6.52779	0.019402	3	6.55811	0.0517379	3
17.33	6.5299	0.0232306	3	6.55949	0.0512757	3
17.34	6.53021	0.0256378	3	6.55874	0.0570809	3
17.35	6.53722	0.0220752	3	6.56483	0.0496286	3
17.36	6.5338	0.015519	3	6.56456	0.0455709	3
17.37	6.54056	0.0148296	3	6.57197	0.0482929	3
17.38	6.54961	0.0240241	3	6.57341	0.0484399	3
17.39	6.55027	0.0270551	3	6.57556	0.0496106	3
17.4	6.54186	0.0254971	3	6.56489	0.0415183	3
17.41	6.53941	0.0273522	3	6.56325	0.0464671	3
17.42	6.53874	0.0199535	3	6.56293	0.044195	3
17.43	6.53216	0.0135362	3	6.55879	0.0481385	3
17.44	6.53631	0.024047	3	6.5591	0.0428035	3
17.45	6.53783	0.0200451	3	6.55579	0.0411368	3
17.46	6.53866	0.0187694	3	6.55396	0.0338325	3
17.47	6.54039	0.0158462	3	6.55971	0.0282208	3
17.48	6.53692	0.0312168	3	6.563	0.042316	3
17.49	6.54481	0.0228638	3	6.56688	0.0386607	3
17.5	6.53758	0.0185697	3	6.56314	0.0447972	3
17.51	6.54524	0.0135675	3	6.56739	0.0373831	3
17.52	6.5381	0.0213179	3	6.56701	0.0507233	3
17.53	6.53841	0.0208157	3	6.56793	0.045558	3
17.54	6.54038	0.0145794	3	6.56398	0.0452287	3
17.55	6.54772	0.0158562	3	6.57102	0.0478972	3
17.56	6.54553	0.0204698	3	6.57427	0.0399197	3
17.57	6.54327	0.0069599	3	6.56692	0.0350684	3
17.58	6.54478	0.014843	3	6.56319	0.0422842	3
17.59	6.54084	0.0186331	3	6.55391	0.0368136	3
17.6	6.53894	0.0259956	3	6.55747	0.0511001	3
17.61	6.53408	0.0101982	3	6.55907	0.0451885	3
17.62	6.53827	0.0164024	3	6.56247	0.0391988	3
17.63	6.54691	0.00791485	3	6.56225	0.0321499	3
17.64	6.54628	0.005813	3	6.56205	0.0285723	3
17.65	6.54079	0.0131484	3	6.55776	0.0363511	3
17.66	6.5442	0.0130543	3	6.56162	0.0380243	3
17.67	6.53546	0.0191529	3	6.55818	0.0442025	3
17.68	6.5412	0.0130973	3	6.56446	0.0487396	3
17.69	6.54316	0.00857393	3	6.56873	0.0491831	3
17.7	6.54806	0.0167534	3	6.5655	0.0381208	3
17.71	6.55275	0.0114071	3	6.57518	0.0453252	3
17.72	6.54249	0.0266673	3	6.55883	0.0487312	3
17.73	6.55081	0.0205365	3	6.56755	0.0468347	3
17.74	6.54643	0.0116651	3	6.56938	0.0510832	3
17.75	6.54375	0.0103544	3	6.56662	0.0475389	3
17.76	6.54271	0.0224941	3	6.56385	0.0579866	3
17.77	6.53941	0.0163413	3	6.55705	0.0457854	3
17.78	6.54276	0.0149053	3	6.56068	0.0459314	3
17.79	6.54503	0.0186408	3	6.56138	0.0462173	3
17.8	6.54266	0.00910282	3	6.56215	0.0422572	3
17.81	6.53713	0.00659195	3	6.55464	0.036858	3
17.82	6.53768	0.0080599	3	6.55676	0.0410977	3
17.83	6.53016	0.0104127	3	6.55533	0.0436002	3
17.84	6.53315	0.00934016	3	6.55466	0.0391676	3
17.85	6.53309	0.014516	3	6.55459	0.0425696	3
17.86	6.53857	0.00102883	3	6.55956	0.0371564	3
17.87	6.53935	0.0100694	3	6.55453	0.0308899	3
17.88	6.53996	0.00394578	3	6.56288	0.0364503	3
17.89	6.53539	0.0170571	3	6.56379	0.0349188	3
17.9	6.53768	0.00973993	3	6.56359	0.0357601	3
17.91	6.55021	0.0128704	3	6.56892	0.0278623	3
17.92	6.53715	0.00907136	3	6.56055	0.0364167	3
17.93	6.54532	0.0131889	3	6.56768	0.032716	3
17.94	6.54575	0.01357	3	6.56765	0.0252128	3
17.95	6.54678	0.00935498	3	6.56426	0.0212596	3
17.96	6.55658	0.00884135	3	6.57331	0.0246968	3
17.97	6.54367	0.00469856	3	6.56262	0.0350529	3
17.98	6.54853	0.000481443	3	6.56531	0.029383	3
17.99	6.5487	0.0116537	3	6.56518	0.0329193	3
18	6.55145	0.00693559	3	6.5712	0.0295298	3
18.01	6.54905	0.00484248	3	6.56782	0.0290934	3
18.02	6.55378	0.0187546	3	6.57559	0.0328959	3
18.03	6.5463	0.0152404	3	6.56588	0.0257807	3
18.04	6.54754	0.016754	3	6.5576	0.0252467	3
18.05	6.54729	0.0201866	3	6.56025	0.0321959	3
18.06	6.55176	0.0149656	3	6.56867	0.0262977	3
18.07	6.55242	0.0112547	3	6.56598	0.0274996	3
18.08	6.55289	0.00569737	3	6.56852	0.0274992	3
18.09	6.54988	0.0147283	3	6.55985	0.0303086	3
18.1	6.54344	0.0140745	3	6.56209	0.0218706	3
18.11	6.53592	0.0133896	3	6.55017	0.0314237	3
18.12	6.54239	0.0105335	3	6.55423	0.0287229	3
18.13	6.54154	0.00524518	3	6.55466	0.0207903	3
18.14	6.54505	0.00234727	3	6.56039	0.0244117	3
18.15	6.54653	0.00430279	3	6.5625	0.027407	3
18.16	6.55139	0.00518786	3	6.56544	0.0235584	3
18.17	6.54586	0.00294825	3	6.5601	0.0272375	3
18.18	6.53825	0.00684942	3	6.5562	0.0354714	3
18.19	6.54699	0.00660218	3	6.55702	0.0225024	3
18.2	6.55616	0.00192208	3	6.57104	0.0240648	3
18.21	6.54693	0.00653132	3	6.56613	0.0316573	3
18.22	6.55382	0.00579307	3	6.56406	0.0216332	3
18.23	6.54741	0.00439044	3	6.56555	0.0290141	3
18.24	6.55407	0.00354893	3	6.56883	0.0286315	3
18.25	6.55211	0.0055989	3	6.56999	0.0345369	3
18.26	6.55638	0.00604218	3	6.57211	0.0312658	3
18.27	6.55215	0.00882865	3	6.56745	0.02406	3
18.28	6.54615	0.00829819	3	6.56288	0.0332605	3
18.29	6.54199	0.00928383	3	6.55733	0.0352445	3
18.3	6.54488	0.00483449	3	6.56234	0.0347236	3
18.31	6.54777	0.00279772	3	6.56316	0.0293656	3
18.32	6.5532	0.00396565	3	6.57175	0.035845	3
18.33	6.55018	0.0030435	3	6.56605	0.0293139	3
18.34	6.54837	0.0150259	3	6.56319	0.0344953	3
18.35	6.54932	0.0112255	3	6.56592	0.0257193	3
18.36	6.54706	0.0188551	3	6.5607	0.0288534	3
18.37	6.55061	0.0144363	3	6.56249	0.0273621	3
18.38	6.55639	0.0104042	3	6.56706	0.0263438	3
18.39	6.54766	0.00980298	3	6.55967	0.0250849	3
18.4	6.54995	0.0129434	3	6.56411	0.0283127	3
18.41	6.55491	0.0047855	3	6.56669	0.0207564	3
18.42	6.55664	0.0024409	3	6.56444	0.0157316	3
18.43	6.55277	0.0036815	3	6.5609	0.0170372	3
18.44	6.55123	0.00973922	3	6.55914	0.0228433	3
18.45	6.55573	0.0149473	3	6.55948	0.0214499	3
18.46	6.55481	0.00882242	3	6.56924	0.019403	3
18.47	6.55648	0.0178279	3	6.57258	0.0128879	3
18.48	6.55591	0.0183434	3	6.5702	0.00986364	3
18.49	6.55797	0.0208679	3	6.57545	0.0142684	3
18.5	6.55266	0.0103846	3	6.56422	0.0174103	3
18.51	6.55006	0.0142247	3	6.56517	0.0238355	3
18.52	6.55753	0.0245176	3	6.57083	0.0234271	3
18.53	6.55457	0.0261146	3	6.57187	0.0155761	3
18.54	6.55465	0.0185794	3	6.57241	0.0227943	3
18.55	6.55254	0.0126153	3	6.56987	0.021062	3
18.56	6.55969	0.00498511	3	6.57048	0.0165211	3
18.57	6.54721	0.00886137	3	6.5636	0.02017	3
18.58	6.54719	0.00613693	3	6.55836	0.0137964	3
18.59	6.55428	0.0103911	3	6.56686	0.0119599	3
18.6	6.54536	0.0116347	3	6.56478	0.0244526	3
18.61	6.54391	0.015055	3	6.56206	0.0209376	3
18.62	6.55001	0.0182957	3	6.57253	0.0212255	3
18.63	6.5571	0.0200125	3	6.57931	0.0201691	3
18.64	6.55169	0.0142719	3	6.57534	0.0277707	3
18.65	6.5506	0.0194563	3	6.57247	0.0188362	3
18.66	6.54683	0.00738595	3	6.56065	0.0197625	3
18.67	6.5399	0.00421803	3	6.55631	0.0276341	3
18.68	6.54144	0.0159025	3	6.56361	0.0294262	3
18.69	6.53905	0.0165709	3	6.56279	0.0267043	3
18.7	6.53652	0.012638	3	6.56162	0.0318657	3
18.71	6.53568	0.0143764	3	6.55774	0.0240858	3
18.72	6.53393	0.0132481	3	6.55423	0.0330679	3
18.73	6.53673	0.0238655	3	6.55791	0.0367589	3
18.74	6.53614	0.0224166	3	6.55425	0.0363666	3
18.75	6.53671	0.0284058	3	6.56194	0.0310323	3
18.76	6.54203	0.0259835	3	6.55718	0.0314334	3
18.77	6.54317	0.0182277	3	6.55758	0.0307448	3
18.78	6.53762	0.0166231	3	6.55621	0.0225912	3
18.79	6.54065	0.0292969	3	6.55985	0.0335969	3
18.8	6.54365	0.021858	3	6.56333	0.0376506	3
18.81	6.54164	0.0224034	3	6.56143	0.0353914	3
18.82	6.53997	0.0194551	3	6.55794	0.0268602	3
18.83	6.54308	0.0226336	3	6.55686	0.0285359	3
18.84	6.52999	0.0134661	3	6.54853	0.0292555	3
18.85	6.54285	0.00750627	3	6.55899	0.0242017	3
18.86	6.53866	0.00686564	3	6.55762	0.0303907	3
18.87	6.53563	0.00823553	3	6.5576	0.0309601	3
18.88	6.53096	0.00904367	3	6.55318	0.0294798	3
18.89	6.53329	0.0147058	3	6.55287	0.0217408	3
18.9	6.53657	0.0210175	3	6.55897	0.0184551	3
18.91	6.53867	0.0172611	3	6.56056	0.022	3
18.92	6.53753	0.0221654	3	6.55979	0.0221112	3
18.93	6.54538	0.0259146	3	6.57084	0.0253646	3
18.94	6.5473	0.0245531	3	6.56786	0.0121961	3
18.95	6.55272	0.0219889	3	6.56982	0.00764212	3
18.96	6.54544	0.0194802	3	6.567	0.0197891	3
18.97	6.54878	0.0162901	3	6.56981	0.0215775	3
18.98	6.54681	0.0190868	3	6.57471	0.0292506	3
18.99	6.54648	0.0161047	3	6.5665	0.0193999	3
19	6.54391	0.0211721	3	6.56854	0.025559	3
19.01	6.53642	0.00632939	3	6.55791	0.032178	3
19.02	6.54259	0.0140033	3	6.56302	0.0214293	3
19.03	6.54646	0.0242586	3	6.57292	0.0234241	3
19.04	6.53624	0.0194021	3	6.56044	0.0238397	3
19.05	6.53678	0.0197909	3	6.5589	0.0232541	3
19.06	6.54321	0.0117823	3	6.56166	0.0208205	3
19.07	6.54502	0.0182308	3	6.56404	0.0153411	3
19.08	6.53868	0.016391	3	6.56186	0.0240724	3
19.09	6.53816	0.0165108	3	6.56043	0.0221555	3
19.1	6.54057	0.0174733	3	6.55853	0.0263893	3
19.11	6.54159	0.0186302	3	6.56772	0.0274622	3
19.12	6.54299	0.0234423	3	6.56583	0.0161362	3
19.13	6.55582	0.0147009	3	6.57298	0.0155448	3
19.14	6.55754	0.0213499	3	6.57651	0.0133774	3
19.15	6.5536	0.0328898	3	6.57435	0.0148444	3
19.16	6.55148	0.0252275	3	6.57177	0.0112014	3
19.17	6.54861	0.0202018	3	6.57496	0.0265647	3
19.18	6.54901	0.0162393	3	6.56884	0.0185425	3
19.19	6.54919	0.0137223	3	6.57091	0.0249828	3
19.2	6.54919	0.0185466	3	6.57134	0.0239963	3
19.21	6.54274	0.0210986	3	6.56511	0.0194722	3
19.22	6.54531	0.0154714	3	6.56231	0.0175401	3
19.23	6.54741	0.00965538	3	6.56262	0.0181548	3
19.24	6.55296	0.0181901	3	6.57134	0.0174277	3
19.25	6.55187	0.00378447	3	6.56829	0.0248826	3
19.26	6.54668	0.00457197	3	6.56451	0.0287533	3
19.27	6.54725	0.00856366	3	6.56213	0.0221445	3
19.28	6.55383	0.0125549	3	6.57075	0.019735	3
19.29	6.54658	0.015281	3	6.56359	0.0250352	3
19.3	6.54263	0.00640745	3	6.56082	0.0274963	3
19.31	6.55117	0.00894261	3	6.56864	0.0213334	3
19.32	6.54615	0.0129104	3	6.56438	0.0196106	3
19.33	6.54893	0.0167349	3	6.56256	0.0206315	3
19.34	6.54787	0.0166822	3	6.56798	0.0244307	3
19.35	6.54853	0.00913326	3	6.56388	0.0196196	3
19.36	6.54244	0.0147726	3	6.56014	0.0184905	3
19.37	6.54507	0.0202632	3	6.56102	0.00750823	3
19.38	6.54883	0.0220329	3	6.56767	0.0118835	3
19.39	6.5517	0.0149703	3	6.56693	0.0122035	3
19.4	6.5519	0.00532208	3	6.56492	0.0176877	3
19.41	6.5484	0.00596163	3	6.56487	0.0232924	3
19.42	6.54896	0.0180673	3	6.56747	0.0195363	3
19.43	6.55129	0.0194036	3	6.56835	0.0101412	3
19.44	6.5422	0.0186934	3	6.56827	0.0272699	3
19.45	6.54832	0.0201267	3	6.57644	0.0289158	3
19.46	6.54556	0.0193655	3	6.57111	0.0256174	3
19.47	6.54228	0.00614708	3	6.55876	0.0251178	3
19.48	6.53796	0.00988939	3	6.56148	0.030867	3
19.49	6.55083	0.00745659	3	6.57182	0.0294631	3
19.5	6.54615	0.0028637	3	6.55878	0.0237933	3
19.51	6.54643	0.00430398	3	6.55962	0.020699	3
19.52	6.54012	0.00361932	3	6.55061	0.0199116	3
19.53	6.54093	0.00648486	3	6.55035	0.0184389	3
19.54	6.54372	0.00797959	3	6.55333	0.0121453	3
19.55	6.54556	0.00808878	3	6.55105	0.017217	3
19.56	6.53704	0.00405295	3	6.55293	0.0251056	3
19.57	6.54153	0.00854068	3	6.5551	0.0177059	3
19.58	6.53618	0.0138223	3	6.55487	0.0246531	3
19.59	6.54546	0.00839558	3	6.55596	0.0229385	3
19.6	6.54706	0.0149351	3	6.56724	0.0337454	3
19.61	6.5416	0.0148196	3	6.55722	0.0273614	3
19.62	6.54028	0.00597003	3	6.55503	0.0290468	3
19.63	6.54093	0.00952678	3	6.56246	0.0281517	3
19.64	6.54214	0.00698271	3	6.55814	0.0340257	3
19.65	6.53913	0.00933534	3	6.55516	0.0312603	3
19.66	6.53809	0.00945585	3	6.55069	0.0297312	3
19.67	6.54672	0.00573168	3	6.55923	0.0259373	3
19.68	6.54249	0.00491383	3	6.55435	0.0246267	3
19.69	6.54373	0.0055458	3	6.55248	0.0180726	3
19.7	6.53873	0.0130561	3	6.5525	0.031616	3
19.71	6.53586	0.00834228	3	6.55346	0.0384095	3
19.72	6.53376	0.00998224	3	6.55089	0.0389056	3
19.73	6.54302	0.0171329	3	6.55353	0.0350014	3
19.74	6.53537	0.0123548	3	6.55476	0.0453947	3
19.75	6.53864	0.00104974	3	6.5594	0.0351391	3
19.76	6.54516	0.00584133	3	6.56746	0.0349617	3
19.77	6.53883	0.00959121	3	6.56586	0.0373136	3
19.78	6.54167	0.00934115	3	6.56465	0.0409633	3
19.79	6.54297	0.00931628	3	6.5717	0.0415541	3
19.8	6.534	0.0120614	3	6.56311	0.0392896	3
19.81	6.53884	0.00904711	3	6.57198	0.0488274	3
19.82	6.54274	0.00985531	3	6.57522	0.0464189	3
19.83	6.54468	0.00710076	3	6.56949	0.0391616	3
19.84	6.53983	0.00879506	3	6.56412	0.0333705	3
19.85	6.53626	0.0144492	3	6.5702	0.0446515	3
19.86	6.54037	0.00365679	3	6.56778	0.0440907	3
19.87	6.54082	0.00524989	3	6.56773	0.0446549	3
19.88	6.54664	0.00565711	3	6.5693	0.035549	3
19.89	6.54785	0.0024249	3	6.57138	0.0388322	3
19.9	6.54127	0.0154875	3	6.57207	0.0379149	3
19.91	6.54087	0.00457699	3	6.56384	0.0362879	3
19.92	6.54481	0.0183328	3	6.57226	0.0319265	3
19.93	6.54108	0.0139601	3	6.56758	0.0360396	3
19.94	6.53601	0.0169654	3	6.56958	0.0441432	3
19.95	6.53365	0.0119298	3	6.56493	0.052637	3
19.96	6.53667	0.00855454	3	6.56557	0.0483226	3
[truncated: 8,004 more rows]

[truncated: 14 more sheets: Fig. S4c-d, Fig. S4g, Fig. S4h, Fig. 4j, Fig. S4j, Fig. S4k, Fig. S5a, Fig. S5g, Fig. S5h, Fig. S9g-1, Fig. S9g-2, Fig. S9g-3, Fig. S9g-4, Fig. S11a]
